# Supplementary material for: Global ubiquitylation analysis of mitochondria in primary neurons identifies endogenous Parkin targets following activation of PINK1
Source: Sci Adv. 2021 Nov 12;7(46):eabj0722. doi: 10.1126/sciadv.abj0722 (PMC8589319; doi:10.1126/sciadv.abj0722)
Supplement: Supplementary file 2 — Tables S1 to S5 [file sciadv.abj0722_tables_s1_to_s5.zip]

Archive with 5 entries (5 files):
- sciadv.abj0722_table_s1.xlsx
- sciadv.abj0722_table_s2.xlsx
- sciadv.abj0722_table_s3.xlsx
- sciadv.abj0722_table_s4.xlsx
- sciadv.abj0722_table_s5.xlsx
