# Supplementary material for: Global ubiquitylation analysis of mitochondria in primary neurons identifies endogenous Parkin targets following activation of PINK1
Source: Sci Adv. 2021 Nov 12;7(46):eabj0722. doi: 10.1126/sciadv.abj0722 (PMC8589319; doi:10.1126/sciadv.abj0722)
Supplement: Supplementary file 2 — Tables S1 to S5 [file sciadv.abj0722_tables_s1_to_s5.zip › sciadv.abj0722_table_s1.xlsx]

## Sheet: Cortical neurons_Copy numbers
Protein	Protein ID	Gene Names	Protein description	Copy number Intensity	Concentration [nM] Intensity	Copy number rank Intensity	PD-Risk genes	Neuronal markers	Genes of interest	Histones	Mol. Weight [kDa]	OA-CS_DDA-SPLib Total Spectral Count	OA-CS_DDA-SPLib Unique Spectral Count	Intensity
sp|P62806|H4_MOUSE	P62806	H4c1	Histone H4	3.81237e+07	121668	1				+	11367	1063	1063	290553004032
sp|P68373|TBA1C_MOUSE	P68373	Tuba1c	Tubulin alpha-1C chain	2.46581e+07	78694.1	2					49909	3500	28	825131991040
sp|P68369|TBA1A_MOUSE	P68369	Tuba1a	Tubulin alpha-1A chain	2.45465e+07	78337.8	3					50136	3849	224	825131991040
sp|P68368|TBA4A_MOUSE	P68368	Tuba4a	Tubulin alpha-4A chain	2.40107e+07	76627.8	4					49924	2993	115	803708010496
sp|P05213|TBA1B_MOUSE	P05213	Tuba1b	Tubulin alpha-1B chain	2.39015e+07	76279.4	5					50152	3539	0	803708010496
sp|P62984|RL40_MOUSE	P62984	Uba52	Ubiquitin-60S ribosomal protein L40	2.37663e+07	75847.8	6					14728	363	3	234687004672
sp|P0C0S6|H2AZ_MOUSE	P0C0S6	H2az1	Histone H2A.Z	2.2816e+07	72815.2	7				+	13553	262	47	207329001472
sp|Q6GSS7|H2A2A_MOUSE	Q6GSS7	Hist2h2aa1	Histone H2A type 2-A	2.11362e+07	67454.1	8				+	14095	413	3	199744995328
sp|Q8CGP5|H2A1F_MOUSE	Q8CGP5	Hist1h2af	Histone H2A type 1-F	2.10362e+07	67135	9				+	14162	422	1	199744995328
sp|P27661|H2AX_MOUSE	P27661	H2ax	Histone H2AX	1.96734e+07	62785.8	10				+	15143	432	6	199744995328
sp|P62983|RS27A_MOUSE	P62983	Rps27a	Ubiquitin-40S ribosomal protein S27a	1.94992e+07	62229.7	11					17951	397	37	234687004672
sp|P02301|H3C_MOUSE	P02301	H3-5	Histone H3.3C	1.79607e+07	57319.8	12				+	15315	318	25	184427003904
sp|P84228|H32_MOUSE	P84228	H3c2	Histone H3.2	1.78755e+07	57047.9	13				+	15388	343	50	184427003904
sp|P68433|H31_MOUSE	P68433	H3c1	Histone H3.1	1.78569e+07	56988.7	14				+	15404	311	18	184427003904
sp|P60710|ACTB_MOUSE	P60710	Actb	Actin, cytoplasmic 1	1.52671e+07	48723.6	15					41737	3073	40	427230986240
sp|P63260|ACTG_MOUSE	P63260	Actg1	Actin, cytoplasmic 2	1.52467e+07	48658.3	16					41793	3071	38	427230986240
sp|P68033|ACTC_MOUSE	P68033	Actc1	Actin, alpha cardiac muscle 1	1.51647e+07	48396.6	17					42019	1793	0	427230986240
sp|P68134|ACTS_MOUSE	P68134	Acta1	Actin, alpha skeletal muscle	1.51531e+07	48359.7	18					42051	1790	10	427230986240
sp|P17742|PPIA_MOUSE	P17742	Ppia	Peptidyl-prolyl cis-trans isomerase A	1.46961e+07	46901.3	19					17971	772	770	177075994624
sp|P63268|ACTH_MOUSE	P63268	Actg2	Actin, gamma-enteric smooth muscle	1.39243e+07	44438	20					41877	1363	5	390959988736
sp|P0DP26|CALM1_MOUSE	P0DP26	Calm1	Calmodulin-1	1.35464e+07	43232	21					16838	320	293	152932007936
sp|P99024|TBB5_MOUSE	P99024	Tubb5	Tubulin beta-5 chain	1.30817e+07	41749.1	22					49671	4953	350	435665010688
sp|P68372|TBB4B_MOUSE	P68372	Tubb4b	Tubulin beta-4B chain	1.30397e+07	41615.1	23					49831	4940	36	435665010688
sp|Q7TMM9|TBB2A_MOUSE	Q7TMM9	Tubb2a	Tubulin beta-2A chain	1.30199e+07	41551.7	24					49907	5532	157	435665010688
sp|Q9CWF2|TBB2B_MOUSE	Q9CWF2	Tubb2b	Tubulin beta-2B chain	1.30079e+07	41513.4	25					49953	5584	129	435665010688
sp|Q9D6F9|TBB4A_MOUSE	Q9D6F9	Tubb4a	Tubulin beta-4A chain	1.22451e+07	39078.9	26					49586	4098	158	407103012864
sp|Q9ERD7|TBB3_MOUSE	Q9ERD7	Tubb3	Tubulin beta-3 chain	1.16713e+07	37247.8	27		+			50419	3665	711	394545987584
sp|P02769|ALBU_BOVIN	P02769	ALB	Serum albumin	1.15166e+07	36754.2	28					69293	3498	2956	535055007744
sp|Q7TSG5|SH321_MOUSE	Q7TSG5	Sh3d21	SH3 domain-containing protein 21	1.12506e+07	35905.2	29					60324	132	131	455040008192
sp|Q64525|H2B2B_MOUSE	Q64525	Hist2h2bb	Histone H2B type 2-B	1.12024e+07	35751.5	30				+	13920	641	1	104552996864
sp|P10853|H2B1F_MOUSE	P10853	H2bc7	Histone H2B type 1-F/J/L	1.11896e+07	35710.5	31				+	13936	644	0	104552996864
sp|P63101|1433Z_MOUSE	P63101	Ywhaz	14-3-3 protein zeta/delta	1.07955e+07	34452.7	32					27771	764	492	201010003968
sp|P61982|1433G_MOUSE	P61982	Ywhag	14-3-3 protein gamma	1.06187e+07	33888.7	33					28303	651	218	201506996224
sp|Q922F4|TBB6_MOUSE	Q922F4	Tubb6	Tubulin beta-6 chain	1.05281e+07	33599.3	34					50090	2439	76	353577009152
sp|P62259|1433E_MOUSE	P62259	Ywhae	14-3-3 protein epsilon	1.03124e+07	32910.9	35					29174	938	720	201715007488
sp|P0CG49|UBB_MOUSE	P0CG49	Ubb	Polyubiquitin-B	1.01845e+07	32502.7	36					34369	361	1	234687004672
sp|Q8BFZ3|ACTBL_MOUSE	Q8BFZ3	Actbl2	Beta-actin-like protein 2	9.69483e+06	30940.1	37					42004	892	123	273033003008
sp|Q9CQV8|1433B_MOUSE	Q9CQV8	Ywhab	14-3-3 protein beta/alpha	9.58603e+06	30592.9	38					28086	586	146	180514996224
sp|P18760|COF1_MOUSE	P18760	Cfl1	Cofilin-1	8.98251e+06	28666.8	39					18560	575	474	111778996224
sp|Q9JJZ2|TBA8_MOUSE	Q9JJZ2	Tuba8	Tubulin alpha-8 chain	8.83617e+06	28199.8	40					50052	2104	35	296531001344
sp|P68254|1433T_MOUSE	P68254	Ywhaq	14-3-3 protein theta	8.80462e+06	28099.1	41					27778	547	220	163982000128
sp|P68510|1433F_MOUSE	P68510	Ywhah	14-3-3 protein eta	8.43931e+06	26933.3	42					28212	519	175	159633997824
sp|P31786|ACBP_MOUSE	P31786	Dbi	Acyl-CoA-binding protein	8.21745e+06	26225.2	43					10000	61	61	55096193024
sp|O70456|1433S_MOUSE	O70456	Sfn	14-3-3 protein sigma	8.07251e+06	25762.6	44					27706	300	7	149957001216
sp|P48962|ADT1_MOUSE	P48962	Slc25a4	ADP/ATP translocase 1	7.48057e+06	23873.5	45					32904	1078	295	165032001536
sp|A2AQ07|TBB1_MOUSE	A2AQ07	Tubb1	Tubulin beta-1 chain	7.37106e+06	23524	46					50441	929	51	249286000640
sp|P51881|ADT2_MOUSE	P51881	Slc25a5	ADP/ATP translocase 2	7.16941e+06	22880.5	47					32931	958	175	158296997888
sp|Q64522|H2A2B_MOUSE	Q64522	H2ac21	Histone H2A type 2-B	7.16526e+06	22867.2	48				+	14013	252	5	67320516608
sp|P02768|ALBU_HUMAN	P02768	ALB	Serum albumin	7.14218e+06	22793.6	49					69367	483	27	332175998976
sp|P00761|TRYP_PIG	P00761		Trypsin	6.93487e+06	22132	50					24409	357	356	113493999616
sp|P70296|PEBP1_MOUSE	P70296	Pebp1	Phosphatidylethanolamine-binding protein 1	6.432e+06	20527.1	51					20830	317	288	89829605376
sp|P16858|G3P_MOUSE	P16858	Gapdh	Glyceraldehyde-3-phosphate dehydrogenase	6.28576e+06	20060.4	52					35810	1566	1293	150920003584
sp|P51880|FABP7_MOUSE	P51880	Fabp7	Fatty acid-binding protein, brain	6.25922e+06	19975.7	53					14893	358	358	62500974592
sp|P15532|NDKA_MOUSE	P15532	Nme1	Nucleoside diphosphate kinase A	6.17663e+06	19712.1	54					17208	389	159	71263395840
sp|Q01768|NDKB_MOUSE	Q01768	Nme2	Nucleoside diphosphate kinase B	6.02092e+06	19215.2	55					17363	355	125	70092587008
sp|Q64433|CH10_MOUSE	Q64433	Hspe1	10 kDa heat shock protein, mitochondrial	5.96871e+06	19048.6	56					10963	205	205	43872690176
sp|Q9R0P9|UCHL1_MOUSE	Q9R0P9	Uchl1	Ubiquitin carboxyl-terminal hydrolase isozyme L1	5.71445e+06	18237.1	57	+				24838	667	665	95164596224
sp|P45591|COF2_MOUSE	P45591	Cfl2	Cofilin-2	5.69904e+06	18188	58					18710	184	83	71492435968
sp|O08553|DPYL2_MOUSE	O08553	Dpysl2	Dihydropyrimidinase-related protein 2	5.67691e+06	18117.3	59					62278	1956	1462	237045006336
sp|Q05816|FABP5_MOUSE	Q05816	Fabp5	Fatty acid-binding protein 5	5.59394e+06	17852.5	60					15137	387	387	56773074944
sp|Q61171|PRDX2_MOUSE	Q61171	Prdx2	Peroxiredoxin-2	5.35657e+06	17095	61					21779	281	226	78218395648
sp|Q9D1G1|RAB1B_MOUSE	Q9D1G1	Rab1b	Ras-related protein Rab-1B	5.20608e+06	16614.7	62					22187	236	40	77445054464
sp|P61027|RAB10_MOUSE	P61027	Rab10	Ras-related protein Rab-10	5.1365e+06	16392.7	63					22541	334	195	77629161472
sp|P62821|RAB1A_MOUSE	P62821	Rab1A	Ras-related protein Rab-1A	5.09336e+06	16255	64					22678	285	89	77445054464
sp|Q8CGP0|H2B3B_MOUSE	Q8CGP0	H2bu1	Histone H2B type 3-B	4.93317e+06	15743.8	65				+	13908	556	17	46001881088
sp|P08228|SODC_MOUSE	P08228	Sod1	Superoxide dismutase [Cu-Zn]	4.89812e+06	15631.9	66					15943	153	147	52358111232
sp|O55042|SYUA_MOUSE	O55042	Snca	Alpha-synuclein	4.73474e+06	15110.5	67	+				14485	177	158	45983162368
sp|P63011|RAB3A_MOUSE	P63011	Rab3a	Ras-related protein Rab-3A	4.60977e+06	14711.6	68					24970	255	80	77175996416
sp|Q6PHN9|RAB35_MOUSE	Q6PHN9	Rab35	Ras-related protein Rab-35	4.59075e+06	14651	69					23025	181	53	70870908928
sp|P61028|RAB8B_MOUSE	P61028	Rab8b	Ras-related protein Rab-8B	4.57558e+06	14602.5	70			+		23603	197	2	72409899008
sp|P55258|RAB8A_MOUSE	P55258	Rab8a	Ras-related protein Rab-8A	4.56301e+06	14562.4	71			+		23668	202	7	72409899008
sp|Q91ZZ3|SYUB_MOUSE	Q91ZZ3	Sncb	Beta-synuclein	4.50268e+06	14369.9	72					14052	99	76	42422247424
sp|P18872|GNAO_MOUSE	P18872	Gnao1	Guanine nucleotide-binding protein G(o) subunit alpha	4.48555e+06	14315.2	73					40085	1072	724	120553996288
sp|Q04447|KCRB_MOUSE	Q04447	Ckb	Creatine kinase B-type	4.40298e+06	14051.7	74					42713	995	954	126093000704
sp|P61294|RAB6B_MOUSE	P61294	Rab6b	Ras-related protein Rab-6B	4.38948e+06	14008.6	75					23462	180	28	69049876480
sp|P35279|RAB6A_MOUSE	P35279	Rab6a	Ras-related protein Rab-6A	4.36567e+06	13932.6	76					23590	206	53	69049876480
sp|Q8K386|RAB15_MOUSE	Q8K386	Rab15	Ras-related protein Rab-15	4.28299e+06	13668.8	77					24318	143	21	69832761344
sp|P35802|GPM6A_MOUSE	P35802	Gpm6a	Neuronal membrane glycoprotein M6-a	4.27339e+06	13638.1	78					31149	229	228	89248481280
sp|P62761|VISL1_MOUSE	P62761	Vsnl1	Visinin-like protein 1	4.26095e+06	13598.4	79					22142	393	300	63256862720
sp|P08249|MDHM_MOUSE	P08249	Mdh2	Malate dehydrogenase, mitochondrial	4.21496e+06	13451.6	80					35611	655	655	100637999104
sp|Q03265|ATPA_MOUSE	Q03265	Atp5f1a	ATP synthase subunit alpha, mitochondrial	4.15088e+06	13247.1	81					59753	1349	1349	166296993792
sp|P97427|DPYL1_MOUSE	P97427	Crmp1	Dihydropyrimidinase-related protein 1	4.13348e+06	13191.6	82					62168	1420	869	172292997120
sp|Q3V132|ADT4_MOUSE	Q3V132	Slc25a31	ADP/ATP translocase 4	4.05634e+06	12945.4	83					35258	238	26	95890644992
sp|Q60932|VDAC1_MOUSE	Q60932	Vdac1	Voltage-dependent anion-selective channel protein 1	4.008e+06	12791.2	84					32351	719	646	86936109056
sp|P35276|RAB3D_MOUSE	P35276	Rab3d	Ras-related protein Rab-3D	4.0043e+06	12779.3	85					24416	186	4	65551912960
sp|Q9CZT8|RAB3B_MOUSE	Q9CZT8	Rab3b	Ras-related protein Rab-3B	3.94914e+06	12603.3	86					24757	200	34	65551912960
sp|Q91V41|RAB14_MOUSE	Q91V41	Rab14	Ras-related protein Rab-14	3.92773e+06	12535	87					23897	301	224	62931632128
sp|P15864|H12_MOUSE	P15864	H1-2	Histone H1.2	3.89347e+06	12425.6	88				+	21267	182	22	55517171712
sp|Q62188|DPYL3_MOUSE	Q62188	Dpysl3	Dihydropyrimidinase-related protein 3	3.85703e+06	12309.4	89					61936	1949	1372	160170000384
sp|P10126|EF1A1_MOUSE	P10126	Eef1a1	Elongation factor 1-alpha 1	3.85648e+06	12307.6	90					50114	1260	488	129578999808
sp|P26883|FKB1A_MOUSE	P26883	Fkbp1a	Peptidyl-prolyl cis-trans isomerase FKBP1A	3.82635e+06	12211.4	91					11923	137	137	30588248064
sp|P01831|THY1_MOUSE	P01831	Thy1	Thy-1 membrane glycoprotein	3.82296e+06	12200.6	92					18080	195	195	46342787072
sp|P62823|RAB3C_MOUSE	P62823	Rab3c	Ras-related protein Rab-3C	3.8181e+06	12185.1	93					25872	244	68	66231156736
sp|P43277|H13_MOUSE	P43277	H1-3	Histone H1.3	3.71468e+06	11855	94				+	22100	198	27	55042449408
sp|P56135|ATPK_MOUSE	P56135	Atp5mf	ATP synthase subunit f, mitochondrial	3.6933e+06	11786.8	95					10344	38	38	25614602240
sp|Q80W21|GSTM7_MOUSE	Q80W21	Gstm7	Glutathione S-transferase Mu 7	3.67738e+06	11736	96					25710	141	11	63390547968
sp|P15626|GSTM2_MOUSE	P15626	Gstm2	Glutathione S-transferase Mu 2	3.67637e+06	11732.8	97					25717	125	5	63390547968
sp|P63001|RAC1_MOUSE	P63001	Rac1	Ras-related C3 botulinum toxin substrate 1	3.65411e+06	11661.8	98					21450	231	94	52552552448
sp|P60764|RAC3_MOUSE	P60764	Rac3	Ras-related C3 botulinum toxin substrate 3	3.64199e+06	11623.1	99					21379	146	30	52204814336
sp|P10649|GSTM1_MOUSE	P10649	Gstm1	Glutathione S-transferase Mu 1	3.64056e+06	11618.5	100					25970	435	314	63390547968
sp|Q9D0M5|DYL2_MOUSE	Q9D0M5	Dynll2	Dynein light chain 2, cytoplasmic	3.53594e+06	11284.6	101					10350	126	47	24537468928
sp|Q8BHH2|RAB9B_MOUSE	Q8BHH2	Rab9b	Ras-related protein Rab-9B	3.51744e+06	11225.6	102					22704	107	31	53544308736
sp|Q91ZR1|RAB4B_MOUSE	Q91ZR1	Rab4b	Ras-related protein Rab-4B	3.49424e+06	11151.5	103					23629	144	62	55358259200
sp|P62897|CYC_MOUSE	P62897	Cycs	Cytochrome c, somatic	3.45871e+06	11038.1	104					11605	129	36	26911858688
sp|P62631|EF1A2_MOUSE	P62631	Eef1a2	Elongation factor 1-alpha 2	3.40718e+06	10873.7	105					50454	946	174	115258998784
sp|P56480|ATPB_MOUSE	P56480	Atp5f1b	ATP synthase subunit beta, mitochondrial	3.39772e+06	10843.5	106					56300	1569	1567	128256999424
sp|Q923S9|RAB30_MOUSE	Q923S9	Rab30	Ras-related protein Rab-30	3.39302e+06	10828.5	107					23058	90	13	52455641088
sp|P61205|ARF3_MOUSE	P61205	Arf3	ADP-ribosylation factor 3	3.37173e+06	10760.6	108					20601	432	3	46572068864
sp|B2RSH2|GNAI1_MOUSE	B2RSH2	Gnai1	Guanine nucleotide-binding protein G(i) subunit alpha-1	3.36057e+06	10724.9	109					40361	532	72	90940817408
sp|P56371|RAB4A_MOUSE	P56371	Rab4a	Ras-related protein Rab-4A	3.35667e+06	10712.5	110					24409	140	58	54934257664
sp|P84078|ARF1_MOUSE	P84078	Arf1	ADP-ribosylation factor 1	3.35609e+06	10710.6	111					20697	433	4	46572068864
sp|P08752|GNAI2_MOUSE	P08752	Gnai2	Guanine nucleotide-binding protein G(i) subunit alpha-2	3.34994e+06	10691	112					40489	562	109	90940817408
sp|Q8CG50|RAB43_MOUSE	Q8CG50	Rab43	Ras-related protein Rab-43	3.34822e+06	10685.5	113					23263	82	9	52223291392
sp|Q8BSL7|ARF2_MOUSE	Q8BSL7	Arf2	ADP-ribosylation factor 2	3.34816e+06	10685.3	114					20746	371	8	46572068864
sp|P11798|KCC2A_MOUSE	P11798	Camk2a	Calcium/calmodulin-dependent protein kinase type II subunit alpha	3.31784e+06	10588.6	115					54115	468	305	120380997632
sp|Q9JJV2|PROF2_MOUSE	Q9JJV2	Pfn2	Profilin-2	3.26249e+06	10411.9	116					15032	156	156	32881426432
sp|Q06830|PRDX1_HUMAN	Q06830	PRDX1	Peroxiredoxin-1	3.25792e+06	10397.4	117					22110	152	1	48296345600
sp|P62874|GBB1_MOUSE	P62874	Gnb1	Guanine nucleotide-binding protein G(I)/G(S)/G(T) subunit beta-1	3.24876e+06	10368.1	118					37377	638	224	81415348224
sp|P62880|GBB2_MOUSE	P62880	Gnb2	Guanine nucleotide-binding protein G(I)/G(S)/G(T) subunit beta-2	3.24179e+06	10345.9	119					37331	575	168	81140703232
sp|Q9DC51|GNAI3_MOUSE	Q9DC51	Gnai3	Guanine nucleotide-binding protein G(i) subunit alpha-3	3.24156e+06	10345.1	120					40538	469	26	88104960000
sp|Q8BHC1|RB39B_MOUSE	Q8BHC1	Rab39b	Ras-related protein Rab-39B	3.21172e+06	10249.9	121					24636	116	35	53050810368
sp|P14094|AT1B1_MOUSE	P14094	Atp1b1	Sodium/potassium-transporting ATPase subunit beta-1	3.20259e+06	10220.8	122					35195	272	272	75573133312
sp|Q91VR7|MLP3A_MOUSE	Q91VR7	Map1lc3a	Microtubule-associated proteins 1A/1B light chain 3A	3.20002e+06	10212.6	123					14272	62	35	30621196288
sp|Q6PHZ2|KCC2D_MOUSE	Q6PHZ2	Camk2d	Calcium/calmodulin-dependent protein kinase type II subunit delta	3.18517e+06	10165.2	124					56369	335	136	120380997632
sp|Q99P58|RB27B_MOUSE	Q99P58	Rab27b	Ras-related protein Rab-27B	3.17253e+06	10124.8	125					24560	88	14	52241817600
sp|P56382|ATP5E_MOUSE	P56382	Atp5f1e	ATP synthase subunit epsilon, mitochondrial	3.16206e+06	10091.4	126					5838	15	15	12377108480
sp|P70696|H2B1A_MOUSE	P70696	H2bc1	Histone H2B type 1-A	3.16148e+06	10089.6	127				+	14237	327	2	30178238464
sp|Q9ERI2|RB27A_MOUSE	Q9ERI2	Rab27a	Ras-related protein Rab-27A	3.11347e+06	9936.34	128					25017	78	4	52223291392
sp|Q9R0P5|DEST_MOUSE	Q9R0P5	Dstn	Destrin	3.08721e+06	9852.54	129					18522	264	221	38338805760
sp|O35963|RB33B_MOUSE	O35963	Rab33b	Ras-related protein Rab-33B	3.06377e+06	9777.74	130					25767	112	28	52930375680
sp|Q78IK2|ATPMD_MOUSE	Q78IK2	Atp5md	ATP synthase membrane subunit DAPIT, mitochondrial	3.05548e+06	9751.27	131					6382	43	43	13074362368
sp|P62852|RS25_MOUSE	P62852	Rps25	40S ribosomal protein S25	3.0222e+06	9645.07	132					13742	70	70	27845672960
sp|P62962|PROF1_MOUSE	P62962	Pfn1	Profilin-1	3.01024e+06	9606.91	133					14957	268	268	30187747328
sp|P00883|ALDOA_RABIT	P00883	ALDOA	Fructose-bisphosphate aldolase A	3.00605e+06	9593.53	134					39343	609	6	79295488000
sp|P05064|ALDOA_MOUSE	P05064	Aldoa	Fructose-bisphosphate aldolase A	3.00506e+06	9590.36	135					39356	784	174	79295488000
sp|Q05144|RAC2_MOUSE	Q05144	Rac2	Ras-related C3 botulinum toxin substrate 2	2.98571e+06	9528.61	136					21441	119	3	42921734144
sp|Q3UX10|TBAL3_MOUSE	Q3UX10	Tubal3	Tubulin alpha chain-like 3	2.9749e+06	9494.13	137					49988	584	32	99706454016
sp|P28652|KCC2B_MOUSE	P28652	Camk2b	Calcium/calmodulin-dependent protein kinase type II subunit beta	2.9696e+06	9477.2	138					60461	514	236	120380997632
sp|P06837|NEUM_MOUSE	P06837	Gap43	Neuromodulin	2.95964e+06	9445.42	139					23632	236	236	46894768128
sp|P35283|RAB12_MOUSE	P35283	Rab12	Ras-related protein Rab-12	2.9174e+06	9310.62	140					27329	140	69	53457039360
sp|Q9CPQ1|COX6C_MOUSE	Q9CPQ1	Cox6c	Cytochrome c oxidase subunit 6C	2.79304e+06	8913.73	141					8469	70	70	15859663872
sp|Q91X97|NCALD_MOUSE	Q91X97	Ncald	Neurocalcin-delta	2.76929e+06	8837.92	142					22245	198	81	41303334912
sp|P63017|HSP7C_MOUSE	P63017	Hspa8	Heat shock cognate 71 kDa protein	2.75699e+06	8798.67	143					70871	1752	1318	131004997632
sp|P84075|HPCA_MOUSE	P84075	Hpca	Neuron-specific calcium-binding protein hippocalcin	2.74991e+06	8776.08	144					22427	152	24	41349869568
sp|O88569|ROA2_MOUSE	O88569	Hnrnpa2b1	Heterogeneous nuclear ribonucleoproteins A2/B1	2.70706e+06	8639.32	145					37403	653	483	67887292416
sp|Q8R5I6|GSTM4_MOUSE	Q8R5I6	Gstm4	Glutathione S-transferase Mu 4	2.70416e+06	8630.06	146					25519	91	8	46267895808
sp|P10639|THIO_MOUSE	P10639	Txn	Thioredoxin	2.68827e+06	8579.37	147					11675	125	109	21043343360
sp|P49312|ROA1_MOUSE	P49312	Hnrnpa1	Heterogeneous nuclear ribonucleoprotein A1	2.68144e+06	8557.55	148					34196	525	331	61479067648
sp|Q64008|RAB34_MOUSE	Q64008	Rab34	Ras-related protein Rab-34	2.67485e+06	8536.53	149					29101	79	8	52190523392
sp|Q923T9|KCC2G_MOUSE	Q923T9	Camk2g	Calcium/calmodulin-dependent protein kinase type II subunit gamma	2.61615e+06	8349.2	150					59607	293	69	104555003904
sp|P29387|GBB4_MOUSE	P29387	Gnb4	Guanine nucleotide-binding protein subunit beta-4	2.61092e+06	8332.52	151					37379	262	62	65434451968
sp|P63044|VAMP2_MOUSE	P63044	Vamp2	Vesicle-associated membrane protein 2	2.59343e+06	8276.69	152					12691	112	76	22067597312
sp|P17156|HSP72_MOUSE	P17156	Hspa2	Heat shock-related 70 kDa protein 2	2.58651e+06	8254.6	153					69642	531	104	120773001216
sp|P43274|H14_MOUSE	P43274	H1-4	Histone H1.4	2.577e+06	8224.24	154				+	21977	174	46	37972299776
sp|P63242|IF5A1_MOUSE	P63242	Eif5a	Eukaryotic translation initiation factor 5A-1	2.57005e+06	8202.08	155					16832	258	58	29004288000
sp|P17751|TPIS_MOUSE	P17751	Tpi1	Triosephosphate isomerase	2.54904e+06	8135.03	156					26713	439	439	45654556672
sp|P09411|PGK1_MOUSE	P09411	Pgk1	Phosphoglycerate kinase 1	2.4977e+06	7971.17	157					44550	722	526	74605772800
sp|Q61011|GBB3_MOUSE	Q61011	Gnb3	Guanine nucleotide-binding protein G(I)/G(S)/G(T) subunit beta-3	2.47525e+06	7899.53	158					37240	135	9	61803565056
sp|P35700|PRDX1_MOUSE	P35700	Prdx1	Peroxiredoxin-1	2.37766e+06	7588.07	159					22176	250	126	35352227840
sp|P99029|PRDX5_MOUSE	P99029	Prdx5	Peroxiredoxin-5, mitochondrial	2.35989e+06	7531.38	160					21897	169	169	34646671360
sp|Q8BGZ1|HPCL4_MOUSE	Q8BGZ1	Hpcal4	Hippocalcin-like protein 4	2.34691e+06	7489.94	161					22215	197	104	34956431360
sp|P11499|HS90B_MOUSE	P11499	Hsp90ab1	Heat shock protein HSP 90-beta	2.27508e+06	7260.7	162					83281	1384	697	127035998208
sp|Q9CPQ8|ATP5L_MOUSE	Q9CPQ8	Atp5mg	ATP synthase subunit g, mitochondrial	2.26496e+06	7228.41	163					11425	159	159	17350076416
sp|P06151|LDHA_MOUSE	P06151	Ldha	L-lactate dehydrogenase A chain	2.23662e+06	7137.97	164					36499	451	403	54734110720
sp|Q9JJI8|RL38_MOUSE	Q9JJI8	Rpl38	60S ribosomal protein L38	2.22209e+06	7091.6	165					8204	54	54	12222843904
sp|Q9CZU6|CISY_MOUSE	Q9CZU6	Cs	Citrate synthase, mitochondrial	2.19838e+06	7015.91	166					51737	561	556	76258377728
sp|P62748|HPCL1_MOUSE	P62748	Hpcal1	Hippocalcin-like protein 1	2.18828e+06	6983.7	167					22338	171	55	32774227968
sp|P59999|ARPC4_MOUSE	P59999	Arpc4	Actin-related protein 2/3 complex subunit 4	2.18317e+06	6967.37	168					19667	134	134	28787867648
sp|P61089|UBE2N_MOUSE	P61089	Ube2n	Ubiquitin-conjugating enzyme E2 N	2.18164e+06	6962.49	169					17138	97	76	25068429312
sp|P16627|HS71L_MOUSE	P16627	Hspa1l	Heat shock 70 kDa protein 1-like	2.15622e+06	6881.39	170					70637	249	9	102119997440
sp|P63024|VAMP3_MOUSE	P63024	Vamp3	Vesicle-associated membrane protein 3	2.15255e+06	6869.65	171					11480	46	10	16568341504
sp|O35143|ATIF1_MOUSE	O35143	Atp5if1	ATPase inhibitor, mitochondrial	2.14738e+06	6853.15	172					12159	61	61	17506138112
sp|P43276|H15_MOUSE	P43276	H1-5	Histone H1.5	2.14437e+06	6843.56	173				+	22576	78	59	32458739712
sp|P14131|RS16_MOUSE	P14131	Rps16	40S ribosomal protein S16	2.13321e+06	6807.93	174					16445	151	151	23520776192
sp|Q9CQV6|MLP3B_MOUSE	Q9CQV6	Map1lc3b	Microtubule-associated proteins 1A/1B light chain 3B	2.11028e+06	6734.75	175					14617	63	36	20681519104
sp|Q9DCX2|ATP5H_MOUSE	Q9DCX2	Atp5pd	ATP synthase subunit d, mitochondrial	2.05703e+06	6564.8	176					18749	170	170	25858437120
sp|P54227|STMN1_MOUSE	P54227	Stmn1	Stathmin	2.05326e+06	6552.77	177					17274	192	144	23780466688
sp|P17182|ENOA_MOUSE	P17182	Eno1	Alpha-enolase	2.03469e+06	6493.53	178					47141	1023	628	64310501376
sp|Q6ZWN5|RS9_MOUSE	Q6ZWN5	Rps9	40S ribosomal protein S9	2.03088e+06	6481.36	179					22591	164	164	30761277440
sp|P63168|DYL1_MOUSE	P63168	Dynll1	Dynein light chain 1, cytoplasmic	2.02295e+06	6456.05	180					10366	105	26	14059851776
sp|Q91WS0|CISD1_MOUSE	Q91WS0	Cisd1	CDGSH iron-sulfur domain-containing protein 1	2.02173e+06	6452.16	181			+		12097	95	95	16397779968
sp|O08997|ATOX1_MOUSE	O08997	Atox1	Copper transport protein ATOX1	1.99638e+06	6371.24	182					7338	62	62	9822101504
sp|P63028|TCTP_MOUSE	P63028	Tpt1	Translationally-controlled tumor protein	1.99019e+06	6351.5	183					19462	101	101	25969676288
sp|Q5M8N0|CNRP1_MOUSE	Q5M8N0	Cnrip1	CB1 cannabinoid receptor-interacting protein 1	1.97366e+06	6298.74	184					18612	110	110	24629147648
sp|P07901|HS90A_MOUSE	P07901	Hsp90aa1	Heat shock protein HSP 90-alpha	1.94387e+06	6203.67	185					84788	1355	726	110506000384
sp|Q61696|HS71A_MOUSE	Q61696	Hspa1a	Heat shock 70 kDa protein 1A	1.93397e+06	6172.1	186					70079	251	2	90870554624
sp|P70349|HINT1_MOUSE	P70349	Hint1	Histidine triad nucleotide-binding protein 1	1.93321e+06	6169.67	187					13777	179	179	17857437696
sp|P17879|HS71B_MOUSE	P17879	Hspa1b	Heat shock 70 kDa protein 1B	1.9313e+06	6163.57	188					70176	250	1	90870554624
sp|P19783|COX41_MOUSE	P19783	Cox4i1	Cytochrome c oxidase subunit 4 isoform 1, mitochondrial	1.91485e+06	6111.07	189					19530	102	101	25073911808
sp|Q8R1I1|QCR9_MOUSE	Q8R1I1	Uqcr10	Cytochrome b-c1 complex subunit 9	1.8647e+06	5951	190					7446	21	21	9309263872
sp|Q60931|VDAC3_MOUSE	Q60931	Vdac3	Voltage-dependent anion-selective channel protein 3	1.8476e+06	5896.43	191					30753	342	268	38095998976
sp|P62301|RS13_MOUSE	P62301	Rps13	40S ribosomal protein S13	1.83149e+06	5845.04	192					17222	143	133	21148215296
sp|P09041|PGK2_MOUSE	P09041	Pgk2	Phosphoglycerate kinase 2	1.82545e+06	5825.77	193					44853	202	6	54896803840
sp|Q99PT1|GDIR1_MOUSE	Q99PT1	Arhgdia	Rho GDP-dissociation inhibitor 1	1.82407e+06	5821.33	194					23407	171	171	28626667520
sp|Q8CGK7|GNAL_MOUSE	Q8CGK7	Gnal	Guanine nucleotide-binding protein G(olf) subunit alpha	1.81785e+06	5801.48	195					44308	213	20	54003732480
sp|Q9DBJ1|PGAM1_MOUSE	Q9DBJ1	Pgam1	Phosphoglycerate mutase 1	1.79863e+06	5740.17	196					28832	411	233	34769797120
sp|Q8VEM8|MPCP_MOUSE	Q8VEM8	Slc25a3	Phosphate carrier protein, mitochondrial	1.78899e+06	5709.4	197					39632	399	399	47537803264
sp|Q8BGY2|IF5A2_MOUSE	Q8BGY2	Eif5a2	Eukaryotic translation initiation factor 5A-2	1.78179e+06	5686.41	198					16793	207	8	20061767680
sp|P61358|RL27_MOUSE	P61358	Rpl27	60S ribosomal protein L27	1.78119e+06	5684.5	199					15798	102	102	18866753536
sp|P60867|RS20_MOUSE	P60867	Rps20	40S ribosomal protein S20	1.77916e+06	5678.01	200					13373	65	65	15952466944
sp|Q60930|VDAC2_MOUSE	Q60930	Vdac2	Voltage-dependent anion-selective channel protein 2	1.7784e+06	5675.61	201					31733	345	344	37837811712
sp|P52480|KPYM_MOUSE	P52480	Pkm	Pyruvate kinase PKM	1.76399e+06	5629.6	202					57845	811	785	68414169088
sp|P62264|RS14_MOUSE	P62264	Rps14	40S ribosomal protein S14	1.73038e+06	5522.35	203					16273	73	73	18879649792
sp|P27601|GNA13_MOUSE	P27601	Gna13	Guanine nucleotide-binding protein subunit alpha-13	1.68914e+06	5390.75	204					44055	170	48	49893793792
sp|P27600|GNA12_MOUSE	P27600	Gna12	Guanine nucleotide-binding protein subunit alpha-12	1.68761e+06	5385.86	205					44095	134	14	49893793792
sp|P61750|ARF4_MOUSE	P61750	Arf4	ADP-ribosylation factor 4	1.68596e+06	5380.6	206					20397	224	17	23056809984
sp|Q06185|ATP5I_MOUSE	Q06185	Atp5me	ATP synthase subunit e, mitochondrial	1.68018e+06	5362.13	207					8236	163	162	9278046208
sp|P84084|ARF5_MOUSE	P84084	Arf5	ADP-ribosylation factor 5	1.67504e+06	5345.74	208					20530	307	67	23056809984
sp|P14152|MDHC_MOUSE	P14152	Mdh1	Malate dehydrogenase, cytoplasmic	1.65375e+06	5277.79	209					36511	317	317	40483508224
sp|Q62277|SYPH_MOUSE	Q62277	Syp	Synaptophysin	1.61602e+06	5157.39	210		+			34025	155	155	36866387968
sp|Q9CQW2|ARL8B_MOUSE	Q9CQW2	Arl8b	ADP-ribosylation factor-like protein 8B	1.61278e+06	5147.04	211					21539	183	41	23290882048
sp|P62245|RS15A_MOUSE	P62245	Rps15a	40S ribosomal protein S15a	1.61042e+06	5139.51	212					14840	208	208	16023519232
sp|Q8VEH3|ARL8A_MOUSE	Q8VEH3	Arl8a	ADP-ribosylation factor-like protein 8A	1.59212e+06	5081.09	213					21390	211	69	22833369088
sp|P35980|RL18_MOUSE	P35980	Rpl18	60S ribosomal protein L18	1.56896e+06	5007.19	214					21645	115	115	22769524736
sp|P62827|RAN_MOUSE	P62827	Ran	GTP-binding nuclear protein Ran	1.56801e+06	5004.17	215					24423	316	316	25676371968
sp|O08599|STXB1_MOUSE	O08599	Stxbp1	Syntaxin-binding protein 1	1.54444e+06	4928.92	216					67569	898	857	69968396288
sp|Q99LX0|PARK7_MOUSE	Q99LX0	Park7	Parkinson disease protein 7 homolog	1.53864e+06	4910.41	217					20021	137	137	20654098432
sp|P05202|AATM_MOUSE	P05202	Got2	Aspartate aminotransferase, mitochondrial	1.53601e+06	4902.02	218					47411	688	688	48826621952
sp|P60766|CDC42_MOUSE	P60766	Cdc42	Cell division control protein 42 homolog	1.52332e+06	4861.53	219					21259	168	136	21712932864
sp|Q6ZWY3|RS27L_MOUSE	Q6ZWY3	Rps27l	40S ribosomal protein S27-like	1.51968e+06	4849.91	220					9477	46	10	9656216576
sp|Q9DB20|ATPO_MOUSE	Q9DB20	Atp5po	ATP synthase subunit O, mitochondrial	1.51281e+06	4827.99	221					23364	311	311	23698227200
sp|Q62425|NDUA4_MOUSE	Q62425	Ndufa4	Cytochrome c oxidase subunit NDUFA4	1.5086e+06	4814.55	222					9327	36	36	9434088448
sp|P51150|RAB7A_MOUSE	P51150	Rab7a	Ras-related protein Rab-7a	1.4987e+06	4782.97	223					23490	161	161	23603847168
sp|P56391|CX6B1_MOUSE	P56391	Cox6b1	Cytochrome c oxidase subunit 6B1	1.49425e+06	4768.75	224					10071	43	43	10089732096
sp|Q9DD03|RAB13_MOUSE	Q9DD03	Rab13	Ras-related protein Rab-13	1.48961e+06	4753.95	225					22770	93	4	22741561344
sp|Q9EQF6|DPYL5_MOUSE	Q9EQF6	Dpysl5	Dihydropyrimidinase-related protein 5	1.48525e+06	4740.02	226					61516	1103	1060	61259177984
sp|P16125|LDHB_MOUSE	P16125	Ldhb	L-lactate dehydrogenase B chain	1.48201e+06	4729.69	227					36572	391	342	36339924992
sp|P20029|BIP_MOUSE	P20029	Hspa5	Endoplasmic reticulum chaperone BiP	1.47938e+06	4721.3	228					72422	489	372	71834730496
sp|P11404|FABPH_MOUSE	P11404	Fabp3	Fatty acid-binding protein, heart	1.47695e+06	4713.53	229					14819	114	105	14674661376
sp|P35979|RL12_MOUSE	P35979	Rpl12	60S ribosomal protein L12	1.462e+06	4665.82	230					17805	83	83	17453101056
sp|Q9D2M8|UB2V2_MOUSE	Q9D2M8	Ube2v2	Ubiquitin-conjugating enzyme E2 variant 2	1.44902e+06	4624.4	231					16367	172	60	15901085696
sp|Q91VR2|ATPG_MOUSE	Q91VR2	Atp5f1c	ATP synthase subunit gamma, mitochondrial	1.42312e+06	4541.76	232					32886	258	258	31378915328
sp|P62751|RL23A_MOUSE	P62751	Rpl23a	60S ribosomal protein L23a	1.40453e+06	4482.42	233					17695	77	77	16663485440
sp|Q9CZY3|UB2V1_MOUSE	Q9CZY3	Ube2v1	Ubiquitin-conjugating enzyme E2 variant 1	1.40362e+06	4479.52	234					16355	149	37	15391642624
sp|P25444|RS2_MOUSE	P25444	Rps2	40S ribosomal protein S2	1.40172e+06	4473.46	235					31231	173	171	29351614464
sp|P62908|RS3_MOUSE	P62908	Rps3	40S ribosomal protein S3	1.3966e+06	4457.13	236					26674	213	213	24977313792
sp|P50518|VATE1_MOUSE	P50518	Atp6v1e1	V-type proton ATPase subunit E 1	1.38499e+06	4420.06	237					26157	299	299	24289511424
sp|P63323|RS12_MOUSE	P63323	Rps12	40S ribosomal protein S12	1.37694e+06	4394.36	238					14525	77	77	13409565696
sp|Q9CQI6|COTL1_MOUSE	Q9CQI6	Cotl1	Coactosin-like protein	1.37693e+06	4394.33	239					15944	122	122	14719488000
sp|Q6ZWU9|RS27_MOUSE	Q6ZWU9	Rps27	40S ribosomal protein S27	1.37632e+06	4392.39	240					9461	48	12	8730524672
sp|P34884|MIF_MOUSE	P34884	Mif	Macrophage migration inhibitory factor	1.37235e+06	4379.73	241					12504	227	227	11505312768
sp|P62270|RS18_MOUSE	P62270	Rps18	40S ribosomal protein S18	1.37081e+06	4374.82	242					17719	140	138	16285536256
sp|P03930|ATP8_MOUSE	P03930	Mtatp8	ATP synthase protein 8	1.36347e+06	4351.37	243					7766	17	17	7099469312
sp|Q9D855|QCR7_MOUSE	Q9D855	Uqcrb	Cytochrome b-c1 complex subunit 7	1.35925e+06	4337.9	244					13527	134	134	12327747584
sp|Q6ZWV7|RL35_MOUSE	Q6ZWV7	Rpl35	60S ribosomal protein L35	1.35546e+06	4325.81	245					14553	78	78	13225805824
sp|Q9QUI0|RHOA_MOUSE	Q9QUI0	Rhoa	Transforming protein RhoA	1.33923e+06	4274.02	246					21782	210	55	19558551552
sp|P67984|RL22_MOUSE	P67984	Rpl22	60S ribosomal protein L22	1.32938e+06	4242.59	247					14759	33	28	13154987008
sp|P62281|RS11_MOUSE	P62281	Rps11	40S ribosomal protein S11	1.327e+06	4235	248					18431	134	134	16398531584
sp|Q9D6R2|IDH3A_MOUSE	Q9D6R2	Idh3a	Isocitrate dehydrogenase [NAD] subunit alpha, mitochondrial	1.3181e+06	4206.59	249					39639	378	378	35031236608
sp|P61264|STX1B_MOUSE	P61264	Stx1b	Syntaxin-1B	1.30323e+06	4159.14	250					33245	276	259	29049067520
sp|P15105|GLNA_MOUSE	P15105	Glul	Glutamine synthetase	1.29142e+06	4121.46	251					42120	349	349	36470521856
sp|Q9CQ69|QCR8_MOUSE	Q9CQ69	Uqcrq	Cytochrome b-c1 complex subunit 8	1.26882e+06	4049.31	252					9768	43	43	8309771264
sp|Q6PIC6|AT1A3_MOUSE	Q6PIC6	Atp1a3	Sodium/potassium-transporting ATPase subunit alpha-3	1.25303e+06	3998.91	253					111692	1455	780	93835395072
sp|Q6PIE5|AT1A2_MOUSE	Q6PIE5	Atp1a2	Sodium/potassium-transporting ATPase subunit alpha-2	1.24716e+06	3980.21	254					112217	845	172	93835395072
sp|P50396|GDIA_MOUSE	P50396	Gdi1	Rab GDP dissociation inhibitor alpha	1.235e+06	3941.4	255					50522	779	616	41834360832
sp|P47963|RL13_MOUSE	P47963	Rpl13	60S ribosomal protein L13	1.22474e+06	3908.65	256					24305	123	123	19958358016
sp|Q9CXW4|RL11_MOUSE	Q9CXW4	Rpl11	60S ribosomal protein L11	1.2233e+06	3904.04	257					20252	88	88	16610565120
sp|P84104|SRSF3_MOUSE	P84104	Srsf3	Serine/arginine-rich splicing factor 3	1.21694e+06	3883.76	258					19330	62	58	15772002304
sp|P50516|VATA_MOUSE	P50516	Atp6v1a	V-type proton ATPase catalytic subunit A	1.21258e+06	3869.83	259					68326	893	893	55549464576
sp|P63325|RS10_MOUSE	P63325	Rps10	40S ribosomal protein S10	1.20883e+06	3857.86	260					18916	109	108	15331273728
sp|Q9R0Q7|TEBP_MOUSE	Q9R0Q7	Ptges3	Prostaglandin E synthase 3	1.20616e+06	3849.35	261					18721	55	55	15139767296
sp|P24369|PPIB_MOUSE	P24369	Ppib	Peptidyl-prolyl cis-trans isomerase B	1.20216e+06	3836.57	262					23713	130	121	19113144320
sp|O08807|PRDX4_MOUSE	O08807	Prdx4	Peroxiredoxin-4	1.20203e+06	3836.15	263					31053	68	38	25026617344
sp|P48774|GSTM5_MOUSE	P48774	Gstm5	Glutathione S-transferase Mu 5	1.19062e+06	3799.77	264					26635	105	70	21262393344
sp|Q61598|GDIB_MOUSE	Q61598	Gdi2	Rab GDP dissociation inhibitor beta	1.18435e+06	3779.73	265					50537	592	429	40130363392
sp|P97351|RS3A_MOUSE	P97351	Rps3a	40S ribosomal protein S3a	1.18312e+06	3775.82	266					29885	224	224	23706509312
sp|P19157|GSTP1_MOUSE	P19157	Gstp1	Glutathione S-transferase P 1	1.17159e+06	3739.02	267					23609	158	135	18545479680
sp|Q9WUC3|LY6H_MOUSE	Q9WUC3	Ly6h	Lymphocyte antigen 6H	1.16714e+06	3724.82	268					14669	63	63	11479105536
sp|O55142|RL35A_MOUSE	O55142	Rpl35a	60S ribosomal protein L35a	1.16247e+06	3709.91	269					12554	45	45	9784707072
sp|Q60668|HNRPD_MOUSE	Q60668	Hnrnpd	Heterogeneous nuclear ribonucleoprotein D0	1.1609e+06	3704.9	270					38354	228	151	29853081600
sp|P17183|ENOG_MOUSE	P17183	Eno2	Gamma-enolase	1.15222e+06	3677.19	271					47297	491	260	36538667008
sp|Q91XV3|BASP1_MOUSE	Q91XV3	Basp1	Brain acid soluble protein 1	1.1512e+06	3673.95	272					22087	287	287	17047979008
sp|Q8BP67|RL24_MOUSE	Q8BP67	Rpl24	60S ribosomal protein L24	1.14642e+06	3658.69	273					17779	62	62	13665797120
sp|Q9D6M3|GHC1_MOUSE	Q9D6M3	Slc25a22	Mitochondrial glutamate carrier 1	1.14382e+06	3650.41	274					34670	223	194	26588743680
sp|P61255|RL26_MOUSE	P61255	Rpl26	60S ribosomal protein L26	1.14155e+06	3643.13	275					17258	90	90	13208947712
sp|Q9CZX8|RS19_MOUSE	Q9CZX8	Rps19	40S ribosomal protein S19	1.14108e+06	3641.64	276					16085	83	83	12306107392
sp|P53026|RL10A_MOUSE	P53026	Rpl10a	60S ribosomal protein L10a	1.13901e+06	3635.03	277					24916	153	153	19027814400
sp|Q9R0Y5|KAD1_MOUSE	Q9R0Y5	Ak1	Adenylate kinase isoenzyme 1	1.13118e+06	3610.05	278					21540	115	113	16336596992
sp|P62814|VATB2_MOUSE	P62814	Atp6v1b2	V-type proton ATPase subunit B, brain isoform	1.12508e+06	3590.59	279					56551	591	591	42658758656
sp|Q8R527|RHOQ_MOUSE	Q8R527	Rhoq	Rho-related GTP-binding protein RhoQ	1.11723e+06	3565.54	280					22645	39	7	16962887680
sp|P53994|RAB2A_MOUSE	P53994	Rab2a	Ras-related protein Rab-2A	1.11226e+06	3549.66	281					23548	230	135	17560756224
sp|P63038|CH60_MOUSE	P63038	Hspd1	60 kDa heat shock protein, mitochondrial	1.11136e+06	3546.82	282					60955	930	924	45420355584
sp|P62242|RS8_MOUSE	P62242	Rps8	40S ribosomal protein S8	1.10228e+06	3517.81	283					24205	142	142	17888735232
sp|P55821|STMN2_MOUSE	P55821	Stmn2	Stathmin-2	1.10178e+06	3516.24	284					20828	72	24	15386097664
sp|Q9CWS0|DDAH1_MOUSE	Q9CWS0	Ddah1	N(G),N(G)-dimethylarginine dimethylaminohydrolase 1	1.10057e+06	3512.36	285					31381	184	177	23156228096
sp|Q9D1R9|RL34_MOUSE	Q9D1R9	Rpl34	60S ribosomal protein L34	1.0981e+06	3504.48	286					13293	37	37	9786979328
sp|Q9DBP5|KCY_MOUSE	Q9DBP5	Cmpk1	UMP-CMP kinase	1.09443e+06	3492.76	287					22165	154	130	16264448000
sp|O55022|PGRC1_MOUSE	O55022	Pgrmc1	Membrane-associated progesterone receptor component 1	1.09045e+06	3480.07	288					21694	158	156	15860962304
sp|Q9D0K2|SCOT1_MOUSE	Q9D0K2	Oxct1	Succinyl-CoA:3-ketoacid coenzyme A transferase 1, mitochondrial	1.08884e+06	3474.92	289					55989	661	661	40874311680
sp|Q9CQQ7|AT5F1_MOUSE	Q9CQQ7	Atp5pb	ATP synthase F(0) complex subunit B1, mitochondrial	1.08871e+06	3474.53	290					28949	295	295	21131583488
sp|P62830|RL23_MOUSE	P62830	Rpl23	60S ribosomal protein L23	1.08852e+06	3473.92	291					14865	113	113	10848952320
sp|O70251|EF1B_MOUSE	O70251	Eef1b	Elongation factor 1-beta	1.07656e+06	3435.75	292					24694	65	62	17824432128
sp|Q9D023|MPC2_MOUSE	Q9D023	Mpc2	Mitochondrial pyruvate carrier 2	1.07191e+06	3420.89	293					14286	115	103	10267205632
sp|P05132|KAPCA_MOUSE	P05132	Prkaca	cAMP-dependent protein kinase catalytic subunit alpha	1.07163e+06	3420.02	294					40571	199	68	29150535680
sp|P14211|CALR_MOUSE	P14211	Calr	Calreticulin	1.06964e+06	3413.66	295					47995	302	302	34420645888
sp|P68181|KAPCB_MOUSE	P68181	Prkacb	cAMP-dependent protein kinase catalytic subunit beta	1.06803e+06	3408.51	296					40708	237	106	29150535680
sp|O08709|PRDX6_MOUSE	O08709	Prdx6	Peroxiredoxin-6	1.06684e+06	3404.73	297					24871	207	207	17790076928
sp|P62702|RS4X_MOUSE	P62702	Rps4x	40S ribosomal protein S4, X isoform	1.06665e+06	3404.12	298					29598	211	211	21167538176
sp|Q61553|FSCN1_MOUSE	Q61553	Fscn1	Fascin	1.06608e+06	3402.28	299					54508	539	539	38961266688
sp|Q9WV55|VAPA_MOUSE	Q9WV55	Vapa	Vesicle-associated membrane protein-associated protein A	1.06215e+06	3389.75	300					27855	165	161	19836903424
sp|P62858|RS28_MOUSE	P62858	Rps28	40S ribosomal protein S28	1.05374e+06	3362.92	301					7841	37	37	5539759104
sp|P83940|ELOC_MOUSE	P83940	Eloc	Elongin-C	1.05012e+06	3351.35	302					12473	53	53	8782001152
sp|O35660|GSTM6_MOUSE	O35660	Gstm6	Glutathione S-transferase Mu 6	1.04915e+06	3348.26	303					25621	39	1	18022635520
sp|P63158|HMGB1_MOUSE	P63158	Hmgb1	High mobility group protein B1	1.04718e+06	3341.97	304					24894	156	120	17478295552
sp|P62267|RS23_MOUSE	P62267	Rps23	40S ribosomal protein S23	1.04507e+06	3335.26	305					15808	64	64	11076657152
sp|P26645|MARCS_MOUSE	P26645	Marcks	Myristoylated alanine-rich C-kinase substrate	1.04177e+06	3324.7	306					29661	153	153	20717654016
sp|P63213|GBG2_MOUSE	P63213	Gng2	Guanine nucleotide-binding protein G(I)/G(S)/G(O) subunit gamma-2	1.04113e+06	3322.65	307					7850	25	25	5479706112
sp|Q62159|RHOC_MOUSE	Q62159	Rhoc	Rho-related GTP-binding protein RhoC	1.04016e+06	3319.56	308					22006	157	2	15347030016
sp|Q8VDN2|AT1A1_MOUSE	Q8VDN2	Atp1a1	Sodium/potassium-transporting ATPase subunit alpha-1	1.03725e+06	3310.28	309					112982	893	320	78573469696
sp|Q62048|PEA15_MOUSE	Q62048	Pea15	Astrocytic phosphoprotein PEA-15	1.02958e+06	3285.8	310					15054	82	82	10391921664
sp|P04264|K2C1_HUMAN	P04264	KRT1	Keratin, type II cytoskeletal 1	1.02931e+06	3284.93	311					66039	687	463	45575274496
sp|Q9WV27|AT1A4_MOUSE	Q9WV27	Atp1a4	Sodium/potassium-transporting ATPase subunit alpha-4	1.02005e+06	3255.39	312					114887	429	4	78573469696
sp|P19253|RL13A_MOUSE	P19253	Rpl13a	60S ribosomal protein L13a	1.01522e+06	3239.98	313					23464	90	90	15971540992
sp|P63085|MK01_MOUSE	P63085	Mapk1	Mitogen-activated protein kinase 1	1.00871e+06	3219.21	314					41276	384	231	27915747328
sp|P84096|RHOG_MOUSE	P84096	Rhog	Rho-related GTP-binding protein RhoG	1.00652e+06	3212.22	315					21309	39	11	14380377088
sp|Q9CR57|RL14_MOUSE	Q9CR57	Rpl14	60S ribosomal protein L14	1.0064e+06	3211.83	316					23564	102	102	15900270592
sp|O35215|DOPD_MOUSE	O35215	Ddt	D-dopachrome decarboxylase	1.00131e+06	3195.58	317					13077	66	65	8779295744
sp|P62918|RL8_MOUSE	P62918	Rpl8	60S ribosomal protein L8	1.00055e+06	3193.17	318					28025	137	137	18800525312
sp|Q61166|MARE1_MOUSE	Q61166	Mapre1	Microtubule-associated protein RP/EB family member 1	990265	3160.34	319					30016	240	224	19929145344
sp|O35129|PHB2_MOUSE	O35129	Phb2	Prohibitin-2	989381	3157.52	320					33296	169	169	22087168000
sp|P60879|SNP25_MOUSE	P60879	Snap25	Synaptosomal-associated protein 25	987375	3151.11	321					23315	328	321	15434829824
sp|P46096|SYT1_MOUSE	P46096	Syt1	Synaptotagmin-1	971498	3100.45	322					47418	360	222	30886576128
sp|Q9JM76|ARPC3_MOUSE	Q9JM76	Arpc3	Actin-related protein 2/3 complex subunit 3	952729	3040.55	323					20525	92	92	13111043072
sp|P68037|UB2L3_MOUSE	P68037	Ube2l3	Ubiquitin-conjugating enzyme E2 L3	951994	3038.2	324					17862	51	50	11401154560
sp|Q99KI0|ACON_MOUSE	Q99KI0	Aco2	Aconitate hydratase, mitochondrial	944479	3014.21	325					85464	732	732	54120255488
sp|Q9CPR4|RL17_MOUSE	Q9CPR4	Rpl17	60S ribosomal protein L17	943709	3011.76	326					21423	160	160	13555111936
sp|Q9D051|ODPB_MOUSE	Q9D051	Pdhb	Pyruvate dehydrogenase E1 component subunit beta, mitochondrial	943648	3011.56	327					38937	210	210	24635252736
sp|P13595|NCAM1_MOUSE	P13595	Ncam1	Neural cell adhesion molecule 1	942902	3009.18	328					119427	824	809	75501174784
sp|P62492|RB11A_MOUSE	P62492	Rab11a	Ras-related protein Rab-11A	937494	2991.93	329					24394	109	17	15333320704
sp|Q8BG05|ROA3_MOUSE	Q8BG05	Hnrnpa3	Heterogeneous nuclear ribonucleoprotein A3	934466	2982.26	330					39652	494	395	24843507712
sp|P46638|RB11B_MOUSE	P46638	Rab11b	Ras-related protein Rab-11B	933858	2980.32	331					24489	99	7	15333320704
sp|P10637|TAU_MOUSE	P10637	Mapt	Microtubule-associated protein tau	931562	2972.99	332		+			76243	465	91	47620726784
sp|P62892|RL39_MOUSE	P62892	Rpl39	60S ribosomal protein L39	926426	2956.6	333					6407	13	13	3979695872
sp|Q8K0T0|RTN1_MOUSE	Q8K0T0	Rtn1	Reticulon-1	919082	2933.16	334					83572	278	244	51499098112
sp|P43275|H11_MOUSE	P43275	H1-1	Histone H1.1	917877	2929.32	335				+	21785	133	66	13406849024
sp|Q64332|SYN2_MOUSE	Q64332	Syn2	Synapsin-2	911084	2907.64	336					63373	410	326	38712135680
sp|P62900|RL31_MOUSE	P62900	Rpl31	60S ribosomal protein L31	909648	2903.06	337					14463	38	38	8820967424
sp|O88935|SYN1_MOUSE	O88935	Syn1	Synapsin-1	907753	2897.01	338					74097	547	470	45097512960
sp|Q91V12|BACH_MOUSE	Q91V12	Acot7	Cytosolic acyl coenzyme A thioester hydrolase	904770	2887.49	339					42537	421	421	25804148736
sp|P10636|TAU_HUMAN	P10636	MAPT	Microtubule-associated protein tau	899871	2871.85	340		+			78928	377	3	47620726784
sp|Q9ER71|RHOJ_MOUSE	Q9ER71	Rhoj	Rho-related GTP-binding protein RhoJ	892594	2848.63	341					23766	30	2	14223114240
sp|Q9CVB6|ARPC2_MOUSE	Q9CVB6	Arpc2	Actin-related protein 2/3 complex subunit 2	890656	2842.45	342					34357	337	337	20516812800
sp|P63321|RALA_MOUSE	P63321	Rala	Ras-related protein Ral-A	889867	2839.93	343					23553	115	29	14052575232
sp|Q99020|ROAA_MOUSE	Q99020	Hnrnpab	Heterogeneous nuclear ribonucleoprotein A/B	887726	2833.09	344					30831	150	102	18350632960
sp|P62911|RL32_MOUSE	P62911	Rpl32	60S ribosomal protein L32	886870	2830.36	345					15860	156	105	9430782976
sp|P62889|RL30_MOUSE	P62889	Rpl30	60S ribosomal protein L30	883480	2819.54	346					12784	57	57	7572655104
sp|Q9Z1W8|AT12A_MOUSE	Q9Z1W8	Atp12a	Potassium-transporting ATPase alpha chain 2	882571	2816.64	347					114727	290	8	67889029120
sp|P05063|ALDOC_MOUSE	P05063	Aldoc	Fructose-bisphosphate aldolase C	878733	2804.39	348					39395	415	300	23210391552
sp|Q9D8N0|EF1G_MOUSE	Q9D8N0	Eef1g	Elongation factor 1-gamma	878028	2802.14	349					50061	316	316	29470826496
sp|P62869|ELOB_MOUSE	P62869	Elob	Elongin-B	877087	2799.14	350					13170	62	62	7744844800
sp|P59279|RAB2B_MOUSE	P59279	Rab2b	Ras-related protein Rab-2B	866290	2764.68	351					24198	122	27	14054881280
sp|P58771|TPM1_MOUSE	P58771	Tpm1	Tropomyosin alpha-1 chain	862513	2752.63	352					32681	141	28	18899290112
sp|Q9CQC7|NDUB4_MOUSE	Q9CQC7	Ndufb4	NADH dehydrogenase [ubiquinone] 1 beta subcomplex subunit 4	860461	2746.08	353					15081	38	38	8700531712
sp|P61979|HNRPK_MOUSE	P61979	Hnrnpk	Heterogeneous nuclear ribonucleoprotein K	858887	2741.06	354					50976	516	515	29355268096
sp|P21107|TPM3_MOUSE	P21107	Tpm3	Tropomyosin alpha-3 chain	854331	2726.52	355					32994	183	67	18899290112
sp|Q76MZ3|2AAA_MOUSE	Q76MZ3	Ppp2r1a	Serine/threonine-protein phosphatase 2A 65 kDa regulatory subunit A alpha isoform	854035	2725.57	356					65323	508	391	37404721152
sp|P56379|ATP68_MOUSE	P56379	Atp5mpl	ATP synthase subunit ATP5MPL, mitochondrial	840382	2682	357					6698	22	21	3774038784
sp|Q9WTT4|VATG2_MOUSE	Q9WTT4	Atp6v1g2	V-type proton ATPase subunit G 2	838001	2674.4	358					13651	109	109	7669967360
sp|P60904|DNJC5_MOUSE	P60904	Dnajc5	DnaJ homolog subfamily C member 5	837504	2672.82	359					22101	114	113	12410331136
sp|Q9CX86|ROA0_MOUSE	Q9CX86	Hnrnpa0	Heterogeneous nuclear ribonucleoprotein A0	832059	2655.44	360					30530	124	71	17031983104
sp|P14206|RSSA_MOUSE	P14206	Rpsa	40S ribosomal protein SA	829961	2648.74	361					32838	144	143	18273380352
sp|P62627|DLRB1_MOUSE	P62627	Dynlrb1	Dynein light chain roadblock-type 1	827560	2641.08	362					10990	32	32	6097918976
sp|O88844|IDHC_MOUSE	O88844	Idh1	Isocitrate dehydrogenase [NADP] cytoplasmic	827038	2639.41	363					46674	337	283	25881231360
sp|P62315|SMD1_MOUSE	P62315	Snrpd1	Small nuclear ribonucleoprotein Sm D1	819229	2614.49	364					13282	45	45	7295466496
sp|Q8CAY6|THIC_MOUSE	Q8CAY6	Acat2	Acetyl-CoA acetyltransferase, cytosolic	817845	2610.07	365					41298	291	291	22645624832
sp|Q6IRU5|CLCB_MOUSE	Q6IRU5	Cltb	Clathrin light chain B	813955	2597.66	366					25172	43	30	13737334784
sp|Q9ERS2|NDUAD_MOUSE	Q9ERS2	Ndufa13	NADH dehydrogenase [ubiquinone] 1 alpha subcomplex subunit 13	812027	2591.51	367					16860	77	77	9179365376
sp|P08226|APOE_MOUSE	P08226	Apoe	Apolipoprotein E	807580	2577.32	368					35867	144	144	19420710912
sp|P41105|RL28_MOUSE	P41105	Rpl28	60S ribosomal protein L28	807178	2576.03	369					15733	54	54	8514618368
sp|P62317|SMD2_MOUSE	P62317	Snrpd2	Small nuclear ribonucleoprotein Sm D2	802547	2561.25	370					13527	38	38	7278746624
sp|O70250|PGAM2_MOUSE	O70250	Pgam2	Phosphoglycerate mutase 2	802372	2560.69	371					28827	190	12	15508134912
sp|Q63844|MK03_MOUSE	Q63844	Mapk3	Mitogen-activated protein kinase 3	801053	2556.48	372					43066	192	79	23130241024
sp|Q3THE2|ML12B_MOUSE	Q3THE2	Myl12b	Myosin regulatory light chain 12B	799562	2551.73	373					19779	104	46	10603296768
sp|P62849|RS24_MOUSE	P62849	Rps24	40S ribosomal protein S24	794320	2535	374					15423	94	94	8213894144
sp|P84091|AP2M1_MOUSE	P84091	Ap2m1	AP-2 complex subunit mu	793337	2531.86	375					49655	339	339	26412228608
sp|Q80XN0|BDH_MOUSE	Q80XN0	Bdh1	D-beta-hydroxybutyrate dehydrogenase, mitochondrial	793074	2531.02	376					38299	328	287	20365066240
sp|P08113|ENPL_MOUSE	P08113	Hsp90b1	Endoplasmin	790827	2523.85	377					92476	494	433	49033719808
sp|P35278|RAB5C_MOUSE	P35278	Rab5c	Ras-related protein Rab-5C	789855	2520.75	378					23413	194	56	12399065088
sp|Q9D1C1|UBE2C_MOUSE	Q9D1C1	Ube2c	Ubiquitin-conjugating enzyme E2 C	786140	2508.89	379					19606	24	3	10334113792
sp|Q7TQI3|OTUB1_MOUSE	Q7TQI3	Otub1	Ubiquitin thioesterase OTUB1	785370	2506.43	380					31270	230	230	16465936384
sp|Q9CQ54|NDUC2_MOUSE	Q9CQ54	Ndufc2	NADH dehydrogenase [ubiquinone] 1 subunit C2	784379	2503.27	381					14164	76	76	7448972288
sp|P51410|RL9_MOUSE	P51410	Rpl9	60S ribosomal protein L9	783115	2499.24	382					21881	115	115	11488862208
sp|P00015|CYC2_MOUSE	P00015	Cyct	Cytochrome c, testis-specific	780264	2490.14	383					11714	52	1	6128175616
sp|P28667|MRP_MOUSE	P28667	Marcksl1	MARCKS-related protein	779355	2487.24	384					20165	109	109	10537029632
sp|Q9ES97|RTN3_MOUSE	Q9ES97	Rtn3	Reticulon-3	777561	2481.51	385					103879	222	188	54156050432
sp|Q9QY76|VAPB_MOUSE	Q9QY76	Vapb	Vesicle-associated membrane protein-associated protein B	777518	2481.38	386					26946	76	72	14047186944
sp|Q8QZT1|THIL_MOUSE	Q8QZT1	Acat1	Acetyl-CoA acetyltransferase, mitochondrial	767980	2450.93	387					44816	363	363	23076360192
sp|P67778|PHB_MOUSE	P67778	Phb	Prohibitin	766554	2446.39	388					29820	175	175	15326219264
sp|P12970|RL7A_MOUSE	P12970	Rpl7a	60S ribosomal protein L7a	766257	2445.44	389					29977	195	194	15400929280
sp|P62774|MTPN_MOUSE	P62774	Mtpn	Myotrophin	764736	2440.58	390					12861	61	61	6594330112
sp|Q9D1D4|TMEDA_MOUSE	Q9D1D4	Tmed10	Transmembrane emp24 domain-containing protein 10	762584	2433.71	391					24911	56	56	12736884736
sp|Q60605|MYL6_MOUSE	Q60605	Myl6	Myosin light polypeptide 6	761226	2429.38	392					16930	89	61	8640819200
sp|P63328|PP2BA_MOUSE	P63328	Ppp3ca	Serine/threonine-protein phosphatase 2B catalytic subunit alpha isoform	760021	2425.53	393					58644	295	172	29883645952
sp|P60843|IF4A1_MOUSE	P60843	Eif4a1	Eukaryotic initiation factor 4A-I	754148	2406.79	394					46154	377	208	23337285632
sp|P31324|KAP3_MOUSE	P31324	Prkar2b	cAMP-dependent protein kinase type II-beta regulatory subunit	752791	2402.46	395					46167	318	270	23301851136
sp|P62746|RHOB_MOUSE	P62746	Rhob	Rho-related GTP-binding protein RhoB	745286	2378.51	396					22123	114	77	11054815232
sp|P28663|SNAB_MOUSE	P28663	Napb	Beta-soluble NSF attachment protein	741642	2366.88	397					33557	217	167	16686383104
sp|Q9CQR2|RS21_MOUSE	Q9CQR2	Rps21	40S ribosomal protein S21	739289	2359.37	398					9141	66	66	4530985984
sp|P61957|SUMO2_MOUSE	P61957	Sumo2	Small ubiquitin-related modifier 2	737976	2355.18	399					10871	12	7	5378931200
sp|P47754|CAZA2_MOUSE	P47754	Capza2	F-actin-capping protein subunit alpha-2	737405	2353.36	400					32967	175	114	16299342848
sp|P61971|NTF2_MOUSE	P61971	Nutf2	Nuclear transport factor 2	731985	2336.06	401					14478	55	55	7105509888
sp|P19536|COX5B_MOUSE	P19536	Cox5b	Cytochrome c oxidase subunit 5B, mitochondrial	730539	2331.45	402					13813	68	68	6765749248
sp|P62715|PP2AB_MOUSE	P62715	Ppp2cb	Serine/threonine-protein phosphatase 2A catalytic subunit beta isoform	717862	2290.99	403					35575	198	6	17122636800
sp|P63330|PP2AA_MOUSE	P63330	Ppp2ca	Serine/threonine-protein phosphatase 2A catalytic subunit alpha isoform	717197	2288.87	404					35608	200	8	17122636800
sp|Q9D0M3|CY1_MOUSE	Q9D0M3	Cyc1	Cytochrome c1, heme protein, mitochondrial	712237	2273.04	405					35328	105	98	16870504448
sp|Q9CQN1|TRAP1_MOUSE	Q9CQN1	Trap1	Heat shock protein 75 kDa, mitochondrial	709702	2264.95	406					80209	147	113	38166630400
sp|P14148|RL7_MOUSE	P14148	Rpl7	60S ribosomal protein L7	707224	2257.04	407					31420	178	178	14898684928
sp|P14869|RLA0_MOUSE	P14869	Rplp0	60S acidic ribosomal protein P0	707154	2256.81	408					34216	163	163	16222869504
sp|Q9R1P3|PSB2_MOUSE	Q9R1P3	Psmb2	Proteasome subunit beta type-2	702905	2243.26	409					22906	93	93	10795196416
sp|Q9CQX2|CYB5B_MOUSE	Q9CQX2	Cyb5b	Cytochrome b5 type B	700326	2235.02	410					16318	76	76	7662162944
sp|P63082|VATL_MOUSE	P63082	Atp6v0c	V-type proton ATPase 16 kDa proteolipid subunit	696948	2224.24	411					15808	128	128	7386888704
sp|Q6PDM2|SRSF1_MOUSE	Q6PDM2	Srsf1	Serine/arginine-rich splicing factor 1	695923	2220.97	412					27745	149	147	12945842176
sp|P62320|SMD3_MOUSE	P62320	Snrpd3	Small nuclear ribonucleoprotein Sm D3	694638	2216.87	413					13916	53	53	6481225728
sp|Q9QUM9|PSA6_MOUSE	Q9QUM9	Psma6	Proteasome subunit alpha type-6	694132	2215.26	414					27372	144	144	12738928640
sp|Q6R0H7|GNAS1_MOUSE	Q6R0H7	Gnas	Guanine nucleotide-binding protein G(s) subunit alpha isoforms XLas	687419	2193.83	415					121505	286	92	56001568768
sp|Q9CQD1|RAB5A_MOUSE	Q9CQD1	Rab5a	Ras-related protein Rab-5A	686345	2190.41	416					23599	178	40	10859767808
sp|P40142|TKT_MOUSE	P40142	Tkt	Transketolase	678979	2166.9	417					67630	418	408	30787921920
sp|P00405|COX2_MOUSE	P00405	Mtco2	Cytochrome c oxidase subunit 2	676304	2158.36	418					25976	130	130	11778741248
sp|Q9DCN2|NB5R3_MOUSE	Q9DCN2	Cyb5r3	NADH-cytochrome b5 reductase 3	674351	2152.13	419					34128	202	202	15430551552
sp|O09061|PSB1_MOUSE	O09061	Psmb1	Proteasome subunit beta type-1	674237	2151.76	420					26372	90	90	11921752064
sp|Q9CQ75|NDUA2_MOUSE	Q9CQ75	Ndufa2	NADH dehydrogenase [ubiquinone] 1 alpha subcomplex subunit 2	671987	2144.58	421					10916	45	45	4918233088
sp|P27773|PDIA3_MOUSE	P27773	Pdia3	Protein disulfide-isomerase A3	670923	2141.19	422					56678	350	346	25495971840
sp|P68040|RACK1_MOUSE	P68040	Rack1	Receptor of activated protein C kinase 1	669805	2137.62	423					35077	254	240	15752700928
sp|P63087|PP1G_MOUSE	P63087	Ppp1cc	Serine/threonine-protein phosphatase PP1-gamma catalytic subunit	667397	2129.93	424					36984	161	6	16549402624
sp|P62082|RS7_MOUSE	P62082	Rps7	40S ribosomal protein S7	666930	2128.44	425					22127	128	128	9894349824
sp|P10630|IF4A2_MOUSE	P10630	Eif4a2	Eukaryotic initiation factor 4A-II	664966	2122.18	426					46402	300	131	20688093184
sp|P61021|RAB5B_MOUSE	P61021	Rab5b	Ras-related protein Rab-5B	664633	2121.11	427					23707	181	43	10564352000
sp|P62862|RS30_MOUSE	P62862	Fau	40S ribosomal protein S30	664432	2120.47	428					6648	34	34	2961597952
sp|O77727|K1C15_SHEEP	O77727	KRT15	Keratin, type I cytoskeletal 15	663909	2118.8	429					48770	80	1	21709303808
sp|P13645|K1C10_HUMAN	P13645	KRT10	Keratin, type I cytoskeletal 10	663804	2118.47	430					58827	329	169	26181885952
sp|P51863|VA0D1_MOUSE	P51863	Atp6v0d1	V-type proton ATPase subunit d 1	662746	2115.09	431					40301	124	124	17908021248
sp|Q9JIW9|RALB_MOUSE	Q9JIW9	Ralb	Ras-related protein Ral-B	662609	2114.65	432					23349	98	12	10373129216
sp|Q9CPU4|MGST3_MOUSE	Q9CPU4	Mgst3	Microsomal glutathione S-transferase 3	662587	2114.58	433					16958	60	60	7533594624
sp|P00441|SODC_HUMAN	P00441	SOD1	Superoxide dismutase [Cu-Zn]	661827	2112.16	434					15936	7	1	7071441920
sp|P62274|RS29_MOUSE	P62274	Rps29	40S ribosomal protein S29	661634	2111.54	435					6677	30	30	2961992192
sp|P05201|AATC_MOUSE	P05201	Got1	Aspartate aminotransferase, cytoplasmic	659892	2105.98	436					46248	261	261	20462110720
sp|Q9DB41|GHC2_MOUSE	Q9DB41	Slc25a18	Mitochondrial glutamate carrier 2	659056	2103.32	437					34166	70	40	15097366528
sp|P20108|PRDX3_MOUSE	P20108	Prdx3	Thioredoxin-dependent peroxide reductase, mitochondrial	658337	2101.02	438					28127	87	87	12415269888
sp|P62141|PP1B_MOUSE	P62141	Ppp1cb	Serine/threonine-protein phosphatase PP1-beta catalytic subunit	657961	2099.82	439					37187	200	59	16404973568
sp|P62137|PP1A_MOUSE	P62137	Ppp1ca	Serine/threonine-protein phosphatase PP1-alpha catalytic subunit	657512	2098.39	440					37540	189	58	16549402624
sp|Q9Z204|HNRPC_MOUSE	Q9Z204	Hnrnpc	Heterogeneous nuclear ribonucleoproteins C1/C2	657156	2097.25	441					34385	100	98	15150317568
sp|P06745|G6PI_MOUSE	P06745	Gpi	Glucose-6-phosphate isomerase	655864	2093.13	442					62767	594	587	27601295360
sp|Q9DB77|QCR2_MOUSE	Q9DB77	Uqcrc2	Cytochrome b-c1 complex subunit 2, mitochondrial	653408	2085.29	443					48235	252	251	21131538432
sp|P47964|RL36_MOUSE	P47964	Rpl36	60S ribosomal protein L36	652259	2081.62	444					12216	29	28	5342364672
sp|Q99JI6|RAP1B_MOUSE	Q99JI6	Rap1b	Ras-related protein Rap-1b	651459	2079.07	445					20825	149	33	9096130560
sp|P48453|PP2BB_MOUSE	P48453	Ppp3cb	Serine/threonine-protein phosphatase 2B catalytic subunit beta isoform	650055	2074.59	446					59173	229	106	25790406656
sp|P47911|RL6_MOUSE	P47911	Rpl6	60S ribosomal protein L6	647899	2067.71	447					33510	178	177	14556817408
sp|P09671|SODM_MOUSE	P09671	Sod2	Superoxide dismutase [Mn], mitochondrial	646676	2063.8	448					24603	105	105	10667413504
sp|P62717|RL18A_MOUSE	P62717	Rpl18a	60S ribosomal protein L18a	646645	2063.71	449					20732	136	136	8988592128
sp|Q6ZWY8|TYB10_MOUSE	Q6ZWY8	Tmsb10	Thymosin beta-10	645365	2059.62	450					5026	20	19	2174765568
sp|P19001|K1C19_MOUSE	P19001	Krt19	Keratin, type I cytoskeletal 19	639320	2040.33	451					44542	75	15	19092930560
sp|Q9CQZ6|NDUB3_MOUSE	Q9CQZ6	Ndufb3	NADH dehydrogenase [ubiquinone] 1 beta subcomplex subunit 3	639084	2039.58	452					11692	25	25	5009927680
sp|P62754|RS6_MOUSE	P62754	Rps6	40S ribosomal protein S6	635443	2027.96	453					28681	114	114	12219559936
sp|P01325|INS1_MOUSE	P01325	Ins1	Insulin-1	635086	2026.82	454					12160	9	9	5177866240
sp|Q63810|CANB1_MOUSE	Q63810	Ppp3r1	Calcineurin subunit B type 1	634753	2025.75	455					19300	149	149	8213844992
sp|O54901|OX2G_MOUSE	O54901	Cd200	OX-2 membrane glycoprotein	634187	2023.95	456					31256	67	67	13290312704
sp|P14115|RL27A_MOUSE	P14115	Rpl27a	60S ribosomal protein L27a	632914	2019.89	457					16605	51	51	7046412288
sp|P21279|GNAQ_MOUSE	P21279	Gnaq	Guanine nucleotide-binding protein G(q) subunit alpha	632489	2018.53	458					42158	183	72	17877942272
sp|P47757|CAPZB_MOUSE	P47757	Capzb	F-actin-capping protein subunit beta	632183	2017.55	459					31345	187	187	13286034432
sp|Q920E5|FPPS_MOUSE	Q920E5	Fdps	Farnesyl pyrophosphate synthase	625301	1995.59	460					40582	148	148	17014031360
sp|P35527|K1C9_HUMAN	P35527	KRT9	Keratin, type I cytoskeletal 9	624387	1992.67	461					62064	321	311	25982330880
sp|Q9Z172|SUMO3_MOUSE	Q9Z172	Sumo3	Small ubiquitin-related modifier 3	622955	1988.1	462					12430	7	2	5191734784
sp|P61087|UBE2K_MOUSE	P61087	Ube2k	Ubiquitin-conjugating enzyme E2 K	621650	1983.94	463					22407	76	67	9339291648
sp|P57746|VATD_MOUSE	P57746	Atp6v1d	V-type proton ATPase subunit D	619324	1976.52	464					28369	139	137	11780036608
sp|O70492|SNX3_MOUSE	O70492	Snx3	Sorting nexin-3	617493	1970.67	465					18757	49	40	7765691392
sp|Q9CQA3|SDHB_MOUSE	Q9CQA3	Sdhb	Succinate dehydrogenase [ubiquinone] iron-sulfur subunit, mitochondrial	617100	1969.42	466					31814	140	140	13163114496
sp|Q9CXZ1|NDUS4_MOUSE	Q9CXZ1	Ndufs4	NADH dehydrogenase [ubiquinone] iron-sulfur protein 4, mitochondrial	616823	1968.53	467					19785	22	22	8182411776
sp|Q91VW3|SH3L3_MOUSE	Q91VW3	Sh3bgrl3	SH3 domain-binding glutamic acid-rich-like protein 3	611111	1950.3	468					10477	29	29	4292809216
sp|Q6PER3|MARE3_MOUSE	Q6PER3	Mapre3	Microtubule-associated protein RP/EB family member 3	610930	1949.73	469					31966	139	120	13093763072
sp|P62743|AP2S1_MOUSE	P62743	Ap2s1	AP-2 complex subunit sigma	606824	1936.62	470					17018	179	179	6923974144
sp|P99027|RLA2_MOUSE	P99027	Rplp2	60S acidic ribosomal protein P2	604836	1930.28	471					11651	51	51	4724819456
sp|Q9D172|GAL3A_MOUSE	Q9D172	Gatd3a	Glutamine amidotransferase-like class 1 domain-containing protein 3A, mitochondrial	603343	1925.51	472					28090	125	125	11363201024
sp|Q9ES70|NEK6_MOUSE	Q9ES70	Nek6	Serine/threonine-protein kinase Nek6	600971	1917.94	473					35742	30	9	14401805312
sp|Q9CZ13|QCR1_MOUSE	Q9CZ13	Uqcrc1	Cytochrome b-c1 complex subunit 1, mitochondrial	599893	1914.5	474					52852	304	302	21257854976
sp|P62309|RUXG_MOUSE	P62309	Snrpg	Small nuclear ribonucleoprotein G	599625	1913.65	475					8496	21	21	3415693568
sp|Q9D164|FXYD6_MOUSE	Q9D164	Fxyd6	FXYD domain-containing ion transport regulator 6	594553	1897.46	476					10374	29	28	4135434240
sp|Q9R1P0|PSA4_MOUSE	Q9R1P0	Psma4	Proteasome subunit alpha type-4	592284	1890.22	477					29471	89	89	11703322624
sp|P17665|COX7C_MOUSE	P17665	Cox7c	Cytochrome c oxidase subunit 7C, mitochondrial	591958	1889.18	478					7333	3	3	2910430720
sp|P21278|GNA11_MOUSE	P21278	Gna11	Guanine nucleotide-binding protein subunit alpha-11	591317	1887.13	479					42024	193	102	16661032960
sp|Q9QWL7|K1C17_MOUSE	Q9QWL7	Krt17	Keratin, type I cytoskeletal 17	591267	1886.97	480					48162	87	14	19092930560
sp|Q60770|STXB3_MOUSE	Q60770	Stxbp3	Syntaxin-binding protein 3	587790	1875.88	481					67942	57	33	26775941120
sp|Q8BLK3|LSAMP_MOUSE	Q8BLK3	Lsamp	Limbic system-associated membrane protein	587248	1874.15	482					38086	174	174	14995850240
sp|Q791V5|MTCH2_MOUSE	Q791V5	Mtch2	Mitochondrial carrier homolog 2	587013	1873.4	483					33499	125	125	13184519168
sp|P35486|ODPA_MOUSE	P35486	Pdha1	Pyruvate dehydrogenase E1 component subunit alpha, somatic form, mitochondrial	586541	1871.89	484					43232	237	232	17001536512
sp|O70493|SNX12_MOUSE	O70493	Snx12	Sorting nexin-12	583838	1863.26	485					19116	39	30	7482969088
sp|Q9Z1N5|DX39B_MOUSE	Q9Z1N5	Ddx39b	Spliceosome RNA helicase Ddx39b	580337	1852.09	486					49035	190	106	19079669760
sp|Q8VDW0|DX39A_MOUSE	Q8VDW0	Ddx39a	ATP-dependent RNA helicase DDX39A	579958	1850.88	487					49067	106	22	19079669760
sp|O35658|C1QBP_MOUSE	O35658	C1qbp	Complement component 1 Q subcomponent-binding protein, mitochondrial	579864	1850.58	488					31013	50	50	12057422848
sp|P20152|VIME_MOUSE	P20152	Vim	Vimentin	577233	1842.18	489					53688	649	566	20778426368
sp|Q9Z130|HNRDL_MOUSE	Q9Z130	Hnrnpdl	Heterogeneous nuclear ribonucleoprotein D-like	576959	1841.31	490					33559	154	77	12981902336
sp|Q9WUL7|ARL3_MOUSE	Q9WUL7	Arl3	ADP-ribosylation factor-like protein 3	576936	1841.24	491					20487	79	49	7924845568
sp|P35803|GPM6B_MOUSE	P35803	Gpm6b	Neuronal membrane glycoprotein M6-b	576910	1841.15	492					36210	88	86	14006228992
sp|Q9Z2Q6|SEPT5_MOUSE	Q9Z2Q6	Septin5	Septin-5	576733	1840.59	493					42748	177	155	16530085888
sp|Q61990|PCBP2_MOUSE	Q61990	Pcbp2	Poly(rC)-binding protein 2	576716	1840.54	494					38222	190	121	14779512832
sp|Q9JI46|NUDT3_MOUSE	Q9JI46	Nudt3	Diphosphoinositol polyphosphate phosphohydrolase 1	576152	1838.74	495					19030	69	63	7351240704
sp|Q9D819|IPYR_MOUSE	Q9D819	Ppa1	Inorganic pyrophosphatase	569448	1817.34	496					32667	143	143	12472335360
sp|P04117|FABP4_MOUSE	P04117	Fabp4	Fatty acid-binding protein, adipocyte	567384	1810.75	497					14650	10	1	5573132800
sp|Q8BGS2|BOLA2_MOUSE	Q8BGS2	Bola2	BolA-like protein 2	565906	1806.04	498					10215	29	29	3875853568
sp|P84099|RL19_MOUSE	P84099	Rpl19	60S ribosomal protein L19	565695	1805.36	499					23466	81	81	8900332544
sp|P35908|K22E_HUMAN	P35908	KRT2	Keratin, type II cytoskeletal 2 epidermal	564856	1802.68	500					65433	324	190	24781019136
sp|P51965|UB2E1_HUMAN	P51965	UBE2E1	Ubiquitin-conjugating enzyme E2 E1	559308	1784.98	501					21404	17	2	8026582528
sp|P61164|ACTZ_MOUSE	P61164	Actr1a	Alpha-centractin	558741	1783.17	502					42614	177	60	15964197888
sp|Q9D8E6|RL4_MOUSE	Q9D8E6	Rpl4	60S ribosomal protein L4	557552	1779.37	503					47154	290	290	17627402240
sp|Q91V61|SFXN3_MOUSE	Q91V61	Sfxn3	Sideroflexin-3	556831	1777.07	504					35406	202	132	13218574336
sp|Q9D898|ARP5L_MOUSE	Q9D898	Arpc5l	Actin-related protein 2/3 complex subunit 5-like protein	553185	1765.44	505					16980	41	41	6297849856
sp|Q91W82|UB2E2_MOUSE	Q91W82	Ube2e2	Ubiquitin-conjugating enzyme E2 E2	550949	1758.3	506					22241	17	1	8215802368
sp|Q9R0N5|SYT5_MOUSE	Q9R0N5	Syt5	Synaptotagmin-5	548933	1751.87	507					43130	78	45	15873890304
sp|P63276|RS17_MOUSE	P63276	Rps17	40S ribosomal protein S17	547484	1747.24	508					15524	114	114	5698486272
sp|Q8R5J9|PRAF3_MOUSE	Q8R5J9	Arl6ip5	PRA1 family protein 3	545378	1740.52	509					21558	42	42	7882975744
sp|P63216|GBG3_MOUSE	P63216	Gng3	Guanine nucleotide-binding protein G(I)/G(S)/G(O) subunit gamma-3	545293	1740.25	510					8305	24	24	3036367360
sp|Q9CPU0|LGUL_MOUSE	Q9CPU0	Glo1	Lactoylglutathione lyase	541788	1729.07	511					20810	70	70	7559378432
sp|O08749|DLDH_MOUSE	O08749	Dld	Dihydrolipoyl dehydrogenase, mitochondrial	541640	1728.59	512					54272	224	224	19709282304
sp|P80313|TCPH_MOUSE	P80313	Cct7	T-complex protein 1 subunit eta	537366	1714.95	513					59652	352	345	21492144128
sp|P52483|UB2E3_MOUSE	P52483	Ube2e3	Ubiquitin-conjugating enzyme E2 E3	534790	1706.73	514					22913	19	4	8215802368
sp|Q9CZC8|SCRN1_MOUSE	Q9CZC8	Scrn1	Secernin-1	532979	1700.95	515					46326	196	196	16554639360
sp|O09167|RL21_MOUSE	O09167	Rpl21	60S ribosomal protein L21	532862	1700.58	516					18562	76	76	6631688192
sp|Q8C1B7|SEP11_MOUSE	Q8C1B7	Septin11	Septin-11	532463	1699.31	517					49695	204	80	17741363200
sp|Q9CR62|M2OM_MOUSE	Q9CR62	Slc25a11	Mitochondrial 2-oxoglutarate/malate carrier protein	532328	1698.88	518					34155	255	253	12190412800
sp|Q01853|TERA_MOUSE	Q01853	Vcp	Transitional endoplasmic reticulum ATPase	531973	1697.74	519					89322	980	947	31859038208
sp|Q9D2G2|ODO2_MOUSE	Q9D2G2	Dlst	Dihydrolipoyllysine-residue succinyltransferase component of 2-oxoglutarate dehydrogenase complex, mitochondrial	530167	1691.98	520					48995	202	202	17416009728
sp|Q9Z1S5|SEPT3_MOUSE	Q9Z1S5	Septin3	Neuronal-specific septin-3	529597	1690.16	521					40038	154	146	14216815616
sp|P12658|CALB1_MOUSE	P12658	Calb1	Calbindin	528210	1685.73	522		+			29994	136	119	10622467072
sp|Q9QUH0|GLRX1_MOUSE	Q9QUH0	Glrx	Glutaredoxin-1	527918	1684.8	523					11871	18	18	4201827840
sp|O55131|SEPT7_MOUSE	O55131	Septin7	Septin-7	526439	1680.08	524					50550	301	268	17842417664
sp|Q9JJU8|SH3L1_MOUSE	Q9JJU8	Sh3bgrl	SH3 domain-binding glutamic acid-rich-like protein	526421	1680.02	525					12811	43	43	4521687040
sp|P63030|MPC1_MOUSE	P63030	Mpc1	Mitochondrial pyruvate carrier 1	526201	1679.32	526					12455	34	34	4394204160
sp|Q9CQJ8|NDUB9_MOUSE	Q9CQJ8	Ndufb9	NADH dehydrogenase [ubiquinone] 1 beta subcomplex subunit 9	525632	1677.5	527					21984	99	99	7747700736
sp|P21550|ENOB_MOUSE	P21550	Eno3	Beta-enolase	525550	1677.24	528					47025	367	4	16570178560
sp|Q9R1P1|PSB3_MOUSE	Q9R1P1	Psmb3	Proteasome subunit beta type-3	525050	1675.65	529					22965	103	103	8084472832
sp|O35526|STX1A_MOUSE	O35526	Stx1a	Syntaxin-1A	523821	1671.72	530					33054	194	177	11608905728
sp|Q9QZQ8|H2AY_MOUSE	Q9QZQ8	Macroh2a1	Core histone macro-H2A.1	522805	1668.48	531				+	39735	160	136	13928289280
sp|Q68FD5|CLH1_MOUSE	Q68FD5	Cltc	Clathrin heavy chain 1	522452	1667.36	532					191557	1820	1820	67101032448
sp|Q62446|FKBP3_MOUSE	Q62446	Fkbp3	Peptidyl-prolyl cis-trans isomerase FKBP3	522101	1666.24	533					25148	63	63	8803245056
sp|Q9R111|GUAD_MOUSE	Q9R111	Gda	Guanine deaminase	522070	1666.14	534					51013	403	403	17856391168
sp|Q9CZB0|C560_MOUSE	Q9CZB0	Sdhc	Succinate dehydrogenase cytochrome b560 subunit, mitochondrial	521876	1665.52	535					18382	57	57	6431977984
sp|P12787|COX5A_MOUSE	P12787	Cox5a	Cytochrome c oxidase subunit 5A, mitochondrial	521294	1663.66	536					16101	58	58	5627557376
sp|P12367|KAP2_MOUSE	P12367	Prkar2a	cAMP-dependent protein kinase type II-alpha regulatory subunit	520875	1662.32	537					45389	147	99	15851438080
sp|P62835|RAP1A_MOUSE	P62835	Rap1a	Ras-related protein Rap-1A	519953	1659.38	538					20987	137	21	7316418560
sp|O35737|HNRH1_MOUSE	O35737	Hnrnph1	Heterogeneous nuclear ribonucleoprotein H	516910	1649.67	539					49199	397	235	17051223040
sp|Q9CXW3|CYBP_MOUSE	Q9CXW3	Cacybp	Calcyclin-binding protein	515547	1645.32	540					26510	95	95	9163525120
sp|Q80ZJ1|RAP2A_MOUSE	Q80ZJ1	Rap2a	Ras-related protein Rap-2a	515007	1643.6	541					20642	64	18	7127702528
sp|Q9Z2U1|PSA5_MOUSE	Q9Z2U1	Psma5	Proteasome subunit alpha type-5	512485	1635.55	542					26411	130	122	9075074048
sp|Q9WTX5|SKP1_MOUSE	Q9WTX5	Skp1	S-phase kinase-associated protein 1	511570	1632.63	543					18672	67	67	6404428288
sp|P57722|PCBP3_MOUSE	P57722	Pcbp3	Poly(rC)-binding protein 3	511447	1632.23	544					39294	96	37	13474457600
sp|Q9CQI3|GMFB_MOUSE	Q9CQI3	Gmfb	Glia maturation factor beta	511424	1632.16	545					16723	51	51	5734296064
sp|Q8BL97|SRSF7_MOUSE	Q8BL97	Srsf7	Serine/arginine-rich splicing factor 7	511217	1631.5	546					30818	77	73	10563175424
sp|Q61937|NPM_MOUSE	Q61937	Npm1	Nucleophosmin	511125	1631.21	547					32560	172	172	11158243328
sp|O55125|NIPS1_MOUSE	O55125	Nipsnap1	Protein NipSnap homolog 1	510962	1630.69	548					33363	87	86	11429781504
sp|P29391|FRIL1_MOUSE	P29391	Ftl1	Ferritin light chain 1	510550	1629.37	549					20802	64	64	7120784384
sp|P30275|KCRU_MOUSE	P30275	Ckmt1	Creatine kinase U-type, mitochondrial	509261	1625.26	550					47004	174	156	16049444864
sp|P70333|HNRH2_MOUSE	P70333	Hnrnph2	Heterogeneous nuclear ribonucleoprotein H2	508446	1622.66	551					49280	224	83	16799653888
sp|P80318|TCPG_MOUSE	P80318	Cct3	T-complex protein 1 subunit gamma	506126	1615.25	552					60630	345	333	20574568448
sp|Q9DCS9|NDUBA_MOUSE	Q9DCS9	Ndufb10	NADH dehydrogenase [ubiquinone] 1 beta subcomplex subunit 10	505617	1613.63	553					21024	44	44	7127247872
sp|Q9R0Q6|ARC1A_MOUSE	Q9R0Q6	Arpc1a	Actin-related protein 2/3 complex subunit 1A	500611	1597.65	554					41626	243	227	13971707904
sp|Q8CCK0|H2AW_MOUSE	Q8CCK0	Macroh2a2	Core histone macro-H2A.2	496604	1584.86	555				+	40092	193	171	13349112832
sp|Q62426|CYTB_MOUSE	Q62426	Cstb	Cystatin-B	495502	1581.35	556					11046	46	46	3669736960
sp|P48758|CBR1_MOUSE	P48758	Cbr1	Carbonyl reductase [NADPH] 1	495071	1579.97	557					30641	161	150	10170785792
sp|P60335|PCBP1_MOUSE	P60335	Pcbp1	Poly(rC)-binding protein 1	494306	1577.53	558					37498	180	130	12427639808
sp|Q8CHH9|SEPT8_MOUSE	Q8CHH9	Septin8	Septin-8	494136	1576.99	559					49812	142	71	16503083008
sp|Q9DCJ5|NDUA8_MOUSE	Q9DCJ5	Ndufa8	NADH dehydrogenase [ubiquinone] 1 alpha subcomplex subunit 8	493659	1575.47	560					19992	37	37	6617097216
sp|Q9CPW4|ARPC5_MOUSE	Q9CPW4	Arpc5	Actin-related protein 2/3 complex subunit 5	493145	1573.83	561					16288	60	60	5385509376
sp|Q9R1T4|SEPT6_MOUSE	Q9R1T4	Septin6	Septin-6	493036	1573.48	562					49620	162	67	16402862080
sp|P01112|RASH_HUMAN	P01112	HRAS	GTPase HRas	492918	1573.1	563					21298	83	16	7038794752
sp|P05784|K1C18_MOUSE	P05784	Krt18	Keratin, type I cytoskeletal 18	492682	1572.35	564					47538	56	14	15703340032
sp|Q9DCT8|CRIP2_MOUSE	Q9DCT8	Crip2	Cysteine-rich protein 2	492353	1571.3	565					22727	41	41	7502444544
sp|P61514|RL37A_MOUSE	P61514	Rpl37a	60S ribosomal protein L37a	492316	1571.18	566					10275	68	68	3391642112
sp|O08585|CLCA_MOUSE	O08585	Clta	Clathrin light chain A	487878	1557.02	567					25604	52	45	8375358464
sp|Q9Z2U0|PSA7_MOUSE	Q9Z2U0	Psma7	Proteasome subunit alpha type-7	487072	1554.44	568					27855	116	116	9096628224
sp|Q80Z24|NEGR1_MOUSE	Q80Z24	Negr1	Neuronal growth regulator 1	485201	1548.47	569					37900	139	139	12329504768
sp|O54962|BAF_MOUSE	O54962	Banf1	Barrier-to-autointegration factor	484042	1544.77	570					10103	30	30	3278820608
sp|Q9CR51|VATG1_MOUSE	Q9CR51	Atp6v1g1	V-type proton ATPase subunit G 1	484039	1544.76	571					13724	19	19	4453952512
sp|Q9Z1P6|NDUA7_MOUSE	Q9Z1P6	Ndufa7	NADH dehydrogenase [ubiquinone] 1 alpha subcomplex subunit 7	482828	1540.9	572					12576	51	51	4071175424
sp|P38647|GRP75_MOUSE	P38647	Hspa9	Stress-70 protein, mitochondrial	482420	1539.6	573					73461	436	429	23761115136
sp|P00493|HPRT_MOUSE	P00493	Hprt1	Hypoxanthine-guanine phosphoribosyltransferase	481292	1536	574					24570	114	114	7928624640
sp|P97461|RS5_MOUSE	P97461	Rps5	40S ribosomal protein S5	480264	1532.72	575					22889	104	104	7370398208
sp|P80314|TCPB_MOUSE	P80314	Cct2	T-complex protein 1 subunit beta	480181	1532.45	576					57477	511	511	18504779776
sp|Q9Z0J0|NPC2_MOUSE	Q9Z0J0	Npc2	NPC intracellular cholesterol transporter 2	479721	1530.99	577					16442	22	22	5288449024
sp|P60521|GBRL2_MOUSE	P60521	Gabarapl2	Gamma-aminobutyric acid receptor-associated protein-like 2	478556	1527.27	578					13667	48	40	4385207296
sp|P42932|TCPQ_MOUSE	P42932	Cct8	T-complex protein 1 subunit theta	477382	1523.52	579					59555	399	399	19062009856
sp|P84089|ERH_MOUSE	P84089	Erh	Enhancer of rudimentary homolog	476975	1522.22	580					12259	43	43	3920445952
sp|P52760|RIDA_MOUSE	P52760	Rida	2-iminobutanoate/2-iminopropanoate deaminase	476892	1521.96	581					14255	30	28	4557975552
sp|Q7TMK9|HNRPQ_MOUSE	Q7TMK9	Syncrip	Heterogeneous nuclear ribonucleoprotein Q	475460	1517.39	582					69633	185	185	22197999616
sp|Q9JMG7|HDGR3_MOUSE	Q9JMG7	Hdgfl3	Hepatoma-derived growth factor-related protein 3	475222	1516.63	583					22431	61	33	7147094016
sp|P28656|NP1L1_MOUSE	P28656	Nap1l1	Nucleosome assembly protein 1-like 1	475112	1516.27	584					45345	90	47	14444738560
sp|Q9CQZ5|NDUA6_MOUSE	Q9CQZ5	Ndufa6	NADH dehydrogenase [ubiquinone] 1 alpha subcomplex subunit 6	475083	1516.18	585					15283	72	72	4868129792
sp|P26443|DHE3_MOUSE	P26443	Glud1	Glutamate dehydrogenase 1, mitochondrial	473835	1512.2	586					61337	420	64	19486509056
sp|Q3V2J0|CBAR2_MOUSE	Q3V2J0	Cibar2	CBY1-interacting BAR domain-containing protein 2	473740	1511.9	587					33274	13	13	10568885248
sp|P53810|PIPNA_MOUSE	P53810	Pitpna	Phosphatidylinositol transfer protein alpha isoform	473017	1509.59	588					31893	166	149	10114776064
sp|O35381|AN32A_MOUSE	O35381	Anp32a	Acidic leucine-rich nuclear phosphoprotein 32 family member A	472138	1506.78	589					28538	86	79	9033940992
sp|Q9Z1G3|VATC1_MOUSE	Q9Z1G3	Atp6v1c1	V-type proton ATPase subunit C 1	469958	1499.83	590					43888	126	125	13828944896
sp|P50446|K2C6A_MOUSE	P50446	Krt6a	Keratin, type II cytoskeletal 6A	468234	1494.32	591					59335	116	19	18627653632
sp|Q9JKD3|SCAM5_MOUSE	Q9JKD3	Scamp5	Secretory carrier-associated membrane protein 5	467585	1492.25	592					26068	55	55	8172461568
sp|P08556|RASN_MOUSE	P08556	Nras	GTPase NRas	466716	1489.48	593					21199	68	4	6633652736
sp|Q62442|VAMP1_MOUSE	Q62442	Vamp1	Vesicle-associated membrane protein 1	465959	1487.06	594					12890	23	14	4027034368
sp|Q9CQX8|RT36_MOUSE	Q9CQX8	Mrps36	28S ribosomal protein S36, mitochondrial	465645	1486.06	595					11101	64	64	3465785856
sp|Q8BGZ7|K2C75_MOUSE	Q8BGZ7	Krt75	Keratin, type II cytoskeletal 75	465052	1484.17	596					59741	90	2	18627653632
sp|Q9CQ37|UBE2T_MOUSE	Q9CQ37	Ube2t	Ubiquitin-conjugating enzyme E2 T	464996	1483.99	597					22975	11	2	7162899456
sp|Q61781|K1C14_MOUSE	Q61781	Krt14	Keratin, type I cytoskeletal 14	464784	1483.32	598					52867	100	6	16474823680
sp|Q6ZWV3|RL10_MOUSE	Q6ZWV3	Rpl10	60S ribosomal protein L10	464330	1481.87	599					24604	182	182	7659789824
sp|P46460|NSF_MOUSE	P46460	Nsf	Vesicle-fusing ATPase	463768	1480.07	600					82613	625	598	25688195072
sp|P60840|ENSA_MOUSE	P60840	Ensa	Alpha-endosulfine	462519	1476.09	601					13335	52	43	4135299584
sp|Q62420|SH3G2_MOUSE	Q62420	Sh3gl2	Endophilin-A1	461721	1473.54	602					39955	219	177	12369010688
sp|P39053|DYN1_MOUSE	P39053	Dnm1	Dynamin-1	461391	1472.49	603					97803	756	493	30255624192
sp|O70435|PSA3_MOUSE	O70435	Psma3	Proteasome subunit alpha type-3	460519	1469.7	604					28405	130	130	8770542592
sp|P0DN34|NDUB1_MOUSE	P0DN34	Ndufb1	NADH dehydrogenase [ubiquinone] 1 beta subcomplex subunit 1	460325	1469.09	605					6954	11	11	2146269056
sp|P39054|DYN2_MOUSE	P39054	Dnm2	Dynamin-2	459784	1467.36	606					98145	304	74	30255624192
sp|P63054|PCP4_MOUSE	P63054	Pcp4	Calmodulin regulator protein PCP4	459603	1466.78	607					6807	19	19	2097600128
sp|Q9QYF9|NDRG3_MOUSE	Q9QYF9	Ndrg3	Protein NDRG3	459110	1465.21	608					41555	196	196	12791598080
sp|P97300|NPTN_MOUSE	P97300	Nptn	Neuroplastin	459039	1464.98	609					44373	153	151	13656910848
sp|P61082|UBC12_MOUSE	P61082	Ube2m	NEDD8-conjugating enzyme Ubc12	457144	1458.93	610					20900	31	31	6405956096
sp|P32883|RASK_MOUSE	P32883	Kras	GTPase KRas	456867	1458.05	611					21656	70	17	6633652736
sp|Q99K48|NONO_MOUSE	Q99K48	Nono	Non-POU domain-containing octamer-binding protein	456217	1455.97	612					54541	228	211	16683190272
sp|P56395|CYB5_MOUSE	P56395	Cyb5a	Cytochrome b5	455671	1454.23	613					15241	33	33	4656389120
sp|Q99JY9|ARP3_MOUSE	Q99JY9	Actr3	Actin-related protein 3	455190	1452.7	614					47357	327	269	14453112832
sp|O70503|DHB12_MOUSE	O70503	Hsd17b12	Very-long-chain 3-oxoacyl-CoA reductase	453321	1446.73	615					34742	112	105	10559537152
sp|Q9D358|PPAC_MOUSE	Q9D358	Acp1	Low molecular weight phosphotyrosine protein phosphatase	449664	1435.06	616					18192	35	35	5484701696
sp|Q9JLM8|DCLK1_MOUSE	Q9JLM8	Dclk1	Serine/threonine-protein kinase DCLK1	449450	1434.38	617					84153	512	491	25359177728
sp|Q9Z2K1|K1C16_MOUSE	Q9Z2K1	Krt16	Keratin, type I cytoskeletal 16	448868	1432.52	618					51606	77	18	15531152384
sp|P47962|RL5_MOUSE	P47962	Rpl5	60S ribosomal protein L5	448286	1430.66	619					34401	191	188	10339762176
sp|P62305|RUXE_MOUSE	P62305	Snrpe	Small nuclear ribonucleoprotein E	447811	1429.15	620					10804	26	26	3243870464
sp|Q922U2|K2C5_MOUSE	Q922U2	Krt5	Keratin, type II cytoskeletal 5	447295	1427.5	621					61767	136	30	18523994112
sp|P61079|UB2D3_MOUSE	P61079	Ube2d3	Ubiquitin-conjugating enzyme E2 D3	446494	1424.94	622					16687	34	3	4995498496
sp|Q9EQF5|DPYS_MOUSE	Q9EQF5	Dpys	Dihydropyrimidinase	446056	1423.55	623					56725	57	16	16964781056
sp|P46097|SYT2_MOUSE	P46097	Syt2	Synaptotagmin-2	445963	1423.25	624					47263	131	6	14132037632
sp|Q9DCD6|GBRAP_MOUSE	Q9DCD6	Gabarap	Gamma-aminobutyric acid receptor-associated protein	445900	1423.05	625					13918	17	4	4161010944
sp|P62838|UB2D2_MOUSE	P62838	Ube2d2	Ubiquitin-conjugating enzyme E2 D2	445214	1420.86	626					16735	32	1	4995498496
sp|P27659|RL3_MOUSE	P27659	Rpl3	60S ribosomal protein L3	444994	1420.16	627					46110	271	271	13757330432
sp|Q60692|PSB6_MOUSE	Q60692	Psmb6	Proteasome subunit beta type-6	443152	1414.28	628					25379	59	59	7540706816
sp|Q8R3R8|GBRL1_MOUSE	Q8R3R8	Gabarapl1	Gamma-aminobutyric acid receptor-associated protein-like 1	441900	1410.28	629					14044	23	10	4161010944
sp|Q8BH95|ECHM_MOUSE	Q8BH95	Echs1	Enoyl-CoA hydratase, mitochondrial	440655	1406.31	630					31474	144	144	9298980864
sp|P61961|UFM1_MOUSE	P61961	Ufm1	Ubiquitin-fold modifier 1	440533	1405.92	631					9118	25	25	2693164032
sp|Q9CZM2|RL15_MOUSE	Q9CZM2	Rpl15	60S ribosomal protein L15	440462	1405.69	632					24146	129	129	7130796032
sp|Q91VC3|IF4A3_MOUSE	Q91VC3	Eif4a3	Eukaryotic initiation factor 4A-III	439173	1401.58	633					46840	164	118	13792300032
sp|Q8R5C5|ACTY_MOUSE	Q8R5C5	Actr1b	Beta-centractin	439165	1401.55	634					42281	168	53	12449645568
sp|Q9CQH7|BT3L4_MOUSE	Q9CQH7	Btf3l4	Transcription factor BTF3 homolog 4	438407	1399.13	635					17271	33	33	5076675584
sp|P61226|RAP2B_MOUSE	P61226	Rap2b	Ras-related protein Rap-2b	437909	1397.55	636					20504	69	22	6020151808
sp|Q9QXS6|DREB_MOUSE	Q9QXS6	Dbn1	Drebrin	436051	1391.62	637					77287	211	208	22595817472
sp|Q78ZA7|NP1L4_MOUSE	Q78ZA7	Nap1l4	Nucleosome assembly protein 1-like 4	435631	1390.27	638					42679	104	60	12465715200
sp|O89053|COR1A_MOUSE	O89053	Coro1a	Coronin-1A	435622	1390.25	639					50989	169	164	14892622848
sp|P58252|EF2_MOUSE	P58252	Eef2	Elongation factor 2	435156	1388.76	640					95314	776	767	27809038336
sp|Q9QUR7|PIN1_MOUSE	Q9QUR7	Pin1	Peptidyl-prolyl cis-trans isomerase NIMA-interacting 1	434960	1388.13	641					18370	100	97	5357260288
sp|Q9DB27|MCTS1_MOUSE	Q9DB27	Mcts1	Malignant T-cell-amplified sequence 1	433397	1383.15	642					20555	88	46	5972936704
sp|Q8BU31|RAP2C_MOUSE	Q8BU31	Rap2c	Ras-related protein Rap-2c	432822	1381.31	643					20745	58	5	6020151808
sp|P11031|TCP4_MOUSE	P11031	Sub1	Activated RNA polymerase II transcriptional coactivator p15	432637	1380.72	644					14427	69	69	4184891648
sp|Q9D328|TM35A_MOUSE	Q9D328	Tmem35a	Transmembrane protein 35A	431686	1377.69	645					18505	44	44	5356014080
sp|P18242|CATD_MOUSE	P18242	Ctsd	Cathepsin D	431641	1377.54	646					44954	135	120	13009952768
sp|P80316|TCPE_MOUSE	P80316	Cct5	T-complex protein 1 subunit epsilon	430386	1373.54	647					59624	358	312	17205362688
sp|P17710|HXK1_MOUSE	P17710	Hk1	Hexokinase-1	429375	1370.31	648					108303	638	515	31178960896
sp|P63005|LIS1_MOUSE	P63005	Pafah1b1	Platelet-activating factor acetylhydrolase IB subunit beta	425111	1356.7	649					46670	427	421	13302221824
sp|P00366|DHE3_BOVIN	P00366	GLUD1	Glutamate dehydrogenase 1, mitochondrial	422647	1348.84	650					61512	359	3	17431003136
sp|Q8BFR5|EFTU_MOUSE	Q8BFR5	Tufm	Elongation factor Tu, mitochondrial	422433	1348.16	651					49508	261	261	14022258688
sp|Q99JR1|SFXN1_MOUSE	Q99JR1	Sfxn1	Sideroflexin-1	421448	1345.01	652					35649	209	139	10073405440
sp|P80317|TCPZ_MOUSE	P80317	Cct6a	T-complex protein 1 subunit zeta	419259	1338.03	653					58004	268	179	16305156096
sp|Q8BTG7|NDRG4_MOUSE	Q8BTG7	Ndrg4	Protein NDRG4	416136	1328.06	654					38509	102	102	10744409088
sp|P48455|PP2BC_MOUSE	P48455	Ppp3cc	Serine/threonine-protein phosphatase 2B catalytic subunit gamma isoform	410029	1308.57	655					58699	77	13	16137244672
sp|Q99PJ0|NTRI_MOUSE	Q99PJ0	Ntm	Neurotrimin	409495	1306.86	656					37984	107	106	10428789760
sp|Q8R191|SNG3_MOUSE	Q8R191	Syngr3	Synaptogyrin-3	407840	1301.58	657					24561	23	23	6716155904
sp|Q9CR68|UCRI_MOUSE	Q9CR68	Uqcrfs1	Cytochrome b-c1 complex subunit Rieske, mitochondrial	406931	1298.68	658					29368	125	125	8012707840
sp|O88809|DCX_MOUSE	O88809	Dcx	Neuronal migration protein doublecortin	406783	1298.21	659					40613	127	91	11076742144
sp|O88342|WDR1_MOUSE	O88342	Wdr1	WD repeat-containing protein 1	405581	1294.37	660					66407	244	244	18058242048
sp|O08547|SC22B_MOUSE	O08547	Sec22b	Vesicle-trafficking protein SEC22b	405205	1293.18	661					24741	106	105	6721668096
sp|Q9QYG0|NDRG2_MOUSE	Q9QYG0	Ndrg2	Protein NDRG2	404875	1292.12	662					40789	185	185	11072561152
sp|Q8BZ98|DYN3_MOUSE	Q8BZ98	Dnm3	Dynamin-3	404806	1291.9	663					97190	349	129	26378661888
sp|P97792|CXAR_MOUSE	P97792	Cxadr	Coxsackievirus and adenovirus receptor homolog	402768	1285.4	664					39948	169	169	10787837952
sp|Q9D6J6|NDUV2_MOUSE	Q9D6J6	Ndufv2	NADH dehydrogenase [ubiquinone] flavoprotein 2, mitochondrial	401131	1280.17	665					27285	85	83	7338292224
sp|Q9CQC9|SAR1B_MOUSE	Q9CQC9	Sar1b	GTP-binding protein SAR1b	400891	1279.41	666					22382	86	67	6016027136
sp|O35295|PURB_MOUSE	O35295	Purb	Transcriptional activator protein Pur-beta	400241	1277.33	667					33901	92	80	9097423872
sp|Q9CWZ7|SNAG_MOUSE	Q9CWZ7	Napg	Gamma-soluble NSF attachment protein	400221	1277.27	668					34732	132	132	9319952384
sp|P62071|RRAS2_MOUSE	P62071	Rras2	Ras-related protein R-Ras2	399513	1275.01	669					23400	73	57	6268031488
sp|O35326|SRSF5_MOUSE	O35326	Srsf5	Serine/arginine-rich splicing factor 5	399314	1274.37	670					30891	39	31	8270495232
sp|Q9DCZ4|MIC26_MOUSE	Q9DCZ4	Apoo	MIC	398630	1272.19	671					22604	30	30	6041437184
sp|Q8C5R2|PRSR2_MOUSE	Q8C5R2	Proser2	Proline and serine-rich protein 2	397393	1268.24	672					50421	7	7	13434343424
sp|Q9CPP6|NDUA5_MOUSE	Q9CPP6	Ndufa5	NADH dehydrogenase [ubiquinone] 1 alpha subcomplex subunit 5	397001	1266.99	673					13360	31	31	3556170752
sp|Q60648|SAP3_MOUSE	Q60648	Gm2a	Ganglioside GM2 activator	395509	1262.23	674					20824	26	26	5522104320
sp|P70404|IDHG1_MOUSE	P70404	Idh3g	Isocitrate dehydrogenase [NAD] subunit gamma 1, mitochondrial	395405	1261.9	675					42785	194	193	11342747648
sp|Q9CQM5|TXD17_MOUSE	Q9CQM5	Txndc17	Thioredoxin domain-containing protein 17	389127	1241.86	676					14015	23	23	3656532480
sp|P56564|EAA1_MOUSE	P56564	Slc1a3	Excitatory amino acid transporter 1	388695	1240.48	677					59622	125	81	15538180096
sp|Q9DCW4|ETFB_MOUSE	Q9DCW4	Etfb	Electron transfer flavoprotein subunit beta	387269	1235.93	678					27623	78	78	7172467200
sp|Q9D1K2|VATF_MOUSE	Q9D1K2	Atp6v1f	V-type proton ATPase subunit F	386252	1232.69	679					13370	55	55	3462471936
sp|Q9WTP6|KAD2_MOUSE	Q9WTP6	Ak2	Adenylate kinase 2, mitochondrial	385951	1231.73	680					26469	80	56	6849420288
sp|P80315|TCPD_MOUSE	P80315	Cct4	T-complex protein 1 subunit delta	385351	1229.81	681					58066	343	286	15002491904
sp|Q0VBF8|STUM_MOUSE	Q0VBF8	Stum	Protein stum homolog	385241	1229.46	682					15005	23	23	3875720960
sp|P45376|ALDR_MOUSE	P45376	Akr1b1	Aldo-keto reductase family 1 member B1	383888	1225.14	683					35732	140	131	9196998656
sp|Q9CQS8|SC61B_MOUSE	Q9CQS8	Sec61b	Protein transport protein Sec61 subunit beta	382849	1221.83	684					9958	16	16	2556135424
sp|O55100|SNG1_MOUSE	O55100	Syngr1	Synaptogyrin-1	381948	1218.95	685					25653	14	14	6569425408
sp|P10605|CATB_MOUSE	P10605	Ctsb	Cathepsin B	381539	1217.65	686					37280	125	125	9536731136
sp|P61161|ARP2_MOUSE	P61161	Actr2	Actin-related protein 2	379797	1212.09	687					44761	312	310	11398194176
sp|P84086|CPLX2_MOUSE	P84086	Cplx2	Complexin-2	379619	1211.52	688					15394	27	15	3918173440
sp|Q61792|LASP1_MOUSE	Q61792	Lasp1	LIM and SH3 domain protein 1	377809	1205.74	689					29994	62	56	7597851648
sp|Q8K183|PDXK_MOUSE	Q8K183	Pdxk	Pyridoxal kinase	377577	1205	690					35015	99	99	8864285696
sp|Q9R0P3|ESTD_MOUSE	Q9R0P3	Esd	S-formylglutathione hydrolase	376055	1200.14	691					31320	96	96	7896913920
sp|P10852|4F2_MOUSE	P10852	Slc3a2	4F2 cell-surface antigen heavy chain	375649	1198.85	692					58337	167	167	14693000192
sp|Q7TMF3|NDUAC_MOUSE	Q7TMF3	Ndufa12	NADH dehydrogenase [ubiquinone] 1 alpha subcomplex subunit 12	375163	1197.3	693					17086	77	77	4297788416
sp|P99026|PSB4_MOUSE	P99026	Psmb4	Proteasome subunit beta type-4	373119	1190.77	694					29116	60	59	7283886080
sp|P35564|CALX_MOUSE	P35564	Canx	Calnexin	371574	1185.84	695					67278	274	272	16761111552
sp|Q8VEK3|HNRPU_MOUSE	Q8VEK3	Hnrnpu	Heterogeneous nuclear ribonucleoprotein U	371459	1185.48	696					87918	411	403	21896417280
sp|P52503|NDUS6_MOUSE	P52503	Ndufs6	NADH dehydrogenase [ubiquinone] iron-sulfur protein 6, mitochondrial	370985	1183.97	697					13020	48	48	3238563328
sp|P36536|SAR1A_MOUSE	P36536	Sar1a	GTP-binding protein SAR1a	370964	1183.9	698					22371	63	44	5564185088
sp|Q08331|CALB2_MOUSE	Q08331	Calb2	Calretinin	370795	1183.36	699		+			31373	106	89	7799633408
sp|P57759|ERP29_MOUSE	P57759	Erp29	Endoplasmic reticulum resident protein 29	369635	1179.66	700					28823	72	72	7143266304
sp|O08756|HCD2_MOUSE	O08756	Hsd17b10	3-hydroxyacyl-CoA dehydrogenase type-2	368851	1177.15	701					27419	84	84	6780888064
sp|Q3ULJ0|GPD1L_MOUSE	Q3ULJ0	Gpd1l	Glycerol-3-phosphate dehydrogenase 1-like protein	368676	1176.59	702					38226	124	90	9449050112
sp|P10922|H10_MOUSE	P10922	H1-0	Histone H1.0	368441	1175.85	703				+	20861	36	36	5153331712
sp|Q02053|UBA1_MOUSE	Q02053	Uba1	Ubiquitin-like modifier-activating enzyme 1	366891	1170.9	704					117809	741	591	28980121600
sp|Q8BVE3|VATH_MOUSE	Q8BVE3	Atp6v1h	V-type proton ATPase subunit H	366814	1170.65	705					55855	279	279	13737006080
sp|Q99L47|F10A1_MOUSE	Q99L47	St13	Hsc70-interacting protein	365288	1165.78	706					41656	108	108	10202296320
sp|Q9D8B4|NDUAB_MOUSE	Q9D8B4	Ndufa11	NADH dehydrogenase [ubiquinone] 1 alpha subcomplex subunit 11	365104	1165.2	707					14982	31	31	3667510784
sp|P62313|LSM6_MOUSE	P62313	Lsm6	U6 snRNA-associated Sm-like protein LSm6	364573	1163.5	708					9128	15	15	2231231744
sp|P63279|UBC9_HUMAN	P63279	UBE2I	SUMO-conjugating enzyme UBC9	363930	1161.45	709					18007	48	48	4393838080
sp|O55234|PSB5_MOUSE	O55234	Psmb5	Proteasome subunit beta type-5	363409	1159.79	710					28532	175	175	6952039936
sp|Q9Z2I9|SUCB1_MOUSE	Q9Z2I9	Sucla2	Succinate--CoA ligase [ADP-forming] subunit beta, mitochondrial	360008	1148.93	711					50114	172	172	12096390144
sp|P30412|PPIC_MOUSE	P30412	Ppic	Peptidyl-prolyl cis-trans isomerase C	359570	1147.53	712					22794	14	5	5495256576
sp|Q9R1Q8|TAGL3_MOUSE	Q9R1Q8	Tagln3	Transgelin-3	358069	1142.74	713					22471	121	106	5394780160
sp|Q8R001|MARE2_MOUSE	Q8R001	Mapre2	Microtubule-associated protein RP/EB family member 2	357871	1142.11	714					36946	137	129	8864985088
sp|Q62093|SRSF2_MOUSE	Q62093	Srsf2	Serine/arginine-rich splicing factor 2	357015	1139.38	715					25476	64	62	6098205696
sp|P11983|TCPA_MOUSE	P11983	Tcp1	T-complex protein 1 subunit alpha	356139	1136.58	716					60449	350	337	14434216960
sp|Q80SW1|SAHH2_MOUSE	Q80SW1	Ahcyl1	S-adenosylhomocysteine hydrolase-like protein 1	356059	1136.33	717					58951	189	100	14073372672
sp|P34022|RANG_MOUSE	P34022	Ranbp1	Ran-specific GTPase-activating protein	355595	1134.85	718					23596	76	76	5625720832
sp|Q61656|DDX5_MOUSE	Q61656	Ddx5	Probable ATP-dependent RNA helicase DDX5	353626	1128.57	719					69290	287	205	16428566528
sp|Q8R1Q8|DC1L1_MOUSE	Q8R1Q8	Dync1li1	Cytoplasmic dynein 1 light intermediate chain 1	353576	1128.4	720					56614	217	205	13421185024
sp|Q8JZU2|TXTP_MOUSE	Q8JZU2	Slc25a1	Tricarboxylate transport protein, mitochondrial	353281	1127.46	721					33931	158	157	8037129728
sp|Q8VED9|LEGL_MOUSE	Q8VED9	Lgalsl	Galectin-related protein	352464	1124.85	722					18956	47	47	4479664128
sp|P48771|CX7A2_MOUSE	P48771	Cox7a2	Cytochrome c oxidase subunit 7A2, mitochondrial	351011	1120.22	723					9291	19	19	2186593536
sp|Q9WUM5|SUCA_MOUSE	Q9WUM5	Suclg1	Succinate--CoA ligase [ADP/GDP-forming] subunit alpha, mitochondrial	350635	1119.02	724					36155	197	197	8499799552
sp|Q9Z1G4|VPP1_MOUSE	Q9Z1G4	Atp6v0a1	V-type proton ATPase 116 kDa subunit a1	350131	1117.41	725					96467	341	330	22646151168
sp|Q8BH59|CMC1_MOUSE	Q8BH59	Slc25a12	Calcium-binding mitochondrial carrier protein Aralar1	349868	1116.57	726					74570	348	312	17492551680
sp|Q60864|STIP1_MOUSE	Q60864	Stip1	Stress-induced-phosphoprotein 1	348765	1113.05	727					62582	313	313	14634127360
sp|Q9D0T1|NH2L1_MOUSE	Q9D0T1	Snu13	NHP2-like protein 1	348196	1111.23	728					14174	34	34	3309029632
sp|P61922|GABT_MOUSE	P61922	Abat	4-aminobutyrate aminotransferase, mitochondrial	347622	1109.4	729					56452	359	359	13157423104
sp|P29595|NEDD8_MOUSE	P29595	Nedd8	NEDD8	347259	1108.24	730					8972	48	48	2088944640
sp|Q9CQW1|YKT6_MOUSE	Q9CQW1	Ykt6	Synaptobrevin homolog YKT6	346944	1107.24	731					22314	69	69	5190641664
sp|P49722|PSA2_MOUSE	P49722	Psma2	Proteasome subunit alpha type-2	346215	1104.91	732					25927	109	109	6018417152
sp|Q8BNY6|NCS1_MOUSE	Q8BNY6	Ncs1	Neuronal calcium sensor 1	345812	1103.62	733					21879	105	104	5072842752
sp|P50580|PA2G4_MOUSE	P50580	Pa2g4	Proliferation-associated protein 2G4	345798	1103.58	734					43699	184	184	10131598336
sp|Q8K2B3|SDHA_MOUSE	Q8K2B3	Sdha	Succinate dehydrogenase [ubiquinone] flavoprotein subunit, mitochondrial	343952	1097.69	735					72585	407	407	16738974720
sp|O35643|AP1B1_MOUSE	O35643	Ap1b1	AP-1 complex subunit beta-1	343478	1096.18	736					103935	421	145	23935639552
sp|P40124|CAP1_MOUSE	P40124	Cap1	Adenylyl cyclase-associated protein 1	342877	1094.26	737					51565	191	189	11854359552
sp|Q9CQ91|NDUA3_MOUSE	Q9CQ91	Ndufa3	NADH dehydrogenase [ubiquinone] 1 alpha subcomplex subunit 3	342045	1091.61	738					9331	10	10	2139915008
sp|O35098|DPYL4_MOUSE	O35098	Dpysl4	Dihydropyrimidinase-related protein 4	341999	1091.46	739					61962	424	381	14208039936
sp|Q9DB05|SNAA_MOUSE	Q9DB05	Napa	Alpha-soluble NSF attachment protein	341677	1090.43	740					33190	166	116	7603389440
sp|Q9DBG3|AP2B1_MOUSE	Q9DBG3	Ap2b1	AP-2 complex subunit beta	341350	1089.39	741					104583	698	422	23935639552
sp|P83882|RL36A_MOUSE	P83882	Rpl36a	60S ribosomal protein L36a	341177	1088.84	742					12441	19	19	2845903360
sp|Q8VIJ6|SFPQ_MOUSE	Q8VIJ6	Sfpq	Splicing factor, proline- and glutamine-rich	341100	1088.59	743					75442	195	184	17253601280
sp|Q7TQD2|TPPP_MOUSE	Q7TQD2	Tppp	Tubulin polymerization-promoting protein	340174	1085.63	744					23575	39	39	5376969728
sp|Q93092|TALDO_MOUSE	Q93092	Taldo1	Transaldolase	339766	1084.33	745					37387	126	122	8516979712
sp|Q9R1P4|PSA1_MOUSE	Q9R1P4	Psma1	Proteasome subunit alpha type-1	339504	1083.49	746					29547	202	202	6725779456
sp|Q9Z2X1|HNRPF_MOUSE	Q9Z2X1	Hnrnpf	Heterogeneous nuclear ribonucleoprotein F	339208	1082.55	747					45730	181	121	10400451584
sp|P31938|MP2K1_MOUSE	P31938	Map2k1	Dual specificity mitogen-activated protein kinase kinase 1	335620	1071.1	748					43474	223	178	9782771712
sp|Q9D0S9|HINT2_MOUSE	Q9D0S9	Hint2	Histidine triad nucleotide-binding protein 2, mitochondrial	334779	1068.42	749					17320	15	15	3887682304
sp|P97807|FUMH_MOUSE	P97807	Fh	Fumarate hydratase, mitochondrial	334534	1067.63	750					54357	289	289	12192133120
sp|P04104|K2C1_MOUSE	P04104	Krt1	Keratin, type II cytoskeletal 1	334154	1066.42	751					65606	107	2	14698535936
sp|O54833|CSK22_MOUSE	O54833	Csnk2a2	Casein kinase II subunit alpha'	332257	1060.37	752					41215	100	80	9181494272
sp|Q501J6|DDX17_MOUSE	Q501J6	Ddx17	Probable ATP-dependent RNA helicase DDX17	331407	1057.65	753					72399	196	127	16087122944
sp|P47915|RL29_MOUSE	P47915	Rpl29	60S ribosomal protein L29	330219	1053.86	754					17587	77	77	3893837312
sp|O55126|NIPS2_MOUSE	O55126	Nipsnap2	Protein NipSnap homolog 2	329317	1050.98	755					32933	65	64	7271589888
sp|Q99LC5|ETFA_MOUSE	Q99LC5	Etfa	Electron transfer flavoprotein subunit alpha, mitochondrial	328504	1048.39	756					35009	116	116	7710893056
sp|Q8VE33|GD1L1_MOUSE	Q8VE33	Gdap1l1	Ganglioside-induced differentiation-associated protein 1-like 1	328364	1047.94	757					42318	123	123	9316757504
sp|Q8JZK9|HMCS1_MOUSE	Q8JZK9	Hmgcs1	Hydroxymethylglutaryl-CoA synthase, cytoplasmic	327730	1045.92	758					57569	197	189	12649951232
sp|Q9DCT5|SDF2_MOUSE	Q9DCT5	Sdf2	Stromal cell-derived factor 2	327300	1044.55	759					23159	37	37	5082181120
sp|O09111|NDUBB_MOUSE	O09111	Ndufb11	NADH dehydrogenase [ubiquinone] 1 beta subcomplex subunit 11, mitochondrial	325801	1039.76	760					17444	34	34	3810510848
sp|Q60631|GRB2_MOUSE	Q60631	Grb2	Growth factor receptor-bound protein 2	323811	1033.41	761					25238	82	81	5479376896
sp|P43006|EAA2_MOUSE	P43006	Slc1a2	Excitatory amino acid transporter 2	322736	1029.98	762					62030	177	177	13422513152
sp|P56376|ACYP1_MOUSE	P56376	Acyp1	Acylphosphatase-1	321973	1027.55	763					11241	17	17	2426663424
sp|Q9JKB1|UCHL3_MOUSE	Q9JKB1	Uchl3	Ubiquitin carboxyl-terminal hydrolase isozyme L3	321455	1025.89	764					26152	123	123	5636499456
sp|Q8K2C9|HACD3_MOUSE	Q8K2C9	Hacd3	Very-long-chain (3R)-3-hydroxyacyl-CoA dehydratase 3	319292	1018.99	765					43131	63	63	9233396736
sp|P61327|MGN_MOUSE	P61327	Magoh	Protein mago nashi homolog	318546	1016.61	766					17164	26	26	3665853440
sp|O54983|CRYM_MOUSE	O54983	Crym	Ketimine reductase mu-crystallin	318373	1016.06	767					33523	39	39	7155881472
sp|Q8R081|HNRPL_MOUSE	Q8R081	Hnrnpl	Heterogeneous nuclear ribonucleoprotein L	317054	1011.85	768					63964	325	325	13597309952
sp|Q61316|HSP74_MOUSE	Q61316	Hspa4	Heat shock 70 kDa protein 4	315973	1008.4	769					94133	447	394	19942336512
sp|Q9DC70|NDUS7_MOUSE	Q9DC70	Ndufs7	NADH dehydrogenase [ubiquinone] iron-sulfur protein 7, mitochondrial	314927	1005.06	770					24683	41	41	5211859456
sp|Q9CR95|NECP1_MOUSE	Q9CR95	Necap1	Adaptin ear-binding coat-associated protein 1	314637	1004.14	771					29639	62	62	6252567552
sp|P62996|TRA2B_MOUSE	P62996	Tra2b	Transformer-2 protein homolog beta	314458	1003.56	772					33666	71	64	7098043392
sp|P28474|ADHX_MOUSE	P28474	Adh5	Alcohol dehydrogenase class-3	313775	1001.38	773					39548	95	95	8320089088
sp|Q68FL4|SAHH3_MOUSE	Q68FL4	Ahcyl2	Putative adenosylhomocysteinase 3	313757	1001.33	774					66899	156	67	14073372672
sp|Q9CYH2|PXL2A_MOUSE	Q9CYH2	Prxl2a	Peroxiredoxin-like 2A	313003	998.919	775					24395	57	57	5119573504
sp|Q60737|CSK21_MOUSE	Q60737	Csnk2a1	Casein kinase II subunit alpha	312768	998.169	776					45134	129	119	9464779776
sp|Q61205|PA1B3_MOUSE	Q61205	Pafah1b3	Platelet-activating factor acetylhydrolase IB subunit alpha1	312709	997.983	777					25853	98	98	5420463616
sp|Q99LD8|DDAH2_MOUSE	Q99LD8	Ddah2	N(G),N(G)-dimethylarginine dimethylaminohydrolase 2	312250	996.517	778					29646	64	57	6206596096
sp|Q9DAK9|PHP14_MOUSE	Q9DAK9	Phpt1	14 kDa phosphohistidine phosphatase	311831	995.179	779					13997	46	46	2926433792
sp|P56959|FUS_MOUSE	P56959	Fus	RNA-binding protein FUS	311710	994.792	780					52673	92	92	11008360448
sp|P67871|CSK2B_MOUSE	P67871	Csnk2b	Casein kinase II subunit beta	310543	991.069	781					24942	74	74	5193233408
sp|Q9D7X3|DUS3_MOUSE	Q9D7X3	Dusp3	Dual specificity protein phosphatase 3	309835	988.808	782					20472	36	35	4252797952
sp|Q921F2|TADBP_MOUSE	Q921F2	Tardbp	TAR DNA-binding protein 43	309810	988.73	783					44548	83	83	9253553152
sp|Q5PR73|DIRA2_MOUSE	Q5PR73	Diras2	GTP-binding protein Di-Ras2	309139	986.587	784					22498	67	55	4663176192
sp|P0C027|NUD10_MOUSE	P0C027	Nudt10	Diphosphoinositol polyphosphate phosphohydrolase 3-alpha	307062	979.96	785					18593	48	27	3827898368
sp|P23198|CBX3_MOUSE	P23198	Cbx3	Chromobox protein homolog 3	306955	979.617	786					20855	47	22	4292091648
sp|Q64674|SPEE_MOUSE	Q64674	Srm	Spermidine synthase	306526	978.249	787					33995	103	103	6986619904
sp|Q922Q8|LRC59_MOUSE	Q922Q8	Lrrc59	Leucine-rich repeat-containing protein 59	306230	977.303	788					34877	52	52	7160956928
sp|Q9CR16|PPID_MOUSE	Q9CR16	Ppid	Peptidyl-prolyl cis-trans isomerase D	305480	974.912	789					40743	131	130	8344891904
sp|P51807|DYLT1_MOUSE	P51807	Dynlt1	Dynein light chain Tctex-type 1	305351	974.498	790					12483	24	24	2555656192
sp|O55023|IMPA1_MOUSE	O55023	Impa1	Inositol monophosphatase 1	304599	972.098	791					30436	71	71	6215842304
sp|Q9WTU6|MK09_MOUSE	Q9WTU6	Mapk9	Mitogen-activated protein kinase 9	304337	971.263	792					48189	74	20	9833024512
sp|Q62186|SSRD_MOUSE	Q62186	Ssr4	Translocon-associated protein subunit delta	303108	967.339	793					18937	24	24	3848509440
sp|Q3UHL1|CAMKV_MOUSE	Q3UHL1	Camkv	CaM kinase-like vesicle-associated protein	302725	966.118	794					54819	180	179	11126631424
sp|Q9D8T7|SLIRP_MOUSE	Q9D8T7	Slirp	SRA stem-loop-interacting RNA-binding protein, mitochondrial	301647	962.679	795					12605	36	36	2549335040
sp|Q61548|AP180_MOUSE	Q61548	Snap91	Clathrin coat assembly protein AP180	301280	961.507	796					91851	358	313	18554046464
sp|Q9CPV4|GLOD4_MOUSE	Q9CPV4	Glod4	Glyoxalase domain-containing protein 4	300422	958.768	797					33317	98	98	6710918144
sp|P57776|EF1D_MOUSE	P57776	Eef1d	Elongation factor 1-delta	300248	958.214	798					31293	104	97	6299586560
sp|P45878|FKBP2_MOUSE	P45878	Fkbp2	Peptidyl-prolyl cis-trans isomerase FKBP2	300029	957.514	799					15344	24	23	3086640384
sp|Q8K3J1|NDUS8_MOUSE	Q8K3J1	Ndufs8	NADH dehydrogenase [ubiquinone] iron-sulfur protein 8, mitochondrial	299952	957.269	800					24038	40	40	4834311168
sp|P53811|PIPNB_MOUSE	P53811	Pitpnb	Phosphatidylinositol transfer protein beta isoform	299707	956.488	801					31487	67	50	6327222272
sp|P17427|AP2A2_MOUSE	P17427	Ap2a2	AP-2 complex subunit alpha-2	297806	950.421	802					104017	527	402	20769345536
sp|O88952|LIN7C_MOUSE	O88952	Lin7c	Protein lin-7 homolog C	296777	947.135	803					21834	71	21	4344581120
sp|Q99KJ8|DCTN2_MOUSE	Q99KJ8	Dctn2	Dynactin subunit 2	296591	946.543	804					44117	163	163	8773015552
sp|Q9WV60|GSK3B_MOUSE	Q9WV60	Gsk3b	Glycogen synthase kinase-3 beta	296477	946.178	805					46710	169	125	9285073920
sp|Q60900|ELAV3_MOUSE	Q60900	Elavl3	ELAV-like protein 3	294940	941.274	806					39533	105	65	7817691136
sp|Q9Z0E0|NCDN_MOUSE	Q9Z0E0	Ncdn	Neurochondrin	294724	940.582	807					78895	324	324	15590096896
sp|Q8BVI4|DHPR_MOUSE	Q8BVI4	Qdpr	Dihydropteridine reductase	293492	936.653	808					25570	165	165	5031668736
sp|Q641P0|ARP3B_MOUSE	Q641P0	Actr3b	Actin-related protein 3B	293292	936.015	809					47580	132	74	9356419072
sp|P70372|ELAV1_MOUSE	P70372	Elavl1	ELAV-like protein 1	292185	932.481	810					36169	139	135	7085638656
sp|Q3UMR5|MCU_MOUSE	Q3UMR5	Mcu	Calcium uniporter protein, mitochondrial	291090	928.986	811					39682	128	128	7744713728
sp|Q8BGT8|PHIPL_MOUSE	Q8BGT8	Phyhipl	Phytanoyl-CoA hydroxylase-interacting protein-like	290904	928.392	812					42341	144	110	8258383872
sp|P62192|PRS4_MOUSE	P62192	Psmc1	26S proteasome regulatory subunit 4	287767	918.382	813					49185	179	147	9489827840
sp|Q921J2|RHEB_MOUSE	Q921J2	Rheb	GTP-binding protein Rheb	285890	912.39	814					20451	47	44	3920104960
sp|P30681|HMGB2_MOUSE	P30681	Hmgb2	High mobility group protein B2	285843	912.24	815					24162	83	47	4630676992
sp|Q9CRB9|MIC19_MOUSE	Q9CRB9	Chchd3	MIC	285534	911.256	816					26335	75	73	5041691136
sp|Q99K85|SERC_MOUSE	Q99K85	Psat1	Phosphoserine aminotransferase	285414	910.872	817					40473	132	132	7745067008
sp|Q9JKK7|TMOD2_MOUSE	Q9JKK7	Tmod2	Tropomodulin-2	285056	909.729	818					39511	89	83	7551484928
sp|O54984|GET3_MOUSE	O54984	Get3	ATPase GET3	284992	909.524	819					38823	84	82	7418326016
sp|Q8BX10|PGAM5_MOUSE	Q8BX10	Pgam5	Serine/threonine-protein phosphatase PGAM5, mitochondrial	283465	904.651	820					31994	140	137	6080681984
sp|Q60899|ELAV2_MOUSE	Q60899	Elavl2	ELAV-like protein 2	282292	900.907	821					39577	78	26	7490754048
sp|Q9Z1Z2|STRAP_MOUSE	Q9Z1Z2	Strap	Serine-threonine kinase receptor-associated protein	281972	899.888	822					38442	124	124	7267696640
sp|Q9QZX7|SRR_MOUSE	Q9QZX7	Srr	Serine racemase	280930	896.561	823					36359	78	78	6848478720
sp|Q9DCT2|NDUS3_MOUSE	Q9DCT2	Ndufs3	NADH dehydrogenase [ubiquinone] iron-sulfur protein 3, mitochondrial	280681	895.767	824					30149	87	87	5673753088
sp|Q3TWW8|SRSF6_MOUSE	Q3TWW8	Srsf6	Serine/arginine-rich splicing factor 6	280380	894.806	825					39025	58	41	7336251904
sp|Q8BI08|MAL2_MOUSE	Q8BI08	Mal2	Protein MAL2	280101	893.916	826					19094	6	6	3585884160
sp|Q9JII6|AK1A1_MOUSE	Q9JII6	Akr1a1	Aldo-keto reductase family 1 member A1	278243	887.986	827					36587	144	133	6825516032
sp|P07310|KCRM_MOUSE	P07310	Ckm	Creatine kinase M-type	278030	887.307	828					43045	56	32	8024154624
sp|O35900|LSM2_MOUSE	O35900	Lsm2	U6 snRNA-associated Sm-like protein LSm2	277610	885.967	829					10835	31	31	2016736384
sp|Q99LC3|NDUAA_MOUSE	Q99LC3	Ndufa10	NADH dehydrogenase [ubiquinone] 1 alpha subcomplex subunit 10, mitochondrial	277390	885.265	830					40603	112	112	7551511552
sp|Q9WUK2|IF4H_MOUSE	Q9WUK2	Eif4h	Eukaryotic translation initiation factor 4H	277247	884.806	831					27341	55	55	5082357248
sp|O54879|HMGB3_MOUSE	O54879	Hmgb3	High mobility group protein B3	276526	882.507	832					23010	47	45	4266163200
sp|P56812|PDCD5_MOUSE	P56812	Pdcd5	Programmed cell death protein 5	275830	880.285	833					14275	22	22	2639988224
sp|Q9D892|ITPA_MOUSE	Q9D892	Itpa	Inosine triphosphate pyrophosphatase	273085	871.526	834					21897	82	82	4009289984
sp|P48024|EIF1_MOUSE	P48024	Eif1	Eukaryotic translation initiation factor 1	272568	869.874	835					12747	28	7	2329521664
sp|Q9QXX4|CMC2_MOUSE	Q9QXX4	Slc25a13	Calcium-binding mitochondrial carrier protein Aralar2	271710	867.136	836					74467	66	30	13566047232
sp|P21956|MFGM_MOUSE	P21956	Mfge8	Lactadherin	271701	867.107	837					51241	156	156	9334538240
sp|Q9DC16|ERGI1_MOUSE	Q9DC16	Ergic1	Endoplasmic reticulum-Golgi intermediate compartment protein 1	271549	866.623	838					32562	44	44	5928488960
sp|Q6IFX2|K1C42_MOUSE	Q6IFX2	Krt42	Keratin, type I cytoskeletal 42	271366	866.039	839					50133	78	11	9121448960
sp|Q62348|TSN_MOUSE	Q62348	Tsn	Translin	271045	865.015	840					26201	73	73	4761499648
sp|Q60870|REEP5_MOUSE	Q60870	Reep5	Receptor expression-enhancing protein 5	271013	864.913	841					21051	33	33	3825143040
sp|Q9CXU9|EIF1B_MOUSE	Q9CXU9	Eif1b	Eukaryotic translation initiation factor 1b	270931	864.651	842					12824	23	2	2329521664
sp|Q00915|RET1_MOUSE	Q00915	Rbp1	Retinol-binding protein 1	270795	864.216	843					15846	58	58	2877030912
sp|Q8BHZ0|CYRIA_MOUSE	Q8BHZ0	Cyria	CYFIP-related Rac1 interactor A	270259	862.507	844					37343	151	107	6766662656
sp|P50153|GBG4_MOUSE	P50153	Gng4	Guanine nucleotide-binding protein G(I)/G(S)/G(O) subunit gamma-4	270141	862.131	845					8405	13	13	1522346368
sp|Q3UM45|PP1R7_MOUSE	Q3UM45	Ppp1r7	Protein phosphatase 1 regulatory subunit 7	269556	860.263	846					41292	115	115	7462760960
sp|P09103|PDIA1_MOUSE	P09103	P4hb	Protein disulfide-isomerase	269496	860.07	847					57058	209	208	10309867520
sp|P62075|TIM13_MOUSE	P62075	Timm13	Mitochondrial import inner membrane translocase subunit Tim13	268911	858.204	848					10458	21	21	1885565184
sp|P14231|AT1B2_MOUSE	P14231	Atp1b2	Sodium/potassium-transporting ATPase subunit beta-2	268075	855.535	849					33344	91	89	5993192448
sp|Q64520|KGUA_MOUSE	Q64520	Guk1	Guanylate kinase	267445	853.527	850					21918	57	57	3930254848
sp|P35293|RAB18_MOUSE	P35293	Rab18	Ras-related protein Rab-18	267377	853.308	851					23035	75	70	4129490944
sp|Q8K0S0|PHYIP_MOUSE	Q8K0S0	Phyhip	Phytanoyl-CoA hydroxylase-interacting protein	267158	852.609	852					37555	103	69	6726979584
sp|Q8CAQ8|MIC60_MOUSE	Q8CAQ8	Immt	MIC	266770	851.371	853					83900	423	422	15006643200
sp|P31254|UBA1Y_MOUSE	P31254	Uba1y	Ubiquitin-like modifier-activating enzyme 1 Y	266255	849.728	854					118038	159	9	21071917056
sp|Q91WQ3|SYYC_MOUSE	Q91WQ3	Yars1	Tyrosine--tRNA ligase, cytoplasmic	266161	849.428	855					59105	283	283	10547587072
sp|P08030|APT_MOUSE	P08030	Aprt	Adenine phosphoribosyltransferase	265678	847.887	856					19724	45	45	3513463808
sp|Q9WTL7|LYPA2_MOUSE	Q9WTL7	Lypla2	Acyl-protein thioesterase 2	265671	847.865	857					24794	78	78	4416475136
sp|O70591|PFD2_MOUSE	O70591	Pfdn2	Prefoldin subunit 2	265022	845.794	858					16534	24	24	2937953024
sp|P27048|RSMB_MOUSE	P27048	Snrpb	Small nuclear ribonucleoprotein-associated protein B	264104	842.863	859					23656	65	1	4188907264
sp|Q91VM5|RMXL1_MOUSE	Q91VM5	Rbmxl1	RNA binding motif protein, X-linked-like-1	263846	842.038	860					42162	109	42	7458567168
sp|Q3UIU2|NDUB6_MOUSE	Q3UIU2	Ndufb6	NADH dehydrogenase [ubiquinone] 1 beta subcomplex subunit 6	263811	841.927	861					15515	55	55	2744282112
sp|Q61701|ELAV4_MOUSE	Q61701	Elavl4	ELAV-like protein 4	263696	841.56	862					42368	85	33	7490754048
sp|P24472|GSTA4_MOUSE	P24472	Gsta4	Glutathione S-transferase A4	263516	840.986	863					25564	49	45	4516686848
sp|Q9WV02|RBMX_MOUSE	Q9WV02	Rbmx	RNA-binding motif protein, X chromosome	262979	839.271	864					42301	95	29	7458567168
sp|O09131|GSTO1_MOUSE	O09131	Gsto1	Glutathione S-transferase omega-1	262922	839.09	865					27498	94	93	4847438848
sp|Q99N28|CADM3_MOUSE	Q99N28	Cadm3	Cell adhesion molecule 3	262338	837.228	866					42964	103	103	7557022208
sp|P35762|CD81_MOUSE	P35762	Cd81	CD81 antigen	261606	834.892	867					25815	36	36	4527985664
sp|Q9WUD8|FAIM1_MOUSE	Q9WUD8	Faim	Fas apoptotic inhibitory molecule 1	260839	832.444	868					20201	40	27	3532891904
sp|Q922R8|PDIA6_MOUSE	Q922R8	Pdia6	Protein disulfide-isomerase A6	259683	828.754	869					48100	89	88	8374775808
sp|P17426|AP2A1_MOUSE	P17426	Ap2a1	AP-2 complex subunit alpha-1	259441	827.98	870					107664	469	354	18728071168
sp|P12960|CNTN1_MOUSE	P12960	Cntn1	Contactin-1	259409	827.879	871					113388	469	469	19721342976
sp|Q8C0M9|ASGL1_MOUSE	Q8C0M9	Asrgl1	Isoaspartyl peptidase/L-asparaginase	258631	825.396	872					33950	81	81	5887141376
sp|Q9WVJ2|PSD13_MOUSE	Q9WVJ2	Psmd13	26S proteasome non-ATPase regulatory subunit 13	257260	821.021	873					42809	124	124	7384005632
sp|Q9JJW6|ALRF2_MOUSE	Q9JJW6	Alyref2	Aly/REF export factor 2	256766	819.444	874					23730	24	1	4085256704
sp|Q921M7|CYRIB_MOUSE	Q921M7	Cyrib	CYFIP-related Rac1 interactor B	256057	817.182	875					36776	168	124	6313724928
sp|Q9QYB8|ADDB_MOUSE	Q9QYB8	Add2	Beta-adducin	255813	816.403	876					80642	279	259	13831475200
sp|Q8R2U6|NUDT4_MOUSE	Q8R2U6	Nudt4	Diphosphoinositol polyphosphate phosphohydrolase 2	255477	815.332	877					20156	29	8	3452559104
sp|P29341|PABP1_MOUSE	P29341	Pabpc1	Polyadenylate-binding protein 1	254452	812.061	878					70671	248	246	12056803328
sp|Q9CZ30|OLA1_MOUSE	Q9CZ30	Ola1	Obg-like ATPase 1	254129	811.028	879					44730	258	257	7621444608
sp|O89086|RBM3_MOUSE	O89086	Rbm3	RNA-binding protein 3	253960	810.491	880					16605	28	28	2827414528
sp|P63163|RSMN_MOUSE	P63163	Snrpn	Small nuclear ribonucleoprotein-associated protein N	253825	810.058	881					24614	65	1	4188907264
sp|Q9CQM9|GLRX3_MOUSE	Q9CQM9	Glrx3	Glutaredoxin-3	253050	807.584	882					37778	112	111	6409574400
sp|P51174|ACADL_MOUSE	P51174	Acadl	Long-chain specific acyl-CoA dehydrogenase, mitochondrial	252999	807.424	883					47908	139	139	8126657536
sp|Q7TNP2|2AAB_MOUSE	Q7TNP2	Ppp2r1b	Serine/threonine-protein phosphatase 2A 65 kDa regulatory subunit A beta isoform	252342	805.327	884					65934	137	20	11155371008
sp|P54775|PRS6B_MOUSE	P54775	Psmc4	26S proteasome regulatory subunit 6B	251324	802.078	885					47408	198	175	7988596224
sp|P03995|GFAP_MOUSE	P03995	Gfap	Glial fibrillary acidic protein	249928	797.623	886		+			49900	125	82	8361819136
sp|P46660|AINX_MOUSE	P46660	Ina	Alpha-internexin	249912	797.571	887					55383	115	88	9280009216
sp|Q61103|REQU_MOUSE	Q61103	Dpf2	Zinc finger protein ubi-d4	249387	795.896	888					44230	31	21	7395639296
sp|Q9CXS4|CENPV_MOUSE	Q9CXS4	Cenpv	Centromere protein V	249324	795.695	889					27541	48	48	4603929600
sp|Q91W97|HKDC1_MOUSE	Q91W97	Hkdc1	Hexokinase HKDC1	248879	794.273	890					102259	68	15	17063735296
sp|Q3UGS4|MCRI1_MOUSE	Q3UGS4	Mcrip1	Mapk-regulated corepressor-interacting protein 1	248711	793.738	891					11101	24	24	1851149568
sp|P60487|PLPP_MOUSE	P60487	Pdxp	Pyridoxal phosphate phosphatase	247831	790.93	892					31512	65	65	5236200448
sp|P06732|KCRM_HUMAN	P06732	CKM	Creatine kinase M-type	247713	790.553	893					43101	28	4	7158476288
sp|Q7TQF7|AMPH_MOUSE	Q7TQF7	Amph	Amphiphysin	247437	789.672	894					75013	136	126	12444734464
sp|Q99J95|CDK9_MOUSE	Q99J95	Cdk9	Cyclin-dependent kinase 9	246611	787.035	895					42762	38	23	7070571008
sp|Q8K021|SCAM1_MOUSE	Q8K021	Scamp1	Secretory carrier-associated membrane protein 1	246436	786.478	896					38029	63	63	6283536384
sp|Q9CR61|NDUB7_MOUSE	Q9CR61	Ndufb7	NADH dehydrogenase [ubiquinone] 1 beta subcomplex subunit 7	246236	785.838	897					16331	38	38	2696177152
sp|P56212|ARP19_MOUSE	P56212	Arpp19	cAMP-regulated phosphoprotein 19	245826	784.531	898					12293	46	37	2026145408
sp|P32921|SYWC_MOUSE	P32921	Wars1	Tryptophan--tRNA ligase, cytoplasmic	245049	782.05	899					54358	181	181	8931006464
sp|Q9EST5|AN32B_MOUSE	Q9EST5	Anp32b	Acidic leucine-rich nuclear phosphoprotein 32 family member B	244862	781.454	900					31079	18	11	5102379520
sp|P49615|CDK5_MOUSE	P49615	Cdk5	Cyclin-dependent-like kinase 5	244572	780.529	901					33288	96	86	5458576384
sp|O88545|CSN6_MOUSE	O88545	Cops6	COP9 signalosome complex subunit 6	243963	778.584	902					35880	68	68	5868948992
sp|P23506|PIMT_MOUSE	P23506	Pcmt1	Protein-L-isoaspartate(D-aspartate) O-methyltransferase	243898	778.378	903					24634	131	131	4028356608
sp|P10599|THIO_HUMAN	P10599	TXN	Thioredoxin	242568	774.133	904					11737	18	3	1908864768
sp|P29758|OAT_MOUSE	P29758	Oat	Ornithine aminotransferase, mitochondrial	241810	771.713	905					48355	209	209	7839700480
sp|P09405|NUCL_MOUSE	P09405	Ncl	Nucleolin	241224	769.842	906					76723	146	146	12408802304
sp|P97765|WBP2_MOUSE	P97765	Wbp2	WW domain-binding protein 2	241167	769.661	907					28032	65	65	4532688896
sp|Q9CQE1|NPS3B_MOUSE	Q9CQE1	Nipsnap3b	Protein NipSnap homolog 3B	240907	768.831	908					28308	69	69	4572382208
sp|Q9CQ21|MCTS2_MOUSE	Q9CQ21	Mcts2	Malignant T-cell-amplified sequence 2	240878	768.74	909					20437	48	6	3300646144
sp|Q8BG32|PSD11_MOUSE	Q8BG32	Psmd11	26S proteasome non-ATPase regulatory subunit 11	240718	768.229	910					47437	169	169	7656146944
sp|Q4VAE3|TMM65_MOUSE	Q4VAE3	Tmem65	Transmembrane protein 65	240448	767.367	911					24918	40	40	4017156864
sp|Q9DB60|PXL2B_MOUSE	Q9DB60	Prxl2b	Prostamide/prostaglandin F synthase	240443	767.35	912					21670	71	71	3493454080
sp|Q9CR47|NSA2_MOUSE	Q9CR47	Nsa2	Ribosome biogenesis protein NSA2 homolog	240366	767.106	913					30036	25	7	4840605696
sp|P47955|RLA1_MOUSE	P47955	Rplp1	60S acidic ribosomal protein P1	240301	766.897	914					11475	11	11	1848808576
sp|P11438|LAMP1_MOUSE	P11438	Lamp1	Lysosome-associated membrane glycoprotein 1	240109	766.285	915					43865	44	44	7061730304
sp|P42669|PURA_MOUSE	P42669	Pura	Transcriptional activator protein Pur-alpha	239062	762.942	916					34884	69	60	5591398400
sp|P56380|AP4A_MOUSE	P56380	Nudt2	Bis(5'-nucleosyl)-tetraphosphatase [asymmetrical]	237528	758.048	917					16989	48	48	2705621760
sp|Q8JZS0|LIN7A_MOUSE	Q8JZS0	Lin7a	Protein lin-7 homolog A	237011	756.399	918					25993	81	26	4130567168
sp|P62960|YBOX1_MOUSE	P62960	Ybx1	Y-box-binding protein 1	236709	755.433	919					35730	85	64	5670635008
sp|Q99LY9|NDUS5_MOUSE	Q99LY9	Ndufs5	NADH dehydrogenase [ubiquinone] iron-sulfur protein 5	235117	750.352	920					12648	34	34	1993836416
sp|Q9CQ60|6PGL_MOUSE	Q9CQ60	Pgls	6-phosphogluconolactonase	234873	749.574	921					27254	73	73	4291874816
sp|P62331|ARF6_MOUSE	P62331	Arf6	ADP-ribosylation factor 6	234624	748.782	922					20082	50	39	3159109120
sp|Q9CQ92|FIS1_MOUSE	Q9CQ92	Fis1	Mitochondrial fission 1 protein	231823	739.842	923					17009	19	19	2643749376
sp|Q9WTP7|KAD3_MOUSE	Q9WTP7	Ak3	GTP:AMP phosphotransferase AK3, mitochondrial	231730	739.545	924					25426	68	66	3950438912
sp|O08528|HXK2_MOUSE	O08528	Hk2	Hexokinase-2	230799	736.574	925					102535	108	10	15866859520
sp|P02088|HBB1_MOUSE	P02088	Hbb-b1	Hemoglobin subunit beta-1	230416	735.351	926					15840	41	27	2447102976
sp|Q9Z0H4|CELF2_MOUSE	Q9Z0H4	Celf2	CUGBP Elav-like family member 2	229929	733.797	927					54271	162	147	8366542848
sp|Q61206|PA1B2_MOUSE	Q61206	Pafah1b2	Platelet-activating factor acetylhydrolase IB subunit alpha2	229752	733.233	928					25581	162	162	3940595712
sp|Q06138|CAB39_MOUSE	Q06138	Cab39	Calcium-binding protein 39	229698	733.058	929					39843	106	61	6136109568
sp|P63318|KPCG_MOUSE	P63318	Prkcg	Protein kinase C gamma type	229663	732.947	930					78358	310	302	12065857536
sp|P26638|SYSC_MOUSE	P26638	Sars1	Serine--tRNA ligase, cytoplasmic	229409	732.138	931					58389	159	159	8981039104
sp|Q9CR09|UFC1_MOUSE	Q9CR09	Ufc1	Ubiquitin-fold modifier-conjugating enzyme 1	229078	731.08	932					19481	47	47	2992116480
sp|Q6P069|SORCN_MOUSE	Q6P069	Sri	Sorcin	228986	730.788	933					21627	41	41	3320399360
sp|D3Z7P3|GLSK_MOUSE	D3Z7P3	Gls	Glutaminase kidney isoform, mitochondrial	228957	730.693	934					73964	271	269	11354238976
sp|P35282|RAB21_MOUSE	P35282	Rab21	Ras-related protein Rab-21	228751	730.038	935					24106	96	91	3697201152
sp|Q62419|SH3G1_MOUSE	Q62419	Sh3gl1	Endophilin-A2	227068	724.666	936					41518	100	58	6320873472
sp|Q9QYJ0|DNJA2_MOUSE	Q9QYJ0	Dnaja2	DnaJ homolog subfamily A member 2	226919	724.191	937					45746	119	119	6959993856
sp|Q99KF1|TMED9_MOUSE	Q99KF1	Tmed9	Transmembrane emp24 domain-containing protein 9	226366	722.426	938					27127	51	42	4117156352
sp|Q9D2R6|COA3_MOUSE	Q9D2R6	Coa3	Cytochrome c oxidase assembly factor 3 homolog, mitochondrial	226259	722.084	939					11987	14	14	1818447104
sp|Q99JI4|PSMD6_MOUSE	Q99JI4	Psmd6	26S proteasome non-ATPase regulatory subunit 6	226232	721.997	940					45536	154	154	6907054592
sp|O08583|THOC4_MOUSE	O08583	Alyref	THO complex subunit 4	226171	721.804	941					26940	54	31	4085256704
sp|P58044|IDI1_MOUSE	P58044	Idi1	Isopentenyl-diphosphate Delta-isomerase 1	226142	721.71	942					26289	50	50	3986019840
sp|Q8K1M6|DNM1L_MOUSE	Q8K1M6	Dnm1l	Dynamin-1-like protein	225987	721.218	943					82658	451	451	12524309504
sp|Q8BK64|AHSA1_MOUSE	Q8BK64	Ahsa1	Activator of 90 kDa heat shock protein ATPase homolog 1	225803	720.63	944					38117	89	89	5770766336
sp|Q9CZD3|GARS_MOUSE	Q9CZD3	Gars1	Glycine--tRNA ligase	225063	718.268	945					81878	237	237	12355388416
sp|P63073|IF4E_MOUSE	P63073	Eif4e	Eukaryotic translation initiation factor 4E	224968	717.966	946					25053	57	57	3778904576
sp|Q9CQR4|ACO13_MOUSE	Q9CQR4	Acot13	Acyl-coenzyme A thioesterase 13	224473	716.386	947					15183	40	40	2285109504
sp|Q61753|SERA_MOUSE	Q61753	Phgdh	D-3-phosphoglycerate dehydrogenase	223736	714.032	948					56586	146	121	8488463360
sp|P48428|TBCA_MOUSE	P48428	Tbca	Tubulin-specific chaperone A	223261	712.517	949					12758	34	34	1909767680
sp|P30416|FKBP4_MOUSE	P30416	Fkbp4	Peptidyl-prolyl cis-trans isomerase FKBP4	222627	710.492	950					51572	238	238	7697955840
sp|Q60749|KHDR1_MOUSE	Q60749	Khdrbs1	KH domain-containing, RNA-binding, signal transduction-associated protein 1	222278	709.378	951					48371	47	43	7208839680
sp|Q8K215|LYRM4_MOUSE	Q8K215	Lyrm4	LYR motif-containing protein 4	221455	706.754	952					10855	13	13	1611760384
sp|Q3UHX2|HAP28_MOUSE	Q3UHX2	Pdap1	28 kDa heat- and acid-stable phosphoprotein	221326	706.342	953					20605	44	44	3057664768
sp|Q9JIF0|ANM1_MOUSE	Q9JIF0	Prmt1	Protein arginine N-methyltransferase 1	221229	706.03	954					42436	98	85	6294484480
sp|Q9EQU5|SET_MOUSE	Q9EQU5	Set	Protein SET	221123	705.692	955					33378	48	48	4948552704
sp|Q61699|HS105_MOUSE	Q61699	Hsph1	Heat shock protein 105 kDa	220821	704.728	956					96407	317	301	14273566720
sp|P47857|PFKAM_MOUSE	P47857	Pfkm	ATP-dependent 6-phosphofructokinase, muscle type	219576	700.755	957					85269	428	377	12553349120
sp|P97371|PSME1_MOUSE	P97371	Psme1	Proteasome activator complex subunit 1	219532	700.616	958					28673	80	77	4220418048
sp|P62843|RS15_MOUSE	P62843	Rps15	40S ribosomal protein S15	218667	697.854	959					17040	58	58	2498254080
sp|O35226|PSMD4_MOUSE	O35226	Psmd4	26S proteasome non-ATPase regulatory subunit 4	217684	694.719	960					40704	63	62	5940853760
sp|P62307|RUXF_MOUSE	P62307	Snrpf	Small nuclear ribonucleoprotein F	217440	693.939	961					9725	49	49	1417794816
sp|P61080|UB2D1_MOUSE	P61080	Ube2d1	Ubiquitin-conjugating enzyme E2 D1	216930	692.311	962					16602	24	1	2414706944
sp|Q8BMJ3|IF1AX_MOUSE	Q8BMJ3	Eif1ax	Eukaryotic translation initiation factor 1A, X-chromosomal	216802	691.904	963					16460	44	19	2392644096
sp|Q9CY27|TECR_MOUSE	Q9CY27	Tecr	Very-long-chain enoyl-CoA reductase	215213	686.832	964					36090	98	98	5207627264
sp|Q8C0E2|VP26B_MOUSE	Q8C0E2	Vps26b	Vacuolar protein sorting-associated protein 26B	215050	686.313	965					39125	130	120	5641294848
sp|Q8BWT1|THIM_MOUSE	Q8BWT1	Acaa2	3-ketoacyl-CoA thiolase, mitochondrial	214936	685.949	966					41830	152	152	6028123136
sp|Q9DBZ5|EIF3K_MOUSE	Q9DBZ5	Eif3k	Eukaryotic translation initiation factor 3 subunit K	214896	685.819	967					25087	47	47	3614602752
sp|Q3UGR5|HDHD2_MOUSE	Q3UGR5	Hdhd2	Haloacid dehalogenase-like hydrolase domain-containing protein 2	213906	682.659	968					28730	63	63	4120426240
sp|Q9Z0Y1|DCTN3_MOUSE	Q9Z0Y1	Dctn3	Dynactin subunit 3	213152	680.255	969					20978	21	21	2998046976
sp|Q9CXI5|MANF_MOUSE	Q9CXI5	Manf	Mesencephalic astrocyte-derived neurotrophic factor	212523	678.248	970					20374	51	51	2903136000
sp|Q6ZWM4|LSM8_MOUSE	Q6ZWM4	Lsm8	U6 snRNA-associated Sm-like protein LSm8	212316	677.586	971					10403	16	16	1480900096
sp|P47753|CAZA1_MOUSE	P47753	Capza1	F-actin-capping protein subunit alpha-1	212251	677.378	972					32940	102	41	4687673344
sp|Q9ET01|PYGL_MOUSE	Q9ET01	Pygl	Glycogen phosphorylase, liver form	212246	677.363	973					97463	76	35	13869600768
sp|Q8BJU0|SGTA_MOUSE	Q8BJU0	Sgta	Small glutamine-rich tetratricopeptide repeat-containing protein alpha	211816	675.992	974					34322	75	75	4874350592
sp|Q9D7G0|PRPS1_MOUSE	Q9D7G0	Prps1	Ribose-phosphate pyrophosphokinase 1	211731	675.719	975					34834	119	48	4945061888
sp|Q8K354|CBR3_MOUSE	Q8K354	Cbr3	Carbonyl reductase [NADPH] 3	211222	674.096	976					30953	45	35	4383558144
sp|Q6P1F6|2ABA_MOUSE	Q6P1F6	Ppp2r2a	Serine/threonine-protein phosphatase 2A 55 kDa regulatory subunit B alpha isoform	211025	673.467	977					51692	141	86	7313786880
sp|Q9WTR5|CAD13_MOUSE	Q9WTR5	Cdh13	Cadherin-13	210873	672.983	978					78186	80	80	11054402560
sp|Q9QYC0|ADDA_MOUSE	Q9QYC0	Add1	Alpha-adducin	210209	670.861	979					80647	290	270	11366406144
sp|P14873|MAP1B_MOUSE	P14873	Map1b	Microtubule-associated protein 1B	209677	669.165	980					270255	1231	1194	37993496576
sp|Q91YT0|NDUV1_MOUSE	Q91YT0	Ndufv1	NADH dehydrogenase [ubiquinone] flavoprotein 1, mitochondrial	209575	668.839	981					50834	166	164	7142959104
sp|Q7TSJ2|MAP6_MOUSE	Q7TSJ2	Map6	Microtubule-associated protein 6	209474	668.518	982					96450	330	330	13546212352
sp|Q8R326|PSPC1_MOUSE	Q8R326	Pspc1	Paraspeckle component 1	208360	664.962	983					58758	89	83	8208542208
sp|Q8BMF4|ODP2_MOUSE	Q8BMF4	Dlat	Dihydrolipoyllysine-residue acetyltransferase component of pyruvate dehydrogenase complex, mitochondrial	207585	662.487	984					67942	200	200	9456237568
sp|P26350|PTMA_MOUSE	P26350	Ptma	Prothymosin alpha	207563	662.417	985					12254	19	19	1705342848
sp|O35593|PSDE_MOUSE	O35593	Psmd14	26S proteasome non-ATPase regulatory subunit 14	207401	661.902	986					34577	139	139	4808207872
sp|Q62167|DDX3X_MOUSE	Q62167	Ddx3x	ATP-dependent RNA helicase DDX3X	207132	661.041	987					73101	295	83	10152058880
sp|Q9Z2H5|E41L1_MOUSE	Q9Z2H5	Epb41l1	Band 4.1-like protein 1	206618	659.401	988					98315	335	293	13619834880
sp|Q62095|DDX3Y_MOUSE	Q62095	Ddx3y	ATP-dependent RNA helicase DDX3Y	206209	658.097	989					73428	238	26	10152058880
sp|Q9JKC6|CEND_MOUSE	Q9JKC6	Cend1	Cell cycle exit and neuronal differentiation protein 1	206199	658.063	990					14987	74	74	2071977344
sp|P04925|PRIO_MOUSE	P04925	Prnp	Major prion protein	206060	657.62	991					27977	84	84	3865257984
sp|Q9CY58|PAIRB_MOUSE	Q9CY58	Serbp1	Plasminogen activator inhibitor 1 RNA-binding protein	205771	656.698	992					44714	141	135	6168957440
sp|Q9ER00|STX12_MOUSE	Q9ER00	Stx12	Syntaxin-12	205662	656.35	993					31195	45	45	4301533184
sp|O88544|CSN4_MOUSE	O88544	Cops4	COP9 signalosome complex subunit 4	204967	654.133	994					46285	171	171	6360761344
sp|Q91VZ6|SMAP1_MOUSE	Q91VZ6	Smap1	Stromal membrane-associated protein 1	204878	653.847	995					47660	32	29	6546857984
sp|P99028|QCR6_MOUSE	P99028	Uqcrh	Cytochrome b-c1 complex subunit 6, mitochondrial	204127	651.453	996					10435	7	7	1428164096
sp|Q8R2R9|AP3M2_MOUSE	Q8R2R9	Ap3m2	AP-3 complex subunit mu-2	203999	651.043	997					46916	138	120	6417014272
sp|P70677|CASP3_MOUSE	P70677	Casp3	Caspase-3	202482	646.203	998					31475	111	98	4273042688
sp|P09528|FRIH_MOUSE	P09528	Fth1	Ferritin heavy chain	201627	643.474	999					21067	30	29	2847973120
sp|Q8R2Y8|PTH2_MOUSE	Q8R2Y8	Ptrh2	Peptidyl-tRNA hydrolase 2, mitochondrial	201410	642.781	1000					19527	34	34	2636944640
sp|Q61644|PACN1_MOUSE	Q61644	Pacsin1	Protein kinase C and casein kinase substrate in neurons protein 1	200771	640.741	1001					50575	175	170	6808021504
sp|P97315|CSRP1_MOUSE	P97315	Csrp1	Cysteine and glycine-rich protein 1	199802	637.65	1002					20583	42	42	2757362176
sp|Q7M6Y3|PICAL_MOUSE	Q7M6Y3	Picalm	Phosphatidylinositol-binding clathrin assembly protein	199646	637.152	1003					71543	106	62	9576634368
sp|Q3THS6|METK2_MOUSE	Q3THS6	Mat2a	S-adenosylmethionine synthase isoform type-2	199587	636.964	1004					43689	71	71	5846409728
sp|Q9CZW5|TOM70_MOUSE	Q9CZW5	Tomm70	Mitochondrial import receptor subunit TOM70	199575	636.926	1005					67590	265	262	9044272128
sp|Q8CI94|PYGB_MOUSE	Q8CI94	Pygb	Glycogen phosphorylase, brain form	199542	636.818	1006					96730	415	325	12941334528
sp|P46471|PRS7_MOUSE	P46471	Psmc2	26S proteasome regulatory subunit 7	197781	631.198	1007					48648	200	181	6451090432
sp|Q8K003|TMA7_MOUSE	Q8K003	Tma7	Translation machinery-associated protein 7	196760	627.941	1008					7066	11	10	932169600
sp|P97797|SHPS1_MOUSE	P97797	Sirpa	Tyrosine-protein phosphatase non-receptor type substrate 1	196214	626.198	1009					56414	132	132	7421664256
sp|Q9JIX0|ENY2_MOUSE	Q9JIX0	Eny2	Transcription and mRNA export factor ENY2	195771	624.785	1010					11529	13	13	1513297792
sp|Q64010|CRK_MOUSE	Q64010	Crk	Adapter molecule crk	195651	624.402	1011					33815	92	81	4435842048
sp|Q9CS42|PRPS2_MOUSE	Q9CS42	Prps2	Ribose-phosphate pyrophosphokinase 2	195173	622.876	1012					34786	94	23	4552065536
sp|P28658|ATX10_MOUSE	P28658	Atxn10	Ataxin-10	195032	622.426	1013					53707	157	156	7022974976
sp|Q8BFZ9|ERLN2_MOUSE	Q8BFZ9	Erlin2	Erlin-2	194755	621.541	1014					37873	86	69	4945403392
sp|P61211|ARL1_MOUSE	P61211	Arl1	ADP-ribosylation factor-like protein 1	194321	620.158	1015					20412	33	33	2659440640
sp|Q00493|CBPE_MOUSE	Q00493	Cpe	Carboxypeptidase E	194006	619.152	1016					53256	111	111	6927364096
sp|Q8BGB7|ENOPH_MOUSE	Q8BGB7	Enoph1	Enolase-phosphatase E1	193471	617.446	1017					28600	25	25	3709942784
sp|Q9Z0P4|PALM_MOUSE	Q9Z0P4	Palm	Paralemmin-1	193129	616.353	1018					41614	123	122	5388545536
sp|Q9CQW0|EMC6_MOUSE	Q9CQW0	Emc6	ER membrane protein complex subunit 6	192734	615.093	1019					12017	13	13	1552885760
sp|O88712|CTBP1_MOUSE	O88712	Ctbp1	C-terminal-binding protein 1	192402	614.033	1020					47745	132	76	6159173120
sp|P97825|JUPI1_MOUSE	P97825	Jpt1	Jupiter microtubule associated homolog 1	190668	608.499	1021					16081	22	22	2055772928
sp|Q9WUM4|COR1C_MOUSE	Q9WUM4	Coro1c	Coronin-1C	190405	607.66	1022					53121	139	113	6781558784
sp|Q8BWF0|SSDH_MOUSE	Q8BWF0	Aldh5a1	Succinate-semialdehyde dehydrogenase, mitochondrial	190028	606.455	1023					55968	173	173	7130847232
sp|Q9D1A2|CNDP2_MOUSE	Q9D1A2	Cndp2	Cytosolic non-specific dipeptidase	189925	606.129	1024					52767	157	157	6719390720
sp|Q8K310|MATR3_MOUSE	Q8K310	Matr3	Matrin-3	189589	605.056	1025					94630	366	365	12028926976
sp|O35887|CALU_MOUSE	O35887	Calu	Calumenin	189124	603.57	1026					37064	118	118	4699831808
sp|P97470|PP4C_MOUSE	P97470	Ppp4c	Serine/threonine-protein phosphatase 4 catalytic subunit	189088	603.457	1027					35080	28	19	4447422464
sp|P63165|SUMO1_HUMAN	P63165	SUMO1	Small ubiquitin-related modifier 1	188969	603.075	1028					11557	11	11	1464263040
sp|O88653|LTOR3_MOUSE	O88653	Lamtor3	Ragulator complex protein LAMTOR3	188952	603.024	1029					13553	25	25	1717008256
sp|Q8CDN6|TXNL1_MOUSE	Q8CDN6	Txnl1	Thioredoxin-like protein 1	188646	602.046	1030					32237	86	86	4077431296
sp|P10833|RRAS_MOUSE	P10833	Rras	Ras-related protein R-Ras	188641	602.03	1031					23764	29	13	3005661184
sp|Q9DAS9|GBG12_MOUSE	Q9DAS9	Gng12	Guanine nucleotide-binding protein G(I)/G(S)/G(O) subunit gamma-12	188387	601.218	1032					7997	18	18	1010093952
sp|P61166|TM258_MOUSE	P61166	Tmem258	Transmembrane protein 258	188100	600.303	1033					9079	6	6	1145015040
sp|P50247|SAHH_MOUSE	P50247	Ahcy	Adenosylhomocysteinase	187840	599.475	1034					47688	132	121	6005962752
sp|P62196|PRS8_MOUSE	P62196	Psmc5	26S proteasome regulatory subunit 8	187395	598.053	1035					45626	209	181	5732637696
sp|O55013|TPPC3_MOUSE	O55013	Trappc3	Trafficking protein particle complex subunit 3	187305	597.766	1036					20302	26	26	2549603584
sp|P42208|SEPT2_MOUSE	P42208	Septin2	Septin-2	187073	597.027	1037					41526	122	116	5208546816
sp|Q91V92|ACLY_MOUSE	Q91V92	Acly	ATP-citrate synthase	187030	596.889	1038					119728	519	519	15013842944
sp|O54734|OST48_MOUSE	O54734	Ddost	Dolichyl-diphosphooligosaccharide--protein glycosyltransferase 48 kDa subunit	186869	596.374	1039					49028	103	103	6142789632
sp|P28661|SEPT4_MOUSE	P28661	Septin4	Septin-4	186692	595.81	1040					54936	28	7	6876493312
sp|Q6PEB6|PHOCN_MOUSE	Q6PEB6	Mob4	MOB-like protein phocein	186515	595.244	1041					26032	45	45	3255402496
sp|Q9CXR1|DHRS7_MOUSE	Q9CXR1	Dhrs7	Dehydrogenase/reductase SDR family member 7	186348	594.711	1042					38167	15	11	4768659968
sp|Q8K3C3|LZIC_MOUSE	Q8K3C3	Lzic	Protein LZIC	186121	593.986	1043					21537	38	38	2687596288
sp|Q8CF66|LTOR4_MOUSE	Q8CF66	Lamtor4	Ragulator complex protein LAMTOR4	186059	593.789	1044					10678	11	11	1332062080
sp|P63040|CPLX1_MOUSE	P63040	Cplx1	Complexin-1	185784	592.912	1045					15122	31	19	1883658496
sp|O70443|GNAZ_MOUSE	O70443	Gnaz	Guanine nucleotide-binding protein G(z) subunit alpha	185722	592.713	1046					40850	92	81	5086737920
sp|Q8C460|ERI3_MOUSE	Q8C460	Eri3	ERI1 exoribonuclease 3	185523	592.079	1047					37189	62	62	4625907200
sp|Q9WVA4|TAGL2_MOUSE	Q9WVA4	Tagln2	Transgelin-2	185083	590.675	1048					22395	25	11	2779086848
sp|Q9DC69|NDUA9_MOUSE	Q9DC69	Ndufa9	NADH dehydrogenase [ubiquinone] 1 alpha subcomplex subunit 9, mitochondrial	184786	589.727	1049					42525	192	191	5268634112
sp|Q9CXY6|ILF2_MOUSE	Q9CXY6	Ilf2	Interleukin enhancer-binding factor 2	184694	589.433	1050					43062	123	123	5332501504
sp|P32067|LA_MOUSE	P32067	Ssb	Lupus La protein homolog	184640	589.26	1051					47756	112	112	5912037376
sp|Q9JHJ0|TMOD3_MOUSE	Q9JHJ0	Tmod3	Tropomodulin-3	184263	588.058	1052					39503	19	12	4880367616
sp|P68404|KPCB_MOUSE	P68404	Prkcb	Protein kinase C beta type	183319	585.045	1053					76751	276	189	9433567232
sp|P97493|THIOM_MOUSE	P97493	Txn2	Thioredoxin, mitochondrial	183303	584.995	1054					18255	21	21	2243554816
sp|Q9D7S7|RL22L_MOUSE	Q9D7S7	Rpl22l1	60S ribosomal protein L22-like 1	182315	581.842	1055					14467	16	11	1768423936
sp|P17095|HMGA1_MOUSE	P17095	Hmga1	High mobility group protein HMG-I/HMG-Y	181757	580.062	1056					11614	18	18	1415332992
sp|P08551|NFL_MOUSE	P08551	Nefl	Neurofilament light polypeptide	181626	579.643	1057					61508	73	52	7490220544
sp|P24288|BCAT1_MOUSE	P24288	Bcat1	Branched-chain-amino-acid aminotransferase, cytosolic	181598	579.554	1058					42791	85	85	5210131456
sp|Q9QZ88|VPS29_MOUSE	Q9QZ88	Vps29	Vacuolar protein sorting-associated protein 29	181337	578.72	1059					20496	112	112	2491953152
sp|Q9CYN2|SPCS2_MOUSE	Q9CYN2	Spcs2	Signal peptidase complex subunit 2	181118	578.022	1060					24978	25	25	3033222912
sp|Q99L45|IF2B_MOUSE	Q99L45	Eif2s2	Eukaryotic translation initiation factor 2 subunit 2	180948	577.477	1061					38092	95	95	4621375488
sp|P17932|RL32P_MOUSE	P17932	Rpl32-ps	Putative 60S ribosomal protein L32'	180727	576.774	1062					16011	52	1	1940111616
sp|Q8BH58|TIPRL_MOUSE	Q8BH58	Tiprl	TIP41-like protein	180348	575.563	1063					31254	79	77	3779210240
sp|P62334|PRS10_MOUSE	P62334	Psmc6	26S proteasome regulatory subunit 10B	180336	575.525	1064					44173	153	149	5341012480
sp|Q9CYT6|CAP2_MOUSE	Q9CYT6	Cap2	Adenylyl cyclase-associated protein 2	180143	574.911	1065					52862	122	120	6384790016
sp|P56387|DYLT3_MOUSE	P56387	Dynlt3	Dynein light chain Tctex-type 3	180093	574.75	1066					12958	8	8	1564659072
sp|Q99KP6|PRP19_MOUSE	Q99KP6	Prpf19	Pre-mRNA-processing factor 19	179959	574.321	1067					55239	101	101	6665044992
sp|P23492|PNPH_MOUSE	P23492	Pnp	Purine nucleoside phosphorylase	179861	574.009	1068					32277	25	25	3892369920
sp|Q9D394|RUFY3_MOUSE	Q9D394	Rufy3	Protein RUFY3	178849	570.78	1069					53007	149	145	6356296704
sp|Q9JLZ3|AUHM_MOUSE	Q9JLZ3	Auh	Methylglutaconyl-CoA hydratase, mitochondrial	178793	570.6	1070					33395	64	63	4003280384
sp|Q9ESW4|AGK_MOUSE	Q9ESW4	Agk	Acylglycerol kinase, mitochondrial	178521	569.733	1071					46976	100	100	5622765056
sp|Q64521|GPDM_MOUSE	Q64521	Gpd2	Glycerol-3-phosphate dehydrogenase, mitochondrial	178294	569.01	1072					80954	290	288	9677436928
sp|Q9DBE8|ALG2_MOUSE	Q9DBE8	Alg2	Alpha-1,3/1,6-mannosyltransferase ALG2	178261	568.902	1073					47405	130	130	5665838080
sp|Q3TEA8|HP1B3_MOUSE	Q3TEA8	Hp1bp3	Heterochromatin protein 1-binding protein 3	178211	568.742	1074					60867	127	127	7272773120
sp|O70439|STX7_MOUSE	O70439	Stx7	Syntaxin-7	177889	567.716	1075					29821	43	41	3556770304
sp|P61759|PFD3_MOUSE	P61759	Vbp1	Prefoldin subunit 3	177842	567.566	1076					22436	44	44	2675247360
sp|Q91YQ5|RPN1_MOUSE	Q91YQ5	Rpn1	Dolichyl-diphosphooligosaccharide--protein glycosyltransferase subunit 1	177812	567.47	1077					68528	223	222	8169835520
sp|O35474|EDIL3_MOUSE	O35474	Edil3	EGF-like repeat and discoidin I-like domain-containing protein 3	177738	567.234	1078					53712	137	137	6400823808
sp|Q925N0|SFXN5_MOUSE	Q925N0	Sfxn5	Sideroflexin-5	177710	567.144	1079					37329	74	74	4447765504
sp|Q9R0P6|SC11A_MOUSE	Q9R0P6	Sec11a	Signal peptidase complex catalytic subunit SEC11A	177352	566.001	1080					20626	18	18	2452643584
sp|O54949|NLK_MOUSE	O54949	Nlk	Serine/threonine-protein kinase NLK	177134	565.306	1081					58313	15	8	6925509632
sp|Q9Z2C8|YBOX2_MOUSE	Q9Z2C8	Ybx2	Y-box-binding protein 2	176988	564.842	1082					38271	23	7	4541497344
sp|Q6PGB6|NAA50_MOUSE	Q6PGB6	Naa50	N-alpha-acetyltransferase 50	176842	564.373	1083					19414	40	40	2301885952
sp|Q9CR64|KISHA_MOUSE	Q9CR64	Tmem167a	Protein kish-A	176088	561.968	1084					8074	3	3	953241472
sp|Q7TPR4|ACTN1_MOUSE	Q7TPR4	Actn1	Alpha-actinin-1	175878	561.298	1085					103068	353	159	12154013696
sp|O88685|PRS6A_MOUSE	O88685	Psmc3	26S proteasome regulatory subunit 6A	175827	561.137	1086					49549	207	203	5841253888
sp|P16546|SPTN1_MOUSE	P16546	Sptan1	Spectrin alpha chain, non-erythrocytic 1	175537	560.21	1087					284597	2011	2011	33495277568
sp|Q922B2|SYDC_MOUSE	Q922B2	Dars1	Aspartate--tRNA ligase, cytoplasmic	175208	559.16	1088					57147	279	279	6713241088
sp|Q9D1K7|CT027_MOUSE	Q9D1K7		UPF0687 protein C20orf27 homolog	174746	557.686	1089					19476	42	42	2281876224
sp|Q9ERE7|MESD_MOUSE	Q9ERE7	Mesd	LRP chaperone MESD	174629	557.311	1090					25207	32	32	2951355392
sp|Q9JKB3|YBOX3_MOUSE	Q9JKB3	Ybx3	Y-box-binding protein 3	174512	556.94	1091					38814	43	22	4541497344
sp|Q91Y86|MK08_MOUSE	Q91Y86	Mapk8	Mitogen-activated protein kinase 8	173966	555.195	1092					44229	105	42	5158879744
sp|Q91Z61|DIRA1_MOUSE	Q91Z61	Diras1	GTP-binding protein Di-Ras1	173964	555.189	1093					22265	34	22	2596963328
sp|Q61735|CD47_MOUSE	Q61735	Cd47	Leukocyte surface antigen CD47	173932	555.089	1094					33098	42	42	3859817472
sp|Q9DCD0|6PGD_MOUSE	Q9DCD0	Pgd	6-phosphogluconate dehydrogenase, decarboxylating	173787	554.624	1095					53247	116	116	6204345344
sp|Q9EQH3|VPS35_MOUSE	Q9EQH3	Vps35	Vacuolar protein sorting-associated protein 35	173786	554.623	1096	+				91713	269	269	10686392320
sp|Q9WVK4|EHD1_MOUSE	Q9WVK4	Ehd1	EH domain-containing protein 1	173415	553.439	1097					60603	263	129	7046382592
sp|Q8C650|SEP10_MOUSE	Q8C650	Septin10	Septin-10	173369	553.291	1098					52422	42	13	6093535232
sp|Q9DCH4|EIF3F_MOUSE	Q9DCH4	Eif3f	Eukaryotic translation initiation factor 3 subunit F	172909	551.822	1099					37984	95	95	4403545600
sp|P57780|ACTN4_MOUSE	P57780	Actn4	Alpha-actinin-4	172680	551.091	1100					104977	411	218	12154013696
sp|P49962|SRP09_MOUSE	P49962	Srp9	Signal recognition particle 9 kDa protein	172676	551.081	1101					10194	15	15	1180217984
sp|P17047|LAMP2_MOUSE	P17047	Lamp2	Lysosome-associated membrane glycoprotein 2	172412	550.236	1102					45681	23	23	5280651264
sp|P61967|AP1S1_MOUSE	P61967	Ap1s1	AP-1 complex subunit sigma-1A	172228	549.648	1103					18733	44	22	2163190528
sp|P14685|PSMD3_MOUSE	P14685	Psmd3	26S proteasome non-ATPase regulatory subunit 3	172114	549.284	1104					60718	202	202	7006755840
sp|Q925E7|2ABD_MOUSE	Q925E7	Ppp2r2d	Serine/threonine-protein phosphatase 2A 55 kDa regulatory subunit B delta isoform	172084	549.189	1105					51957	72	25	5994714112
sp|Q8BXL7|ARFRP_MOUSE	Q8BXL7	Arfrp1	ADP-ribosylation factor-related protein 1	172021	548.989	1106					22659	35	10	2613403904
sp|Q9JKC8|AP3M1_MOUSE	Q9JKC8	Ap3m1	AP-3 complex subunit mu-1	171892	548.576	1107					46936	76	58	5409354240
sp|Q3UMC0|AFG2H_MOUSE	Q3UMC0	Spata5	ATPase family protein 2 homolog	171485	547.279	1108					97256	73	47	11182208000
sp|P63037|DNJA1_MOUSE	P63037	Dnaja1	DnaJ homolog subfamily A member 1	171298	546.68	1109					44868	164	164	5153148928
sp|Q9R226|KHDR3_MOUSE	Q9R226	Khdrbs3	KH domain-containing, RNA-binding, signal transduction-associated protein 3	171269	546.588	1110					38807	51	48	4456278016
sp|Q9D1Q6|ERP44_MOUSE	Q9D1Q6	Erp44	Endoplasmic reticulum resident protein 44	171249	546.524	1111					46853	90	84	5379588096
sp|Q8BP47|SYNC_MOUSE	Q8BP47	NARS1	Asparagine--tRNA ligase, cytoplasmic	171108	546.075	1112					64279	147	147	7374347264
sp|Q8K341|ATAT_MOUSE	Q8K341	Atat1	Alpha-tubulin N-acetyltransferase 1	170956	545.59	1113					47164	82	71	5406044672
sp|P68871|HBB_HUMAN	P68871	HBB	Hemoglobin subunit beta	170846	545.237	1114					15998	19	5	1832541312
sp|Q9CQE3|RT17_MOUSE	Q9CQE3	Mrps17	28S ribosomal protein S17, mitochondrial	170449	543.973	1115					13382	19	19	1529329408
sp|Q9CZ44|NSF1C_MOUSE	Q9CZ44	Nsfl1c	NSFL1 cofactor p47	170431	543.916	1116					40710	133	133	4651953152
sp|Q6TEK5|VKORL_MOUSE	Q6TEK5	Vkorc1l1	Vitamin K epoxide reductase complex subunit 1-like protein 1	170382	543.757	1117					19779	20	20	2259497472
sp|Q9JHS3|LTOR2_MOUSE	Q9JHS3	Lamtor2	Ragulator complex protein LAMTOR2	170286	543.453	1118					13480	30	30	1539055872
sp|Q2NL51|GSK3A_MOUSE	Q2NL51	Gsk3a	Glycogen synthase kinase-3 alpha	169992	542.514	1119					51661	109	65	5888113152
sp|Q3UUI3|THEM4_MOUSE	Q3UUI3	Them4	Acyl-coenzyme A thioesterase THEM4	169866	542.112	1120					26031	32	32	2964708352
sp|Q8BGQ7|SYAC_MOUSE	Q8BGQ7	Aars1	Alanine--tRNA ligase, cytoplasmic	169675	541.501	1121					106909	306	305	12162308096
sp|P62878|RBX1_MOUSE	P62878	Rbx1	E3 ubiquitin-protein ligase RBX1	169665	541.469	1122					12274	32	32	1396247296
sp|Q66JS6|EI3JB_MOUSE	Q66JS6	Eif3j2	Eukaryotic translation initiation factor 3 subunit J-B	169466	540.836	1123					29486	56	56	3350302976
sp|Q9DCT1|AKCL2_MOUSE	Q9DCT1	Akr1e2	1,5-anhydro-D-fructose reductase	169439	540.749	1124					34461	45	37	3914951424
sp|P12815|PDCD6_MOUSE	P12815	Pdcd6	Programmed cell death protein 6	169340	540.431	1125					21867	49	49	2482745600
sp|Q62465|VAT1_MOUSE	Q62465	Vat1	Synaptic vesicle membrane protein VAT-1 homolog	168992	539.323	1126					43097	139	139	4883131392
sp|P01942|HBA_MOUSE	P01942	Hba	Hemoglobin subunit alpha	168780	538.646	1127					15085	31	23	1707070592
sp|Q8K4Z3|NNRE_MOUSE	Q8K4Z3	Naxe	NAD(P)H-hydrate epimerase	168631	538.169	1128					30973	57	57	3501906944
sp|P20065|TYB4_MOUSE	P20065	Tmsb4x	Thymosin beta-4	168272	537.025	1129					5679	10	9	640720832
sp|O35405|PLD3_MOUSE	O35405	Pld3	5'-3' exonuclease PLD3	168195	536.778	1130					54389	80	80	6133498880
sp|Q7TNS2|MIC10_MOUSE	Q7TNS2	Micos10	MIC	168018	536.213	1131					8567	9	9	965091904
sp|Q78T54|VMA21_MOUSE	Q78T54	Vma21	Vacuolar ATPase assembly integral membrane protein Vma21	167853	535.685	1132					11365	11	11	1279033216
sp|Q9D1E6|TBCB_MOUSE	Q9D1E6	Tbcb	Tubulin-folding cofactor B	167813	535.558	1133					27386	47	47	3081325312
sp|Q9JJK2|LANC2_MOUSE	Q9JJK2	Lancl2	LanC-like protein 2	167468	534.459	1134					50777	144	144	5701434368
sp|Q61016|GBG7_MOUSE	Q61016	Gng7	Guanine nucleotide-binding protein G(I)/G(S)/G(O) subunit gamma-7	167393	534.22	1135					7480	8	7	839506048
sp|C0HK79|ARXS1_MOUSE	C0HK79	Arxes1	Adipocyte-related X-chromosome expressed sequence 1	164634	525.414	1136					20146	23	21	2223785984
sp|Q99P72|RTN4_MOUSE	Q99P72	Rtn4	Reticulon-4	164542	525.119	1137					126613	389	389	13968144384
sp|Q9QZ06|TOLIP_MOUSE	Q9QZ06	Tollip	Toll-interacting protein	164524	525.062	1138					30345	53	53	3347344384
sp|Q80WS3|FBLL1_MOUSE	Q80WS3	Fbll1	rRNA/tRNA 2'-O-methyltransferase fibrillarin-like protein 1	164449	524.824	1139					33339	82	46	3675943424
sp|G5E829|AT2B1_MOUSE	G5E829	Atp2b1	Plasma membrane calcium-transporting ATPase 1	164420	524.73	1140					134747	483	251	14854474752
sp|Q9D1L9|LTOR5_MOUSE	Q9D1L9	Lamtor5	Ragulator complex protein LAMTOR5	164029	523.483	1141					9642	11	11	1060405632
sp|Q9CWM4|PFD1_MOUSE	Q9CWM4	Pfdn1	Prefoldin subunit 1	163816	522.805	1142					14255	11	11	1565702400
sp|P07724|ALBU_MOUSE	P07724	Alb	Albumin	163168	520.736	1143					68693	110	12	7515062272
sp|Q9CQ80|VPS25_MOUSE	Q9CQ80	Vps25	Vacuolar protein-sorting-associated protein 25	163153	520.686	1144					20748	65	64	2269629184
sp|O88851|RBBP9_MOUSE	O88851	Rbbp9	Putative hydrolase RBBP9	163133	520.622	1145					20912	36	36	2287287808
sp|Q91WD5|NDUS2_MOUSE	Q91WD5	Ndufs2	NADH dehydrogenase [ubiquinone] iron-sulfur protein 2, mitochondrial	163033	520.306	1146					52626	210	210	5752564224
sp|Q11011|PSA_MOUSE	Q11011	Npepps	Puromycin-sensitive aminopeptidase	162575	518.843	1147					103325	376	373	11262732288
sp|O88441|MTX2_MOUSE	O88441	Mtx2	Metaxin-2	162331	518.065	1148					29758	53	53	3238844416
sp|Q9D883|U2AF1_MOUSE	Q9D883	U2af1	Splicing factor U2AF 35 kDa subunit	162266	517.855	1149					27815	61	46	3026146304
sp|Q8R4S0|PP14C_MOUSE	Q8R4S0	Ppp1r14c	Protein phosphatase 1 regulatory subunit 14C	161930	516.784	1150					17754	18	18	1927561216
sp|Q9CRY7|GDPD1_MOUSE	Q9CRY7	Gdpd1	Lysophospholipase D GDPD1	161745	516.193	1151					35867	66	66	3889645568
sp|Q9R1Q9|VAS1_MOUSE	Q9R1Q9	Atp6ap1	V-type proton ATPase subunit S1	160997	513.806	1152					51008	35	35	5506048000
sp|Q5FWK3|RHG01_MOUSE	Q5FWK3	Arhgap1	Rho GTPase-activating protein 1	160962	513.695	1153					50411	86	84	5440429056
sp|P35585|AP1M1_MOUSE	P35585	Ap1m1	AP-1 complex subunit mu-1	160894	513.479	1154					48543	90	90	5236631552
sp|Q9DCC8|TOM20_MOUSE	Q9DCC8	Tomm20	Mitochondrial import receptor subunit TOM20 homolog	160686	512.813	1155					16284	6	6	1754376704
sp|Q9WUA3|PFKAP_MOUSE	Q9WUA3	Pfkp	ATP-dependent 6-phosphofructokinase, platelet type	160287	511.54	1156					85455	320	273	9183733760
sp|Q99JY0|ECHB_MOUSE	Q99JY0	Hadhb	Trifunctional enzyme subunit beta, mitochondrial	160087	510.902	1157					51386	150	150	5515502592
sp|P35550|FBRL_MOUSE	P35550	Fbl	rRNA 2'-O-methyltransferase fibrillarin	159809	510.016	1158					34307	97	61	3675943424
sp|Q99LF4|RTCB_MOUSE	Q99LF4	Rtcb	RNA-splicing ligase RtcB homolog	159787	509.946	1159					55249	134	134	5919038464
sp|P31650|S6A11_MOUSE	P31650	Slc6a11	Sodium- and chloride-dependent GABA transporter 3	159755	509.843	1160					69961	53	44	7493680128
sp|O35683|NDUA1_MOUSE	O35683	Ndufa1	NADH dehydrogenase [ubiquinone] 1 alpha subcomplex subunit 1	159725	509.748	1161					8139	8	8	871624192
sp|Q9CQU3|RER1_MOUSE	Q9CQU3	Rer1	Protein RER1	159469	508.929	1162					22988	23	23	2457881088
sp|Q99JF8|PSIP1_MOUSE	Q99JF8	Psip1	PC4 and SFRS1-interacting protein	158782	506.737	1163					59697	137	131	6355318272
sp|Q8CCT4|TCAL5_MOUSE	Q8CCT4	Tceal5	Transcription elongation factor A protein-like 5	158459	505.707	1164					22038	44	5	2341389824
sp|P62484|ABI2_MOUSE	P62484	Abi2	Abl interactor 2	158454	505.691	1165					49387	86	50	5246872576
sp|O88447|KLC1_MOUSE	O88447	Klc1	Kinesin light chain 1	158159	504.75	1166					61450	181	107	6516295680
sp|O55143|AT2A2_MOUSE	O55143	Atp2a2	Sarcoplasmic/endoplasmic reticulum calcium ATPase 2	157769	503.506	1167					114858	429	394	12149772288
sp|Q9CQI7|RU2B_MOUSE	Q9CQI7	Snrpb2	U2 small nuclear ribonucleoprotein B''	157518	502.702	1168					25323	29	26	2674414080
sp|Q8VE97|SRSF4_MOUSE	Q8VE97	Srsf4	Serine/arginine-rich splicing factor 4	157322	502.077	1169					55979	27	10	5904698880
sp|Q9DBC7|KAP0_MOUSE	Q9DBC7	Prkar1a	cAMP-dependent protein kinase type I-alpha regulatory subunit	157251	501.85	1170					43185	110	73	4553126912
sp|Q8C854|MYEF2_MOUSE	Q8C854	Myef2	Myelin expression factor 2	157229	501.781	1171					63295	208	207	6672464384
sp|Q9WUR9|KAD4_MOUSE	Q9WUR9	Ak4	Adenylate kinase 4, mitochondrial	156541	499.587	1172					25062	53	53	2630446336
sp|O88741|GDAP1_MOUSE	O88741	Gdap1	Ganglioside-induced differentiation-associated protein 1	156486	499.41	1173					41311	82	81	4334368768
sp|Q62189|SNRPA_MOUSE	Q62189	Snrpa	U1 small nuclear ribonucleoprotein A	156401	499.139	1174					31835	49	46	3338327040
sp|Q6ZWX6|IF2A_MOUSE	Q6ZWX6	Eif2s1	Eukaryotic translation initiation factor 2 subunit 1	155539	496.389	1175					36108	126	125	3765545472
sp|Q8R0A5|TCAL3_MOUSE	Q8R0A5	Tceal3	Transcription elongation factor A protein-like 3	155426	496.029	1176					22468	42	3	2341389824
sp|P60603|ROMO1_MOUSE	P60603	Romo1	Reactive oxygen species modulator 1	155365	495.833	1177					8183	9	9	852414592
sp|Q9CXT8|MPPB_MOUSE	Q9CXT8	Pmpcb	Mitochondrial-processing peptidase subunit beta	155157	495.169	1178					54614	73	69	5681458688
sp|Q8VBV7|CSN8_MOUSE	Q8VBV7	Cops8	COP9 signalosome complex subunit 8	154743	493.846	1179					23256	34	34	2412843520
sp|Q9CQF3|CPSF5_MOUSE	Q9CQF3	Nudt21	Cleavage and polyadenylation specificity factor subunit 5	154661	493.585	1180					26240	42	42	2720997888
sp|P97450|ATP5J_MOUSE	P97450	Atp5pf	ATP synthase-coupling factor 6, mitochondrial	154601	493.395	1181					12496	14	14	1295293440
sp|Q9D3P8|PLRKT_MOUSE	Q9D3P8	Plgrkt	Plasminogen receptor (KT)	154556	493.25	1182					17261	23	23	1788693120
sp|Q9CQJ6|DENR_MOUSE	Q9CQJ6	Denr	Density-regulated protein	154391	492.725	1183					22166	34	34	2294533632
sp|Q63932|MP2K2_MOUSE	Q63932	Map2k2	Dual specificity mitogen-activated protein kinase kinase 2	154213	492.157	1184					44402	104	56	4591011328
sp|Q9WTX2|PRKRA_MOUSE	Q9WTX2	Prkra	Interferon-inducible double-stranded RNA-dependent protein kinase activator A	154155	491.97	1185					34371	67	67	3552493568
sp|Q8JZP2|SYN3_MOUSE	Q8JZP2	Syn3	Synapsin-3	154041	491.607	1186					63315	131	123	6539237376
sp|Q8BTX9|HSDL1_MOUSE	Q8BTX9	Hsdl1	Inactive hydroxysteroid dehydrogenase-like protein 1	153919	491.217	1187					36868	68	61	3804746496
sp|Q9QXA5|LSM4_MOUSE	Q9QXA5	Lsm4	U6 snRNA-associated Sm-like protein LSm4	153915	491.207	1188					15076	29	29	1555796992
sp|Q99KV1|DJB11_MOUSE	Q99KV1	Dnajb11	DnaJ homolog subfamily B member 11	153442	489.694	1189					40555	50	49	4172265472
sp|Q8VDP6|CDIPT_MOUSE	Q8VDP6	Cdipt	CDP-diacylglycerol--inositol 3-phosphatidyltransferase	153016	488.337	1190					23599	61	61	2421117952
sp|Q91VD9|NDUS1_MOUSE	Q91VD9	Ndufs1	NADH-ubiquinone oxidoreductase 75 kDa subunit, mitochondrial	152648	487.162	1191					79777	307	307	8164953088
sp|P24452|CAPG_MOUSE	P24452	Capg	Macrophage-capping protein	152621	487.076	1192					39240	2	2	4015395840
sp|P48722|HS74L_MOUSE	P48722	Hspa4l	Heat shock 70 kDa protein 4L	152372	486.282	1193					94382	204	164	9642274816
sp|O70325|GPX4_MOUSE	O70325	Gpx4	Phospholipid hydroperoxide glutathione peroxidase	152091	485.383	1194					22229	41	41	2266767616
sp|Q9D516|CC130_MOUSE	Q9D516	Ccdc130	Coiled-coil domain-containing protein 130	151791	484.427	1195					43880	17	17	4465777664
sp|Q9DCR2|AP3S1_MOUSE	Q9DCR2	Ap3s1	AP-3 complex subunit sigma-1	151626	483.898	1196					21732	46	46	2209308928
sp|Q8BKX1|BAIP2_MOUSE	Q8BKX1	Baiap2	Brain-specific angiogenesis inhibitor 1-associated protein 2	151616	483.869	1197					59237	161	161	6021760000
sp|Q8R3V5|SHLB2_MOUSE	Q8R3V5	Sh3glb2	Endophilin-B2	151583	483.764	1198					44503	65	65	4522990592
sp|Q9CXV1|DHSD_MOUSE	Q9CXV1	Sdhd	Succinate dehydrogenase [ubiquinone] cytochrome b small subunit, mitochondrial	151430	483.274	1199					17014	17	17	1727436416
sp|Q6Q477|AT2B4_MOUSE	Q6Q477	Atp2b4	Plasma membrane calcium-transporting ATPase 4	151423	483.253	1200					133069	370	213	13509963776
sp|P59708|SF3B6_MOUSE	P59708	Sf3b6	Splicing factor 3B subunit 6	150787	481.221	1201					14585	14	14	1474529536
sp|O88456|CPNS1_MOUSE	O88456	Capns1	Calpain small subunit 1	149855	478.248	1202					28463	38	35	2859806464
sp|P53996|CNBP_MOUSE	P53996	Cnbp	Cellular nucleic acid-binding protein	149640	477.561	1203					19592	36	36	1965669376
sp|P54923|ADPRH_MOUSE	P54923	Adprh	[Protein ADP-ribosylarginine] hydrolase	149608	477.461	1204					40068	81	81	4019181568
sp|Q6WVG3|KCD12_MOUSE	Q6WVG3	Kctd12	BTB/POZ domain-containing protein KCTD12	149541	477.246	1205					35892	60	48	3598673152
sp|Q9QZD9|EIF3I_MOUSE	Q9QZD9	Eif3i	Eukaryotic translation initiation factor 3 subunit I	149527	477.203	1206					36461	128	128	3655392768
sp|P18572|BASI_MOUSE	P18572	Bsg	Basigin	149523	477.19	1207					42445	41	39	4255204608
sp|Q9QZM0|UBQL2_MOUSE	Q9QZM0	Ubqln2	Ubiquilin-2	149407	476.817	1208					67351	130	56	6746807296
sp|Q80WQ2|VAC14_MOUSE	Q80WQ2	Vac14	Protein VAC14 homolog	149233	476.264	1209					88048	110	69	8809882624
sp|Q8R4E6|PURG_MOUSE	Q8R4E6	Purg	Purine-rich element-binding protein gamma	149085	475.791	1210					39938	61	52	3992135680
sp|P54728|RD23B_MOUSE	P54728	Rad23b	UV excision repair protein RAD23 homolog B	149083	475.785	1211					43513	83	74	4349431808
sp|Q60872|IF1A_MOUSE	Q60872	Eif1a	Eukaryotic translation initiation factor 1A	148667	474.456	1212					16502	30	5	1644884352
sp|Q9JIS5|SV2A_MOUSE	Q9JIS5	Sv2a	Synaptic vesicle glycoprotein 2A	148413	473.646	1213					82647	115	114	8224015360
sp|Q9CPQ3|TOM22_MOUSE	Q9CPQ3	Tomm22	Mitochondrial import receptor subunit TOM22 homolog	147948	472.161	1214					15537	42	42	1541201280
sp|P51660|DHB4_MOUSE	P51660	Hsd17b4	Peroxisomal multifunctional enzyme type 2	147761	471.565	1215					79482	203	203	7874320896
sp|O88990|ACTN3_MOUSE	O88990	Actn3	Alpha-actinin-3	147747	471.522	1216					103043	74	5	10207574016
sp|P58389|PTPA_MOUSE	P58389	Ptpa	Serine/threonine-protein phosphatase 2A activator	147694	471.352	1217					36710	64	63	3635229952
sp|Q6PDL0|DC1L2_MOUSE	Q6PDL0	Dync1li2	Cytoplasmic dynein 1 light intermediate chain 2	147450	470.573	1218					54218	100	85	5360098304
sp|O35685|NUDC_MOUSE	O35685	Nudc	Nuclear migration protein nudC	146826	468.582	1219					38358	97	97	3776102656
sp|P54071|IDHP_MOUSE	P54071	Idh2	Isocitrate dehydrogenase [NADP], mitochondrial	146751	468.342	1220					50906	145	123	5008808448
sp|Q9CQE8|RTRAF_MOUSE	Q9CQE8	RTRAF	RNA transcription, translation and transport factor protein	146585	467.812	1221					28152	56	56	2766831104
sp|Q9QXY6|EHD3_MOUSE	Q9QXY6	Ehd3	EH domain-containing protein 3	146316	466.954	1222					60821	223	94	5966647296
sp|Q91Y97|ALDOB_MOUSE	Q91Y97	Aldob	Fructose-bisphosphate aldolase B	146136	466.38	1223					39507	43	5	3870938624
sp|Q9D710|TMX2_MOUSE	Q9D710	Tmx2	Thioredoxin-related transmembrane protein 2	146012	465.982	1224					33943	44	44	3322937088
sp|Q8BP92|RCN2_MOUSE	Q8BP92	Rcn2	Reticulocalbin-2	145950	465.785	1225					37271	67	66	3647193600
sp|P70195|PSB7_MOUSE	P70195	Psmb7	Proteasome subunit beta type-7	145903	465.635	1226					29891	66	66	2924077568
sp|Q9D0E1|HNRPM_MOUSE	Q9D0E1	Hnrnpm	Heterogeneous nuclear ribonucleoprotein M	145514	464.394	1227					77649	395	394	7575738880
sp|Q91VM9|IPYR2_MOUSE	Q91VM9	Ppa2	Inorganic pyrophosphatase 2, mitochondrial	145466	464.241	1228					38115	76	76	3717425152
sp|Q99L04|DHRS1_MOUSE	Q99L04	Dhrs1	Dehydrogenase/reductase SDR family member 1	145453	464.2	1229					34005	100	100	3316275456
sp|P26369|U2AF2_MOUSE	P26369	U2af2	Splicing factor U2AF 65 kDa subunit	145151	463.235	1230					53517	57	57	5208299008
sp|Q9CPT4|MYDGF_MOUSE	Q9CPT4	Mydgf	Myeloid-derived growth factor	145112	463.112	1231					17982	24	24	1749551872
sp|P05480|SRC_MOUSE	P05480	Src	Neuronal proto-oncogene tyrosine-protein kinase Src	144561	461.354	1232					59891	105	74	5804947968
sp|Q61425|HCDH_MOUSE	Q61425	Hadh	Hydroxyacyl-coenzyme A dehydrogenase, mitochondrial	144408	460.864	1233					34464	73	73	3336879616
sp|Q8CBW3|ABI1_MOUSE	Q8CBW3	Abi1	Abl interactor 1	144302	460.526	1234					52288	99	63	5058930688
sp|Q9D8Y0|EFHD2_MOUSE	Q9D8Y0	Efhd2	EF-hand domain-containing protein D2	144275	460.439	1235					26791	45	36	2591571200
sp|Q9WUB3|PYGM_MOUSE	Q9WUB3	Pygm	Glycogen phosphorylase, muscle form	144159	460.071	1236					97286	139	50	9403248640
sp|Q8CAA7|PGM2L_MOUSE	Q8CAA7	Pgm2l1	Glucose 1,6-bisphosphate synthase	144038	459.684	1237					70279	229	225	6787152896
sp|Q8BVQ5|PPME1_MOUSE	Q8BVQ5	Ppme1	Protein phosphatase methylesterase 1	143990	459.531	1238					42256	91	91	4079485440
sp|P28740|KIF2A_MOUSE	P28740	Kif2a	Kinesin-like protein KIF2A	143865	459.131	1239					79756	197	187	7693120512
sp|Q9WUA2|SYFB_MOUSE	Q9WUA2	Farsb	Phenylalanine--tRNA ligase beta subunit	143836	459.038	1240					65697	167	167	6335732224
sp|Q61036|PAK3_MOUSE	Q61036	Pak3	Serine/threonine-protein kinase PAK 3	143446	457.794	1241					62398	187	82	6001269760
sp|Q8BGH4|REEP1_MOUSE	Q8BGH4	Reep1	Receptor expression-enhancing protein 1	142963	456.253	1242					22285	47	42	2136098432
sp|Q9JK48|SHLB1_MOUSE	Q9JK48	Sh3glb1	Endophilin-B1	142723	455.486	1243					40855	56	56	3909517056
sp|Q61035|HARS1_MOUSE	Q61035	Hars1	Histidine--tRNA ligase, cytoplasmic	142375	454.376	1244					57432	87	78	5482414080
sp|O08810|U5S1_MOUSE	O08810	Eftud2	116 kDa U5 small nuclear ribonucleoprotein component	141963	453.062	1245					109361	168	159	10409328640
sp|Q9CQ22|LTOR1_MOUSE	Q9CQ22	Lamtor1	Ragulator complex protein LAMTOR1	141906	452.879	1246					17749	46	46	1688722560
sp|Q61151|2A5E_MOUSE	Q61151	Ppp2r5e	Serine/threonine-protein phosphatase 2A 56 kDa regulatory subunit epsilon isoform	141660	452.094	1247					54713	93	67	5196631040
sp|Q9R0K7|AT2B2_MOUSE	Q9R0K7	Atp2b2	Plasma membrane calcium-transporting ATPase 2	141655	452.079	1248					132588	501	291	12592774144
sp|Q9CX56|PSMD8_MOUSE	Q9CX56	Psmd8	26S proteasome non-ATPase regulatory subunit 8	140799	449.346	1249					39930	58	55	3769490176
sp|Q9CZ42|NNRD_MOUSE	Q9CZ42	Naxd	ATP-dependent (S)-NAD(P)H-hydrate dehydratase	140778	449.281	1250					36717	111	111	3465673728
sp|P39688|FYN_MOUSE	P39688	Fyn	Tyrosine-protein kinase Fyn	140729	449.123	1251					60675	103	73	5725030912
sp|Q6PAK3|ANM8_MOUSE	Q6PAK3	Prmt8	Protein arginine N-methyltransferase 8	140596	448.699	1252					45276	78	65	4268008960
sp|Q8K3A9|MEPCE_MOUSE	Q8K3A9	Mepce	7SK snRNA methylphosphate capping enzyme	140448	448.225	1253					72050	30	18	6784730112
sp|Q8BGH2|SAM50_MOUSE	Q8BGH2	Samm50	Sorting and assembly machinery component 50 homolog	140028	446.887	1254					51864	95	95	4869295104
sp|Q9Z2Y8|PLPHP_MOUSE	Q9Z2Y8	Plpbp	Pyridoxal phosphate homeostasis protein	139871	446.384	1255					30049	60	60	2818001152
sp|Q5F285|TM256_MOUSE	Q5F285	Tmem256	Transmembrane protein 256	139834	446.266	1256					11656	21	21	1092813568
sp|Q9DCC7|ISC2B_MOUSE	Q9DCC7	Isoc2b	Isochorismatase domain-containing protein 2B	139829	446.25	1257					23151	12	7	2170452736
sp|Q02248|CTNB1_MOUSE	Q02248	Ctnnb1	Catenin beta-1	139728	445.928	1258					85471	303	267	8007301120
sp|Q8VBT0|TMX1_MOUSE	Q8VBT0	Tmx1	Thioredoxin-related transmembrane protein 1	139702	445.846	1259					31396	30	30	2940773120
sp|Q99M71|EPDR1_MOUSE	Q99M71	Epdr1	Mammalian ependymin-related protein 1	139672	445.749	1260					25485	28	28	2386589696
sp|Q791T5|MTCH1_MOUSE	Q791T5	Mtch1	Mitochondrial carrier homolog 1	139652	445.685	1261					41565	160	160	3891867648
sp|Q9R118|HTRA1_MOUSE	Q9R118	Htra1	Serine protease HTRA1	139642	445.653	1262					51214	95	94	4794995712
sp|Q62433|NDRG1_MOUSE	Q62433	Ndrg1	Protein NDRG1	139278	444.493	1263					43009	112	112	4016301312
sp|Q80XI4|PI42B_MOUSE	Q80XI4	Pip4k2b	Phosphatidylinositol 5-phosphate 4-kinase type-2 beta	139173	444.158	1264					47319	125	90	4415459328
sp|Q8R570|SNP47_MOUSE	Q8R570	Snap47	Synaptosomal-associated protein 47	138548	442.163	1265					46524	100	100	4321768960
sp|Q9DBS2|TPRGL_MOUSE	Q9DBS2	Tprg1l	Tumor protein p63-regulated gene 1-like protein	138458	441.877	1266					29814	55	54	2767733760
sp|Q9Z0N1|IF2G_MOUSE	Q9Z0N1	Eif2s3x	Eukaryotic translation initiation factor 2 subunit 3, X-linked	138277	441.297	1267					51065	139	43	4734312960
sp|Q8CI43|MYL6B_MOUSE	Q8CI43	Myl6b	Myosin light chain 6B	138229	441.144	1268					22749	31	27	2108361216
sp|Q04736|YES_MOUSE	Q04736	Yes1	Tyrosine-protein kinase Yes	138180	440.989	1269					60630	80	37	5617167360
sp|P51859|HDGF_MOUSE	P51859	Hdgf	Hepatoma-derived growth factor	138155	440.909	1270					26269	72	66	2433296384
sp|Q9Z0N2|IF2H_MOUSE	Q9Z0N2	Eif2s3y	Eukaryotic translation initiation factor 2 subunit 3, Y-linked	138098	440.728	1271					51131	108	12	4734312960
sp|Q4KML4|ABRAL_MOUSE	Q4KML4	Abracl	Costars family protein ABRACL	138096	440.72	1272					9030	7	7	836090368
sp|P61924|COPZ1_MOUSE	P61924	Copz1	Coatomer subunit zeta-1	138054	440.587	1273					20198	11	11	1869573632
sp|Q8CIN4|PAK2_MOUSE	Q8CIN4	Pak2	Serine/threonine-protein kinase PAK 2	137970	440.319	1274					57930	159	76	5358875136
sp|Q9Z0S1|BPNT1_MOUSE	Q9Z0S1	Bpnt1	3'(2'),5'-bisphosphate nucleotidase 1	137628	439.227	1275					33196	89	89	3063212544
sp|Q80UU9|PGRC2_MOUSE	Q80UU9	Pgrmc2	Membrane-associated progesterone receptor component 2	137602	439.143	1276					23334	50	48	2152770304
sp|O70252|HMOX2_MOUSE	O70252	Hmox2	Heme oxygenase 2	137587	439.094	1277					35739	67	67	3296877312
sp|Q62261|SPTB2_MOUSE	Q62261	Sptbn1	Spectrin beta chain, non-erythrocytic 1	137237	437.98	1278					274223	1699	1532	25232500736
sp|P61202|CSN2_MOUSE	P61202	Cops2	COP9 signalosome complex subunit 2	136847	436.735	1279					51597	125	125	4734180352
sp|Q9QUR6|PPCE_MOUSE	Q9QUR6	Prep	Prolyl endopeptidase	136844	436.723	1280					80752	264	264	7409043456
sp|Q60634|FLOT2_MOUSE	Q60634	Flot2	Flotillin-2	136614	435.989	1281					47038	137	137	4308509696
sp|Q6ZQ38|CAND1_MOUSE	Q6ZQ38	Cand1	Cullin-associated NEDD8-dissociated protein 1	136493	435.604	1282					136332	366	348	12476470272
sp|Q9CPX7|RT16_MOUSE	Q9CPX7	Mrps16	28S ribosomal protein S16, mitochondrial	136056	434.211	1283					15192	30	30	1385857280
sp|Q64105|SPRE_MOUSE	Q64105	Spr	Sepiapterin reductase	136052	434.196	1284					27883	55	54	2543475712
sp|Q8R016|BLMH_MOUSE	Q8R016	Blmh	Bleomycin hydrolase	135989	433.995	1285					52511	194	194	4787816448
sp|Q9QXT0|CNPY2_MOUSE	Q9QXT0	Cnpy2	Protein canopy homolog 2	135889	433.678	1286					20767	33	32	1892098048
sp|P48318|DCE1_MOUSE	P48318	Gad1	Glutamate decarboxylase 1	135769	433.293	1287					66648	146	141	6066960384
sp|P26516|PSMD7_MOUSE	P26516	Psmd7	26S proteasome non-ATPase regulatory subunit 7	135499	432.433	1288					36540	119	119	3319630336
sp|P58281|OPA1_MOUSE	P58281	Opa1	Dynamin-like 120 kDa protein, mitochondrial	135042	430.974	1289					111339	246	243	10080947200
sp|Q9QYJ3|DNJB1_MOUSE	Q9QYJ3	Dnajb1	DnaJ homolog subfamily B member 1	134770	430.106	1290					38167	42	37	3448780544
sp|P97447|FHL1_MOUSE	P97447	Fhl1	Four and a half LIM domains protein 1	134530	429.34	1291					31889	65	65	2876370688
sp|Q8R0Y6|AL1L1_MOUSE	Q8R0Y6	Aldh1l1	Cytosolic 10-formyltetrahydrofolate dehydrogenase	134286	428.561	1292		+			98709	323	286	8887331840
sp|Q80TL4|PHF24_MOUSE	Q80TL4	Phf24	PHD finger protein 24	134230	428.384	1293					45223	74	74	4070004224
sp|Q8K0U4|HS12A_MOUSE	Q8K0U4	Hspa12a	Heat shock 70 kDa protein 12A	134073	427.881	1294					74871	234	213	6730366464
sp|Q60597|ODO1_MOUSE	Q60597	Ogdh	2-oxoglutarate dehydrogenase, mitochondrial	134046	427.796	1295					116449	361	361	10465861632
sp|Q9Z2I2|FKB1B_MOUSE	Q9Z2I2	Fkbp1b	Peptidyl-prolyl cis-trans isomerase FKBP1B	133777	426.937	1296					11798	14	14	1058216512
sp|O88643|PAK1_MOUSE	O88643	Pak1	Serine/threonine-protein kinase PAK 1	133721	426.756	1297					60737	171	90	5445477376
sp|Q6PD28|2A5B_MOUSE	Q6PD28	Ppp2r5b	Serine/threonine-protein phosphatase 2A 56 kDa regulatory subunit beta isoform	133657	426.555	1298					57342	57	48	5138664960
sp|Q8BIQ5|CSTF2_MOUSE	Q8BIQ5	Cstf2	Cleavage stimulation factor subunit 2	133441	425.866	1299					61341	33	16	5488148480
sp|Q5DTY9|KCD16_MOUSE	Q5DTY9	Kctd16	BTB/POZ domain-containing protein KCTD16	133287	425.374	1300					48972	112	100	4376443392
sp|Q9QYR6|MAP1A_MOUSE	Q9QYR6	Map1a	Microtubule-associated protein 1A	133209	425.123	1301					300140	483	446	26806532096
sp|Q8BH66|ATLA1_MOUSE	Q8BH66	Atl1	Atlastin-1	133109	424.806	1302					63377	157	144	5656201216
sp|P14733|LMNB1_MOUSE	P14733	Lmnb1	Lamin-B1	133038	424.579	1303					66786	243	209	5957257216
sp|Q9EP72|EMC7_MOUSE	Q9EP72	Emc7	ER membrane protein complex subunit 7	132944	424.278	1304					26310	28	28	2345167616
sp|Q3UV17|K22O_MOUSE	Q3UV17	Krt76	Keratin, type II cytoskeletal 2 oral	132544	423.003	1305					62845	67	1	5584911360
sp|P12382|PFKAL_MOUSE	P12382	Pfkl	ATP-dependent 6-phosphofructokinase, liver type	132426	422.624	1306					85360	198	124	7578988032
sp|O88951|LIN7B_MOUSE	O88951	Lin7b	Protein lin-7 homolog B	132402	422.549	1307					22914	61	16	2034136064
sp|Q9JM14|NT5C_MOUSE	Q9JM14	Nt5c	5'(3')-deoxyribonucleotidase, cytosolic type	132264	422.108	1308					23076	24	23	2046383360
sp|Q61831|MK10_MOUSE	Q61831	Mapk10	Mitogen-activated protein kinase 10	132182	421.846	1309					52532	91	25	4655646208
sp|Q9CR00|PSMD9_MOUSE	Q9CR00	Psmd9	26S proteasome non-ATPase regulatory subunit 9	132088	421.545	1310					24720	40	40	2189250048
sp|Q9CY50|SSRA_MOUSE	Q9CY50	Ssr1	Translocon-associated protein subunit alpha	131784	420.577	1311					32065	14	14	2833213952
sp|Q60780|GAS7_MOUSE	Q60780	Gas7	Growth arrest-specific protein 7	131772	420.538	1312					48174	117	114	4256185856
sp|Q60598|SRC8_MOUSE	Q60598	Cttn	Src substrate cortactin	131446	419.497	1313					61250	95	95	5398053888
sp|P61804|DAD1_MOUSE	P61804	Dad1	Dolichyl-diphosphooligosaccharide--protein glycosyltransferase subunit DAD1	131277	418.959	1314					12497	7	7	1099967360
sp|O88696|CLPP_MOUSE	O88696	Clpp	ATP-dependent Clp protease proteolytic subunit, mitochondrial	131048	418.227	1315					29800	52	52	2618370816
sp|P63046|ST4A1_MOUSE	P63046	Sult4a1	Sulfotransferase 4A1	130974	417.991	1316					33054	43	43	2902638848
sp|Q9R1J0|NSDHL_MOUSE	Q9R1J0	Nsdhl	Sterol-4-alpha-carboxylate 3-dehydrogenase, decarboxylating	130822	417.507	1317					40686	125	125	3568710912
sp|P24270|CATA_MOUSE	P24270	Cat	Catalase	130688	417.078	1318					59795	140	88	5239435776
sp|Q9JI91|ACTN2_MOUSE	Q9JI91	Actn2	Alpha-actinin-2	130211	415.555	1319					103834	185	84	9065051136
sp|P60824|CIRBP_MOUSE	P60824	Cirbp	Cold-inducible RNA-binding protein	130189	415.485	1320					18607	26	26	1624178816
sp|P47809|MP2K4_MOUSE	P47809	Map2k4	Dual specificity mitogen-activated protein kinase kinase 4	130159	415.391	1321					44114	88	87	3849782016
sp|P56399|UBP5_MOUSE	P56399	Usp5	Ubiquitin carboxyl-terminal hydrolase 5	130045	415.026	1322					95833	233	233	8355902464
sp|Q91WT4|DJC17_MOUSE	Q91WT4	Dnajc17	DnaJ homolog subfamily C member 17	129919	414.625	1323					34465	8	5	3002176000
sp|Q9DAM7|TM263_MOUSE	Q9DAM7	Tmem263	Transmembrane protein 263	129762	414.124	1324					11549	25	25	1004794176
sp|P28738|KIF5C_MOUSE	P28738	Kif5c	Kinesin heavy chain isoform 5C	129611	413.642	1325					109275	413	267	9496165376
sp|Q9D6K8|FUND2_MOUSE	Q9D6K8	Fundc2	FUN14 domain-containing protein 2	129595	413.589	1326					16564	10	10	1439251968
sp|Q9CR98|F136A_MOUSE	Q9CR98	Fam136a	Protein FAM136A	129492	413.261	1327					15674	43	43	1360838528
sp|Q8BHC4|DCAKD_MOUSE	Q8BHC4	Dcakd	Dephospho-CoA kinase domain-containing protein	129286	412.604	1328					26476	91	91	2295029248
sp|O35864|CSN5_MOUSE	O35864	Cops5	COP9 signalosome complex subunit 5	129067	411.906	1329					37549	103	103	3249365504
sp|Q9JII5|DAZP1_MOUSE	Q9JII5	Dazap1	DAZ-associated protein 1	129060	411.881	1330					43214	63	63	3739375360
sp|Q8C0L0|TMX4_MOUSE	Q8C0L0	Tmx4	Thioredoxin-related transmembrane protein 4	128538	410.216	1331					37131	56	56	3200013568
sp|Q8BMK4|CKAP4_MOUSE	Q8BMK4	Ckap4	Cytoskeleton-associated protein 4	128122	408.89	1332					63692	128	127	5471346688
sp|Q9D115|ZN706_MOUSE	Q9D115	Znf706	Zinc finger protein 706	127785	407.812	1333					8498	4	4	728080512
sp|Q56A07|SCN2B_MOUSE	Q56A07	Scn2b	Sodium channel subunit beta-2	127737	407.661	1334					24228	23	23	2075007488
sp|P16254|SRP14_MOUSE	P16254	Srp14	Signal recognition particle 14 kDa protein	127675	407.463	1335					12510	14	14	1070898944
sp|P20357|MTAP2_MOUSE	P20357	Map2	Microtubule-associated protein 2	127120	405.693	1336		+			199132	870	870	16972298240
sp|P08553|NFM_MOUSE	P08553	Nefm	Neurofilament medium polypeptide	126964	405.193	1337					95916	95	68	8164979712
sp|Q91YR1|TWF1_MOUSE	Q91YR1	Twf1	Twinfilin-1	126440	403.52	1338					40079	87	63	3397699072
sp|Q9D958|SPCS1_MOUSE	Q9D958	Spcs1	Signal peptidase complex subunit 1	126405	403.409	1339					18186	10	10	1541292416
sp|Q62318|TIF1B_MOUSE	Q62318	Trim28	Transcription intermediary factor 1-beta	126309	403.103	1340					88847	191	191	7524209664
sp|Q8BKZ9|ODPX_MOUSE	Q8BKZ9	Pdhx	Pyruvate dehydrogenase protein X component, mitochondrial	126023	402.191	1341					53999	58	58	4562684928
sp|Q4VAA2|CDV3_MOUSE	Q4VAA2	Cdv3	Protein CDV3	125996	402.105	1342					29729	44	44	2511435264
sp|Q2PFD7|PSD3_MOUSE	Q2PFD7	Psd3	PH and SEC7 domain-containing protein 3	125916	401.85	1343					114722	179	179	9685310464
sp|P17918|PCNA_MOUSE	P17918	Pcna	Proliferating cell nuclear antigen	125881	401.738	1344					28785	56	55	2429469952
sp|Q9CQU0|TXD12_MOUSE	Q9CQU0	Txndc12	Thioredoxin domain-containing protein 12	125879	401.731	1345					19049	39	39	1607719808
sp|Q9Z2Z6|MCAT_MOUSE	Q9Z2Z6	Slc25a20	Mitochondrial carnitine/acylcarnitine carrier protein	125739	401.283	1346					33027	46	45	2784339968
sp|P70168|IMB1_MOUSE	P70168	Kpnb1	Importin subunit beta-1	125339	400.008	1347					97184	267	267	8167064576
sp|Q3UHB1|NT5D3_MOUSE	Q3UHB1	Nt5dc3	5'-nucleotidase domain-containing protein 3	125184	399.512	1348					63170	130	128	5302044672
sp|Q8BK08|TMM11_MOUSE	Q8BK08	Tmem11	Transmembrane protein 11, mitochondrial	125151	399.409	1349					21312	22	22	1788315392
sp|Q60996|2A5G_MOUSE	Q60996	Ppp2r5c	Serine/threonine-protein phosphatase 2A 56 kDa regulatory subunit gamma isoform	125105	399.261	1350					60824	124	109	5101934592
sp|Q8BHG2|CZIB_MOUSE	Q8BHG2	Czib	CXXC motif containing zinc binding protein	124952	398.773	1351					18020	14	14	1509674880
sp|Q8BW96|KCC1D_MOUSE	Q8BW96	Camk1d	Calcium/calmodulin-dependent protein kinase type 1D	124856	398.465	1352					42919	55	38	3592878592
sp|Q9DCC4|P5CR3_MOUSE	Q9DCC4	Pycr3	Pyrroline-5-carboxylate reductase 3	124446	397.158	1353					28721	49	49	2396433408
sp|O89112|LANC1_MOUSE	O89112	Lancl1	Glutathione S-transferase LANCL1	124398	397.006	1354					45341	94	94	3781727744
sp|Q99N92|RM27_MOUSE	Q99N92	Mrpl27	39S ribosomal protein L27, mitochondrial	124281	396.63	1355					15945	32	32	1328655232
sp|Q91VN4|MIC25_MOUSE	Q91VN4	Chchd6	MIC	124227	396.459	1356					29852	59	59	2486415872
sp|Q91X96|MSS4_MOUSE	Q91X96	Rabif	Guanine nucleotide exchange factor MSS4	124180	396.31	1357					13915	8	8	1158565632
sp|Q9D1M4|MCA3_MOUSE	Q9D1M4	Eef1e1	Eukaryotic translation elongation factor 1 epsilon-1	124160	396.246	1358					19859	59	59	1653198336
sp|Q60972|RBBP4_MOUSE	Q60972	Rbbp4	Histone-binding protein RBBP4	124114	396.099	1359					47656	48	31	3965731840
sp|O08532|CA2D1_MOUSE	O08532	Cacna2d1	Voltage-dependent calcium channel subunit alpha-2/delta-1	124095	396.037	1360					124630	236	224	10369582080
sp|Q9CQR6|PPP6_MOUSE	Q9CQR6	Ppp6c	Serine/threonine-protein phosphatase 6 catalytic subunit	123930	395.511	1361					35159	49	49	2921446400
sp|Q9DCM0|ETHE1_MOUSE	Q9DCM0	Ethe1	Persulfide dioxygenase ETHE1, mitochondrial	123841	395.226	1362					27739	46	46	2303236608
sp|P09211|GSTP1_HUMAN	P09211	GSTP1	Glutathione S-transferase P	123723	394.851	1363					23356	24	1	1937466752
sp|O88448|KLC2_MOUSE	O88448	Klc2	Kinesin light chain 2	123120	392.926	1364					66662	122	57	5502900224
sp|Q99KK2|NEUA_MOUSE	Q99KK2	Cmas	N-acylneuraminate cytidylyltransferase	123082	392.803	1365					48058	118	118	3965913600
sp|Q921I1|TRFE_MOUSE	Q921I1	Tf	Serotransferrin	123037	392.661	1366					76724	53	6	6329231872
sp|Q8BJH1|ZC21A_MOUSE	Q8BJH1	Zc2hc1a	Zinc finger C2HC domain-containing protein 1A	122970	392.448	1367					35152	101	101	2898242048
sp|Q99J09|MEP50_MOUSE	Q99J09	Wdr77	Methylosome protein 50	122813	391.947	1368					36943	48	48	3042016768
sp|P83870|PHF5A_MOUSE	P83870	Phf5a	PHD finger-like domain-containing protein 5A	122668	391.482	1369					12405	24	24	1020260480
sp|Q07813|BAX_MOUSE	Q07813	Bax	Apoptosis regulator BAX	122504	390.959	1370					21395	51	51	1757301504
sp|Q9D0B0|SRSF9_MOUSE	Q9D0B0	Srsf9	Serine/arginine-rich splicing factor 9	122394	390.61	1371					25661	27	25	2105813760
sp|Q9CRD0|OCAD1_MOUSE	Q9CRD0	Ociad1	OCIA domain-containing protein 1	122368	390.526	1372					27610	53	53	2265262592
sp|P61022|CHP1_MOUSE	P61022	Chp1	Calcineurin B homologous protein 1	121481	387.695	1373					22432	57	57	1827092480
sp|Q91ZJ5|UGPA_MOUSE	Q91ZJ5	Ugp2	UTP--glucose-1-phosphate uridylyltransferase	121459	387.625	1374					56979	101	101	4640120832
sp|Q9DCL9|PUR6_MOUSE	Q9DCL9	Paics	Multifunctional protein ADE2	121331	387.215	1375					47006	113	112	3823915008
sp|P08414|KCC4_MOUSE	P08414	Camk4	Calcium/calmodulin-dependent protein kinase type IV	121289	387.082	1376					52628	98	97	4279793920
sp|Q5BL07|PEX1_MOUSE	Q5BL07	Pex1	Peroxisome biogenesis factor 1	121276	387.042	1377					141428	71	41	11499937792
sp|Q921H8|THIKA_MOUSE	Q921H8	Acaa1a	3-ketoacyl-CoA thiolase A, peroxisomal	121220	386.861	1378					43953	94	94	3572280832
sp|Q9D1M0|SEC13_MOUSE	Q9D1M0	Sec13	Protein SEC13 homolog	120996	386.146	1379					35566	41	41	2885285888
sp|Q8CG76|ARK72_MOUSE	Q8CG76	Akr7a2	Aflatoxin B1 aldehyde reductase member 2	120919	385.902	1380					40612	59	59	3292560384
sp|Q8BHE3|ATCAY_MOUSE	Q8BHE3	Atcay	Caytaxin	120775	385.443	1381					42178	77	68	3415455744
sp|Q9CR26|VTA1_MOUSE	Q9CR26	Vta1	Vacuolar protein sorting-associated protein VTA1 homolog	120685	385.153	1382					33913	48	48	2744115456
sp|Q8BNU0|ARMC6_MOUSE	Q8BNU0	Armc6	Armadillo repeat-containing protein 6	120662	385.082	1383					50683	78	77	4100322304
sp|Q9DBG6|RPN2_MOUSE	Q9DBG6	Rpn2	Dolichyl-diphosphooligosaccharide--protein glycosyltransferase subunit 2	120609	384.911	1384					69063	121	121	5584804864
sp|Q6PA06|ATLA2_MOUSE	Q6PA06	Atl2	Atlastin-2	120377	384.173	1385					66224	75	63	5344957952
sp|Q5NCF2|TPPC1_MOUSE	Q5NCF2	Trappc1	Trafficking protein particle complex subunit 1	120309	383.954	1386					16882	35	35	1361774976
sp|P21126|UBL4A_MOUSE	P21126	Ubl4a	Ubiquitin-like protein 4A	120179	383.542	1387					17801	27	27	1434363648
sp|Q921F4|HNRLL_MOUSE	Q921F4	Hnrnpll	Heterogeneous nuclear ribonucleoprotein L-like	119893	382.626	1388					64125	137	136	5154713088
sp|Q9WV98|TIM9_MOUSE	Q9WV98	Timm9	Mitochondrial import inner membrane translocase subunit Tim9	119747	382.162	1389					10344	13	13	830497536
sp|Q9EQ20|MMSA_MOUSE	Q9EQ20	Aldh6a1	Methylmalonate-semialdehyde dehydrogenase [acylating], mitochondrial	119542	381.508	1390					57916	158	158	4641997312
sp|Q64310|SURF4_MOUSE	Q64310	Surf4	Surfeit locus protein 4	119364	380.94	1391					30381	46	46	2431424000
sp|P48036|ANXA5_MOUSE	P48036	Anxa5	Annexin A5	119271	380.643	1392					35752	61	29	2859040256
sp|O70378|EMC8_MOUSE	O70378	Emc8	ER membrane protein complex subunit 8	119215	380.465	1393					23348	37	37	1866236672
sp|Q9CR86|CHSP1_MOUSE	Q9CR86	Carhsp1	Calcium-regulated heat stable protein 1	118999	379.776	1394					16062	17	17	1281531136
sp|Q91WK2|EIF3H_MOUSE	Q91WK2	Eif3h	Eukaryotic translation initiation factor 3 subunit H	118748	378.972	1395					39832	78	78	3171329024
sp|Q8BYP3|RHOF_MOUSE	Q8BYP3	Rhof	Rho-related GTP-binding protein RhoF	118716	378.87	1396					23577	45	45	1876641152
sp|Q9CRB6|TPPP3_MOUSE	Q9CRB6	Tppp3	Tubulin polymerization-promoting protein family member 3	118656	378.679	1397					18965	17	17	1508781440
sp|Q9D379|HYEP_MOUSE	Q9D379	Ephx1	Epoxide hydrolase 1	118495	378.164	1398					52577	185	185	4177136640
sp|Q9R0Q3|TMED2_MOUSE	Q9R0Q3	Tmed2	Transmembrane emp24 domain-containing protein 2	118453	378.032	1399					22705	65	65	1803237888
sp|Q8R5M8|CADM1_MOUSE	Q8R5M8	Cadm1	Cell adhesion molecule 1	118314	377.588	1400					49788	63	63	3949525760
sp|P54823|DDX6_MOUSE	P54823	Ddx6	Probable ATP-dependent RNA helicase DDX6	118150	377.064	1401					54192	128	127	4292916224
sp|Q9CWZ3|RBM8A_MOUSE	Q9CWZ3	Rbm8a	RNA-binding protein 8A	117957	376.447	1402					19889	35	35	1572966528
sp|Q9CYZ2|TPD54_MOUSE	Q9CYZ2	Tpd52l2	Tumor protein D54	117947	376.417	1403					24043	54	54	1901341952
sp|Q9Z218|DPP6_MOUSE	Q9Z218	Dpp6	Dipeptidyl aminopeptidase-like protein 6	117897	376.256	1404					91260	269	261	7213839872
sp|Q3U0V1|FUBP2_MOUSE	Q3U0V1	Khsrp	Far upstream element-binding protein 2	117232	374.134	1405					76775	166	162	6034607616
sp|P32037|GTR3_MOUSE	P32037	Slc2a3	Solute carrier family 2, facilitated glucose transporter member 3	117215	374.081	1406					53479	36	36	4202918912
sp|Q9D6J5|NDUB8_MOUSE	Q9D6J5	Ndufb8	NADH dehydrogenase [ubiquinone] 1 beta subcomplex subunit 8, mitochondrial	116921	373.142	1407					21876	28	28	1714920832
sp|Q91X78|ERLN1_MOUSE	Q91X78	Erlin1	Erlin-1	116890	373.043	1408					39182	42	25	3070778368
sp|P62881|GNB5_MOUSE	P62881	Gnb5	Guanine nucleotide-binding protein subunit beta-5	116876	373	1409					43565	88	88	3413886208
sp|Q9WV32|ARC1B_MOUSE	Q9WV32	Arpc1b	Actin-related protein 2/3 complex subunit 1B	116514	371.842	1410					41064	40	24	3207912192
sp|P54869|HMCS2_MOUSE	P54869	Hmgcs2	Hydroxymethylglutaryl-CoA synthase, mitochondrial	116513	371.84	1411					56823	10	2	4438976512
sp|Q9D1H8|RM53_MOUSE	Q9D1H8	Mrpl53	39S ribosomal protein L53, mitochondrial	116337	371.279	1412					12738	25	25	993582272
sp|Q9DBL1|ACDSB_MOUSE	Q9DBL1	Acadsb	Short/branched chain specific acyl-CoA dehydrogenase, mitochondrial	116202	370.847	1413					47874	111	111	3729898496
sp|Q922Q4|P5CR2_MOUSE	Q922Q4	Pycr2	Pyrroline-5-carboxylate reductase 2	116180	370.776	1414					33659	87	71	2621895424
sp|Q9D880|TIM50_MOUSE	Q9D880	Timm50	Mitochondrial import inner membrane translocase subunit TIM50	116161	370.716	1415					39776	38	38	3097884928
sp|P57784|RU2A_MOUSE	P57784	Snrpa1	U2 small nuclear ribonucleoprotein A'	116064	370.408	1416					28357	35	35	2206697984
sp|P04040|CATA_HUMAN	P04040	CAT	Catalase	115564	368.811	1417					59756	72	20	4630077952
sp|Q64133|AOFA_MOUSE	Q64133	Maoa	Amine oxidase [flavin-containing] A	115448	368.441	1418			+		59602	99	95	4613510656
sp|P23819|GRIA2_MOUSE	P23819	Gria2	Glutamate receptor 2	115444	368.429	1419					98662	212	181	7636702208
sp|Q61879|MYH10_MOUSE	Q61879	Myh10	Myosin-10	115072	367.24	1420					228996	978	782	17667719168
sp|Q9D4D4|TKTL2_MOUSE	Q9D4D4	Tktl2	Transketolase-like protein 2	114943	366.831	1421					68447	15	5	5275002368
sp|Q61490|CD166_MOUSE	Q61490	Alcam	CD166 antigen	114917	366.746	1422					65092	88	88	5015281664
sp|Q8BHK2|SCN3B_MOUSE	Q8BHK2	Scn3b	Sodium channel subunit beta-3	114477	365.343	1423					24789	20	20	1902662912
sp|P31230|AIMP1_MOUSE	P31230	Aimp1	Aminoacyl tRNA synthase complex-interacting multifunctional protein 1	114433	365.201	1424					33997	86	86	2608403200
sp|P56375|ACYP2_MOUSE	P56375	Acyp2	Acylphosphatase-2	114394	365.078	1425					11878	10	10	911027008
sp|Q8R1V4|TMED4_MOUSE	Q8R1V4	Tmed4	Transmembrane emp24 domain-containing protein 4	114244	364.6	1426					26022	31	20	1993238784
sp|A2BDX3|MOCS3_MOUSE	A2BDX3	Mocs3	Adenylyltransferase and sulfurtransferase MOCS3	113986	363.777	1427					49375	47	46	3773501696
sp|Q8BFQ8|GALD1_MOUSE	Q8BFQ8	Gatd1	Glutamine amidotransferase-like class 1 domain-containing protein 1	113886	363.457	1428					23277	37	37	1777388032
sp|Q9D967|MGDP1_MOUSE	Q9D967	Mdp1	Magnesium-dependent phosphatase 1	113865	363.39	1429					18582	20	19	1418624640
sp|Q9QYB1|CLIC4_MOUSE	Q9QYB1	Clic4	Chloride intracellular channel protein 4	113820	363.245	1430					28729	54	53	2192411392
sp|Q9DB15|RM12_MOUSE	Q9DB15	Mrpl12	39S ribosomal protein L12, mitochondrial	113627	362.628	1431					21708	20	20	1653804672
sp|P14824|ANXA6_MOUSE	P14824	Anxa6	Annexin A6	113501	362.229	1432					75885	213	206	5774867456
sp|Q8BWG8|ARRB1_MOUSE	Q8BWG8	Arrb1	Beta-arrestin-1	113296	361.572	1433					46973	69	66	3568171264
sp|Q9DBS5|KLC4_MOUSE	Q9DBS5	Klc4	Kinesin light chain 4	113133	361.053	1434					68613	69	36	5204505600
sp|P28660|NCKP1_MOUSE	P28660	Nckap1	Nck-associated protein 1	112943	360.446	1435					128784	460	460	9752246272
sp|P08758|ANXA5_HUMAN	P08758	ANXA5	Annexin A5	112834	360.101	1436					35937	34	2	2718743296
sp|P70202|LXN_MOUSE	P70202	Lxn	Latexin	112722	359.743	1437					25492	26	26	1926631040
sp|Q8C0C7|SYFA_MOUSE	Q8C0C7	Farsa	Phenylalanine--tRNA ligase alpha subunit	112645	359.495	1438					57599	118	118	4350209536
sp|O08989|RASM_MOUSE	O08989	Mras	Ras-related protein M-Ras	112363	358.595	1439					23901	43	43	1800624640
sp|P12849|KAP1_MOUSE	P12849	Prkar1b	cAMP-dependent protein kinase type I-beta regulatory subunit	112215	358.124	1440					43224	90	53	3252081152
sp|Q8BGR6|ARL15_MOUSE	Q8BGR6	Arl15	ADP-ribosylation factor-like protein 15	111905	357.133	1441					22905	16	16	1718551040
sp|Q9DCB8|ISCA2_MOUSE	Q9DCB8	Isca2	Iron-sulfur cluster assembly 2 homolog, mitochondrial	111755	356.654	1442					16718	11	11	1252662912
sp|Q9D0W5|PPIL1_MOUSE	Q9D0W5	Ppil1	Peptidyl-prolyl cis-trans isomerase-like 1	111668	356.379	1443					18237	21	21	1365427200
sp|Q9JMA1|UBP14_MOUSE	Q9JMA1	Usp14	Ubiquitin carboxyl-terminal hydrolase 14	111637	356.279	1444					56002	119	118	4191755264
sp|Q60973|RBBP7_MOUSE	Q60973	Rbbp7	Histone-binding protein RBBP7	111457	355.705	1445					47790	57	40	3571322368
sp|Q505D7|OPA3_MOUSE	Q505D7	Opa3	Optic atrophy 3 protein homolog	111391	355.494	1446					20110	23	17	1501918976
sp|Q99LS3|SERB_MOUSE	Q99LS3	Psph	Phosphoserine phosphatase	111221	354.953	1447					25096	64	64	1871445888
sp|Q8BLQ9|CADM2_MOUSE	Q8BLQ9	Cadm2	Cell adhesion molecule 2	111207	354.908	1448					47559	73	73	3546101248
sp|Q9D8W5|PSD12_MOUSE	Q9D8W5	Psmd12	26S proteasome non-ATPase regulatory subunit 12	111162	354.764	1449					52895	171	165	3942359040
sp|P49443|PPM1A_MOUSE	P49443	Ppm1a	Protein phosphatase 1A	111108	354.592	1450					42433	131	118	3161076992
sp|Q9CQB5|CISD2_MOUSE	Q9CQB5	Cisd2	CDGSH iron-sulfur domain-containing protein 2	110869	353.828	1451					15242	13	13	1133017728
sp|Q9Z275|RLBP1_MOUSE	Q9Z275	Rlbp1	Retinaldehyde-binding protein 1	110796	353.594	1452					36408	35	35	2704607488
sp|Q9JHI5|IVD_MOUSE	Q9JHI5	Ivd	Isovaleryl-CoA dehydrogenase, mitochondrial	110636	353.084	1453					46325	84	82	3436336128
sp|Q8R2Y0|ABHD6_MOUSE	Q8R2Y0	Abhd6	Monoacylglycerol lipase ABHD6	110402	352.337	1454					38205	113	113	2828010496
sp|Q6ZQI3|MLEC_MOUSE	Q6ZQI3	Mlec	Malectin	110382	352.275	1455					32342	42	42	2393595136
sp|Q9QYA2|TOM40_MOUSE	Q9QYA2	Tomm40	Mitochondrial import receptor subunit TOM40 homolog	110378	352.26	1456					37895	79	79	2804450304
sp|P25911|LYN_MOUSE	P25911	Lyn	Tyrosine-protein kinase Lyn	110371	352.239	1457					58812	26	15	4352166400
sp|P47199|QOR_MOUSE	P47199	Cryz	Quinone oxidoreductase	110004	351.068	1458					35269	68	68	2601282304
sp|Q921W0|CHM1A_MOUSE	Q921W0	Chmp1a	Charged multivesicular body protein 1a	109953	350.904	1459					21608	13	13	1592963840
sp|Q9Z2Y3|HOME1_MOUSE	Q9Z2Y3	Homer1	Homer protein homolog 1	109616	349.828	1460					41413	90	86	3043641856
sp|P97355|SPSY_MOUSE	P97355	Sms	Spermine synthase	109613	349.818	1461					41313	60	60	3036209408
sp|Q6PCP5|MFF_MOUSE	Q6PCP5	Mff	Mitochondrial fission factor	109448	349.295	1462					32931	73	73	2416568832
sp|Q9D8B3|CHM4B_MOUSE	Q9D8B3	Chmp4b	Charged multivesicular body protein 4b	109262	348.7	1463					24936	37	37	1826758144
sp|Q61081|CDC37_MOUSE	Q61081	Cdc37	Hsp90 co-chaperone Cdc37	109186	348.458	1464					44593	53	53	3264525824
sp|Q3TXX4|VGLU1_MOUSE	Q3TXX4	Slc17a7	Vesicular glutamate transporter 1	109153	348.351	1465		+			61637	86	69	4510880768
sp|P62311|LSM3_MOUSE	P62311	Lsm3	U6 snRNA-associated Sm-like protein LSm3	109078	348.113	1466					11845	6	6	866277952
sp|Q9CR70|LAGE3_MOUSE	Q9CR70	Lage3	EKC/KEOPS complex subunit Lage3	109064	348.068	1467					15824	13	13	1157131136
sp|Q8R5H6|WASF1_MOUSE	Q8R5H6	Wasf1	Wiskott-Aldrich syndrome protein family member 1	109050	348.023	1468					61509	103	101	4497265664
sp|P47941|CRKL_MOUSE	P47941	Crkl	Crk-like protein	108669	346.808	1469					33830	58	57	2464869632
sp|P33175|KIF5A_MOUSE	P33175	Kif5a	Kinesin heavy chain isoform 5A	108467	346.162	1470					117019	188	59	8510182400
sp|P31648|SC6A1_MOUSE	P31648	Slc6a1	Sodium- and chloride-dependent GABA transporter 1	108232	345.412	1471					67001	88	88	4862066688
sp|Q8C7E9|CSTFT_MOUSE	Q8C7E9	Cstf2t	Cleavage stimulation factor subunit 2 tau variant	107994	344.652	1472					65862	31	14	4768901632
sp|P60122|RUVB1_MOUSE	P60122	Ruvbl1	RuvB-like 1	107764	343.92	1473					50214	109	109	3628146688
sp|Q99J77|SIAS_MOUSE	Q99J77	Nans	Sialic acid synthase	107569	343.296	1474					40024	69	69	2886635008
sp|Q9R1T2|SAE1_MOUSE	Q9R1T2	Sae1	SUMO-activating enzyme subunit 1	107405	342.772	1475					38620	90	90	2781124096
sp|O09172|GSH0_MOUSE	O09172	Gclm	Glutamate--cysteine ligase regulatory subunit	107374	342.674	1476					30535	32	32	2198271744
sp|Q9DBS1|TMM43_MOUSE	Q9DBS1	Tmem43	Transmembrane protein 43	107202	342.126	1477					44783	64	64	3218862080
sp|P35288|RAB23_MOUSE	P35288	Rab23	Ras-related protein Rab-23	107141	341.93	1478					26678	22	22	1916427392
sp|Q9CR67|TMM33_MOUSE	Q9CR67	Tmem33	Transmembrane protein 33	107022	341.551	1479					28031	55	55	2011394560
sp|Q8VDM4|PSMD2_MOUSE	Q8VDM4	Psmd2	26S proteasome non-ATPase regulatory subunit 2	106884	341.112	1480					100203	320	320	7180916224
sp|Q9D1C8|VPS28_MOUSE	Q9D1C8	Vps28	Vacuolar protein sorting-associated protein 28 homolog	106793	340.819	1481					25452	58	58	1822420352
sp|Q9ESN4|C1QL3_MOUSE	Q9ESN4	C1ql3	Complement C1q-like protein 3	106446	339.711	1482					26687	15	13	1904635904
sp|O55128|SAP18_MOUSE	O55128	Sap18	Histone deacetylase complex subunit SAP18	106226	339.011	1483					17595	15	15	1253156736
sp|Q00PI9|HNRL2_MOUSE	Q00PI9	Hnrnpul2	Heterogeneous nuclear ribonucleoprotein U-like protein 2	106088	338.57	1484					84940	168	168	6041758720
sp|O08917|FLOT1_MOUSE	O08917	Flot1	Flotillin-1	105778	337.582	1485					47513	155	155	3369720320
sp|Q99LP6|GRPE1_MOUSE	Q99LP6	Grpel1	GrpE protein homolog 1, mitochondrial	105742	337.466	1486					24307	49	49	1723312896
sp|Q62376|RU17_MOUSE	Q62376	Snrnp70	U1 small nuclear ribonucleoprotein 70 kDa	105713	337.373	1487					51992	50	49	3685097216
sp|Q9D6U8|F162A_MOUSE	Q9D6U8	Fam162a	Protein FAM162A	105680	337.267	1488					17725	23	23	1255921408
sp|Q9D3D9|ATPD_MOUSE	Q9D3D9	Atp5f1d	ATP synthase subunit delta, mitochondrial	105612	337.052	1489					17600	54	54	1246270208
sp|P62257|UBE2H_MOUSE	P62257	Ube2h	Ubiquitin-conjugating enzyme E2 H	105551	336.856	1490					20655	21	20	1461745024
sp|Q61768|KINH_MOUSE	Q61768	Kif5b	Kinesin-1 heavy chain	105520	336.757	1491					109551	262	182	7750607360
sp|P13707|GPDA_MOUSE	P13707	Gpd1	Glycerol-3-phosphate dehydrogenase [NAD(+)], cytoplasmic	105431	336.474	1492					37573	55	29	2656013312
sp|Q9D7S9|CHMP5_MOUSE	Q9D7S9	Chmp5	Charged multivesicular body protein 5	105203	335.746	1493					24576	23	23	1733502336
sp|Q8R010|AIMP2_MOUSE	Q8R010	Aimp2	Aminoacyl tRNA synthase complex-interacting multifunctional protein 2	105115	335.464	1494					35378	59	59	2493341184
sp|Q9WUB4|DCTN6_MOUSE	Q9WUB4	Dctn6	Dynactin subunit 6	104842	334.593	1495					20670	35	35	1452981888
sp|Q80TL0|PPM1E_MOUSE	Q80TL0	Ppm1e	Protein phosphatase 1E	104794	334.439	1496					83419	154	154	5861167616
sp|Q9D6K5|SYJ2B_MOUSE	Q9D6K5	Synj2bp	Synaptojanin-2-binding protein	104690	334.108	1497					15815	19	19	1110089472
sp|Q9D8S9|BOLA1_MOUSE	Q9D8S9	Bola1	BolA-like protein 1	104556	333.681	1498					14379	16	16	1008005632
sp|Q9D903|EBP2_MOUSE	Q9D903	Ebna1bp2	Probable rRNA-processing protein EBP2	104550	333.661	1499					34703	25	25	2432621312
sp|Q9CQV5|RT24_MOUSE	Q9CQV5	Mrps24	28S ribosomal protein S24, mitochondrial	104475	333.421	1500					18901	24	24	1323976576
sp|Q8VDD5|MYH9_MOUSE	Q8VDD5	Myh9	Myosin-9	104416	333.235	1501					226372	430	278	15848056832
sp|Q9D0J4|ARL2_MOUSE	Q9D0J4	Arl2	ADP-ribosylation factor-like protein 2	104347	333.015	1502					20864	25	24	1459700992
sp|O08539|BIN1_MOUSE	O08539	Bin1	Myc box-dependent-interacting protein 1	104298	332.858	1503					64470	203	195	4508366848
sp|Q8C754|VPS52_MOUSE	Q8C754	Vps52	Vacuolar protein sorting-associated protein 52 homolog	104247	332.695	1504					82044	114	114	5734498304
sp|P49813|TMOD1_MOUSE	P49813	Tmod1	Tropomodulin-1	104124	332.301	1505					40466	39	34	2825040640
sp|Q64152|BTF3_MOUSE	Q64152	Btf3	Transcription factor BTF3	103661	330.823	1506					22031	44	44	1531202176
sp|O88543|CSN3_MOUSE	O88543	Cops3	COP9 signalosome complex subunit 3	103638	330.751	1507					47832	109	109	3323704832
sp|Q8BXV2|BRI3B_MOUSE	Q8BXV2	Bri3bp	BRI3-binding protein	103270	329.577	1508					28263	17	17	1956942080
sp|Q9CQF9|PCYOX_MOUSE	Q9CQF9	Pcyox1	Prenylcysteine oxidase	103177	329.278	1509					56495	147	147	3908186880
sp|Q8BTV1|TUSC3_MOUSE	Q8BTV1	Tusc3	Tumor suppressor candidate 3	103124	329.111	1510					39548	22	22	2734444544
sp|Q62283|TSN7_MOUSE	Q62283	Tspan7	Tetraspanin-7	103103	329.043	1511					27544	29	29	1904066048
sp|Q61335|BAP31_MOUSE	Q61335	Bcap31	B-cell receptor-associated protein 31	102858	328.261	1512					27957	44	44	1928022400
sp|Q9CYR0|SSBP_MOUSE	Q9CYR0	Ssbp1	Single-stranded DNA-binding protein, mitochondrial	102786	328.033	1513					17319	30	30	1193556480
sp|P21460|CYTC_MOUSE	P21460	Cst3	Cystatin-C	102562	327.317	1514					15531	17	17	1067998784
sp|Q9CPS6|HINT3_MOUSE	Q9CPS6	Hint3	Histidine triad nucleotide-binding protein 3	102493	327.095	1515					18788	25	25	1291092096
sp|Q9D289|TPC6B_MOUSE	Q9D289	Trappc6b	Trafficking protein particle complex subunit 6B	102410	326.83	1516					17936	32	32	1231545728
sp|Q9QXB9|DRG2_MOUSE	Q9QXB9	Drg2	Developmentally-regulated GTP-binding protein 2	102237	326.28	1517					40718	85	82	2791128576
sp|Q3TXS7|PSMD1_MOUSE	Q3TXS7	Psmd1	26S proteasome non-ATPase regulatory subunit 1	102172	326.071	1518					105730	316	314	7242906624
sp|P97379|G3BP2_MOUSE	P97379	G3bp2	Ras GTPase-activating protein-binding protein 2	102168	326.058	1519					54088	176	148	3705089024
sp|Q99M28|RNPS1_MOUSE	Q99M28	Rnps1	RNA-binding protein with serine-rich domain 1	102121	325.909	1520					34208	35	35	2342215680
sp|O88384|VTI1B_MOUSE	O88384	Vti1b	Vesicle transport through interaction with t-SNAREs homolog 1B	102105	325.86	1521					26713	19	19	1828756480
sp|Q8BLJ3|PLCX3_MOUSE	Q8BLJ3	Plcxd3	PI-PLC X domain-containing protein 3	102021	325.589	1522					36314	35	35	2483969280
sp|Q99JF5|MVD1_MOUSE	Q99JF5	Mvd	Diphosphomevalonate decarboxylase	101967	325.42	1523					44072	89	89	3013067776
sp|Q9D0L7|ARM10_MOUSE	Q9D0L7	Armc10	Armadillo repeat-containing protein 10	101723	324.641	1524					33311	40	40	2271920896
sp|Q9JIY5|HTRA2_MOUSE	Q9JIY5	Htra2	Serine protease HTRA2, mitochondrial	101714	324.611	1525	+				49348	38	37	3365388288
sp|P97372|PSME2_MOUSE	P97372	Psme2	Proteasome activator complex subunit 2	101694	324.548	1526					27057	57	54	1844850816
sp|Q62393|TPD52_MOUSE	Q62393	Tpd52	Tumor protein D52	101678	324.496	1527					24313	34	34	1657487360
sp|P55302|AMRP_MOUSE	P55302	Lrpap1	Alpha-2-macroglobulin receptor-associated protein	101348	323.443	1528					42215	63	63	2868577536
sp|Q91Z31|PTBP2_MOUSE	Q91Z31	Ptbp2	Polypyrimidine tract-binding protein 2	101048	322.484	1529					57489	108	81	3894890240
sp|Q7TMB8|CYFP1_MOUSE	Q7TMB8	Cyfip1	Cytoplasmic FMR1-interacting protein 1	100950	322.171	1530					145241	300	110	9830569984
sp|Q9R0M6|RAB9A_MOUSE	Q9R0M6	Rab9a	Ras-related protein Rab-9A	100841	321.826	1531					22910	40	35	1548989824
sp|Q5SQX6|CYFP2_MOUSE	Q5SQX6	Cyfip2	Cytoplasmic FMR1-interacting protein 2	100660	321.247	1532					145659	457	267	9830569984
sp|Q9QYS9|QKI_MOUSE	Q9QYS9	Qki	Protein quaking	100407	320.44	1533					37671	57	57	2536040448
sp|Q8VE22|RT23_MOUSE	Q8VE22	Mrps23	28S ribosomal protein S23, mitochondrial	100337	320.217	1534					20348	24	23	1368890368
sp|O70133|DHX9_MOUSE	O70133	Dhx9	ATP-dependent RNA helicase A	100291	320.069	1535					149475	369	369	10051139584
sp|O55057|PDE6D_MOUSE	O55057	Pde6d	Retinal rod rhodopsin-sensitive cGMP 3',5'-cyclic phosphodiesterase subunit delta	100230	319.876	1536					17348	8	5	1165824512
sp|P24668|MPRD_MOUSE	P24668	M6pr	Cation-dependent mannose-6-phosphate receptor	100228	319.868	1537					31172	23	23	2094775296
sp|Q921E2|RAB31_MOUSE	Q921E2	Rab31	Ras-related protein Rab-31	100159	319.649	1538					21331	72	65	1432474368
sp|O54829|RGS7_MOUSE	O54829	Rgs7	Regulator of G-protein signaling 7	100139	319.583	1539					54792	71	60	3678775808
sp|Q8JZN5|ACAD9_MOUSE	Q8JZN5	Acad9	Complex I assembly factor ACAD9, mitochondrial	100121	319.525	1540					68722	149	149	4613212160
sp|Q9WUI1|MK11_MOUSE	Q9WUI1	Mapk11	Mitogen-activated protein kinase 11	99767.3	318.398	1541					41397	18	9	2769118208
sp|Q8BLR2|CPNE4_MOUSE	Q8BLR2	Cpne4	Copine-4	99722.7	318.255	1542					62408	74	69	4172713984
sp|Q91VK4|ITM2C_MOUSE	Q91VK4	Itm2c	Integral membrane protein 2C	99662.4	318.063	1543					30482	39	39	2036851584
sp|Q9D5T0|ATAD1_MOUSE	Q9D5T0	Atad1	Outer mitochondrial transmembrane helix translocase	99632.5	317.968	1544					40744	77	77	2721755648
sp|P63089|PTN_MOUSE	P63089	Ptn	Pleiotrophin	99393.7	317.206	1545					18869	16	16	1257454720
sp|Q8BHN3|GANAB_MOUSE	Q8BHN3	Ganab	Neutral alpha-glucosidase AB	99312	316.945	1546					106911	287	285	7118829568
sp|P47811|MK14_MOUSE	P47811	Mapk14	Mitogen-activated protein kinase 14	99290.7	316.877	1547					41287	30	22	2748568320
sp|Q8BG39|SV2B_MOUSE	Q8BG39	Sv2b	Synaptic vesicle glycoprotein 2B	99257.1	316.77	1548					77457	111	90	5154740736
sp|P47738|ALDH2_MOUSE	P47738	Aldh2	Aldehyde dehydrogenase, mitochondrial	99243.1	316.725	1549					56538	106	101	3762056448
sp|P16054|KPCE_MOUSE	P16054	Prkce	Protein kinase C epsilon type	99171.8	316.498	1550					83561	178	160	5556182016
sp|Q3THG9|AASD1_MOUSE	Q3THG9	Aarsd1	Alanyl-tRNA editing protein Aarsd1	99162.7	316.468	1551					44971	56	55	2989960448
sp|P62855|RS26_MOUSE	P62855	Rps26	40S ribosomal protein S26	98937.1	315.749	1552					13015	69	69	863352128
sp|Q6PFR5|TRA2A_MOUSE	Q6PFR5	Tra2a	Transformer-2 protein homolog alpha	98886.8	315.588	1553					32316	50	43	2142596608
sp|P45952|ACADM_MOUSE	P45952	Acadm	Medium-chain specific acyl-CoA dehydrogenase, mitochondrial	98765	315.199	1554					46481	78	78	3077959680
sp|P05532|KIT_MOUSE	P05532	Kit	Mast/stem cell growth factor receptor Kit	98711.1	315.027	1555					109343	60	53	7236718080
sp|P58059|RT21_MOUSE	P58059	Mrps21	28S ribosomal protein S21, mitochondrial	98585.2	314.625	1556					10561	11	11	698073536
sp|Q9CQC6|BZW1_MOUSE	Q9CQC6	Bzw1	Basic leucine zipper and W2 domain-containing protein 1	98581.9	314.615	1557					48043	75	57	3175498752
sp|Q4QQM4|P5I11_MOUSE	Q4QQM4	Trp53i11	Tumor protein p53-inducible protein 11	98554.4	314.527	1558					20911	12	12	1381767936
sp|Q9CQF8|RT63_MOUSE	Q9CQF8	Mrpl57	Ribosomal protein 63, mitochondrial	98497.9	314.347	1559					11952	4	4	789318144
sp|Q9QYB5|ADDG_MOUSE	Q9QYB5	Add3	Gamma-adducin	98344	313.856	1560					78777	140	138	5194357760
sp|Q9QYF1|RDH11_MOUSE	Q9QYF1	Rdh11	Retinol dehydrogenase 11	98291.4	313.688	1561					35148	89	89	2316332032
sp|Q9D1P0|RM13_MOUSE	Q9D1P0	Mrpl13	39S ribosomal protein L13, mitochondrial	98261.9	313.594	1562					20677	37	36	1362251520
sp|Q9EQ80|NIF3L_MOUSE	Q9EQ80	Nif3l1	NIF3-like protein 1	98242.3	313.531	1563					41746	107	107	2749779456
sp|Q9Z2W0|DNPEP_MOUSE	Q9Z2W0	Dnpep	Aspartyl aminopeptidase	98204.7	313.411	1564					52207	106	103	3437520896
sp|Q9D8W7|OCAD2_MOUSE	Q9D8W7	Ociad2	OCIA domain-containing protein 2	98126.7	313.162	1565					16926	21	21	1113591936
sp|P60229|EIF3E_MOUSE	P60229	Eif3e	Eukaryotic translation initiation factor 3 subunit E	97952.4	312.606	1566					52221	102	102	3429609984
sp|Q9D7A8|ARMC1_MOUSE	Q9D7A8	Armc1	Armadillo repeat-containing protein 1	97786.8	312.077	1567					31247	42	41	2048675840
sp|Q9D1I5|MCEE_MOUSE	Q9D1I5	Mcee	Methylmalonyl-CoA epimerase, mitochondrial	97694.2	311.782	1568					19017	35	35	1245647232
sp|Q9WU01|KHDR2_MOUSE	Q9WU01	Khdrbs2	KH domain-containing, RNA-binding, signal transduction-associated protein 2	97535.8	311.276	1569					38866	14	10	2541666048
sp|Q9WTM5|RUVB2_MOUSE	Q9WTM5	Ruvbl2	RuvB-like 2	97468.2	311.061	1570					51113	108	108	3340248576
sp|P16330|CN37_MOUSE	P16330	Cnp	2',3'-cyclic-nucleotide 3'-phosphodiesterase	97388.5	310.806	1571					47123	58	58	3076981760
sp|Q9ERR7|SEP15_MOUSE	Q9ERR7	Selenof	Selenoprotein F	97339.8	310.651	1572					17806	15	15	1162093568
sp|P19324|SERPH_MOUSE	P19324	Serpinh1	Serpin H1	97334.2	310.633	1573					46534	106	106	3036829696
sp|O08663|MAP2_MOUSE	O08663	Metap2	Methionine aminopeptidase 2	97307.2	310.547	1574					52922	110	110	3452755456
sp|O35633|VIAAT_MOUSE	O35633	Slc32a1	Vesicular inhibitory amino acid transporter	97291.8	310.498	1575					57381	69	69	3743078144
sp|Q8BH64|EHD2_MOUSE	Q8BH64	Ehd2	EH domain-containing protein 2	97209.5	310.235	1576					61174	29	3	3987128832
sp|Q9ESN6|TRIM2_MOUSE	Q9ESN6	Trim2	Tripartite motif-containing protein 2	97168.6	310.104	1577					81445	147	133	5306092032
sp|P61222|ABCE1_MOUSE	P61222	Abce1	ATP-binding cassette sub-family E member 1	97100.2	309.886	1578					67314	113	113	4382381568
sp|Q8BMS1|ECHA_MOUSE	Q8BMS1	Hadha	Trifunctional enzyme subunit alpha, mitochondrial	97062.1	309.765	1579					82670	205	204	5379998720
sp|O70274|TP4A2_MOUSE	O70274	Ptp4a2	Protein tyrosine phosphatase type IVA 2	97033	309.672	1580					19127	39	26	1244373760
sp|P46664|PURA2_MOUSE	P46664	Adss2	Adenylosuccinate synthetase isozyme 2	97007.7	309.591	1581					50021	73	68	3253443072
sp|Q64012|RALY_MOUSE	Q64012	Raly	RNA-binding protein Raly	96900.1	309.248	1582					33188	42	42	2156204800
sp|P09240|CCKN_MOUSE	P09240	Cck	Cholecystokinin	96846.7	309.077	1583					12770	6	4	829201792
sp|Q99MN1|SYK_MOUSE	Q99MN1	Kars1	Lysine--tRNA ligase	96469.3	307.873	1584					67840	135	128	4387926016
sp|O35114|SCRB2_MOUSE	O35114	Scarb2	Lysosome membrane protein 2	96229.8	307.108	1585					54044	65	65	3486915840
sp|Q9CQQ8|LSM7_MOUSE	Q9CQQ8	Lsm7	U6 snRNA-associated Sm-like protein LSm7	96224.3	307.091	1586					11636	2	2	750710976
sp|Q99KK9|SYHM_MOUSE	Q99KK9	Hars2	Histidine--tRNA ligase, mitochondrial	95948.2	306.21	1587					56985	45	36	3665910528
sp|O70166|STMN3_MOUSE	O70166	Stmn3	Stathmin-3	95933.8	306.164	1588					20954	20	18	1347793152
sp|O70172|PI42A_MOUSE	O70172	Pip4k2a	Phosphatidylinositol 5-phosphate 4-kinase type-2 alpha	95899.4	306.054	1589					46152	54	28	2967502336
sp|P32020|SCP2_MOUSE	P32020	Scp2	Sterol carrier protein 2	95804.5	305.751	1590					59126	79	79	3797948160
sp|Q9DBH5|LMAN2_MOUSE	Q9DBH5	Lman2	Vesicular integral-membrane protein VIP36	95764.1	305.622	1591					40430	53	53	2595917568
sp|Q9CQA1|TPPC5_MOUSE	Q9CQA1	Trappc5	Trafficking protein particle complex subunit 5	95324.6	304.219	1592					20795	21	21	1329071104
sp|Q61029|LAP2B_MOUSE	Q61029	Tmpo	Lamina-associated polypeptide 2, isoforms beta/delta/epsilon/gamma	95314.4	304.187	1593					50373	42	20	3219147776
sp|Q9CZN7|GLYM_MOUSE	Q9CZN7	Shmt2	Serine hydroxymethyltransferase, mitochondrial	95210.1	303.854	1594					55759	166	159	3559448576
sp|O89079|COPE_MOUSE	O89079	Cope	Coatomer subunit epsilon	95189.2	303.787	1595					34567	47	47	2206144512
sp|Q99LD4|CSN1_MOUSE	Q99LD4	Gps1	COP9 signalosome complex subunit 1	95134	303.611	1596					53442	109	109	3408811008
sp|Q9CQH3|NDUB5_MOUSE	Q9CQH3	Ndufb5	NADH dehydrogenase [ubiquinone] 1 beta subcomplex subunit 5, mitochondrial	95052.3	303.35	1597					21710	38	38	1383587968
sp|Q9DB10|EMRE_MOUSE	Q9DB10	Smdt1	Essential MCU regulator, mitochondrial	94668.5	302.126	1598					11542	5	5	732606976
sp|Q99JX3|GORS2_MOUSE	Q99JX3	Gorasp2	Golgi reassembly-stacking protein 2	94591.7	301.88	1599					47038	57	49	2983226624
sp|Q9D0R8|LSM12_MOUSE	Q9D0R8	Lsm12	Protein LSM12 homolog	94381.6	301.21	1600					21701	22	22	1373255680
sp|Q8BK63|KC1A_MOUSE	Q8BK63	Csnk1a1	Casein kinase I isoform alpha	94096.5	300.3	1601					38915	54	54	2455132928
sp|Q9WUP7|UCHL5_MOUSE	Q9WUP7	Uchl5	Ubiquitin carboxyl-terminal hydrolase isozyme L5	94074.4	300.23	1602					37617	65	65	2372685824
sp|Q9D517|PLCC_MOUSE	Q9D517	Agpat3	1-acyl-sn-glycerol-3-phosphate acyltransferase gamma	93878.3	299.604	1603					43296	71	71	2725195776
sp|O35544|EAA4_MOUSE	O35544	Slc1a6	Excitatory amino acid transporter 4	93706.5	299.056	1604					60784	34	4	3818946816
sp|Q63739|TP4A1_MOUSE	Q63739	Ptp4a1	Protein tyrosine phosphatase type IVA 1	93663.9	298.92	1605					19815	27	13	1244373760
sp|Q9ERB0|SNP29_MOUSE	Q9ERB0	Snap29	Synaptosomal-associated protein 29	93620.1	298.78	1606					29572	32	32	1856239872
sp|Q80UG5|SEPT9_MOUSE	Q80UG5	Septin9	Septin-9	93612.5	298.755	1607					65575	108	101	4115821824
sp|O35344|IMA4_MOUSE	O35344	Kpna3	Importin subunit alpha-4	93521.9	298.466	1608					57773	43	31	3622619392
sp|Q9JHW2|NIT2_MOUSE	Q9JHW2	Nit2	Omega-amidase NIT2	93384.3	298.027	1609					30502	56	56	1909795712
sp|Q920M5|CORO6_MOUSE	Q920M5	Coro6	Coronin-6	93379.3	298.011	1610					52599	17	3	3293157888
sp|Q9D1P4|CHRD1_MOUSE	Q9D1P4	Chordc1	Cysteine and histidine-rich domain-containing protein 1	93212.8	297.48	1611					37351	51	51	2334331136
sp|P09602|HMGN2_MOUSE	P09602	Hmgn2	Non-histone chromosomal protein HMG-17	93161.1	297.315	1612					9423	5	5	588583744
sp|Q99J99|THTM_MOUSE	Q99J99	Mpst	3-mercaptopyruvate sulfurtransferase	92993.4	296.78	1613					33097	60	60	2063598976
sp|O08795|GLU2B_MOUSE	O08795	Prkcsh	Glucosidase 2 subunit beta	92947.7	296.634	1614					58793	76	76	3663945216
sp|Q05186|RCN1_MOUSE	Q05186	Rcn1	Reticulocalbin-1	92927	296.568	1615					38113	45	45	2374650880
sp|Q3KNM2|MARH5_MOUSE	Q3KNM2	Marchf5	E3 ubiquitin-protein ligase MARCHF5	92901.4	296.486	1616					31232	47	47	1945390336
sp|P38060|HMGCL_MOUSE	P38060	Hmgcl	Hydroxymethylglutaryl-CoA lyase, mitochondrial	92862.7	296.363	1617					34239	66	64	2131803136
sp|P08003|PDIA4_MOUSE	P08003	Pdia4	Protein disulfide-isomerase A4	92783.3	296.109	1618					71982	138	135	4477941248
sp|Q6PGN3|DCLK2_MOUSE	Q6PGN3	Dclk2	Serine/threonine-protein kinase DCLK2	92464.9	295.093	1619					82979	105	86	5144339456
sp|O70480|VAMP4_MOUSE	O70480	Vamp4	Vesicle-associated membrane protein 4	92051.5	293.774	1620					16353	16	16	1009282880
sp|Q91YS8|KCC1A_MOUSE	Q91YS8	Camk1	Calcium/calmodulin-dependent protein kinase type 1	91942.5	293.426	1621					41624	60	43	2565929728
sp|Q9QZ23|NFU1_MOUSE	Q9QZ23	Nfu1	NFU1 iron-sulfur cluster scaffold homolog, mitochondrial	91810.1	293.003	1622					28568	21	21	1758549760
sp|Q8R050|ERF3A_MOUSE	Q8R050	Gspt1	Eukaryotic peptide chain release factor GTP-binding subunit ERF3A	91738.9	292.776	1623					68625	185	90	4221046784
sp|P37040|NCPR_MOUSE	P37040	Por	NADPH--cytochrome P450 reductase	91531.6	292.115	1624					77044	130	130	4728185344
sp|Q9DCG9|TR112_MOUSE	Q9DCG9	Trmt112	Multifunctional methyltransferase subunit TRM112-like protein	91443.3	291.833	1625					14141	12	12	866995200
sp|Q60676|PPP5_MOUSE	Q60676	Ppp5c	Serine/threonine-protein phosphatase 5	91262.8	291.257	1626					56877	142	142	3480285184
sp|P20444|KPCA_MOUSE	P20444	Prkca	Protein kinase C alpha type	91209.8	291.087	1627					76852	166	73	4699817472
sp|P11627|L1CAM_MOUSE	P11627	L1cam	Neural cell adhesion molecule L1	91185.7	291.011	1628					140969	304	304	8618565632
sp|Q8CFV9|RIFK_MOUSE	Q8CFV9	Rfk	Riboflavin kinase	91117.9	290.794	1629					17437	16	16	1065270336
sp|Q07076|ANXA7_MOUSE	Q07076	Anxa7	Annexin A7	91097.6	290.729	1630					49925	78	76	3049365248
sp|P26041|MOES_MOUSE	P26041	Msn	Moesin	90925.6	290.181	1631					67767	149	62	4131321600
sp|O35083|PLCA_MOUSE	O35083	Agpat1	1-acyl-sn-glycerol-3-phosphate acyltransferase alpha	90826.8	289.865	1632					31709	43	43	1930993536
sp|Q8BZA9|TIGAR_MOUSE	Q8BZA9	Tigar	Fructose-2,6-bisphosphatase TIGAR	90801.1	289.783	1633					29191	31	31	1777152256
sp|O08911|MK12_MOUSE	O08911	Mapk12	Mitogen-activated protein kinase 12	90776.6	289.705	1634					42043	9	1	2558894080
sp|Q80WJ7|LYRIC_MOUSE	Q80WJ7	Mtdh	Protein LYRIC	90592.2	289.116	1635					63846	76	76	3878008832
sp|Q64518|AT2A3_MOUSE	Q64518	Atp2a3	Sarcoplasmic/endoplasmic reticulum calcium ATPase 3	90574.3	289.059	1636					109530	36	1	6651544576
sp|Q9CR60|GOT1B_MOUSE	Q9CR60	Golt1b	Vesicle transport protein GOT1B	90529.1	288.915	1637					15422	22	22	936080640
sp|P62073|TIM10_MOUSE	P62073	Timm10	Mitochondrial import inner membrane translocase subunit Tim10	90501	288.825	1638					10333	23	23	626995072
sp|Q8BGJ9|U2AF4_MOUSE	Q8BGJ9	U2af1l4	Splicing factor U2AF 26 kDa subunit	90476.3	288.747	1639					25836	17	2	1567272704
sp|Q9ES56|TPPC4_MOUSE	Q9ES56	Trappc4	Trafficking protein particle complex subunit 4	90468.6	288.722	1640					24385	52	52	1479125248
sp|Q61024|ASNS_MOUSE	Q61024	Asns	Asparagine synthetase [glutamine-hydrolyzing]	90276.3	288.108	1641					64283	108	108	3890937856
sp|Q8QZS1|HIBCH_MOUSE	Q8QZS1	Hibch	3-hydroxyisobutyryl-CoA hydrolase, mitochondrial	90254.3	288.038	1642					43038	78	78	2604381696
sp|Q9CZ04|CSN7A_MOUSE	Q9CZ04	Cops7a	COP9 signalosome complex subunit 7a	90165	287.753	1643					30224	36	36	1827150464
sp|P70288|HDAC2_MOUSE	P70288	Hdac2	Histone deacetylase 2	90151.1	287.709	1644					55302	108	77	3342691328
sp|P63042|STMN4_MOUSE	P63042	Stmn4	Stathmin-4	90135.5	287.659	1645					22087	18	14	1334803200
sp|Q8C1A5|THOP1_MOUSE	Q8C1A5	Thop1	Thimet oligopeptidase	90125	287.625	1646					78026	188	183	4714862592
sp|P00920|CAH2_MOUSE	P00920	Ca2	Carbonic anhydrase 2	90106.8	287.567	1647					29033	36	27	1754017792
sp|Q8BGI5|PEX26_MOUSE	Q8BGI5	Pex26	Peroxisome assembly protein 26	90104.7	287.561	1648					34016	8	7	2055016448
sp|Q9CQN7|RM41_MOUSE	Q9CQN7	Mrpl41	39S ribosomal protein L41, mitochondrial	89958.7	287.095	1649					15262	10	10	920532288
sp|P26043|RADI_MOUSE	P26043	Rdx	Radixin	89896.2	286.895	1650					68543	151	54	4131321600
sp|Q99J36|THUM1_MOUSE	Q99J36	Thumpd1	THUMP domain-containing protein 1	89875.5	286.829	1651					38885	43	43	2343193088
sp|Q99JX4|EIF3M_MOUSE	Q99JX4	Eif3m	Eukaryotic translation initiation factor 3 subunit M	89858.6	286.775	1652					42517	101	101	2561572864
sp|Q8BWY3|ERF1_MOUSE	Q8BWY3	Etf1	Eukaryotic peptide chain release factor subunit 1	89823.7	286.664	1653					49031	103	103	2952883712
sp|Q8CHP8|PGP_MOUSE	Q8CHP8	Pgp	Glycerol-3-phosphate phosphatase	89689.2	286.235	1654					34541	44	44	2077110144
sp|Q61686|CBX5_MOUSE	Q61686	Cbx5	Chromobox protein homolog 5	89687.8	286.23	1655					22186	42	37	1334126464
sp|P49442|INPP_MOUSE	P49442	Inpp1	Inositol polyphosphate 1-phosphatase	89600.2	285.951	1656					43346	48	48	2604008704
sp|Q9Z0P5|TWF2_MOUSE	Q9Z0P5	Twf2	Twinfilin-2	89579.4	285.884	1657					39471	64	40	2370667008
sp|Q80Y14|GLRX5_MOUSE	Q80Y14	Glrx5	Glutaredoxin-related protein 5, mitochondrial	89560.5	285.824	1658					16292	12	12	978307968
sp|P28184|MT3_MOUSE	P28184	Mt3	Metallothionein-3	89268.2	284.891	1659					7009	15	15	419505152
sp|Q9CRB8|MTFP1_MOUSE	Q9CRB8	Mtfp1	Mitochondrial fission process protein 1	89260.2	284.866	1660					18314	11	11	1096038144
sp|Q99LB6|MAT2B_MOUSE	Q99LB6	Mat2b	Methionine adenosyltransferase 2 subunit beta	89116.5	284.407	1661					37393	47	47	2234255360
sp|Q61301|CTNA2_MOUSE	Q61301	Ctnna2	Catenin alpha-2	89053.3	284.205	1662					105286	255	223	6286444032
sp|Q91W50|CSDE1_MOUSE	Q91W50	Csde1	Cold shock domain-containing protein E1	89017	284.089	1663					88791	198	198	5299394560
sp|P40630|TFAM_MOUSE	P40630	Tfam	Transcription factor A, mitochondrial	89013.9	284.08	1664					27988	30	30	1670376448
sp|Q8R164|BPHL_MOUSE	Q8R164	Bphl	Valacyclovir hydrolase	88899.5	283.715	1665					32851	71	71	1958089984
sp|O35621|PMM1_MOUSE	O35621	Pmm1	Phosphomannomutase 1	88864.3	283.602	1666					29775	45	33	1774041472
sp|P26040|EZRI_MOUSE	P26040	Ezr	Ezrin	88777.2	283.324	1667					69407	149	67	4131321600
sp|Q9CX00|IST1_MOUSE	Q9CX00	Ist1	IST1 homolog	88730.4	283.175	1668					39468	28	27	2348020480
sp|P26618|PGFRA_MOUSE	P26618	Pdgfra	Platelet-derived growth factor receptor alpha	88447.3	282.271	1669					122683	50	43	7275346432
sp|Q7TN29|SMAP2_MOUSE	Q7TN29	Smap2	Stromal membrane-associated protein 2	88349.9	281.96	1670					46578	40	37	2759124480
sp|Q9CQD4|CH1B2_MOUSE	Q9CQD4	Chmp1b2	Charged multivesicular body protein 1b-2	88347	281.951	1671					22161	12	3	1312700288
sp|P35922|FMR1_MOUSE	P35922	Fmr1	Synaptic functional regulator FMR1	88294.9	281.785	1672					68989	70	58	4084132864
sp|Q99L43|CDS2_MOUSE	Q99L43	Cds2	Phosphatidate cytidylyltransferase 2	88135.9	281.278	1673					51314	43	35	3032308992
sp|Q9CYN9|RENR_MOUSE	Q9CYN9	Atp6ap2	Renin receptor	87964.5	280.731	1674					39092	52	52	2305579264
sp|O35316|SC6A6_MOUSE	O35316	Slc6a6	Sodium- and chloride-dependent taurine transporter	87845.5	280.351	1675					69856	14	5	4114410752
sp|Q63829|COMD3_MOUSE	Q63829	Commd3	COMM domain-containing protein 3	87840.4	280.334	1676					22037	15	15	1297870720
sp|P19246|NFH_MOUSE	P19246	Nefh	Neurofilament heavy polypeptide	87635.1	279.679	1677					116994	44	23	6874265088
sp|Q9EPV8|UBL5_MOUSE	Q9EPV8	Ubl5	Ubiquitin-like protein 5	87626.7	279.652	1678					8547	5	5	502151200
sp|P70362|UFD1_MOUSE	P70362	Ufd1	Ubiquitin recognition factor in ER-associated degradation protein 1	87510.1	279.28	1679					34481	62	62	2023124992
sp|P15508|SPTB1_MOUSE	P15508	Sptb	Spectrin beta chain, erythrocytic	87467	279.143	1680					245250	253	137	14382607360
sp|Q9D868|PPIH_MOUSE	Q9D868	Ppih	Peptidyl-prolyl cis-trans isomerase H	87453	279.098	1681					20464	19	19	1199913472
sp|Q8WTY4|CPIN1_MOUSE	Q8WTY4	Ciapin1	Anamorsin	87428.2	279.019	1682					33429	42	42	1959564544
sp|Q9WV92|E41L3_MOUSE	Q9WV92	Epb41l3	Band 4.1-like protein 3	87316	278.661	1683					103338	284	223	6049760256
sp|Q8VCD6|REEP2_MOUSE	Q8VCD6	Reep2	Receptor expression-enhancing protein 2	87275.5	278.532	1684					28437	34	30	1664028160
sp|Q61187|TS101_MOUSE	Q61187	Tsg101	Tumor susceptibility gene 101 protein	87266.1	278.501	1685					44124	60	60	2581694720
sp|Q9QZ08|NAGK_MOUSE	Q9QZ08	Nagk	N-acetyl-D-glucosamine kinase	87164	278.176	1686					37268	44	43	2177998848
sp|Q9JME5|AP3B2_MOUSE	Q9JME5	Ap3b2	AP-3 complex subunit beta-2	87123.2	278.045	1687					119193	307	265	6962558976
sp|Q9DAI2|IFT22_MOUSE	Q9DAI2	Ift22	Intraflagellar transport protein 22 homolog	87106.3	277.992	1688					20833	26	26	1216707072
sp|P40336|VP26A_MOUSE	P40336	Vps26a	Vacuolar protein sorting-associated protein 26A	86822	277.084	1689					38114	62	52	2218701312
sp|Q99JY8|PLPP3_MOUSE	Q99JY8	Plpp3	Phospholipid phosphatase 3	86811.1	277.049	1690					35216	29	29	2049743744
sp|Q9D1J3|SARNP_MOUSE	Q9D1J3	Sarnp	SAP domain-containing ribonucleoprotein	86700.5	276.697	1691					23533	20	20	1367992064
sp|Q8VEH5|EPMIP_MOUSE	Q8VEH5	Epm2aip1	EPM2A-interacting protein 1	86616	276.427	1692					70096	140	126	4070763520
sp|P58064|RT06_MOUSE	P58064	Mrps6	28S ribosomal protein S6, mitochondrial	86612	276.414	1693					14309	16	16	830944320
sp|Q8BLF1|NCEH1_MOUSE	Q8BLF1	Nceh1	Neutral cholesterol ester hydrolase 1	86487.8	276.018	1694					45740	74	74	2652379136
sp|Q7TPM6|FSD1_MOUSE	Q7TPM6	Fsd1	Fibronectin type III and SPRY domain-containing protein 1	86478.1	275.987	1695					55525	106	105	3219430400
sp|Q8R127|SCPDL_MOUSE	Q8R127	Sccpdh	Saccharopine dehydrogenase-like oxidoreductase	86449.3	275.895	1696					47129	56	55	2731706112
sp|Q9D8P4|RM17_MOUSE	Q9D8P4	Mrpl17	39S ribosomal protein L17, mitochondrial	86343.8	275.558	1697					20249	21	20	1172247680
sp|Q3UX61|NAA11_MOUSE	Q3UX61	Naa11	N-alpha-acetyltransferase 11	86321.1	275.486	1698					24671	26	6	1427868672
sp|O35343|IMA3_MOUSE	O35343	Kpna4	Importin subunit alpha-3	86261.1	275.294	1699					57923	47	35	3350042624
sp|Q8BXZ1|TMX3_MOUSE	Q8BXZ1	Tmx3	Protein disulfide-isomerase TMX3	86160	274.971	1700					51848	58	57	2995174400
sp|Q8VDT9|RM50_MOUSE	Q8VDT9	Mrpl50	39S ribosomal protein L50, mitochondrial	86035.8	274.575	1701					18213	17	17	1050618368
sp|P06801|MAOX_MOUSE	P06801	Me1	NADP-dependent malic enzyme	85878.8	274.074	1702					63954	158	156	3682459648
sp|Q9CZR8|EFTS_MOUSE	Q9CZR8	Tsfm	Elongation factor Ts, mitochondrial	85674.8	273.423	1703					35334	45	45	2029694208
sp|P63080|GBRB3_MOUSE	P63080	Gabrb3	Gamma-aminobutyric acid receptor subunit beta-3	85522.9	272.938	1704					54166	35	14	3105943552
sp|Q8BU88|RM22_MOUSE	Q8BU88	Mrpl22	39S ribosomal protein L22, mitochondrial	85312.6	272.267	1705					23805	28	28	1361651200
sp|Q149F3|ERF3B_MOUSE	Q149F3	Gspt2	Eukaryotic peptide chain release factor GTP-binding subunit ERF3B	85279.5	272.162	1706					69147	128	33	3953690112
sp|Q99KR7|PPIF_MOUSE	Q99KR7	Ppif	Peptidyl-prolyl cis-trans isomerase F, mitochondrial	85131.1	271.688	1707					21737	45	38	1240716544
sp|Q6ZWR4|2ABB_MOUSE	Q6ZWR4	Ppp2r2b	Serine/threonine-protein phosphatase 2A 55 kDa regulatory subunit B beta isoform	84990.6	271.24	1708					51710	39	19	2946660096
sp|Q9CZW6|RN146_MOUSE	Q9CZW6	Rnf146	E3 ubiquitin-protein ligase RNF146	84911.1	270.986	1709					38934	6	6	2216552704
sp|Q9JIK9|RT34_MOUSE	Q9JIK9	Mrps34	28S ribosomal protein S34, mitochondrial	84540.9	269.804	1710					25827	45	45	1463946240
sp|Q9D8V7|SC11C_MOUSE	Q9D8V7	Sec11c	Signal peptidase complex catalytic subunit SEC11C	84535.8	269.788	1711					21660	15	15	1227674880
sp|Q9DB73|NB5R1_MOUSE	Q9DB73	Cyb5r1	NADH-cytochrome b5 reductase 1	84433	269.46	1712					34135	60	54	1932398720
sp|Q8K274|KT3K_MOUSE	Q8K274	Fn3krp	Ketosamine-3-kinase	84404.3	269.368	1713					34468	35	35	1950586112
sp|Q3UNH4|GRIN1_MOUSE	Q3UNH4	Gprin1	G protein-regulated inducer of neurite outgrowth 1	84403.4	269.365	1714					95496	242	242	5404177920
sp|Q8C7R4|UBA6_MOUSE	Q8C7R4	Uba6	Ubiquitin-like modifier-activating enzyme 6	84255.7	268.894	1715					117966	110	106	6664087552
sp|Q8CBE3|WDR37_MOUSE	Q8CBE3	Wdr37	WD repeat-containing protein 37	84180.9	268.655	1716					55046	97	97	3106873600
sp|P07339|CATD_HUMAN	P07339	CTSD	Cathepsin D	83905.8	267.777	1717					44552	23	8	2506360832
sp|Q8K221|ARFP2_MOUSE	Q8K221	Arfip2	Arfaptin-2	83764.8	267.327	1718					37773	39	39	2121423744
sp|Q60865|CAPR1_MOUSE	Q60865	Caprin1	Caprin-1	83761.7	267.317	1719					78169	81	81	4389999104
sp|Q9WV69|DEMA_MOUSE	Q9WV69	Dmtn	Dematin	83733.6	267.228	1720					45468	100	96	2552642304
sp|Q8BL86|MBLC2_MOUSE	Q8BL86	Mblac2	Metallo-beta-lactamase domain-containing protein 2	83732.6	267.225	1721					31205	43	43	1751876480
sp|Q9D964|GATM_MOUSE	Q9D964	Gatm	Glycine amidinotransferase, mitochondrial	83662.3	267	1722					48297	83	83	2709158400
sp|P61620|S61A1_MOUSE	P61620	Sec61a1	Protein transport protein Sec61 subunit alpha isoform 1	83629.1	266.894	1723					52265	33	18	2930574848
sp|Q8VE70|PDC10_MOUSE	Q8VE70	Pdcd10	Programmed cell death protein 10	83615.5	266.851	1724					24716	32	32	1385637376
sp|O09106|HDAC1_MOUSE	O09106	Hdac1	Histone deacetylase 1	83611.9	266.84	1725					55075	68	37	3087501312
sp|Q9JME7|TPC2L_MOUSE	Q9JME7	Trappc2l	Trafficking protein particle complex subunit 2-like protein	83568.1	266.7	1726					16019	17	17	897553472
sp|Q8QZY1|EIF3L_MOUSE	Q8QZY1	Eif3l	Eukaryotic translation initiation factor 3 subunit L	83555.2	266.658	1727					66613	112	112	3731787264
sp|Q9DAR7|DCPS_MOUSE	Q9DAR7	Dcps	m7GpppX diphosphatase	83550.6	266.644	1728					38988	41	41	2184063488
sp|Q91VR5|DDX1_MOUSE	Q91VR5	Ddx1	ATP-dependent RNA helicase DDX1	83534.9	266.594	1729					82500	199	199	4620687872
sp|P28659|CELF1_MOUSE	P28659	Celf1	CUGBP Elav-like family member 1	83504.3	266.496	1730					52107	90	75	2917356288
sp|Q62351|TFR1_MOUSE	Q62351	Tfrc	Transferrin receptor protein 1	83504.3	266.496	1731					85731	160	160	4799888896
sp|Q8R574|KPRB_MOUSE	Q8R574	Prpsap2	Phosphoribosyl pyrophosphate synthase-associated protein 2	83441.2	266.295	1732					40881	120	99	2287106816
sp|P0DI97|NRX1B_MOUSE	P0DI97	Nrxn1	Neurexin-1-beta	83346	265.991	1733					50223	72	4	2806544384
sp|P48320|DCE2_MOUSE	P48320	Gad2	Glutamate decarboxylase 2	83087.9	265.167	1734					65224	105	100	3633536768
sp|Q9D1L0|CHCH2_MOUSE	Q9D1L0	Chchd2	Coiled-coil-helix-coiled-coil-helix domain-containing protein 2	82844.2	264.389	1735	+				15661	7	7	869893504
sp|O88455|DHCR7_MOUSE	O88455	Dhcr7	7-dehydrocholesterol reductase	82658.9	263.798	1736					53919	29	26	2988242432
sp|Q9CPX6|ATG3_MOUSE	Q9CPX6	Atg3	Ubiquitin-like-conjugating enzyme ATG3	82607.5	263.634	1737					35796	42	42	1982614528
sp|P62342|SELT_MOUSE	P62342	Selenot	Thioredoxin reductase-like selenoprotein T	82505.8	263.31	1738					22292	16	16	1233156608
sp|Q9JKR6|HYOU1_MOUSE	Q9JKR6	Hyou1	Hypoxia up-regulated protein 1	82494.7	263.274	1739					111181	203	200	6149519872
sp|Q9WU28|PFD5_MOUSE	Q9WU28	Pfdn5	Prefoldin subunit 5	82435.1	263.084	1740					17356	22	22	959281664
sp|Q80UW2|FBX2_MOUSE	Q80UW2	Fbxo2	F-box only protein 2	82398.9	262.968	1741					33676	31	31	1860486272
sp|O88587|COMT_MOUSE	O88587	Comt	Catechol O-methyltransferase	82110.1	262.047	1742			+		29486	55	52	1623293952
sp|Q8R066|C1QT4_MOUSE	Q8R066	C1qtnf4	Complement C1q tumor necrosis factor-related protein 4	82038	261.816	1743					35058	50	50	1928353408
sp|Q9JLR9|HIG1A_MOUSE	Q9JLR9	Higd1a	HIG1 domain family member 1A, mitochondrial	82020.4	261.76	1744					10425	12	12	573300864
sp|Q8BYR5|CAPS2_MOUSE	Q8BYR5	Cadps2	Calcium-dependent secretion activator 2	82015	261.743	1745					147841	97	48	8129661440
sp|Q5XJY5|COPD_MOUSE	Q5XJY5	Arcn1	Coatomer subunit delta	81955.1	261.552	1746					57229	124	124	3144679936
sp|Q9Z2I0|LETM1_MOUSE	Q9Z2I0	Letm1	Mitochondrial proton/calcium exchanger protein	81928.8	261.468	1747					82989	113	106	4558706688
sp|Q8BGD9|IF4B_MOUSE	Q8BGD9	Eif4b	Eukaryotic translation initiation factor 4B	81792.8	261.034	1748					68840	87	87	3775204864
sp|Q9Z2H2|RGS6_MOUSE	Q9Z2H2	Rgs6	Regulator of G-protein signaling 6	81562.3	260.299	1749					54531	65	52	2982068736
sp|P83917|CBX1_MOUSE	P83917	Cbx1	Chromobox protein homolog 1	81521.6	260.168	1750					21418	27	7	1170674304
sp|Q8BJY1|PSMD5_MOUSE	Q8BJY1	Psmd5	26S proteasome non-ATPase regulatory subunit 5	81399.1	259.778	1751					55972	71	71	3054746624
sp|Q99J85|NPTXR_MOUSE	Q99J85	Nptxr	Neuronal pentraxin receptor	81376.2	259.704	1752					52285	53	53	2852719104
sp|Q80TB8|VAT1L_MOUSE	Q80TB8	Vat1l	Synaptic vesicle membrane protein VAT-1 homolog-like	81184.2	259.092	1753					45817	63	63	2493919744
sp|Q9QZB9|DCTN5_MOUSE	Q9QZB9	Dctn5	Dynactin subunit 5	81132	258.925	1754					20141	16	16	1095614720
sp|Q9D0I9|SYRC_MOUSE	Q9D0I9	Rars1	Arginine--tRNA ligase, cytoplasmic	81021.4	258.572	1755					75674	161	161	4110842624
sp|P00416|COX3_MOUSE	P00416	mt-Co3	Cytochrome c oxidase subunit 3	80959	258.373	1756					29923	3	3	1624256384
sp|Q9CPY7|AMPL_MOUSE	Q9CPY7	Lap3	Cytosol aminopeptidase	80858.5	258.052	1757					56141	132	131	3043618048
sp|P55264|ADK_MOUSE	P55264	Adk	Adenosine kinase	80743.2	257.684	1758					40149	55	54	2173527808
sp|Q3UHJ0|AAK1_MOUSE	Q3UHJ0	Aak1	AP2-associated protein kinase 1	80641.6	257.36	1759					103346	142	135	5587757056
sp|Q9CQK7|RWDD1_MOUSE	Q9CQK7	Rwdd1	RWD domain-containing protein 1	80612.2	257.266	1760					27785	15	15	1501743872
sp|Q9D4J1|EFHD1_MOUSE	Q9D4J1	Efhd1	EF-hand domain-containing protein D1	80600.7	257.229	1761					27000	12	3	1459106048
sp|Q9R062|GLYG_MOUSE	Q9R062	Gyg1	Glycogenin-1	80588.6	257.191	1762					37402	49	36	2020936704
sp|Q80TJ1|CAPS1_MOUSE	Q80TJ1	Cadps	Calcium-dependent secretion activator 1	80583.8	257.176	1763					153113	373	324	8272645120
sp|Q9CQ10|CHMP3_MOUSE	Q9CQ10	Chmp3	Charged multivesicular body protein 3	80517.6	256.964	1764					25219	24	24	1361453824
sp|Q9QY36|NAA10_MOUSE	Q9QY36	Naa10	N-alpha-acetyltransferase 10	80302.7	256.279	1765					26520	45	25	1427868672
sp|Q8VE62|PAIP1_MOUSE	Q8VE62	Paip1	Polyadenylate-binding protein-interacting protein 1	80280.8	256.209	1766					45702	45	45	2459979008
sp|O70152|DPM1_MOUSE	O70152	Dpm1	Dolichol-phosphate mannosyltransferase subunit 1	80280.7	256.208	1767					29175	33	33	1570386688
sp|Q9JL56|GDE1_MOUSE	Q9JL56	Gde1	Glycerophosphodiester phosphodiesterase 1	80178.4	255.882	1768					37629	28	28	2022853888
sp|Q9DB16|CB39L_MOUSE	Q9DB16	Cab39l	Calcium-binding protein 39-like	80156.4	255.812	1769					39106	47	9	2101677184
sp|Q9CWE0|MFR1L_MOUSE	Q9CWE0	Mtfr1l	Mitochondrial fission regulator 1-like	80108.1	255.657	1770					31726	31	31	1704026240
sp|P69905|HBA_HUMAN	P69905	HBA1	Hemoglobin subunit alpha	79957.1	255.175	1771					15258	13	5	817972992
sp|Q9JMH6|TRXR1_MOUSE	Q9JMH6	Txnrd1	Thioredoxin reductase 1, cytoplasmic	79936.3	255.109	1772					67084	101	99	3595401728
sp|Q3UYC0|PPM1H_MOUSE	Q3UYC0	Ppm1h	Protein phosphatase 1H	79875.3	254.914	1773					56380	208	207	3019409664
sp|Q9D1N9|RM21_MOUSE	Q9D1N9	Mrpl21	39S ribosomal protein L21, mitochondrial	79740.9	254.486	1774					23366	16	16	1249251840
sp|O55135|IF6_MOUSE	O55135	Eif6	Eukaryotic translation initiation factor 6	79523.1	253.79	1775					26511	36	36	1413525504
sp|Q9DBF1|AL7A1_MOUSE	Q9DBF1	Aldh7a1	Alpha-aminoadipic semialdehyde dehydrogenase	79432.4	253.501	1776					58861	111	111	3134801664
sp|Q922W5|P5CR1_MOUSE	Q922W5	Pycr1	Pyrroline-5-carboxylate reductase 1, mitochondrial	79357.3	253.261	1777					32373	54	38	1722481024
sp|Q9D1B9|RM28_MOUSE	Q9D1B9	Mrpl28	39S ribosomal protein L28, mitochondrial	79353.9	253.251	1778					30170	34	34	1605197056
sp|Q8BG73|SH3L2_MOUSE	Q8BG73	Sh3bgrl2	SH3 domain-binding glutamic acid-rich-like protein 2	79302.7	253.087	1779					12255	23	23	651606976
sp|Q9DCA2|RT11_MOUSE	Q9DCA2	Mrps11	28S ribosomal protein S11, mitochondrial	79212.4	252.799	1780					20208	18	18	1073249984
sp|Q8R366|IGSF8_MOUSE	Q8R366	Igsf8	Immunoglobulin superfamily member 8	79174.3	252.677	1781					65011	44	43	3451083776
sp|Q8K0D7|GET1_MOUSE	Q8K0D7	Get1	Guided entry of tail-anchored proteins factor 1	79150.9	252.603	1782					19867	14	14	1054321088
sp|Q8BK30|NDUV3_MOUSE	Q8BK30	Ndufv3	NADH dehydrogenase [ubiquinone] flavoprotein 3, mitochondrial	79144.6	252.582	1783					11813	11	11	626853120
sp|P19096|FAS_MOUSE	P19096	Fasn	Fatty acid synthase	79073.9	252.357	1784					272428	957	955	14443398144
sp|Q9D1G5|LRC57_MOUSE	Q9D1G5	Lrrc57	Leucine-rich repeat-containing protein 57	78986.3	252.077	1785					26760	24	24	1417171968
sp|Q8VHW2|CCG8_MOUSE	Q8VHW2	Cacng8	Voltage-dependent calcium channel gamma-8 subunit	78969.1	252.022	1786					43453	44	44	2300706816
sp|Q9D1Q4|DPM3_MOUSE	Q9D1Q4	Dpm3	Dolichol-phosphate mannosyltransferase subunit 3	78909.7	251.833	1787					10139	5	5	536426304
sp|P35235|PTN11_MOUSE	P35235	Ptpn11	Tyrosine-protein phosphatase non-receptor type 11	78823.2	251.557	1788					68035	140	137	3595597824
sp|P62482|KCAB2_MOUSE	P62482	Kcnab2	Voltage-gated potassium channel subunit beta-2	78662.8	251.045	1789					41021	86	71	2163516416
sp|Q921H9|COA7_MOUSE	Q921H9	Coa7	Cytochrome c oxidase assembly factor 7	78546.9	250.675	1790					25617	23	23	1349092864
sp|Q8K2T1|NMRL1_MOUSE	Q8K2T1	Nmral1	NmrA-like family domain-containing protein 1	78485.4	250.479	1791					34376	58	58	1808958592
sp|Q922Y1|UBXN1_MOUSE	Q922Y1	Ubxn1	UBX domain-containing protein 1	78459.6	250.397	1792					33573	29	29	1766122880
sp|Q9WUA6|AKT3_MOUSE	Q9WUA6	Akt3	RAC-gamma serine/threonine-protein kinase	78417.1	250.261	1793					55714	110	79	2929271808
sp|P23818|GRIA1_MOUSE	P23818	Gria1	Glutamate receptor 1	78376.4	250.131	1794					101569	105	92	5337414656
sp|P97822|AN32E_MOUSE	P97822	Anp32e	Acidic leucine-rich nuclear phosphoprotein 32 family member E	78215.1	249.616	1795					29622	13	13	1553421824
sp|Q8BH44|COR2B_MOUSE	Q8BH44	Coro2b	Coronin-2B	77976.4	248.854	1796					54936	76	75	2872133632
sp|Q8CBY8|DCTN4_MOUSE	Q8CBY8	Dctn4	Dynactin subunit 4	77923.4	248.685	1797					53057	88	87	2772013312
sp|P51655|GPC4_MOUSE	P51655	Gpc4	Glypican-4	77914.6	248.657	1798					62586	123	119	3269494784
sp|Q9CPZ8|COXM1_MOUSE	Q9CPZ8	Cmc1	COX assembly mitochondrial protein homolog	77910.4	248.644	1799					12553	9	9	655733248
sp|P24547|IMDH2_MOUSE	P24547	Impdh2	Inosine-5'-monophosphate dehydrogenase 2	77870.3	248.516	1800					55815	101	95	2914117632
sp|Q99LR1|ABD12_MOUSE	Q99LR1	Abhd12	Lysophosphatidylserine lipase ABHD12	77703	247.982	1801					45270	86	86	2358482688
sp|Q9WUD1|CHIP_MOUSE	Q9WUD1	Stub1	STIP1 homology and U box-containing protein 1	77661.4	247.849	1802					34909	76	76	1817719424
sp|Q6PDY2|AEDO_MOUSE	Q6PDY2	Ado	2-aminoethanethiol dioxygenase	77620.1	247.717	1803					28372	30	30	1476551680
sp|P61290|PSME3_MOUSE	P61290	Psme3	Proteasome activator complex subunit 3	77350.5	246.857	1804					29506	60	57	1530234880
sp|P97855|G3BP1_MOUSE	P97855	G3bp1	Ras GTPase-activating protein-binding protein 1	77335.5	246.809	1805					51829	150	122	2687422976
sp|Q8R317|UBQL1_MOUSE	Q8R317	Ubqln1	Ubiquilin-1	77256.8	246.558	1806					61976	144	69	3210293760
sp|Q8BUV3|GEPH_MOUSE	Q8BUV3	Gphn	Gephyrin	77211.4	246.413	1807					83282	195	195	4311386112
sp|Q9D7I5|LHPP_MOUSE	Q9D7I5	Lhpp	Phospholysine phosphohistidine inorganic pyrophosphate phosphatase	77197.3	246.368	1808					29144	42	42	1508466944
sp|Q62084|PP14B_MOUSE	Q62084	Ppp1r14b	Protein phosphatase 1 regulatory subunit 14B	77184.8	246.328	1809					15957	10	10	825785600
sp|Q9D7P6|ISCU_MOUSE	Q9D7P6	Iscu	Iron-sulfur cluster assembly enzyme ISCU, mitochondrial	77171.3	246.285	1810					18098	25	25	936421056
sp|Q3TDK6|ROGDI_MOUSE	Q3TDK6	Rogdi	Protein rogdi homolog	77102.9	246.067	1811					32100	86	86	1659434752
sp|Q8R015|BL1S5_MOUSE	Q8R015	Bloc1s5	Biogenesis of lysosome-related organelles complex 1 subunit 5	77096.4	246.046	1812					21283	5	5	1100148352
sp|Q9JMG1|EDF1_MOUSE	Q9JMG1	Edf1	Endothelial differentiation-related factor 1	77068.4	245.956	1813					16369	15	15	845829568
sp|Q8R1B4|EIF3C_MOUSE	Q8R1B4	Eif3c	Eukaryotic translation initiation factor 3 subunit C	76730.3	244.878	1814					105531	150	150	5429147136
sp|Q9D924|ISCA1_MOUSE	Q9D924	Isca1	Iron-sulfur cluster assembly 1 homolog, mitochondrial	76705	244.797	1815					14188	9	9	729674816
sp|Q9WV34|MPP2_MOUSE	Q9WV34	Mpp2	MAGUK p55 subfamily member 2	76636.7	244.579	1816					61555	118	94	3162894336
sp|Q9CQ40|RM49_MOUSE	Q9CQ40	Mrpl49	39S ribosomal protein L49, mitochondrial	76483.2	244.089	1817					19133	23	23	981146112
sp|Q80ZK0|RT10_MOUSE	Q80ZK0	Mrps10	28S ribosomal protein S10, mitochondrial	76446.7	243.972	1818					18698	15	15	958381056
sp|Q5SRX1|TM1L2_MOUSE	Q5SRX1	Tom1l2	TOM1-like protein 2	76350.6	243.666	1819					55663	84	78	2849467904
sp|Q9CQV7|TIM14_MOUSE	Q9CQV7	Dnajc19	Mitochondrial import inner membrane translocase subunit TIM14	76288.1	243.466	1820					12437	20	16	636146560
sp|P03899|NU3M_MOUSE	P03899	Mtnd3	NADH-ubiquinone oxidoreductase chain 3	76268.4	243.403	1821					13219	3	3	675970496
sp|O55137|ACOT1_MOUSE	O55137	Acot1	Acyl-coenzyme A thioesterase 1	76210.5	243.219	1822					46136	48	14	2357432576
sp|P47791|GSHR_MOUSE	P47791	Gsr	Glutathione reductase, mitochondrial	76207.1	243.208	1823					53663	66	66	2741922304
sp|Q91VK1|BZW2_MOUSE	Q91VK1	Bzw2	Basic leucine zipper and W2 domain-containing protein 2	76145.5	243.011	1824					48063	86	68	2453801472
sp|P58390|KCNN2_MOUSE	P58390	Kcnn2	Small conductance calcium-activated potassium channel protein 2	76081.7	242.808	1825					91604	26	10	4672821760
sp|Q9CQ65|MTAP_MOUSE	Q9CQ65	Mtap	S-methyl-5'-thioadenosine phosphorylase	76045.3	242.691	1826					31062	65	65	1583749120
sp|P55096|ABCD3_MOUSE	P55096	Abcd3	ATP-binding cassette sub-family D member 3	76035	242.658	1827					75475	97	97	3847697920
sp|P35285|RB22A_MOUSE	P35285	Rab22a	Ras-related protein Rab-22A	75973.5	242.462	1828					21802	31	24	1110562816
sp|Q6P1B1|XPP1_MOUSE	Q6P1B1	Xpnpep1	Xaa-Pro aminopeptidase 1	75922.1	242.298	1829					69591	99	98	3542467072
sp|Q9D8V0|HM13_MOUSE	Q9D8V0	Hm13	Minor histocompatibility antigen H13	75905.2	242.244	1830					41748	19	19	2124669952
sp|Q8K2K6|AGFG1_MOUSE	Q8K2K6	Agfg1	Arf-GAP domain and FG repeat-containing protein 1	75893.7	242.208	1831					58043	56	53	2953522944
sp|Q8VEK0|CC50A_MOUSE	Q8VEK0	Tmem30a	Cell cycle control protein 50A	75889.6	242.195	1832					41061	59	59	2089278336
sp|O35874|SATT_MOUSE	O35874	Slc1a4	Neutral amino acid transporter A	75884.5	242.178	1833					56062	50	36	2852371200
sp|O70310|NMT1_MOUSE	O70310	Nmt1	Glycylpeptide N-tetradecanoyltransferase 1	75881.3	242.168	1834					56888	99	71	2894275328
sp|Q8R0P4|AAMDC_MOUSE	Q8R0P4	Aamdc	Mth938 domain-containing protein	75835.6	242.022	1835					13244	24	24	673405568
sp|Q922S4|PDE2A_MOUSE	Q922S4	Pde2a	cGMP-dependent 3',5'-cyclic phosphodiesterase	75757.8	241.774	1836					105619	185	185	5364803072
sp|Q9R0X4|ACOT9_MOUSE	Q9R0X4	Acot9	Acyl-coenzyme A thioesterase 9, mitochondrial	75637.3	241.389	1837					50560	105	101	2564058112
sp|Q91WK5|GCSH_MOUSE	Q91WK5	Gcsh	Glycine cleavage system H protein, mitochondrial	75585.7	241.225	1838					18637	10	10	944495872
sp|Q8K273|EMC5_MOUSE	Q8K273	Mmgt1	ER membrane protein complex subunit 5	75391.1	240.604	1839					14677	19	19	741894336
sp|P42125|ECI1_MOUSE	P42125	Eci1	Enoyl-CoA delta isomerase 1, mitochondrial	75340	240.441	1840					32250	42	42	1629071232
sp|Q9CQF0|RM11_MOUSE	Q9CQF0	Mrpl11	39S ribosomal protein L11, mitochondrial	75314.9	240.361	1841					20680	20	20	1044278144
sp|A2RT62|FXL16_MOUSE	A2RT62	Fbxl16	F-box/LRR-repeat protein 16	75091.3	239.647	1842					51878	76	76	2611904512
sp|Q9DCF9|SSRG_MOUSE	Q9DCF9	Ssr3	Translocon-associated protein subunit gamma	74969.8	239.259	1843					21064	7	7	1058794624
sp|Q9DAW9|CNN3_MOUSE	Q9DAW9	Cnn3	Calponin-3	74937.6	239.156	1844					36429	72	69	1830338304
sp|P59325|IF5_MOUSE	P59325	Eif5	Eukaryotic translation initiation factor 5	74834.6	238.828	1845					48968	77	77	2456968192
sp|Q9WVA3|BUB3_MOUSE	Q9WVA3	Bub3	Mitotic checkpoint protein BUB3	74827.7	238.805	1846					36955	43	43	1854043392
sp|O08579|EMD_MOUSE	O08579	Emd	Emerin	74781.2	238.657	1847					29436	46	46	1475896832
sp|Q8BT60|CPNE3_MOUSE	Q8BT60	Cpne3	Copine-3	74671.1	238.306	1848					59585	46	40	2983140864
sp|Q9R0U0|SRS10_MOUSE	Q9R0U0	Srsf10	Serine/arginine-rich splicing factor 10	74631.2	238.178	1849					31301	28	28	1566257536
sp|Q8VCM8|NCLN_MOUSE	Q8VCM8	Ncln	Nicalin	74595.4	238.064	1850					62908	116	112	3146315520
sp|Q9D0L8|MCES_MOUSE	Q9D0L8	Rnmt	mRNA cap guanine-N7 methyltransferase	74540.2	237.888	1851					53291	76	75	2663352832
sp|Q9WUQ2|PREB_MOUSE	Q9WUQ2	Preb	Prolactin regulatory element-binding protein	74511.6	237.797	1852					45437	62	62	2269957632
sp|Q71M36|CSPG5_MOUSE	Q71M36	Cspg5	Chondroitin sulfate proteoglycan 5	74403.3	237.451	1853					60406	48	48	3013398528
sp|P16045|LEG1_MOUSE	P16045	Lgals1	Galectin-1	74353.7	237.293	1854					14866	20	20	741107008
sp|Q62421|SH3G3_MOUSE	Q62421	Sh3gl3	Endophilin-A3	74332.8	237.226	1855					38934	33	30	1940411136
sp|Q8CCS6|PABP2_MOUSE	Q8CCS6	Pabpn1	Polyadenylate-binding protein 2	74312.5	237.161	1856					32297	14	14	1609195520
sp|Q8K0C9|GMDS_MOUSE	Q8K0C9	Gmds	GDP-mannose 4,6 dehydratase	74280.1	237.058	1857					41985	46	46	2090984704
sp|Q99KI3|EMC3_MOUSE	Q99KI3	Emc3	ER membrane protein complex subunit 3	74263.6	237.005	1858					29980	25	25	1492767360
sp|Q9CY16|RT28_MOUSE	Q9CY16	Mrps28	28S ribosomal protein S28, mitochondrial	74219.1	236.863	1859					20520	14	14	1021121344
sp|Q9CWJ9|PUR9_MOUSE	Q9CWJ9	Atic	Bifunctional purine biosynthesis protein ATIC	74173.7	236.718	1860					64217	124	124	3193628160
sp|P59108|CPNE2_MOUSE	P59108	Cpne2	Copine-2	74111.6	236.52	1861					61036	64	59	3032892160
sp|O70311|NMT2_MOUSE	O70311	Nmt2	Glycylpeptide N-tetradecanoyltransferase 2	73737.5	235.326	1862					60484	104	72	2990290944
sp|Q78PY7|SND1_MOUSE	Q78PY7	Snd1	Staphylococcal nuclease domain-containing protein 1	73712.9	235.248	1863					102088	247	247	5045481472
sp|Q8R035|ICT1_MOUSE	Q8R035	Mrpl58	Peptidyl-tRNA hydrolase ICT1, mitochondrial	73648.2	235.041	1864					23477	20	20	1159282560
sp|Q62418|DBNL_MOUSE	Q62418	Dbnl	Drebrin-like protein	73606.9	234.909	1865					48700	96	96	2403431936
sp|Q91VR8|BRK1_MOUSE	Q91VR8	Brk1	Protein BRICK1	73543.8	234.708	1866					8761	11	11	432000608
sp|P27546|MAP4_MOUSE	P27546	Map4	Microtubule-associated protein 4	73527.2	234.655	1867					117429	181	178	5789056000
sp|Q9WVR4|FXR2_MOUSE	Q9WVR4	Fxr2	Fragile X mental retardation syndrome-related protein 2	73503.5	234.58	1868					73743	55	45	3634238976
sp|P47802|MTX1_MOUSE	P47802	Mtx1	Metaxin-1	73440.8	234.379	1869					35624	24	24	1754140800
sp|Q9R1R2|TRIM3_MOUSE	Q9R1R2	Trim3	Tripartite motif-containing protein 3	73430.4	234.346	1870					80774	184	170	3976784128
sp|O88531|PPT1_MOUSE	O88531	Ppt1	Palmitoyl-protein thioesterase 1	73378.8	234.182	1871					34490	42	42	1696869376
sp|Q9D7N9|APMAP_MOUSE	Q9D7N9	Apmap	Adipocyte plasma membrane-associated protein	73255.4	233.788	1872					46434	82	82	2280659712
sp|Q8R404|MIC13_MOUSE	Q8R404	Micos13	MIC	73120.8	233.358	1873					13373	29	29	655623296
sp|Q8JZQ9|EIF3B_MOUSE	Q8JZQ9	Eif3b	Eukaryotic translation initiation factor 3 subunit B	73088.5	233.255	1874					91370	172	171	4477518848
sp|Q9QUJ7|ACSL4_MOUSE	Q9QUJ7	Acsl4	Long-chain-fatty-acid--CoA ligase 4	73031.9	233.074	1875					79077	141	139	3872106496
sp|O88848|ARL6_MOUSE	O88848	Arl6	ADP-ribosylation factor-like protein 6	73016.5	233.025	1876					20959	44	44	1026067456
sp|O09044|SNP23_MOUSE	O09044	Snap23	Synaptosomal-associated protein 23	72897.8	232.646	1877					23261	20	13	1136913280
sp|Q91WJ8|FUBP1_MOUSE	Q91WJ8	Fubp1	Far upstream element-binding protein 1	72674.2	231.933	1878					68540	91	82	3339709184
sp|Q9ERI6|RDH14_MOUSE	Q9ERI6	Rdh14	Retinol dehydrogenase 14	72510	231.409	1879					36366	62	54	1767981568
sp|Q923D2|BLVRB_MOUSE	Q923D2	Blvrb	Flavin reductase (NADPH)	72496	231.364	1880					22197	38	38	1078929024
sp|Q9DC53|CPNE8_MOUSE	Q9DC53	Cpne8	Copine-8	72423.9	231.134	1881					64667	75	50	3140140032
sp|Q9WUM3|COR1B_MOUSE	Q9WUM3	Coro1b	Coronin-1B	72192.3	230.395	1882					53912	74	67	2609521408
sp|Q8K4R4|PITC1_MOUSE	Q8K4R4	Pitpnc1	Cytoplasmic phosphatidylinositol transfer protein 1	72073	230.014	1883					38384	73	73	1854844672
sp|Q9JJR8|TMM9B_MOUSE	Q9JJR8	Tmem9b	Transmembrane protein 9B	71978.8	229.714	1884					22607	15	13	1091018368
sp|P28352|APEX1_MOUSE	P28352	Apex1	DNA-(apurinic or apyrimidinic site) endonuclease	71925.2	229.542	1885					35490	36	36	1711478528
sp|Q9JLR1|S61A2_MOUSE	Q9JLR1	Sec61a2	Protein transport protein Sec61 subunit alpha isoform 2	71590.7	228.475	1886					52248	24	9	2507902208
sp|Q9CQP0|RM33_MOUSE	Q9CQP0	Mrpl33	39S ribosomal protein L33, mitochondrial	71556.5	228.366	1887					7416	15	15	355797920
sp|P63034|CYH2_MOUSE	P63034	Cyth2	Cytohesin-2	71473.7	228.102	1888					46585	44	28	2232424448
sp|Q61584|FXR1_MOUSE	Q61584	Fxr1	Fragile X mental retardation syndrome-related protein 1	71444.9	228.01	1889					76222	116	111	3651201536
sp|Q8JZW4|CPNE5_MOUSE	Q8JZW4	Cpne5	Copine-5	71402.5	227.874	1890					65592	59	35	3140140032
sp|Q9DC28|KC1D_MOUSE	Q9DC28	Csnk1d	Casein kinase I isoform delta	71386	227.822	1891					47316	87	22	2264673024
sp|Q9JMK2|KC1E_MOUSE	Q9JMK2	Csnk1e	Casein kinase I isoform epsilon	71376.9	227.793	1892					47322	83	18	2264673024
sp|Q91XF0|PNPO_MOUSE	Q91XF0	Pnpo	Pyridoxine-5'-phosphate oxidase	71333.7	227.655	1893					30114	27	27	1440283264
sp|Q9D1H6|NDUF4_MOUSE	Q9D1H6	Ndufaf4	NADH dehydrogenase [ubiquinone] 1 alpha subcomplex assembly factor 4	71314.8	227.595	1894					20082	19	19	960221440
sp|P0DN89|T254A_MOUSE	P0DN89	Tmem254a	Transmembrane protein 254	71293.6	227.527	1895					14239	16	16	680635776
sp|Q9JJ80|RPF2_MOUSE	Q9JJ80	Rpf2	Ribosome production factor 2 homolog	71284.8	227.499	1896					35364	18	18	1690218752
sp|O54774|AP3D1_MOUSE	O54774	Ap3d1	AP-3 complex subunit delta-1	71224.7	227.307	1897					135081	286	286	6450736640
sp|P70175|DLG3_MOUSE	P70175	Dlg3	Disks large homolog 3	71105.2	226.926	1898					93482	225	176	4456704512
sp|Q9CZW4|ACSL3_MOUSE	Q9CZW4	Acsl3	Long-chain-fatty-acid--CoA ligase 3	71007.5	226.614	1899					80492	99	97	3832139264
sp|Q9D882|F241B_MOUSE	Q9D882	Fam241b	Protein FAM241B	70958.6	226.458	1900					13118	10	10	624104448
sp|Q9DCS2|MTL26_MOUSE	Q9DCS2	Mettl26	Methyltransferase-like 26	70835.7	226.066	1901					22687	28	28	1077491584
sp|Q6URW6|MYH14_MOUSE	Q6URW6	Myh14	Myosin-14	70835.6	226.065	1902					228586	168	108	10856403968
sp|Q9QYR9|ACOT2_MOUSE	Q9QYR9	Acot2	Acyl-coenzyme A thioesterase 2, mitochondrial	70806.7	225.973	1903					49657	41	12	2357432576
sp|O55091|IMPCT_MOUSE	O55091	Impact	Protein IMPACT	70791.9	225.926	1904					36276	59	59	1721818880
sp|O54865|GCYB1_MOUSE	O54865	Gucy1b1	Guanylate cyclase soluble subunit beta-1	70729.3	225.726	1905					70598	167	167	3347927552
sp|Q80VD1|FA98B_MOUSE	Q80VD1	Fam98b	Protein FAM98B	70695.1	225.617	1906					45349	50	35	2149520384
sp|Q9D0F9|PGM1_MOUSE	Q9D0F9	Pgm1	Phosphoglucomutase-1	70482.6	224.939	1907					61418	155	155	2902431744
sp|Q9CZH3|PSMG3_MOUSE	Q9CZH3	Psmg3	Proteasome assembly chaperone 3	70462.3	224.874	1908					13331	15	15	629801984
sp|Q9D1G2|PMVK_MOUSE	Q9D1G2	Pmvk	Phosphomevalonate kinase	70426.2	224.759	1909					21916	26	26	1034856192
sp|Q91V14|S12A5_MOUSE	Q91V14	Slc12a5	Solute carrier family 12 member 5	70390	224.643	1910					126271	157	112	5959352320
sp|Q02257|PLAK_MOUSE	Q02257	Jup	Junction plakoglobin	70343.5	224.494	1911					81801	100	60	3858040576
sp|P61965|WDR5_MOUSE	P61965	Wdr5	WD repeat-containing protein 5	70337	224.474	1912					36588	34	34	1725468288
sp|Q8VD37|SGIP1_MOUSE	Q8VD37	Sgip1	SH3-containing GRB2-like protein 3-interacting protein 1	70328.5	224.447	1913					86063	175	173	4058191360
sp|P02787|TRFE_HUMAN	P02787	TF	Serotransferrin	70271.4	224.265	1914					77064	151	138	3630904832
sp|Q9DCZ1|GMPR1_MOUSE	Q9DCZ1	Gmpr	GMP reductase 1	70233.8	224.145	1915					37482	33	26	1765035392
sp|P63271|SPT4A_MOUSE	P63271	Supt4h1a	Transcription elongation factor SPT4-A	70221.1	224.104	1916					13193	12	12	621148480
sp|Q9D273|MMAB_MOUSE	Q9D273	Mmab	Corrinoid adenosyltransferase	70198.1	224.031	1917					26273	37	37	1236573184
sp|Q9JLJ2|AL9A1_MOUSE	Q9JLJ2	Aldh9a1	4-trimethylaminobutyraldehyde dehydrogenase	70046.4	223.546	1918					53515	98	96	2513307136
sp|O70318|E41L2_MOUSE	O70318	Epb41l2	Band 4.1-like protein 2	70018.3	223.457	1919					109940	104	65	5161211904
sp|Q78JW9|UBFD1_MOUSE	Q78JW9	Ubfd1	Ubiquitin domain-containing protein UBFD1	69970.9	223.306	1920					40143	70	70	1883267584
sp|Q9DCU6|RM04_MOUSE	Q9DCU6	Mrpl4	39S ribosomal protein L4, mitochondrial	69889	223.044	1921					33073	24	24	1549769216
sp|Q99LC8|EI2BA_MOUSE	Q99LC8	Eif2b1	Translation initiation factor eIF-2B subunit alpha	69605.3	222.139	1922					33816	58	58	1578152576
sp|Q3THK7|GUAA_MOUSE	Q3THK7	Gmps	GMP synthase [glutamine-hydrolyzing]	69555.1	221.979	1923					76723	153	153	3577989632
sp|Q6ZWQ7|SPCS3_MOUSE	Q6ZWQ7	Spcs3	Signal peptidase complex subunit 3	69478.8	221.735	1924					20313	7	5	946260928
sp|Q8BFR4|GNS_MOUSE	Q8BFR4	Gns	N-acetylglucosamine-6-sulfatase	69391.1	221.455	1925					61175	74	71	2846180864
sp|Q9CY66|GAR1_MOUSE	Q9CY66	Gar1	H/ACA ribonucleoprotein complex subunit 1	69342.9	221.301	1926					23474	8	8	1091374080
sp|P15116|CADH2_MOUSE	P15116	Cdh2	Cadherin-2	69156.7	220.707	1927					99796	98	89	4627346432
sp|Q9Z1D1|EIF3G_MOUSE	Q9Z1D1	Eif3g	Eukaryotic translation initiation factor 3 subunit G	69047.2	220.358	1928					35638	61	61	1649847808
sp|Q78PG9|CCD25_MOUSE	Q78PG9	Ccdc25	Coiled-coil domain-containing protein 25	69015.4	220.256	1929					24480	23	23	1132770304
sp|Q9CZ28|SNF8_MOUSE	Q9CZ28	Snf8	Vacuolar-sorting protein SNF8	68994.7	220.19	1930					28886	23	23	1336250368
sp|Q9ERY9|ERG28_MOUSE	Q9ERY9	Erg28	Ergosterol biosynthetic protein 28 homolog	68911.7	219.925	1931					15806	20	20	730296448
sp|P58404|STRN4_MOUSE	P58404	Strn4	Striatin-4	68837.4	219.688	1932					81645	101	87	3768241152
sp|Q91WK1|SPRY4_MOUSE	Q91WK1	Spryd4	SPRY domain-containing protein 4	68833	219.674	1933					23275	33	33	1074164224
sp|Q8BP48|MAP11_MOUSE	Q8BP48	Metap1	Methionine aminopeptidase 1	68785.5	219.522	1934					43221	68	68	1993314816
sp|Q80X85|RT07_MOUSE	Q80X85	Mrps7	28S ribosomal protein S7, mitochondrial	68780.5	219.507	1935					28063	53	53	1294148608
sp|Q9EQP2|EHD4_MOUSE	Q9EQP2	Ehd4	EH domain-containing protein 4	68727.9	219.339	1936					61481	73	36	2833077504
sp|Q01730|RSU1_MOUSE	Q01730	Rsu1	Ras suppressor protein 1	68559.7	218.802	1937					31550	30	30	1450283008
sp|Q80XU3|NUCKS_MOUSE	Q80XU3	Nucks1	Nuclear ubiquitous casein and cyclin-dependent kinase substrate 1	68554.8	218.786	1938					26313	36	36	1209464192
sp|Q9Z0S9|PRAF1_MOUSE	Q9Z0S9	Rabac1	Prenylated Rab acceptor protein 1	68463.2	218.494	1939					20619	9	9	946474816
sp|O88487|DC1I2_MOUSE	O88487	Dync1i2	Cytoplasmic dynein 1 intermediate chain 2	68437.5	218.412	1940					68394	119	117	3138313984
sp|Q9D024|CCD47_MOUSE	Q9D024	Ccdc47	Coiled-coil domain-containing protein 47	68378.9	218.225	1941					55844	86	86	2560252672
sp|Q91YP2|NEUL_MOUSE	Q91YP2	Nln	Neurolysin, mitochondrial	68289	217.938	1942					80429	198	191	3682542848
sp|Q9DCS3|MECR_MOUSE	Q9DCS3	Mecr	Enoyl-[acyl-carrier-protein] reductase, mitochondrial	68117.2	217.39	1943					40343	61	60	1842508544
sp|P06467|HBAZ_MOUSE	P06467	Hbz	Hemoglobin subunit zeta	68051.1	217.179	1944					16235	15	8	740750656
sp|Q68FL6|SYMC_MOUSE	Q68FL6	Mars1	Methionine--tRNA ligase, cytoplasmic	67887.9	216.658	1945					101431	198	198	4616868864
sp|Q99L27|GMPR2_MOUSE	Q99L27	Gmpr2	GMP reductase 2	67849.7	216.536	1946					38019	40	33	1729549184
sp|Q9DB50|AP1S2_MOUSE	Q9DB50	Ap1s2	AP-1 complex subunit sigma-2	67790.5	216.347	1947					18929	32	10	860361472
sp|Q59J78|NDUF2_MOUSE	Q59J78	Ndufaf2	NADH dehydrogenase [ubiquinone] 1 alpha subcomplex assembly factor 2	67777.8	216.306	1948					19628	35	35	891964864
sp|P47740|AL3A2_MOUSE	P47740	Aldh3a2	Aldehyde dehydrogenase family 3 member A2	67724.5	216.136	1949					53971	63	60	2450703872
sp|O70161|PI51C_MOUSE	O70161	Pip5k1c	Phosphatidylinositol 4-phosphate 5-kinase type-1 gamma	67724.1	216.135	1950					72408	119	105	3287866624
sp|Q99KB8|GLO2_MOUSE	Q99KB8	Hagh	Hydroxyacylglutathione hydrolase, mitochondrial	67608.7	215.767	1951					34084	61	61	1545032448
sp|Q9CR21|ACPM_MOUSE	Q9CR21	Ndufab1	Acyl carrier protein, mitochondrial	67568.9	215.64	1952					17370	22	22	786920960
sp|Q9D832|DNJB4_MOUSE	Q9D832	Dnajb4	DnaJ homolog subfamily B member 4	67511.3	215.456	1953					37782	45	42	1710195200
sp|Q9R008|KIME_MOUSE	Q9R008	Mvk	Mevalonate kinase	67500.5	215.421	1954					41877	44	44	1895251200
sp|P97370|AT1B3_MOUSE	P97370	Atp1b3	Sodium/potassium-transporting ATPase subunit beta-3	67403.7	215.113	1955					31776	41	39	1436043776
sp|Q9QX11|CYH1_MOUSE	Q9QX11	Cyth1	Cytohesin-1	67365.3	214.99	1956					46274	42	25	2090054784
sp|Q6PHS9|CA2D2_MOUSE	Q6PHS9	Cacna2d2	Voltage-dependent calcium channel subunit alpha-2/delta-2	67107.4	214.167	1957					130385	68	56	5866549760
sp|Q9R1Z7|PTPS_MOUSE	Q9R1Z7	Pts	6-pyruvoyl tetrahydrobiopterin synthase	67083	214.089	1958					16188	10	10	728098688
sp|Q91YJ2|SNX4_MOUSE	Q91YJ2	Snx4	Sorting nexin-4	67050.5	213.985	1959					51778	87	87	2327726592
sp|Q91WC3|ACSL6_MOUSE	Q91WC3	Acsl6	Long-chain-fatty-acid--CoA ligase 6	66849.1	213.343	1960					78017	162	156	3496787456
sp|Q9D0B6|PBDC1_MOUSE	Q9D0B6	Pbdc1	Protein PBDC1	66849.1	213.343	1961					22223	18	18	996053440
sp|Q9D428|GOG7B_MOUSE	Q9D428	GOLGA7B	Golgin subfamily A member 7B	66796.7	213.176	1962					18335	17	16	821146624
sp|Q9CPX8|QCR10_MOUSE	Q9CPX8	Uqcr11	Cytochrome b-c1 complex subunit 10	66697.5	212.859	1963					6539	2	2	292419008
sp|O08529|CAN2_MOUSE	O08529	Capn2	Calpain-2 catalytic subunit	66685.4	212.82	1964					79872	105	105	3571162624
sp|Q8VD62|CK068_MOUSE	Q8VD62	Bles03	UPF0696 protein C11orf68 homolog	66675.6	212.789	1965					31846	41	41	1423659136
sp|Q9Z127|LAT1_MOUSE	Q9Z127	Slc7a5	Large neutral amino acids transporter small subunit 1	66611.2	212.583	1966					55872	27	17	2495319296
sp|O08967|CYH3_MOUSE	O08967	Cyth3	Cytohesin-3	66519.1	212.289	1967					46280	29	20	2064069376
sp|Q00623|APOA1_MOUSE	Q00623	Apoa1	Apolipoprotein A-I	66516.8	212.282	1968					30616	6	6	1365414144
sp|P36993|PPM1B_MOUSE	P36993	Ppm1b	Protein phosphatase 1B	66350.4	211.751	1969					42795	59	46	1903798016
sp|P70441|NHRF1_MOUSE	P70441	Slc9a3r1	Na(+)/H(+) exchange regulatory cofactor NHE-RF1	66342.8	211.727	1970					38600	79	79	1716980480
sp|Q8VDQ8|SIR2_MOUSE	Q8VDQ8	Sirt2	NAD-dependent protein deacetylase sirtuin-2	66052.3	210.8	1971					43256	82	82	1915661440
sp|Q923D4|SF3B5_MOUSE	Q923D4	Sf3b5	Splicing factor 3B subunit 5	65876.2	210.238	1972					10119	12	12	446941760
sp|Q9D1I6|RM14_MOUSE	Q9D1I6	Mrpl14	39S ribosomal protein L14, mitochondrial	65723.1	209.749	1973					15874	18	18	699501696
sp|Q3UBX0|TM109_MOUSE	Q3UBX0	Tmem109	Transmembrane protein 109	65720.7	209.741	1974					26306	10	10	1159154176
sp|Q8K009|AL1L2_MOUSE	Q8K009	Aldh1l2	Mitochondrial 10-formyltetrahydrofolate dehydrogenase	65695.5	209.661	1975					101590	164	125	4474775040
sp|Q9QYM5|RND2_MOUSE	Q9QYM5	Rnd2	Rho-related GTP-binding protein RhoN	65660.9	209.551	1976					25399	9	8	1118170624
sp|Q9CQV1|TIM16_MOUSE	Q9CQV1	Pam16	Mitochondrial import inner membrane translocase subunit TIM16	65551.2	209.2	1977					13785	20	20	605859328
sp|Q9JKF6|NECT1_MOUSE	Q9JKF6	Nectin1	Nectin-1	65322.1	208.469	1978					57035	80	80	2497964032
sp|Q8VDK1|NIT1_MOUSE	Q8VDK1	Nit1	Deaminated glutathione amidase	65305	208.415	1979					35705	69	69	1563364480
sp|P21619|LMNB2_MOUSE	P21619	Lmnb2	Lamin-B2	65235.6	208.193	1980					67318	116	81	2944424448
sp|Q9CX34|SGT1_MOUSE	Q9CX34	Sugt1	Protein SGT1 homolog	65202.5	208.088	1981					38159	83	83	1668191488
sp|Q9D0M1|KPRA_MOUSE	Q9D0M1	Prpsap1	Phosphoribosyl pyrophosphate synthase-associated protein 1	65161.4	207.956	1982					39432	61	40	1722755840
sp|Q99PU5|ACBG1_MOUSE	Q99PU5	Acsbg1	Long-chain-fatty-acid--CoA ligase ACSBG1	65124.2	207.838	1983					80426	145	145	3511748864
sp|Q9Z140|CPNE6_MOUSE	Q9Z140	Cpne6	Copine-6	65121.8	207.83	1984					61781	85	80	2697526272
sp|O35680|RT12_MOUSE	O35680	Mrps12	28S ribosomal protein S12, mitochondrial	65043.9	207.582	1985					15437	5	5	673215680
sp|Q9R257|HEBP1_MOUSE	Q9R257	Hebp1	Heme-binding protein 1	64920.2	207.187	1986					21067	19	19	916994688
sp|P10711|TCEA1_MOUSE	P10711	Tcea1	Transcription elongation factor A protein 1	64889.7	207.089	1987					33880	55	52	1474021376
sp|Q9CPR5|RM15_MOUSE	Q9CPR5	Mrpl15	39S ribosomal protein L15, mitochondrial	64855.1	206.979	1988					33542	51	51	1458536448
sp|O35465|FKBP8_MOUSE	O35465	Fkbp8	Peptidyl-prolyl cis-trans isomerase FKBP8	64854.9	206.978	1989					43529	35	34	1892806912
sp|Q9CY57|CHTOP_MOUSE	Q9CY57	Chtop	Chromatin target of PRMT1 protein	64751.4	206.648	1990					26585	18	18	1154171904
sp|Q9CQ45|NENF_MOUSE	Q9CQ45	Nenf	Neudesin	64635.9	206.28	1991					18904	14	14	819242240
sp|Q9JKN6|NOVA1_MOUSE	Q9JKN6	Nova1	RNA-binding protein Nova-1	64527.3	205.933	1992					51756	45	45	2239177984
sp|Q6DFW4|NOP58_MOUSE	Q6DFW4	Nop58	Nucleolar protein 58	64524.9	205.925	1993					60343	112	112	2610591488
sp|P31750|AKT1_MOUSE	P31750	Akt1	RAC-alpha serine/threonine-protein kinase	64517.2	205.9	1994					55707	80	47	2409736192
sp|Q9QZB7|ARP10_MOUSE	Q9QZB7	Actr10	Actin-related protein 10	64444.6	205.669	1995					46208	91	91	1996586240
sp|Q8R464|CADM4_MOUSE	Q8R464	Cadm4	Cell adhesion molecule 4	64387.2	205.486	1996					42723	49	48	1844360576
sp|Q8BN82|S17A5_MOUSE	Q8BN82	Slc17a5	Sialin	64386.9	205.485	1997					54369	5	4	2347108608
sp|Q9CQL5|RM18_MOUSE	Q9CQL5	Mrpl18	39S ribosomal protein L18, mitochondrial	64362.3	205.406	1998					20677	16	16	892284928
sp|P46978|STT3A_MOUSE	P46978	Stt3a	Dolichyl-diphosphooligosaccharide--protein glycosyltransferase subunit STT3A	64284.4	205.158	1999					80598	57	56	3473875968
[truncated: 7,431 more rows]
