# Supplementary material for: Global ubiquitylation analysis of mitochondria in primary neurons identifies endogenous Parkin targets following activation of PINK1
Source: Sci Adv. 2021 Nov 12;7(46):eabj0722. doi: 10.1126/sciadv.abj0722 (PMC8589319; doi:10.1126/sciadv.abj0722)
Supplement: Supplementary file 2 — Tables S1 to S5 [file sciadv.abj0722_tables_s1_to_s5.zip › sciadv.abj0722_table_s2.xlsx]

## Sheet: Total Protein (Normalized)
UniProt ID	Gene Symbol	Gene (Peptide)	Description	MitoCarta2.0	MOM_TING	Group ID	Number of Peptides Quantified		UT1_ratio	AO1_ratio	UT2_ratio	AO2_ratio	UT3_ratio	AO3_ratio	UT4_ratio	AO4_ratio	UT5_ratio	AO5_ratio		Gene (Peptide)	Welch's T-test Significant	-Log10(Welch's T-test p-value)	-Log2 ratio (AO/UT)
P58742	Aaas	Aaas (#5)	Aladin OS=Mus musculus GN=Aaas PE=1 SV=1			4222	5		0.837875	0.789827	0.987973	0.739951	0.997704	0.80965	1.10904	0.986602	1.06741	0.894164		Aaas (#5)		1.39121	-0.245565
Q9D2R0	Aacs	Aacs (#9)	Acetoacetyl-CoA synthetase OS=Mus musculus GN=Aacs PE=1 SV=1			1992	9		0.955	1.23225	1.04559	1.33138	0.937839	1.25205	1.08362	1.18121	0.977957	1.13502		Aacs (#9)		3.13324	0.294498
Q8R2R3	Aagab	Aagab (#3)	Alpha- and gamma-adaptin-binding protein p34 OS=Mus musculus GN=Aagab PE=1 SV=2			4112	3		0.884388	1.01357	1.04847	1.03838	1.03042	1.21459	0.969077	1.06329	1.06765	1.14104		Aagab (#3)		1.01876	0.129949
Q3UHJ0	Aak1	Aak1 (#56)	AP2-associated protein kinase 1 OS=Mus musculus GN=Aak1 PE=1 SV=2			93	56		0.975089	0.87141	1.02865	0.91672	1.02857	0.939291	0.974088	0.912477	0.99361	0.927484		Aak1 (#56)		3.05053	-0.130598
Q8R0P4	Aamdc	Aamdc (#4)	Mth938 domain-containing protein OS=Mus musculus GN=Aamdc PE=1 SV=1			4396	4		0.842707	1.02932	1.11746	1.28972	0.927694	1.2178	1.08389	1.14916	1.02825	1.16549		Aamdc (#4)		1.39493	0.230616
Q8BGQ7	Aars	Aars (#81)	Alanine--tRNA ligase, cytoplasmic OS=Mus musculus GN=Aars PE=1 SV=1			2057	81		0.921417	0.985344	1.04424	1.18616	1.03254	1.19094	0.950646	1.12619	1.05115	1.18062		Aars (#81)		1.58359	0.179712
Q14CH7	Aars2	Aars2 (#6)	Alanine--tRNA ligase, mitochondrial OS=Mus musculus GN=Aars2 PE=1 SV=1	+		2599	6		1.04086	1.00411	1.01981	0.889065	0.999128	0.963661	1.00004	0.899379	0.940166	0.860161		Aars2 (#6)		1.33385	-0.11666
Q3THG9	Aarsd1	Aarsd1 (#7)	Alanyl-tRNA editing protein Aarsd1 OS=Mus musculus GN=Aarsd1 PE=1 SV=2			513	7		0.867136	0.907361	1.0877	1.08841	0.94683	1.11566	1.09503	1.19015	1.0033	1.08441		Aarsd1 (#7)		0.565037	0.107077
Q9CQF6	Aasdhppt	Aasdhppt (#1)	L-aminoadipate-semialdehyde dehydrogenase-phosphopantetheinyl transferase OS=Mus musculus GN=Aasdhppt PE=1 SV=1			4356	1		0.981882	1.10462	1.02483	1.09405	0.983841	1.18515	1.07932	1.05294	0.930122	1.04467		Aasdhppt (#1)		1.60119	0.132927
Q80YE4	Aatk	Aatk (#7)	Serine/threonine-protein kinase LMTK1 OS=Mus musculus GN=Aatk PE=1 SV=1			2274	7		0.956828	0.680327	0.994509	0.733707	1.0193	0.767512	1.02404	0.808369	1.00532	0.833631		Aatk (#7)		3.0353	-0.390299
P61922	Abat	Abat (#55)	4-aminobutyrate aminotransferase, mitochondrial OS=Mus musculus GN=Abat PE=1 SV=1	+		2515	55		1.13041	1.22906	1.00205	0.987511	0.949604	1.10477	1.01668	0.813617	0.901252	0.929074		Abat (#55)		0.0237847	0.00807738
P41233	Abca1	Abca1 (#14)	ATP-binding cassette sub-family A member 1 OS=Mus musculus GN=Abca1 PE=1 SV=4			604	14		1.09412	0.945765	0.855025	0.755983	0.956069	0.897643	1.09215	1.09454	1.00263	0.954151		Abca1 (#14)		0.461266	-0.109431
P41234	Abca2	Abca2 (#10)	ATP-binding cassette sub-family A member 2 OS=Mus musculus GN=Abca2 PE=1 SV=4			604	10		1.08348	0.926784	0.940161	0.770075	0.973839	0.774611	1.06509	0.887452	0.937435	0.792104		Abca2 (#10)		2.25214	-0.269949
Q8R420	Abca3	Abca3 (#13)	ATP-binding cassette sub-family A member 3 OS=Mus musculus GN=Abca3 PE=1 SV=3			1397	13		1.0166	0.950296	0.945005	0.866458	0.944085	0.823687	1.09135	1.09866	1.00296	0.928917		Abca3 (#13)		0.615114	-0.104066
Q8K448	Abca5	Abca5 (#6)	ATP-binding cassette sub-family A member 5 OS=Mus musculus GN=Abca5 PE=1 SV=2			3233	6		1.02516	0.928424	0.987892	1.01673	1.00459	0.909779	0.970797	1.09897	1.01157	0.985066		Abca5 (#6)		0.155114	-0.0207766
Q8K441	Abca6	Abca6 (#2)	ATP-binding cassette sub-family A member 6 OS=Mus musculus GN=Abca6 PE=1 SV=2			944	2		1.04324	0.870022	0.902118	0.916289	1.07373	0.864825	0.97802	0.890807	1.00289	0.885146		Abca6 (#2)		1.88265	-0.173308
Q8K440	Abca8b	Abca8b (#1)	ATP-binding cassette sub-family A member 8-B OS=Mus musculus GN=Abca8b PE=1 SV=2			3249	1		1.07236	0.872617	0.909087	0.795007	1.06698	0.920541	0.976405	0.915708	0.975166	0.982876		Abca8b (#1)		1.30446	-0.157006
Q9JI39	Abcb10	Abcb10 (#2)	ATP-binding cassette sub-family B member 10, mitochondrial OS=Mus musculus GN=Abcb10 PE=1 SV=1	+		2219	2		0.960486	0.69894	0.977636	0.723964	0.978457	0.718645	1.17272	0.828499	0.910705	0.713529		Abcb10 (#2)		3.21826	-0.4381
Q9DC29	Abcb6	Abcb6 (#15)	ATP-binding cassette sub-family B member 6, mitochondrial OS=Mus musculus GN=Abcb6 PE=1 SV=1	+		1839	15		1.0434	1.11413	0.955237	0.943638	0.956482	0.907324	1.02143	1.04984	1.02345	1.01427		Abcb6 (#15)		0.0318254	0.00549458
Q61102	Abcb7	Abcb7 (#15)	ATP-binding cassette sub-family B member 7, mitochondrial OS=Mus musculus GN=Abcb7 PE=1 SV=3	+		599	15		1.04005	0.983868	0.892866	0.772404	0.944416	0.785697	1.13961	0.940657	0.983057	0.823373		Abcb7 (#15)		1.32051	-0.217436
Q9CXJ4	Abcb8	Abcb8 (#9)	ATP-binding cassette sub-family B member 8, mitochondrial OS=Mus musculus GN=Abcb8 PE=1 SV=1	+	+	1527	9		1.03145	0.931492	0.995863	0.885208	0.958775	0.840114	1.01731	0.81353	0.996601	0.892791		Abcb8 (#9)		2.65921	-0.197757
Q9JJ59	Abcb9	Abcb9 (#15)	ATP-binding cassette sub-family B member 9 OS=Mus musculus GN=Abcb9 PE=2 SV=1	+		1231	15		1.01891	0.963529	0.93082	0.876661	0.938599	0.808913	1.15701	1.09917	0.954661	0.896054		Abcb9 (#15)		0.548083	-0.109406
O35379	Abcc1	Abcc1 (#4)	Multidrug resistance-associated protein 1 OS=Mus musculus GN=Abcc1 PE=1 SV=1			1584	4		1.07663	0.967903	0.982326	0.998344	0.934364	0.841323	0.9356	0.90648	1.07108	0.912952		Abcc1 (#4)		0.95901	-0.11153
Q9R1X5	Abcc5	Abcc5 (#1)	Multidrug resistance-associated protein 5 OS=Mus musculus GN=Abcc5 PE=1 SV=2			1884	1		1.01174	1.02008	1.01487	0.962466	0.947402	1.03384	1.03613	1.11245	0.989858	1.03203		Abcc5 (#1)		0.525166	0.0448102
P48410	Abcd1	Abcd1 (#2)	ATP-binding cassette sub-family D member 1 OS=Mus musculus GN=Abcd1 PE=1 SV=1	+		3085	2		1.08206	0.852099	0.934476	0.673123	1.00531	0.773244	1.01629	0.927072	0.961857	0.757036		Abcd1 (#2)		2.03109	-0.33493
Q61285	Abcd2	Abcd2 (#4)	ATP-binding cassette sub-family D member 2 OS=Mus musculus GN=Abcd2 PE=1 SV=1	+		3975	4		1.23688	1.13883	0.929212	0.785658	0.872515	0.83931	0.990088	0.893161	0.971307	0.888615		Abcd2 (#4)		0.527197	-0.138847
P55096	Abcd3	Abcd3 (#25)	ATP-binding cassette sub-family D member 3 OS=Mus musculus GN=Abcd3 PE=1 SV=2	+		3084	25		1.12023	0.967011	0.978805	0.767605	0.908817	0.773445	1.00049	0.881444	0.991652	0.822096		Abcd3 (#25)		1.83848	-0.249768
P61222	Abce1	Abce1 (#16)	ATP-binding cassette sub-family E member 1 OS=Mus musculus GN=Abce1 PE=1 SV=1			1325	16		1.04419	1.20606	0.998086	1.14841	0.962972	1.1608	1.03512	1.12936	0.959627	1.08063		Abce1 (#16)		3.18505	0.19538
Q6P542	Abcf1	Abcf1 (#15)	ATP-binding cassette sub-family F member 1 OS=Mus musculus GN=Abcf1 PE=1 SV=1			41	15		1.00922	1.25881	1.02114	1.19404	0.987119	1.18618	1.09012	1.22222	0.892405	0.997769		Abcf1 (#15)		1.75741	0.22711
Q99LE6	Abcf2	Abcf2 (#8)	ATP-binding cassette sub-family F member 2 OS=Mus musculus GN=Abcf2 PE=1 SV=1	+		3594	8		1.0248	1.39179	0.9587	1.21402	0.949198	1.3097	1.13537	1.28205	0.931932	1.1739		Abcf2 (#8)		3.0336	0.350998
Q8K268	Abcf3	Abcf3 (#6)	ATP-binding cassette sub-family F member 3 OS=Mus musculus GN=Abcf3 PE=1 SV=1			748	6		0.930672	1.2796	1.01668	1.39999	0.983131	1.16873	1.06738	1.08974	1.00213	1.1583		Abcf3 (#6)		2.12604	0.281842
Q64343	Abcg1	Abcg1 (#2)	ATP-binding cassette sub-family G member 1 OS=Mus musculus GN=Abcg1 PE=1 SV=1			3492	2		0.867739	0.657971	0.973707	0.904597	1.26546	1.04947	0.881444	0.810747	1.01165	1.0655		Abcg1 (#2)		0.466381	-0.16425
Q7TMS5	Abcg2	Abcg2 (#5)	ATP-binding cassette sub-family G member 2 OS=Mus musculus GN=Abcg2 PE=1 SV=1			773	5		1.03711	0.986246	0.943764	0.929746	0.904502	0.891629	1.12348	1.17032	0.99114	0.984344		Abcg2 (#5)		0.0543154	-0.0131656
Q99PE8	Abcg5	Abcg5 (#2)	ATP-binding cassette sub-family G member 5 OS=Mus musculus GN=Abcg5 PE=1 SV=1			604	2		0.850499	0.956115	0.986572	0.807403	0.946722	1.25129	1.26493	0.988564	0.951278	1.03569		Abcg5 (#2)		0.0243709	0.00982993
Q6PE15	Abhd10	Abhd10 (#3)	Mycophenolic acid acyl-glucuronide esterase, mitochondrial OS=Mus musculus GN=Abhd10 PE=1 SV=1	+		2094	3		1.10066	1.22655	1.08971	1.13316	0.911455	1.04274	1.01157	0.942692	0.886612	0.947066		Abhd10 (#3)		0.359171	0.0800411
Q8K4F5	Abhd11	Abhd11 (#4)	Protein ABHD11 OS=Mus musculus GN=Abhd11 PE=1 SV=1	+		1927	4		1.08567	1.01584	0.949667	0.840358	0.951549	0.859097	1.06302	0.928907	0.950093	0.851006		Abhd11 (#4)		1.28276	-0.154649
Q99LR1	Abhd12	Abhd12 (#26)	Monoacylglycerol lipase ABHD12 OS=Mus musculus GN=Abhd12 PE=1 SV=2			2464	26		0.996358	0.888784	0.981722	0.862919	1.05717	0.898711	0.955762	0.913559	1.00899	0.92632		Abhd12 (#26)		2.95898	-0.154736
Q922Q6	Abhd14a	Abhd14a (#3)	Protein ABHD14A OS=Mus musculus GN=Abhd14a PE=1 SV=2			2254	3		0.990043	0.855668	1.02092	0.857294	0.948898	0.782134	1.0924	0.97368	0.947738	0.932468		Abhd14a (#3)		1.57602	-0.186141
Q9Z1Q2	Abhd16a	Abhd16a (#22)	Protein ABHD16A OS=Mus musculus GN=Abhd16a PE=1 SV=3			362	22		1.01015	0.952727	0.970387	0.957553	1.02915	1.00009	1.02713	0.992908	0.963181	0.978224		Abhd16a (#22)		0.688537	-0.0342988
Q99JW1	Abhd17a	Abhd17a (#5)	Protein ABHD17A OS=Mus musculus GN=Abhd17a PE=1 SV=1			537	5		1.1262	0.955817	0.968044	0.855133	0.946955	0.867057	1.02031	0.915501	0.93849	0.894347		Abhd17a (#5)		1.50101	-0.153727
Q7M759	Abhd17b	Abhd17b (#6)	Protein ABHD17B OS=Mus musculus GN=Abhd17b PE=1 SV=1			537	6		1.01153	0.982928	0.949359	0.892314	1.00223	1.03231	1.00669	0.985333	1.03018	1.00603		Abhd17b (#6)		0.319315	-0.0306584
Q8VCV1	Abhd17c	Abhd17c (#8)	Protein ABHD17C OS=Mus musculus GN=Abhd17c PE=1 SV=2			660	8		1.03782	0.989162	0.96756	0.920782	0.933609	0.87833	1.03185	0.979778	1.02916	0.991853		Abhd17c (#8)		0.790371	-0.0713602
Q91ZH7	Abhd3	Abhd3 (#5)	Phospholipase ABHD3 OS=Mus musculus GN=Abhd3 PE=1 SV=1			3813	5		1.22217	1.05191	0.93105	0.745019	0.885225	0.783162	1.0109	0.820951	0.950657	0.858902		Abhd3 (#5)		1.07433	-0.232289
Q8VD66	Abhd4	Abhd4 (#7)	Protein ABHD4 OS=Mus musculus GN=Abhd4 PE=1 SV=1			3217	7		1.06753	1.34568	0.947961	1.08225	0.881937	1.00668	1.08611	1.11899	1.01647	1.1453		Abhd4 (#7)		1.1492	0.186246
Q9DBL9	Abhd5	Abhd5 (#2)	1-acylglycerol-3-phosphate O-acyltransferase ABHD5 OS=Mus musculus GN=Abhd5 PE=1 SV=1			4518	2		0.995514	1.0114	0.941902	0.908448	1.06247	0.877338	1.02059	0.986242	0.979522	0.973939		Abhd5 (#2)		0.760443	-0.0726381
Q8R2Y0	Abhd6	Abhd6 (#16)	Monoacylglycerol lipase ABHD6 OS=Mus musculus GN=Abhd6 PE=1 SV=1			3010	16		0.988369	0.875128	0.950375	0.859219	1.05134	0.889012	0.985997	0.890823	1.02392	0.926813		Abhd6 (#16)		3.11942	-0.170635
Q8CBW3	Abi1	Abi1 (#27)	Abl interactor 1 OS=Mus musculus GN=Abi1 PE=1 SV=3			1518	27		1.00851	1.01209	1.03373	1.03671	1.00697	1.07074	0.977081	1.01273	0.973702	1.02839		Abi1 (#27)		1.15288	0.0456759
P62484	Abi2	Abi2 (#12)	Abl interactor 2 OS=Mus musculus GN=Abi2 PE=1 SV=1			1518	12		1.08204	1.04803	1.0778	1.05152	0.945202	0.910454	0.93406	0.903239	0.960894	0.948651		Abi2 (#12)		0.249616	-0.0405276
P00520	Abl1	Abl1 (#4)	Tyrosine-protein kinase ABL1 OS=Mus musculus GN=Abl1 PE=1 SV=3			1060	4		1.07455	1.16591	0.986715	1.14386	1.04728	1.23812	1.0004	1.07054	0.891061	1.00073		Abl1 (#4)		1.34682	0.167533
Q4JIM5	Abl2	Abl2 (#14)	Abelson tyrosine-protein kinase 2 OS=Mus musculus GN=Abl2 PE=1 SV=1			1060	14		0.962432	0.964888	1.02635	1.02498	1.05049	1.05187	0.980693	1.02228	0.980038	1.06194		Abl2 (#14)		0.496633	0.035872
Q8K4G5	Ablim1	Ablim1 (#18)	Actin-binding LIM protein 1 OS=Mus musculus GN=Ablim1 PE=1 SV=1			453	18		0.948781	0.809364	1.04678	1.00636	0.990062	0.946486	0.967197	0.993683	1.04718	1.02793		Ablim1 (#18)		0.438709	-0.0677643
Q8BL65	Ablim2	Ablim2 (#12)	Actin-binding LIM protein 2 OS=Mus musculus GN=Ablim2 PE=1 SV=1			453	12		1.04078	0.919379	1.02481	1.00164	1.00626	0.972223	1.02681	1.08675	0.901336	0.995429		Ablim2 (#12)		0.0474743	-0.0072933
Q69ZX8	Ablim3	Ablim3 (#7)	Actin-binding LIM protein 3 OS=Mus musculus GN=Ablim3 PE=1 SV=2			453	7		1.04217	0.871425	0.995652	1.04085	0.969469	1.03351	1.06882	0.989815	0.92388	0.977754		Ablim3 (#7)		0.173352	-0.0261669
Q5SSL4	Abr	Abr (#43)	Active breakpoint cluster region-related protein OS=Mus musculus GN=Abr PE=1 SV=1			80	43		0.986078	1.05208	1.01873	1.03174	1.02897	1.12736	0.961639	0.988659	1.00458	1.05326		Abr (#43)		1.04563	0.0703549
Q4KML4	Abracl	Abracl (#1)	Costars family protein ABRACL OS=Mus musculus GN=Abracl PE=1 SV=1			3979	1		1.00121	1.18851	1.03545	1.21966	0.99111	1.13996	1.00325	1.18048	0.968982	1.14858		Abracl (#1)		5.00372	0.233098
Q921H8	Acaa1a	Acaa1a (#27)	3-ketoacyl-CoA thiolase A, peroxisomal OS=Mus musculus GN=Acaa1a PE=1 SV=1	+		721	27		1.04664	0.878712	0.916344	0.862133	0.994175	0.950719	1.03713	0.928025	1.00571	0.907727		Acaa1a (#27)		1.95123	-0.142602
Q8BWT1	Acaa2	Acaa2 (#42)	3-ketoacyl-CoA thiolase, mitochondrial OS=Mus musculus GN=Acaa2 PE=1 SV=3	+		273	42		1.0952	0.93759	0.908147	0.801879	0.942297	0.835394	1.08497	0.879303	0.969388	0.857358		Acaa2 (#42)		1.82315	-0.211565
Q5SWU9	Acaca	Acaca (#60)	Acetyl-CoA carboxylase 1 OS=Mus musculus GN=Acaca PE=1 SV=1	+		97	60		1.01344	1.00771	0.995115	1.06923	1.00952	1.04018	0.994836	0.986672	0.987097	1.00504		Acaca (#60)		0.657395	0.0305446
E9Q4Z2	Acacb	Acacb (#14)	Acetyl-CoA carboxylase 2 OS=Mus musculus GN=Acacb PE=1 SV=1	+		97	14		1.03554	1.01623	0.990829	1.012	1.02457	0.974697	0.967992	0.981889	0.981067	0.978284		Acacb (#14)		0.181781	-0.0104346
Q8K370	Acad10	Acad10 (#1)	Acyl-CoA dehydrogenase family member 10 OS=Mus musculus GN=Acad10 PE=1 SV=1	+		5167	1		1.23639	1.15507	0.989374	0.73861	1.0134	1.03787	1.10818	0.969526	0.652655	0.866766		Acad10 (#1)		0.104024	-0.0537917
Q80XL6	Acad11	Acad11 (#10)	Acyl-CoA dehydrogenase family member 11 OS=Mus musculus GN=Acad11 PE=1 SV=2	+		177	10		0.981789	0.954314	0.999539	0.932036	0.995781	0.977647	0.984626	0.88975	1.03826	0.987427		Acad11 (#10)		1.35978	-0.0773893
Q9D7B6	Acad8	Acad8 (#9)	Isobutyryl-CoA dehydrogenase, mitochondrial OS=Mus musculus GN=Acad8 PE=1 SV=2	+		317	9		1.14668	1.17223	1.00924	1.00859	0.933533	0.990595	1.01921	0.889605	0.891344	0.893622		Acad8 (#9)		0.0567052	-0.0152118
Q8JZN5	Acad9	Acad9 (#43)	Acyl-CoA dehydrogenase family member 9, mitochondrial OS=Mus musculus GN=Acad9 PE=1 SV=2	+		2443	43		1.10843	1.03979	0.952709	0.872138	0.924039	0.856896	1.07319	0.874614	0.941636	0.835498		Acad9 (#43)		1.12683	-0.159251
P51174	Acadl	Acadl (#34)	Long-chain specific acyl-CoA dehydrogenase, mitochondrial OS=Mus musculus GN=Acadl PE=1 SV=2	+		1010	34		1.24199	1.26639	0.986416	0.873855	0.81917	1.04589	1.05799	0.798199	0.894441	0.881419		Acadl (#34)		0.105412	-0.0443789
P45952	Acadm	Acadm (#24)	Medium-chain specific acyl-CoA dehydrogenase, mitochondrial OS=Mus musculus GN=Acadm PE=1 SV=1	+		418	24		1.24786	1.03554	0.945706	0.770456	0.903638	0.827028	1.09779	0.881148	0.805007	0.715882		Acadm (#24)		0.855523	-0.235796
Q07417	Acads	Acads (#8)	Short-chain specific acyl-CoA dehydrogenase, mitochondrial OS=Mus musculus GN=Acads PE=1 SV=2	+		3396	8		1.3307	1.19964	0.998191	0.845435	0.847742	0.905037	0.987986	0.825521	0.835384	0.803021		Acads (#8)		0.329456	-0.122206
Q9DBL1	Acadsb	Acadsb (#22)	Short/branched chain specific acyl-CoA dehydrogenase, mitochondrial OS=Mus musculus GN=Acadsb PE=1 SV=1	+		2125	22		1.10747	1.16712	0.983857	0.957338	0.958445	1.07689	1.03101	0.877975	0.919219	0.946272		Acadsb (#22)		0.0112834	0.0028824
P50544	Acadvl	Acadvl (#36)	Very long-chain specific acyl-CoA dehydrogenase, mitochondrial OS=Mus musculus GN=Acadvl PE=1 SV=3	+		1772	36		1.24047	1.05789	0.934278	0.787848	0.884219	0.790194	1.0225	0.791248	0.91854	0.776543		Acadvl (#36)		1.12157	-0.249999
Q6ZQK5	Acap2	Acap2 (#11)	Arf-GAP with coiled-coil, ANK repeat and PH domain-containing protein 2 OS=Mus musculus GN=Acap2 PE=1 SV=2			220	11		0.933124	1.0169	1.02835	1.14035	1.07244	1.18158	0.956288	1.0498	1.0098	1.13378		Acap2 (#11)		1.52153	0.142936
Q8QZT1	Acat1	Acat1 (#77)	Acetyl-CoA acetyltransferase, mitochondrial OS=Mus musculus GN=Acat1 PE=1 SV=1	+		2799	77		1.04766	0.979589	1.02847	0.934622	0.925676	0.88094	1.05187	0.959151	0.946323	0.847926		Acat1 (#77)		1.21435	-0.119591
Q8CAY6	Acat2	Acat2 (#26)	Acetyl-CoA acetyltransferase, cytosolic OS=Mus musculus GN=Acat2 PE=1 SV=2			3567	26		0.863879	0.929827	1.13252	1.30258	1.09837	1.27877	0.929362	1.0179	0.975863	1.1092		Acat2 (#26)		0.708315	0.168682
Q8BMP6	Acbd3	Acbd3 (#9)	Golgi resident protein GCP60 OS=Mus musculus GN=Acbd3 PE=1 SV=3			2648	9		1.00194	1.10181	0.965017	0.98925	1.09149	1.0455	0.950923	1.21079	0.99063	1.02837		Acbd3 (#9)		0.864723	0.102648
Q5XG73	Acbd5	Acbd5 (#7)	Acyl-CoA-binding domain-containing protein 5 OS=Mus musculus GN=Acbd5 PE=1 SV=1			3382	7		1.06456	0.97425	0.956411	0.780054	0.935523	0.936348	1.06265	1.02044	0.980852	0.903315		Acbd5 (#7)		0.780718	-0.119592
Q9D061	Acbd6	Acbd6 (#12)	Acyl-CoA-binding domain-containing protein 6 OS=Mus musculus GN=Acbd6 PE=1 SV=2			21	12		0.900994	1.08301	1.05808	1.29667	1.01342	1.25965	1.01884	1.24525	1.00868	1.22403		Acbd6 (#12)		2.87	0.288263
Q9D258	Acbd7	Acbd7 (#1)	Acyl-CoA-binding domain-containing protein 7 OS=Mus musculus GN=Acbd7 PE=3 SV=2			3684	1		0.770176	0.991675	1.13029	1.50173	1.13319	1.35337	0.999628	0.932271	0.966714	0.909728		Acbd7 (#1)		0.418818	0.168496
P09470	Ace	Ace (#7)	Angiotensin-converting enzyme OS=Mus musculus GN=Ace PE=1 SV=3			1335	7		1.03421	0.857214	1.01711	0.909689	0.895652	0.828865	1.08298	1.15729	0.970044	0.894148		Ace (#7)		0.543381	-0.113086
P21836	Ache	Ache (#1)	Acetylcholinesterase OS=Mus musculus GN=Ache PE=1 SV=1			4807	1		1.04683	0.880448	0.993654	0.901483	0.946697	0.83507	1.04531	0.793855	0.967513	0.887203		Ache (#1)		2.89249	-0.218632
Q9JIX8	Acin1	Acin1 (#13)	Apoptotic chromatin condensation inducer in the nucleus OS=Mus musculus GN=Acin1 PE=1 SV=3			3285	13		0.928258	0.80773	0.893878	0.722623	1.15539	0.649198	1.1168	1.0376	0.905671	0.767914		Acin1 (#13)		1.35838	-0.33666
Q91V92	Acly	Acly (#127)	ATP-citrate synthase OS=Mus musculus GN=Acly PE=1 SV=1	+		886	127		0.870671	0.936897	1.09719	1.22669	1.09211	1.23145	0.964407	0.965478	0.975625	1.05097		Acly (#127)		0.488029	0.109776
P28271	Aco1	Aco1 (#42)	Cytoplasmic aconitate hydratase OS=Mus musculus GN=Aco1 PE=1 SV=3	+		2278	42		0.836221	0.971086	1.1164	1.28554	1.04473	1.24996	1.00428	1.06296	0.998364	1.15282		Aco1 (#42)		1.02636	0.193489
Q99KI0	Aco2	Aco2 (#136)	Aconitate hydratase, mitochondrial OS=Mus musculus GN=Aco2 PE=1 SV=1	+		2562	136		1.08391	1.17888	1.03337	1.01938	0.923203	1.05443	1.04609	0.964825	0.913424	0.954981		Aco2 (#136)		0.271536	0.0481518
Q8VHQ9	Acot11	Acot11 (#5)	Acyl-coenzyme A thioesterase 11 OS=Mus musculus GN=Acot11 PE=1 SV=1			1290	5		1.12808	1.04298	0.933825	0.825586	0.855899	0.733929	1.04855	0.835752	1.03364	0.889378		Acot11 (#5)		1.05685	-0.211363
Q9CQR4	Acot13	Acot13 (#7)	Acyl-coenzyme A thioesterase 13 OS=Mus musculus GN=Acot13 PE=1 SV=1	+		4131	7		1.1705	1.05407	0.945489	0.831022	0.900552	0.912671	1.03315	0.93429	0.950305	0.839818		Acot13 (#7)		0.707472	-0.128294
Q9QYR9	Acot2	Acot2 (#8)	Acyl-coenzyme A thioesterase 2, mitochondrial OS=Mus musculus GN=Acot2 PE=1 SV=2	+		498	8		1.04759	1.11785	0.98945	1.00209	0.920971	1.10135	1.08745	0.986206	0.95454	0.97262		Acot2 (#8)		0.374263	0.0512156
Q32Q92	Acot6	Acot6 (#2)	Acyl-coenzyme A thioesterase 6 OS=Mus musculus GN=Acot6 PE=1 SV=1			498	2		1.07286	1.00901	0.964286	0.911563	0.925925	0.919166	1.09313	0.980367	0.943796	0.910221		Acot6 (#2)		0.649042	-0.077908
Q91V12	Acot7	Acot7 (#55)	Cytosolic acyl coenzyme A thioester hydrolase OS=Mus musculus GN=Acot7 PE=1 SV=2			332	55		0.90959	1.05647	1.03599	1.22262	1.02386	1.17747	0.9938	1.10144	1.03676	1.12563		Acot7 (#55)		2.16371	0.184725
P58137	Acot8	Acot8 (#4)	Acyl-coenzyme A thioesterase 8 OS=Mus musculus GN=Acot8 PE=1 SV=1			4410	4		1.01708	0.90264	0.931737	0.767115	1.03239	0.888337	1.02197	0.905824	0.996822	0.868475		Acot8 (#4)		2.23154	-0.20848
Q9R0X4	Acot9	Acot9 (#22)	Acyl-coenzyme A thioesterase 9, mitochondrial OS=Mus musculus GN=Acot9 PE=1 SV=1	+		2400	22		1.05781	1.19751	1.01049	1.05472	0.977466	1.0764	1.03087	1.02158	0.923363	0.959564		Acot9 (#22)		0.659249	0.084458
Q9R0H0	Acox1	Acox1 (#34)	Peroxisomal acyl-coenzyme A oxidase 1 OS=Mus musculus GN=Acox1 PE=1 SV=5	+		41	34		1.05083	0.997352	0.957538	0.940642	0.971124	1.05327	1.05709	0.980665	0.963419	0.952948		Acox1 (#34)		0.202556	-0.0215833
Q9EPL9	Acox3	Acox3 (#4)	Peroxisomal acyl-coenzyme A oxidase 3 OS=Mus musculus GN=Acox3 PE=1 SV=2	+		421	4		1.03615	0.998201	1.02384	0.97786	0.965118	1.03869	0.997562	0.93832	0.97733	0.940408		Acox3 (#4)		0.421823	-0.031604
Q9D358	Acp1	Acp1 (#8)	Low molecular weight phosphotyrosine protein phosphatase OS=Mus musculus GN=Acp1 PE=1 SV=3			1420	8		0.913747	0.899077	1.01127	1.15837	1.06185	1.20376	0.980284	0.991016	1.03285	1.20222		Acp1 (#8)		0.593201	0.117664
P24638	Acp2	Acp2 (#8)	Lysosomal acid phosphatase OS=Mus musculus GN=Acp2 PE=1 SV=2			3056	8		1.13643	1.09094	0.930139	0.929952	0.897681	0.778209	1.04734	0.958096	0.988417	0.882919		Acp2 (#8)		0.523283	-0.111319
Q8BP40	Acp6	Acp6 (#2)	Lysophosphatidic acid phosphatase type 6 OS=Mus musculus GN=Acp6 PE=1 SV=1	+		198	2		0.942643	0.913466	0.899986	0.811533	1.03286	0.76719	1.12105	1.03886	1.00347	0.959934		Acp6 (#2)		0.848033	-0.159486
Q99PU5	Acsbg1	Acsbg1 (#58)	Long-chain-fatty-acid--CoA ligase ACSBG1 OS=Mus musculus GN=Acsbg1 PE=1 SV=1			350	58		1.31479	1.21925	0.886867	0.844432	0.841617	0.740056	0.94632	0.753334	1.01041	0.862652		Acsbg1 (#58)		0.502309	-0.184446
Q8VCW8	Acsf2	Acsf2 (#20)	Acyl-CoA synthetase family member 2, mitochondrial OS=Mus musculus GN=Acsf2 PE=1 SV=1	+		342	20		1.26999	1.16855	0.930803	0.785445	0.799393	0.839647	1.06049	0.841116	0.93933	0.86255		Acsf2 (#20)		0.460791	-0.15031
Q3URE1	Acsf3	Acsf3 (#9)	Acyl-CoA synthetase family member 3, mitochondrial OS=Mus musculus GN=Acsf3 PE=1 SV=2	+		37	9		1.12606	1.00004	1.00143	0.833479	0.956961	0.923168	1.04005	0.86563	0.875501	0.83038		Acsf3 (#9)		1.15422	-0.165821
P41216	Acsl1	Acsl1 (#35)	Long-chain-fatty-acid--CoA ligase 1 OS=Mus musculus GN=Acsl1 PE=1 SV=2	+	+	733	35		1.02382	0.996242	1.02655	0.935688	0.964822	0.960299	1.00367	0.992674	0.981142	0.946502		Acsl1 (#35)		1.07518	-0.049524
Q9CZW4	Acsl3	Acsl3 (#30)	Long-chain-fatty-acid--CoA ligase 3 OS=Mus musculus GN=Acsl3 PE=1 SV=2			257	30		1.00392	0.853255	0.96521	0.865895	1.04322	0.901885	1.00816	0.946411	0.979494	0.918389		Acsl3 (#30)		2.6817	-0.157078
Q9QUJ7	Acsl4	Acsl4 (#39)	Long-chain-fatty-acid--CoA ligase 4 OS=Mus musculus GN=Acsl4 PE=1 SV=2	+	+	257	39		0.865609	0.775345	1.05372	0.948846	1.11263	0.929347	0.942569	0.806199	1.02548	0.912573		Acsl4 (#39)		1.24299	-0.192709
Q8JZR0	Acsl5	Acsl5 (#3)	Long-chain-fatty-acid--CoA ligase 5 OS=Mus musculus GN=Acsl5 PE=1 SV=1			733	3		0.954112	0.961453	1.02228	1.00157	1.02892	1.02845	1.06557	1.07961	0.929115	0.961872		Acsl5 (#3)		0.0745049	0.00994683
Q91WC3	Acsl6	Acsl6 (#47)	Long-chain-fatty-acid--CoA ligase 6 OS=Mus musculus GN=Acsl6 PE=1 SV=1	+		733	47		1.06346	0.961094	0.950485	0.833369	0.965783	0.860323	1.05602	0.879119	0.964253	0.873402		Acsl6 (#47)		2.22193	-0.181964
Q99NB1	Acss1	Acss1 (#12)	Acetyl-coenzyme A synthetase 2-like, mitochondrial OS=Mus musculus GN=Acss1 PE=1 SV=1	+		2327	12		1.2306	1.32089	0.946913	0.848398	0.798454	0.963595	1.13203	0.898723	0.892008	0.876837		Acss1 (#12)		0.0630797	-0.0285665
Q9QXG4	Acss2	Acss2 (#10)	Acetyl-coenzyme A synthetase, cytoplasmic OS=Mus musculus GN=Acss2 PE=1 SV=2			778	10		0.859477	0.944266	1.05291	1.22456	1.04556	1.21917	1.05523	0.980933	0.98682	1.08899		Acss2 (#10)		0.618488	0.122407
P68134	Acta1	Acta1 (#366)	Actin, alpha skeletal muscle OS=Mus musculus GN=Acta1 PE=1 SV=1			1077	366		1.00054	1.12335	1.04521	1.1922	1.00063	1.12673	0.994791	1.02393	0.95883	1.04717		Acta1 (#366)		1.69159	0.139381
P63260	Actg1	Actg1 (#158)	Actin, cytoplasmic 2 OS=Mus musculus GN=Actg1 PE=1 SV=1			1077	158		0.982167	1.06407	1.04328	1.11913	1.02012	1.12632	1.00676	1.00459	0.947667	1.05316		Actg1 (#158)		1.50286	0.101765
Q9Z2N8	Actl6a	Actl6a (#5)	Actin-like protein 6A OS=Mus musculus GN=Actl6a PE=1 SV=2			2774	5		0.995265	1.25729	1.01777	0.950477	0.933791	0.97779	1.0596	1.12881	0.993577	0.951806		Actl6a (#5)		0.327315	0.0668445
Q99MR0	Actl6b	Actl6b (#3)	Actin-like protein 6B OS=Mus musculus GN=Actl6b PE=1 SV=1			2774	3		1.04345	1.36901	1.02441	1.12476	1.0183	1.1856	0.978636	1.23429	0.935206	1.15282		Actl6b (#3)		2.60539	0.276539
Q7TPR4	Actn1	Actn1 (#31)	Alpha-actinin-1 OS=Mus musculus GN=Actn1 PE=1 SV=1			100	31		1.1167	1.09648	0.976501	1.01387	1.07479	1.03588	0.907497	0.960292	0.924517	0.966102		Actn1 (#31)		0.131645	0.0239344
Q9JI91	Actn2	Actn2 (#27)	Alpha-actinin-2 OS=Mus musculus GN=Actn2 PE=1 SV=2			100	27		1.08659	1.00846	1.05488	1.0409	1.09587	1.07946	0.861613	0.910161	0.901048	0.943102		Actn2 (#27)		0.002954	-0.000756491
P57780	Actn4	Actn4 (#88)	Alpha-actinin-4 OS=Mus musculus GN=Actn4 PE=1 SV=1			100	88		1.04399	1.01938	1.02352	1.07238	1.03975	1.0678	0.954381	1.03109	0.938358	1.01192		Actn4 (#88)		0.787691	0.0583365
Q9QZB7	Actr10	Actr10 (#19)	Actin-related protein 10 OS=Mus musculus GN=Actr10 PE=1 SV=2			1970	19		1.064	1.0517	1.05672	1.03632	0.993148	1.03219	0.933097	0.937477	0.953034	0.996201		Actr10 (#19)		0.127259	0.0162784
P61164	Actr1a	Actr1a (#22)	Alpha-centractin OS=Mus musculus GN=Actr1a PE=1 SV=1			491	22		1.00668	1.04083	1.05697	1.07531	0.969687	1.02023	0.998222	0.99579	0.968441	0.999653		Actr1a (#22)		0.591849	0.0376995
Q8R5C5	Actr1b	Actr1b (#40)	Beta-centractin OS=Mus musculus GN=Actr1b PE=1 SV=1			491	40		1.02662	1.04265	1.01772	1.03503	1.00376	1.06795	0.979045	1.0018	0.972853	1.00906		Actr1b (#40)		1.07133	0.0443973
P61161	Actr2	Actr2 (#55)	Actin-related protein 2 OS=Mus musculus GN=Actr2 PE=1 SV=1			2495	55		0.982844	0.98627	1.06304	1.03061	1.02539	1.07748	0.957754	0.989276	0.970972	1.00554		Actr2 (#55)		0.301663	0.0257982
Q99JY9	Actr3	Actr3 (#44)	Actin-related protein 3 OS=Mus musculus GN=Actr3 PE=1 SV=3			806	44		0.95525	1.02034	1.05636	1.09347	1.02167	1.12533	0.988629	1.09081	0.978096	1.0809		Actr3 (#44)		1.97258	0.114085
Q641P0	Actr3b	Actr3b (#29)	Actin-related protein 3B OS=Mus musculus GN=Actr3b PE=1 SV=1			806	29		0.960926	0.9779	1.06451	0.994393	1.04472	1.02746	0.947532	0.898399	0.982311	1.0065		Actr3b (#29)		0.242485	-0.0277613
P37172	Acvr1	Acvr1 (#3)	Activin receptor type-1 OS=Mus musculus GN=Acvr1 PE=2 SV=2			4367	3		1.04631	0.965383	0.956027	0.90254	1.06278	0.980074	0.940634	0.926407	0.994242	0.982298		Acvr1 (#3)		0.868251	-0.0711024
Q61271	Acvr1b	Acvr1b (#2)	Activin receptor type-1B OS=Mus musculus GN=Acvr1b PE=1 SV=1			4430	2		0.941046	0.88637	1.09146	0.76893	0.995203	0.899927	1.02027	0.805325	0.95202	0.939201		Acvr1b (#2)		1.92384	-0.219548
P27038	Acvr2a	Acvr2a (#4)	Activin receptor type-2A OS=Mus musculus GN=Acvr2a PE=1 SV=1			1961	4		1.07095	0.815951	0.953578	0.691811	0.936915	0.686026	1.0941	0.821817	0.944458	0.693459		Acvr2a (#4)		3.21683	-0.432699
Q99JW2	Acy1	Acy1 (#2)	Aminoacylase-1 OS=Mus musculus GN=Acy1 PE=1 SV=1			3117	2		0.958968	1.2686	1.1002	1.05499	0.908462	1.11542	0.989057	1.09617	1.04331	1.12047		Acy1 (#2)		1.57809	0.178105
P56376	Acyp1	Acyp1 (#9)	Acylphosphatase-1 OS=Mus musculus GN=Acyp1 PE=1 SV=2			4035	9		0.832343	1.0906	1.08823	1.25042	1.00711	1.33037	1.03984	1.17757	1.03247	1.27014		Acyp1 (#9)		2.04958	0.294049
P56375	Acyp2	Acyp2 (#5)	Acylphosphatase-2 OS=Mus musculus GN=Acyp2 PE=1 SV=2	+		4381	5		0.91177	0.999811	1.0844	1.13522	1.008	1.11283	0.848504	0.958348	1.14733	1.13972		Acyp2 (#5)		0.493808	0.101564
P03958	Ada	Ada (#4)	Adenosine deaminase OS=Mus musculus GN=Ada PE=1 SV=3			1828	4		1.09242	0.988885	0.923216	1.17111	0.900073	1.09081	1.03559	1.08995	1.0487	1.10479		Ada (#4)		0.984	0.125148
O35598	Adam10	Adam10 (#15)	Disintegrin and metalloproteinase domain-containing protein 10 OS=Mus musculus GN=Adam10 PE=1 SV=2			1281	15		0.996254	0.875083	0.952436	0.803631	0.9293	0.790115	1.10326	0.967072	1.01875	0.858429		Adam10 (#15)		1.93036	-0.220674
Q9R1V4	Adam11	Adam11 (#9)	Disintegrin and metalloproteinase domain-containing protein 11 OS=Mus musculus GN=Adam11 PE=1 SV=2			4611	9		0.985081	0.858502	0.954126	0.916162	1.01443	0.879109	1.00547	0.955785	1.04088	0.966232		Adam11 (#9)		1.85208	-0.128809
O88839	Adam15	Adam15 (#1)	Disintegrin and metalloproteinase domain-containing protein 15 OS=Mus musculus GN=Adam15 PE=1 SV=2			2931	1		0.636076	0.715756	1.13569	0.70383	0.932463	1.05289	1.23219	0.948248	1.06358	1.01085		Adam15 (#1)		0.328245	-0.159204
Q9Z0F8	Adam17	Adam17 (#3)	Disintegrin and metalloproteinase domain-containing protein 17 OS=Mus musculus GN=Adam17 PE=1 SV=3			2462	3		1.10627	1.16138	0.914064	0.807625	0.921985	0.959323	1.10733	1.08216	0.950352	0.960998		Adam17 (#3)		0.0439145	-0.0136619
Q60718	Adam2	Adam2 (#1)	Disintegrin and metalloproteinase domain-containing protein 2 OS=Mus musculus GN=Adam2 PE=1 SV=2			4142	1		0.955302	0.996682	0.972242	1.1234	1.02669	1.18785	0.964977	1.04988	1.08079	1.08246		Adam2 (#1)		1.22519	0.120779
Q9R1V6	Adam22	Adam22 (#31)	Disintegrin and metalloproteinase domain-containing protein 22 OS=Mus musculus GN=Adam22 PE=1 SV=2			509	31		1.04951	0.922932	0.997835	0.972006	0.968716	0.931191	0.946423	0.874469	1.03751	1.01645		Adam22 (#31)		0.97192	-0.0847849
Q9R1V7	Adam23	Adam23 (#16)	Disintegrin and metalloproteinase domain-containing protein 23 OS=Mus musculus GN=Adam23 PE=1 SV=1			2633	16		0.971203	0.88479	1.01647	0.973062	1.02507	1.00175	0.9783	0.928048	1.00896	1.02397		Adam23 (#16)		0.655848	-0.0570715
Q61072	Adam9	Adam9 (#3)	Disintegrin and metalloproteinase domain-containing protein 9 OS=Mus musculus GN=Adam9 PE=1 SV=2			3310	3		0.996837	0.841897	0.974249	0.896687	0.994776	0.918035	1.00808	0.831175	1.02606	0.908213		Adam9 (#3)		2.78343	-0.186723
P97857	Adamts1	Adamts1 (#1)	A disintegrin and metalloproteinase with thrombospondin motifs 1 OS=Mus musculus GN=Adamts1 PE=1 SV=4			4838	1		0.946919	1.66875	0.959979	0.987679	1.14814	1.45085	0.907003	1.35462	1.03796	1.25816		Adamts1 (#1)		1.57114	0.410474
Q8R2V5	Adap2	Adap2 (#1)	Arf-GAP with dual PH domain-containing protein 2 OS=Mus musculus GN=Adap2 PE=1 SV=1			3564	1		0.784698	0.963443	1.07356	1.06829	1.05018	1.07336	0.993073	1.04695	1.09849	1.02918		Adap2 (#1)		0.26485	0.0605325
Q99MU3	Adar	Adar (#3)	Double-stranded RNA-specific adenosine deaminase OS=Mus musculus GN=Adar PE=1 SV=2			1630	3		0.92483	1.14038	0.977378	1.04379	1.15704	1.0567	1.02579	1.2809	0.914963	1.11962		Adar (#3)		1.20249	0.175576
Q91ZS8	Adarb1	Adarb1 (#1)	Double-stranded RNA-specific editase 1 OS=Mus musculus GN=Adarb1 PE=1 SV=1			5139	1		0.87312	0.886818	0.903461	0.729925	1.02435	0.696172	1.11256	1.03352	1.08651	0.942951		Adarb1 (#1)		0.923666	-0.230642
Q9D0L4	Adck1	Adck1 (#13)	Uncharacterized aarF domain-containing protein kinase 1 OS=Mus musculus GN=Adck1 PE=1 SV=1	+		2264	13		0.995959	0.907835	0.989712	0.843204	0.982704	0.875842	1.04125	0.870255	0.990377	0.882384		Adck1 (#13)		4.46688	-0.191248
Q6NSR3	Adck2	Adck2 (#1)	Uncharacterized aarF domain-containing protein kinase 2 OS=Mus musculus GN=Adck2 PE=2 SV=1	+		4052	1		0.882709	0.921321	0.815358	0.630436	1.07545	1.06792	1.13673	0.918074	1.08975	0.959647		Adck2 (#1)		0.465001	-0.162217
O88444	Adcy1	Adcy1 (#13)	Adenylate cyclase type 1 OS=Mus musculus GN=Adcy1 PE=1 SV=2			670	13		0.978663	0.952172	1.02155	0.979717	0.970465	1.00271	1.01299	0.975167	1.01633	0.975184		Adcy1 (#13)		0.904986	-0.0334566
Q80TL1	Adcy2	Adcy2 (#9)	Adenylate cyclase type 2 OS=Mus musculus GN=Adcy2 PE=1 SV=2			670	9		1.07431	0.85004	0.94609	0.71555	0.90761	0.740668	1.09923	0.958878	0.972754	0.803591		Adcy2 (#9)		1.88325	-0.301335
Q8VHH7	Adcy3	Adcy3 (#13)	Adenylate cyclase type 3 OS=Mus musculus GN=Adcy3 PE=1 SV=2			2473	13		0.978075	0.801341	1.00551	0.887395	1.01121	0.881933	1.01229	0.923257	0.992924	0.907729		Adcy3 (#13)		2.29398	-0.185476
P84309	Adcy5	Adcy5 (#9)	Adenylate cyclase type 5 OS=Mus musculus GN=Adcy5 PE=1 SV=2			670	9		1.01192	0.8663	1.00245	0.827803	0.972106	0.884167	0.991624	0.867461	1.0219	0.900057		Adcy5 (#9)		4.10465	-0.202656
Q01341	Adcy6	Adcy6 (#4)	Adenylate cyclase type 6 OS=Mus musculus GN=Adcy6 PE=1 SV=1			670	4		1.01635	0.802379	0.920358	0.73079	1.01027	0.869928	1.03823	0.848337	1.01479	0.899548		Adcy6 (#4)		2.44186	-0.270976
P97490	Adcy8	Adcy8 (#14)	Adenylate cyclase type 8 OS=Mus musculus GN=Adcy8 PE=1 SV=2			670	14		0.931967	0.900131	1.0125	0.983434	1.01069	1.01262	0.988555	1.063	1.05629	1.09439		Adcy8 (#14)		0.0845097	0.0132916
P51830	Adcy9	Adcy9 (#22)	Adenylate cyclase type 9 OS=Mus musculus GN=Adcy9 PE=1 SV=1			2082	22		0.97855	0.923051	1.01998	1.03204	1.05228	1.03156	0.954651	0.962635	0.994542	1.01918		Adcy9 (#22)		0.0885899	-0.00972846
P70205	Adcyap1r1	Adcyap1r1 (#7)	Pituitary adenylate cyclase-activating polypeptide type I receptor OS=Mus musculus GN=Adcyap1r1 PE=1 SV=1			1384	7		1.18452	1.08418	0.868429	0.783028	0.838361	0.720364	1.08887	0.994697	1.01982	0.87724		Adcyap1r1 (#7)		0.560011	-0.168733
Q9QYC0	Add1	Add1 (#79)	Alpha-adducin OS=Mus musculus GN=Add1 PE=1 SV=2			415	79		1.04109	1.00136	0.995113	1.03877	1.00407	0.98522	0.980419	1.08327	0.979317	1.03898		Add1 (#79)		0.717509	0.0415416
Q9QYB8	Add2	Add2 (#52)	Beta-adducin OS=Mus musculus GN=Add2 PE=1 SV=4			415	52		1.02454	0.992752	1.03278	1.02299	1.02214	0.995149	0.959527	1.02351	0.961007	1.00743		Add2 (#52)		0.194285	0.0126714
Q9QYB5	Add3	Add3 (#44)	Gamma-adducin OS=Mus musculus GN=Add3 PE=1 SV=2			415	44		1.08205	1.13009	1.01482	1.03714	0.939131	0.978658	1.01892	1.15377	0.945072	0.989567		Add3 (#44)		0.630101	0.0798423
Q8C4G9	Adgra1	Adgra1 (#1)	Adhesion G protein-coupled receptor A1 OS=Mus musculus GN=Adgra1 PE=2 SV=1			3490	1		0.967562	0.476484	0.987609	0.664043	1.1331	0.602027	0.893873	0.733381	1.01785	0.763716		Adgra1 (#1)		2.44248	-0.641379
Q7TT36	Adgra3	Adgra3 (#1)	Adhesion G protein-coupled receptor A3 OS=Mus musculus GN=Adgra3 PE=2 SV=3			4609	1		1.01786	0.867946	0.903652	0.72009	1.00871	0.836341	1.08385	0.82393	0.985932	0.761795		Adgra3 (#1)		2.91417	-0.31909
Q8CGM1	Adgrb2	Adgrb2 (#7)	Adhesion G protein-coupled receptor B2 OS=Mus musculus GN=Adgrb2 PE=1 SV=2			78	7		1.07006	0.769613	0.993947	0.746376	0.9297	0.763621	1.04457	0.924336	0.96173	0.848587		Adgrb2 (#7)		2.49227	-0.305928
Q80ZF8	Adgrb3	Adgrb3 (#17)	Adhesion G protein-coupled receptor B3 OS=Mus musculus GN=Adgrb3 PE=1 SV=2			78	17		1.04516	0.712682	0.993781	0.652015	0.925067	0.646198	1.10338	0.890281	0.932614	0.735683		Adgrb3 (#17)		2.61318	-0.465958
Q8K209	Adgrg1	Adgrg1 (#1)	Adhesion G-protein coupled receptor G1 OS=Mus musculus GN=Adgrg1 PE=1 SV=1			1853	1		0.940261	0.894233	0.997541	0.941654	0.919626	0.920066	0.959607	1.00317	1.18296	1.07895		Adgrg1 (#1)		0.223423	-0.0447261
Q80TR1	Adgrl1	Adgrl1 (#41)	Adhesion G protein-coupled receptor L1 OS=Mus musculus GN=Adgrl1 PE=1 SV=2			239	41		1.02358	0.786419	0.961521	0.802566	0.977635	0.814974	1.02203	0.907636	1.01524	0.908149		Adgrl1 (#41)		2.4962	-0.247112
Q8JZZ7	Adgrl2	Adgrl2 (#17)	Adhesion G protein-coupled receptor L2 OS=Mus musculus GN=Adgrl2 PE=1 SV=3			239	17		1.04947	0.936175	0.977678	0.839877	0.989474	0.870872	0.929642	0.897623	1.05374	0.977426		Adgrl2 (#17)		1.65506	-0.145442
Q80TS3	Adgrl3	Adgrl3 (#27)	Adhesion G protein-coupled receptor L3 OS=Mus musculus GN=Adgrl3 PE=1 SV=3			239	27		0.905763	0.673349	1.03582	0.928842	1.01268	0.921266	1.02275	0.954716	1.02298	0.956655		Adgrl3 (#27)		0.869666	-0.183512
P28474	Adh5	Adh5 (#19)	Alcohol dehydrogenase class-3 OS=Mus musculus GN=Adh5 PE=1 SV=3			391	19		0.97394	1.12859	1.10505	1.3325	0.968933	1.20726	0.920818	1.16255	1.03126	1.18404		Adh5 (#19)		2.63282	0.267107
Q8R0N6	Adhfe1	Adhfe1 (#6)	Hydroxyacid-oxoacid transhydrogenase, mitochondrial OS=Mus musculus GN=Adhfe1 PE=1 SV=2	+		1986	6		1.09724	1.03217	1.03447	0.812276	0.81456	0.979098	1.17286	0.838661	0.880867	0.841984		Adhfe1 (#6)		0.571257	-0.144124
Q99JT9	Adi1	Adi1 (#2)	1,2-dihydroxy-3-keto-5-methylthiopentene dioxygenase OS=Mus musculus GN=Adi1 PE=1 SV=1			1968	2		0.953066	0.831294	1.08486	1.09981	0.976365	1.01641	0.996356	0.887579	0.989352	1.00421		Adi1 (#2)		0.275055	-0.0529517
Q91VH1	Adipor1	Adipor1 (#3)	Adiponectin receptor protein 1 OS=Mus musculus GN=Adipor1 PE=1 SV=1			3282	3		0.958818	0.902053	1.00921	0.923766	1.07204	0.994151	0.902321	0.912558	1.05761	0.955419		Adipor1 (#3)		0.877145	-0.0909644
P55264	Adk	Adk (#6)	Adenosine kinase OS=Mus musculus GN=Adk PE=1 SV=2			65	6		1.01718	1.34539	1.00589	1.29969	0.930956	1.24239	1.06354	1.16629	0.982422	1.18971		Adk (#6)		3.62539	0.319743
Q9Z103	Adnp	Adnp (#7)	Activity-dependent neuroprotector homeobox protein OS=Mus musculus GN=Adnp PE=1 SV=2			4522	7		0.937719	1.03355	0.886307	0.729185	1.02786	0.771685	1.07831	1.0462	1.06981	0.920512		Adnp (#7)		0.648846	-0.16303
Q6PDY2	Ado	Ado (#9)	2-aminoethanethiol dioxygenase OS=Mus musculus GN=Ado PE=1 SV=2			704	9		0.958668	1.05961	1.01088	1.10763	0.998517	1.1971	1.01346	1.07256	1.01847	1.12486		Ado (#9)		2.3273	0.152616
Q8VDL4	Adpgk	Adpgk (#6)	ADP-dependent glucokinase OS=Mus musculus GN=Adpgk PE=1 SV=2			1890	6		0.969891	0.962467	0.948755	0.913939	0.996868	0.974619	1.09202	0.930675	0.992467	0.920772		Adpgk (#6)		1.17602	-0.0872822
P54923	Adprh	Adprh (#29)	[Protein ADP-ribosylarginine] hydrolase OS=Mus musculus GN=Adprh PE=1 SV=1			1726	29		0.955944	1.0508	1.03277	1.09544	0.987403	1.07248	1.00415	1.00562	1.01974	1.07307		Adprh (#29)		1.70866	0.0832763
Q8CG72	Adprhl2	Adprhl2 (#7)	Poly(ADP-ribose) glycohydrolase ARH3 OS=Mus musculus GN=Adprhl2 PE=1 SV=1			1703	7		1.05566	1.19405	1.08845	1.18793	0.928231	1.19195	0.981095	1.13303	0.946567	1.154		Adprhl2 (#7)		2.33933	0.231651
Q01338	Adra2a	Adra2a (#3)	Alpha-2A adrenergic receptor OS=Mus musculus GN=Adra2a PE=1 SV=1			4124	3		1.26983	1.02424	1.01197	0.958553	0.891925	0.73771	1.02355	0.830174	0.802728	0.792199		Adra2a (#3)		0.690887	-0.196665
Q01337	Adra2c	Adra2c (#3)	Alpha-2C adrenergic receptor OS=Mus musculus GN=Adra2c PE=3 SV=1			3455	3		0.946875	0.888874	1.08473	0.933101	0.982131	0.95975	0.957195	0.917877	1.02907	1.02763		Adra2c (#3)		0.826019	-0.0808433
Q3UYH7	Adrbk2	Adrbk2 (#5)	Beta-adrenergic receptor kinase 2 OS=Mus musculus GN=Adrbk2 PE=1 SV=2			191	5		0.911265	0.907363	1.04821	1.07895	1.02908	1.04705	1.01469	1.08734	0.99675	1.03824		Adrbk2 (#5)		0.318566	0.0438173
Q9JKV1	Adrm1	Adrm1 (#5)	Proteasomal ubiquitin receptor ADRM1 OS=Mus musculus GN=Adrm1 PE=1 SV=2			2885	5		1.0292	0.951047	1.02057	1.09253	1.04283	0.910854	0.889046	0.93527	1.01835	0.92059		Adrm1 (#5)		0.396823	-0.0566653
P54822	Adsl	Adsl (#15)	Adenylosuccinate lyase OS=Mus musculus GN=Adsl PE=1 SV=2			512	15		0.978282	1.04258	1.03066	1.14051	0.978618	1.12971	1.03455	1.21775	0.977888	1.09138		Adsl (#15)		2.1589	0.167742
P46664	Adss	Adss (#17)	Adenylosuccinate synthetase isozyme 2 OS=Mus musculus GN=Adss PE=1 SV=2			1228	17		0.949585	0.998469	1.03988	1.1888	1.05327	1.12353	0.951761	1.0227	1.00551	1.09405		Adss (#17)		1.14177	0.116831
P63002	Aes	Aes (#1)	Amino-terminal enhancer of split OS=Mus musculus GN=Aes PE=1 SV=1			5090	1		0.791164	1.19601	0.951565	0.928907	1.18282	1.28948	1.28992	1.24708	0.784529	1.14596		Aes (#1)		0.682428	0.236779
Q80YS6	Afap1	Afap1 (#7)	Actin filament-associated protein 1 OS=Mus musculus GN=Afap1 PE=1 SV=1			187	7		1.04108	0.989836	1.0196	0.976254	0.958632	1.0356	0.979986	0.881568	1.00071	1.09737		Afap1 (#7)		0.0543884	-0.00874352
Q5DTU0	Afap1l2	Afap1l2 (#2)	Actin filament-associated protein 1-like 2 OS=Mus musculus GN=Afap1l2 PE=1 SV=2			5304	2		1.05032	1.01156	0.959866	0.775161	1.02385	1.0891	1.1287	1.0006	0.837255	0.821113		Afap1l2 (#2)		0.346821	-0.0950716
Q9QZQ1	Afdn	Afdn (#77)	Afadin OS=Mus musculus GN=Afdn PE=1 SV=3			108	77		0.988403	0.927146	1.00466	0.985148	1.01277	0.980903	0.980048	1.00421	1.01412	1.00617		Afdn (#77)		0.564211	-0.0285878
Q920A7	Afg3l1	Afg3l1 (#6)	AFG3-like protein 1 OS=Mus musculus GN=Afg3l1 PE=1 SV=2	+		1339	6		1.13644	0.989206	0.932672	0.740082	0.919941	0.75206	1.077	0.827202	0.93395	0.797112		Afg3l1 (#6)		1.70558	-0.286765
Q8JZQ2	Afg3l2	Afg3l2 (#41)	AFG3-like protein 2 OS=Mus musculus GN=Afg3l2 PE=1 SV=1	+		1339	41		1.06095	0.945838	1.00181	0.857598	0.9759	0.859358	0.992258	0.86885	0.969088	0.858843		Afg3l2 (#41)		3.0759	-0.187847
Q80WT5	Aftph	Aftph (#4)	Aftiphilin OS=Mus musculus GN=Aftph PE=1 SV=2			4139	4		0.909028	0.950722	0.998044	1.03046	1.06954	1.05619	1.02242	1.05929	1.00096	1.1322		Aftph (#4)		0.548512	0.0643066
Q3UPL5	Ag2	Ag2 (#1)	Uncharacterized protein C11orf96 homolog OS=Mus musculus GN=Ag2 PE=1 SV=2			5135	1		0.861177	0.872446	0.976817	1.01095	1.04728	1.09904	1.00235	1.00136	1.11237	1.02642		Ag2 (#1)		0.017084	0.0040946
Q64191	Aga	Aga (#1)	N(4)-(beta-N-acetylglucosaminyl)-L-asparaginase OS=Mus musculus GN=Aga PE=1 SV=1			5291	1		1.13969	2.26474	1.1006	1.45843	0.686378	1.44928	1.08356	1.65339	0.989782	1.68441		Aga (#1)		2.57956	0.770363
Q8BXK8	Agap1	Agap1 (#8)	Arf-GAP with GTPase, ANK repeat and PH domain-containing protein 1 OS=Mus musculus GN=Agap1 PE=1 SV=1			80	8		0.961509	0.941518	1.02544	1.01975	0.983544	1.08282	1.01811	1.10603	1.0114	1.05331		Agap1 (#8)		0.586634	0.0556942
Q3UHD9	Agap2	Agap2 (#31)	Arf-GAP with GTPase, ANK repeat and PH domain-containing protein 2 OS=Mus musculus GN=Agap2 PE=1 SV=1			671	31		1.0312	0.912613	1.01185	0.895489	0.971385	0.982622	0.946752	0.98266	1.03881	1.03973		Agap2 (#31)		0.566614	-0.0561849
Q8VHH5	Agap3	Agap3 (#22)	Arf-GAP with GTPase, ANK repeat and PH domain-containing protein 3 OS=Mus musculus GN=Agap3 PE=1 SV=1			80	22		0.972333	0.986774	1.04268	1.00601	0.993808	1.04979	0.994127	0.987438	0.997056	1.02631		Agap3 (#22)		0.287006	0.0161341
Q8K2K6	Agfg1	Agfg1 (#14)	Arf-GAP domain and FG repeat-containing protein 1 OS=Mus musculus GN=Agfg1 PE=1 SV=2			1914	14		0.87854	0.967852	1.05674	1.00222	1.03072	1.07169	0.977365	0.988432	1.05664	1.06365		Agfg1 (#14)		0.197954	0.0290554
Q80WC7	Agfg2	Agfg2 (#5)	Arf-GAP domain and FG repeat-containing protein 2 OS=Mus musculus GN=Agfg2 PE=1 SV=1			675	5		0.907666	0.984748	1.05393	1.10155	1.08322	1.17943	0.959085	0.891446	0.9961	1.08476		Agfg2 (#5)		0.328396	0.064322
Q9ESW4	Agk	Agk (#35)	Acylglycerol kinase, mitochondrial OS=Mus musculus GN=Agk PE=1 SV=1	+	+	62	35		0.996081	0.854324	1.0029	0.837139	0.97625	0.833419	1.00826	0.77103	1.01651	0.892193		Agk (#35)		2.97265	-0.257106
Q8CJG1	Ago1	Ago1 (#4)	Protein argonaute-1 OS=Mus musculus GN=Ago1 PE=1 SV=2			1269	4		0.959605	1.16472	0.893793	0.997681	1.04105	1.0347	1.08667	1.15002	1.01887	1.10439		Ago1 (#4)		1.03603	0.125458
Q8CJG0	Ago2	Ago2 (#6)	Protein argonaute-2 OS=Mus musculus GN=Ago2 PE=1 SV=3			1269	6		0.974323	1.1465	0.912953	1.15729	1.1043	1.12755	1.03922	1.24405	0.969204	1.07931		Ago2 (#6)		2.04821	0.204346
O35083	Agpat1	Agpat1 (#10)	1-acyl-sn-glycerol-3-phosphate acyltransferase alpha OS=Mus musculus GN=Agpat1 PE=1 SV=1			3563	10		1.02393	0.905743	0.954713	0.946304	1.03717	0.997047	0.990899	0.960651	0.993285	0.993514		Agpat1 (#10)		0.936213	-0.0582047
Q9D517	Agpat3	Agpat3 (#16)	1-acyl-sn-glycerol-3-phosphate acyltransferase gamma OS=Mus musculus GN=Agpat3 PE=1 SV=2			2615	16		1.06974	0.988354	0.952483	0.866997	0.953451	0.870632	1.02012	0.880952	1.00421	0.908258		Agpat3 (#16)		1.84552	-0.147481
Q8K4X7	Agpat4	Agpat4 (#24)	1-acyl-sn-glycerol-3-phosphate acyltransferase delta OS=Mus musculus GN=Agpat4 PE=1 SV=1			2551	24		0.997113	0.915965	0.966489	1.02992	1.06109	0.996069	0.948259	0.985563	1.02705	1.01988		Agpat4 (#24)		0.14038	-0.015286
Q9D1E8	Agpat5	Agpat5 (#6)	1-acyl-sn-glycerol-3-phosphate acyltransferase epsilon OS=Mus musculus GN=Agpat5 PE=2 SV=2	+		4797	6		1.05179	0.878712	0.988566	0.712512	0.959373	0.758779	0.97714	0.756796	1.02313	0.833419		Agpat5 (#6)		2.82929	-0.346951
Q8C0I1	Agps	Agps (#24)	Alkyldihydroxyacetonephosphate synthase, peroxisomal OS=Mus musculus GN=Agps PE=1 SV=1			330	24		0.97616	0.873742	0.977796	0.919383	1.00521	0.914438	1.04708	0.933181	0.993762	0.933245		Agps (#24)		3.00469	-0.128419
A2ASQ1	Agrn	Agrn (#10)	Agrin OS=Mus musculus GN=Agrn PE=1 SV=1			3061	10		1.00816	0.808284	1.05719	0.95035	0.957708	0.879822	0.907346	0.702703	1.0696	1.00067		Agrn (#10)		1.09259	-0.211942
Q641K1	Agtpbp1	Agtpbp1 (#8)	Cytosolic carboxypeptidase 1 OS=Mus musculus GN=Agtpbp1 PE=1 SV=2			4041	8		0.992648	0.972978	1.04199	1.04007	0.976376	0.990385	0.972266	0.96591	1.01672	1.04385		Agtpbp1 (#8)		0.0406379	0.0035086
Q8CJF7	Ahctf1	Ahctf1 (#1)	Protein ELYS OS=Mus musculus GN=Ahctf1 PE=1 SV=1			3833	1		0.724094	0.568171	0.812475	0.480558	0.992234	0.491385	1.28403	0.770621	1.18717	0.899932		Ahctf1 (#1)		1.57657	-0.651502
P50247	Ahcy	Ahcy (#24)	Adenosylhomocysteinase OS=Mus musculus GN=Ahcy PE=1 SV=3			1106	24		1.04585	1.27496	1.0349	1.18793	0.993052	1.22803	0.914345	1.02041	1.01185	1.12406		Ahcy (#24)		1.87887	0.220241
Q80SW1	Ahcyl1	Ahcyl1 (#17)	S-adenosylhomocysteine hydrolase-like protein 1 OS=Mus musculus GN=Ahcyl1 PE=1 SV=1			1106	17		0.962958	1.05432	1.19824	1.05106	0.973796	0.960833	0.938298	0.895752	0.926709	0.937689		Ahcyl1 (#17)		0.115926	-0.0255162
Q68FL4	Ahcyl2	Ahcyl2 (#30)	Putative adenosylhomocysteinase 3 OS=Mus musculus GN=Ahcyl2 PE=1 SV=1			1106	30		0.993318	1.06447	1.13335	1.01976	1.00766	1.02835	0.96564	0.933619	0.90004	0.940855		Ahcyl2 (#30)		0.00811581	-0.00157886
Q6PAL7	Ahdc1	Ahdc1 (#1)	AT-hook DNA-binding motif-containing protein 1 OS=Mus musculus GN=Ahdc1 PE=1 SV=1			1819	1		0.949009	0.761636	0.981417	0.55176	0.914641	0.464682	1.08279	0.948943	1.07214	0.874726		Ahdc1 (#1)		1.25542	-0.521813
Q8K3E5	Ahi1	Ahi1 (#10)	Jouberin OS=Mus musculus GN=Ahi1 PE=1 SV=2			2678	10		0.937283	0.928665	0.94071	1.01988	1.13953	1.12089	0.997091	1.01236	0.985388	1.06881		Ahi1 (#10)		0.267481	0.0437224
Q8BK64	Ahsa1	Ahsa1 (#24)	Activator of 90 kDa heat shock protein ATPase homolog 1 OS=Mus musculus GN=Ahsa1 PE=1 SV=2			508	24		0.954226	1.07046	0.98142	1.09489	1.01335	1.15537	1.00196	1.1061	1.04905	1.1106		Ahsa1 (#24)		2.94782	0.147563
Q8N9S3	Ahsa2	Ahsa2 (#1)	Activator of 90 kDa heat shock protein ATPase homolog 2 OS=Mus musculus GN=Ahsa2 PE=1 SV=2			4273	1		0.927908	1.03238	0.970094	1.16051	1.057	1.00805	0.987389	1.11714	1.05761	1.04632		Ahsa2 (#1)		1.0427	0.101339
Q8C4Q6	Aida	Aida (#6)	Axin interactor, dorsalization-associated protein OS=Mus musculus GN=Aida PE=1 SV=1			2949	6		0.8637	0.875943	1.01256	0.960699	1.03084	0.918234	1.00609	0.971043	1.08681	1.0217		Aida (#6)		0.502518	-0.072543
Q9Z0X1	Aifm1	Aifm1 (#25)	Apoptosis-inducing factor 1, mitochondrial OS=Mus musculus GN=Aifm1 PE=1 SV=1	+	+	1267	25		1.11061	1.03808	0.928792	0.82232	0.939056	0.827741	1.07393	0.898728	0.947616	0.851335		Aifm1 (#25)		1.15819	-0.173328
Q8BUE4	Aifm2	Aifm2 (#1)	Apoptosis-inducing factor 2 OS=Mus musculus GN=Aifm2 PE=1 SV=1	+		2141	1		0.831442	0.913739	1.05553	0.959785	1.14535	1.04098	1.06211	0.963256	0.905573	0.881808		Aifm2 (#1)		0.281065	-0.0636317
Q9D8B1	Aig1	Aig1 (#2)	Androgen-induced gene 1 protein OS=Mus musculus GN=Aig1 PE=2 SV=1			1291	2		0.922853	0.922764	1.08403	0.909238	0.935884	0.846	1.05864	0.932471	0.998591	0.899576		Aig1 (#2)		1.51261	-0.146644
P31230	Aimp1	Aimp1 (#12)	Aminoacyl tRNA synthase complex-interacting multifunctional protein 1 OS=Mus musculus GN=Aimp1 PE=1 SV=2			1336	12		1.00743	1.15131	0.976194	1.05508	0.980529	0.991541	1.02168	1.15542	1.01416	1.09912		Aimp1 (#12)		1.41463	0.122872
Q8R010	Aimp2	Aimp2 (#7)	Aminoacyl tRNA synthase complex-interacting multifunctional protein 2 OS=Mus musculus GN=Aimp2 PE=1 SV=2			2487	7		0.982867	1.00259	1.00259	0.95881	1.04674	0.987249	0.91822	0.974796	1.04959	1.04669		Aimp2 (#7)		0.0653895	-0.00758014
O08915	Aip	Aip (#8)	AH receptor-interacting protein OS=Mus musculus GN=Aip PE=1 SV=1			1214	8		0.926548	0.931912	1.01688	1.08492	1.02314	1.02404	1.03534	1.00009	0.998101	1.03833		Aip (#8)		0.189756	0.0220172
A2ALI5	Ajap1	Ajap1 (#2)	Adherens junction-associated protein 1 OS=Mus musculus GN=Ajap1 PE=2 SV=1			4448	2		1.00614	0.596341	0.993449	0.712415	1.04632	0.650247	0.922414	0.812073	1.03168	0.767655		Ajap1 (#2)		2.75254	-0.506176
Q9R0Y5	Ak1	Ak1 (#34)	Adenylate kinase isoenzyme 1 OS=Mus musculus GN=Ak1 PE=1 SV=1			4177	34		0.910409	1.01875	1.06547	1.14807	1.03319	1.19546	0.973172	1.10147	1.01776	1.0779		Ak1 (#34)		1.54317	0.148374
Q9WTP6	Ak2	Ak2 (#14)	Adenylate kinase 2, mitochondrial OS=Mus musculus GN=Ak2 PE=1 SV=5	+	+	1771	14		1.00426	1.17573	1.03488	1.09226	0.944959	1.15957	1.13349	1.07697	0.882413	1.01792		Ak2 (#14)		1.0856	0.146569
Q9WTP7	Ak3	Ak3 (#26)	GTP:AMP phosphotransferase AK3, mitochondrial OS=Mus musculus GN=Ak3 PE=1 SV=3	+		2325	26		1.1786	1.043	0.95464	0.866994	0.910386	0.898459	1.05939	0.8912	0.896985	0.833058		Ak3 (#26)		0.752711	-0.138074
Q9WUR9	Ak4	Ak4 (#20)	Adenylate kinase 4, mitochondrial OS=Mus musculus GN=Ak4 PE=1 SV=1	+		2322	20		1.01669	0.917039	0.986617	0.851276	1.03139	0.967683	0.971808	0.80974	0.9935	0.87627		Ak4 (#20)		1.91052	-0.179604
Q920P5	Ak5	Ak5 (#13)	Adenylate kinase isoenzyme 5 OS=Mus musculus GN=Ak5 PE=1 SV=2			2078	13		0.977124	1.04353	1.01324	1.06522	1.03967	1.17533	1.01398	1.06425	0.955986	1.01354		Ak5 (#13)		1.28797	0.0996256
O08715	Akap1	Akap1 (#14)	A-kinase anchor protein 1, mitochondrial OS=Mus musculus GN=Akap1 PE=1 SV=4	+	+	2565	14		1.04358	0.750166	0.956822	0.676791	0.943206	0.63007	1.07886	0.887944	0.977535	0.748078		Akap1 (#14)		2.45663	-0.444956
O88845	Akap10	Akap10 (#4)	A-kinase anchor protein 10, mitochondrial OS=Mus musculus GN=Akap10 PE=1 SV=3	+		4197	4		1.04383	0.802814	0.956265	0.784962	1.01648	0.843452	0.973261	0.838265	1.01016	0.87435		Akap10 (#4)		4.12335	-0.271294
Q9WTQ5	Akap12	Akap12 (#39)	A-kinase anchor protein 12 OS=Mus musculus GN=Akap12 PE=1 SV=1			514	39		0.910144	0.903691	1.03852	1.16902	1.02152	1.05407	1.07207	1.19203	0.957751	1.00696		Akap12 (#39)		0.46163	0.0862146
E9Q394	Akap13	Akap13 (#1)	A-kinase anchor protein 13 OS=Mus musculus GN=Akap13 PE=1 SV=1			1713	1		0.921055	0.964404	1.00446	0.918836	1.06409	1.01913	1.13332	1.09544	0.877081	0.93799		Akap13 (#1)		0.0676378	-0.0153296
O54931	Akap2	Akap2 (#9)	A-kinase anchor protein 2 OS=Mus musculus GN=Akap2 PE=1 SV=3			309	9		1.12767	0.886128	1.00708	0.808561	0.987954	0.775845	0.963386	1.05913	0.913905	0.818145		Akap2 (#9)		1.18629	-0.207237
D3YVF0	Akap5	Akap5 (#39)	A-kinase anchor protein 5 OS=Mus musculus GN=Akap5 PE=1 SV=2			710	39		1.13115	0.682965	0.997658	0.637773	0.990307	0.530654	0.879017	0.749008	1.00187	0.739837		Akap5 (#39)		2.98698	-0.588367
Q7TN79	Akap7	Akap7 (#8)	A-kinase anchor protein 7 isoform gamma OS=Mus musculus GN=Akap7 PE=1 SV=2			2369	8		0.927161	1.0206	0.779107	0.826325	1.14155	1.24093	1.13919	1.0876	1.01299	0.822072		Akap7 (#8)		0.0106728	-0.00486067
Q9DBR0	Akap8	Akap8 (#1)	A-kinase anchor protein 8 OS=Mus musculus GN=Akap8 PE=1 SV=1			5134	1		1.06003	1.17532	0.886471	0.756415	0.99623	0.693374	0.949374	1.07997	1.10789	0.977803		Akap8 (#1)		0.31713	-0.119411
Q9R0L7	Akap8l	Akap8l (#5)	A-kinase anchor protein 8-like OS=Mus musculus GN=Akap8l PE=1 SV=1			3063	5		0.873867	0.814419	0.870056	0.634327	1.13863	0.585018	1.06725	1.15157	1.0502	0.963266		Akap8l (#5)		0.747774	-0.306645
Q70FJ1	Akap9	Akap9 (#20)	A-kinase anchor protein 9 OS=Mus musculus GN=Akap9 PE=1 SV=2			683	20		1.07642	0.923347	0.891338	0.798993	1.02161	0.737437	1.05309	1.11728	0.95755	0.837067		Akap9 (#20)		0.832491	-0.191593
Q9JII6	Akr1a1	Akr1a1 (#25)	Alcohol dehydrogenase [NADP(+)] OS=Mus musculus GN=Akr1a1 PE=1 SV=3			838	25		0.945724	1.10096	1.08279	1.30165	0.977384	1.11281	0.948963	1.03595	1.04514	1.08347		Akr1a1 (#25)		1.39069	0.170113
P45376	Akr1b1	Akr1b1 (#28)	Aldose reductase OS=Mus musculus GN=Akr1b1 PE=1 SV=3			3254	28		0.939048	1.10146	1.0809	1.25432	1.00058	1.19751	0.960222	1.03162	1.01926	1.15714		Akr1b1 (#28)		1.90238	0.198109
P21300	Akr1b7	Akr1b7 (#1)	Aldose reductase-related protein 1 OS=Mus musculus GN=Akr1b7 PE=1 SV=4	+		976	1		1.15482	1.46117	1.04846	1.16241	0.849198	1.1822	1.09452	1.08777	0.853	0.989637		Akr1b7 (#1)		0.949731	0.234208
Q9DCT1	Akr1e2	Akr1e2 (#9)	1,5-anhydro-D-fructose reductase OS=Mus musculus GN=Akr1e2 PE=1 SV=1			838	9		0.971533	1.07813	1.06258	1.1045	0.9843	1.13157	1.00021	1.03272	0.981381	1.03952		Akr1e2 (#9)		1.85564	0.107272
Q8CG76	Akr7a2	Akr7a2 (#18)	Aflatoxin B1 aldehyde reductase member 2 OS=Mus musculus GN=Akr7a2 PE=1 SV=3	+		341	18		0.976446	1.05029	1.02438	1.0963	0.9701	1.12402	1.00453	0.997169	1.02454	1.06581		Akr7a2 (#18)		1.49458	0.0923758
P31750	Akt1	Akt1 (#12)	RAC-alpha serine/threonine-protein kinase OS=Mus musculus GN=Akt1 PE=1 SV=2			2521	12		0.929572	1.0043	1.0426	1.07109	0.958376	1.09295	1.06956	1.09544	0.999885	1.06421		Akt1 (#12)		1.134	0.0928852
Q9D1F4	Akt1s1	Akt1s1 (#2)	Proline-rich AKT1 substrate 1 OS=Mus musculus GN=Akt1s1 PE=1 SV=1			3286	2		0.892012	0.905612	1.07577	0.95395	0.993579	0.918905	1.12426	0.991176	0.914377	1.01541		Akt1s1 (#2)		0.352653	-0.0589682
Q60823	Akt2	Akt2 (#8)	RAC-beta serine/threonine-protein kinase OS=Mus musculus GN=Akt2 PE=1 SV=1			2521	8		0.98839	1.04476	1.00954	1.09451	1.01455	1.05314	0.992502	0.987512	0.995011	1.0086		Akt2 (#8)		0.953633	0.0525478
Q9WUA6	Akt3	Akt3 (#13)	RAC-gamma serine/threonine-protein kinase OS=Mus musculus GN=Akt3 PE=1 SV=1			2521	13		0.916178	1.03012	1.03529	1.14675	1.03107	1.10252	0.987642	1.04999	1.02981	1.07478		Akt3 (#13)		1.49154	0.11265
Q64362	Aktip	Aktip (#3)	AKT-interacting protein OS=Mus musculus GN=Aktip PE=1 SV=1			4491	3		0.931	1.07485	0.958484	1.04443	1.05484	1.31204	1.00523	1.24336	1.05045	1.12819		Aktip (#3)		1.61183	0.211135
P10518	Alad	Alad (#5)	Delta-aminolevulinic acid dehydratase OS=Mus musculus GN=Alad PE=1 SV=1			2582	5		0.890678	0.893056	1.09648	1.10513	0.974794	1.105	1.00911	1.06654	1.02894	1.13425		Alad (#5)		0.485099	0.0833004
Q61490	Alcam	Alcam (#25)	CD166 antigen OS=Mus musculus GN=Alcam PE=1 SV=3			1854	25		0.934652	0.816237	0.990886	0.969057	0.981577	0.883869	1.09252	0.984272	1.00036	0.950438		Alcam (#25)		1.0391	-0.120648
Q9Z110	Aldh18a1	Aldh18a1 (#31)	Delta-1-pyrroline-5-carboxylate synthase OS=Mus musculus GN=Aldh18a1 PE=1 SV=2	+		757	31		1.13778	1.07319	0.848459	0.843121	0.968304	0.943515	1.1127	1.01298	0.932754	0.830069		Aldh18a1 (#31)		0.354026	-0.0869131
Q9CZS1	Aldh1b1	Aldh1b1 (#22)	Aldehyde dehydrogenase X, mitochondrial OS=Mus musculus GN=Aldh1b1 PE=1 SV=1	+		1810	22		0.964227	1.00704	1.01987	0.982375	0.918503	0.979746	1.20933	1.03415	0.888071	0.866519		Aldh1b1 (#22)		0.134268	-0.0318872
Q8R0Y6	Aldh1l1	Aldh1l1 (#40)	Cytosolic 10-formyltetrahydrofolate dehydrogenase OS=Mus musculus GN=Aldh1l1 PE=1 SV=1	+		606	40		0.88472	0.932956	1.15824	1.31198	0.965236	1.09949	1.04545	0.913368	0.946354	1.06101		Aldh1l1 (#40)		0.305269	0.0828836
Q8K009	Aldh1l2	Aldh1l2 (#31)	Mitochondrial 10-formyltetrahydrofolate dehydrogenase OS=Mus musculus GN=Aldh1l2 PE=1 SV=2	+		606	31		1.03667	1.14114	0.996202	1.04821	0.956132	1.15141	1.06458	1.05113	0.946415	1.05039		Aldh1l2 (#31)		1.57522	0.122418
P47738	Aldh2	Aldh2 (#29)	Aldehyde dehydrogenase, mitochondrial OS=Mus musculus GN=Aldh2 PE=1 SV=1	+		1810	29		1.09304	1.05139	0.946639	0.87001	0.863819	0.959715	1.1792	0.901916	0.917304	0.871823		Aldh2 (#29)		0.448642	-0.0972124
P47740	Aldh3a2	Aldh3a2 (#18)	Fatty aldehyde dehydrogenase OS=Mus musculus GN=Aldh3a2 PE=1 SV=2	+		1810	18		1.01724	0.913621	0.956062	0.888409	1.00174	0.957906	1.01985	0.982771	1.00512	0.949463		Aldh3a2 (#18)		1.68596	-0.0922041
J3QMK6	Aldh3b3	Aldh3b3 (#1)	Aldehyde dehydrogenase family 3 member B3 OS=Mus musculus GN=Aldh3b3 PE=1 SV=1			4072	1		1.17777	1.19273	0.883512	0.906946	0.968068	1.01348	0.794393	0.767231	1.17626	1.08763		Aldh3b3 (#1)		0.0178889	-0.00821989
Q8CHT0	Aldh4a1	Aldh4a1 (#20)	Delta-1-pyrroline-5-carboxylate dehydrogenase, mitochondrial OS=Mus musculus GN=Aldh4a1 PE=1 SV=3	+		1275	20		1.07202	1.07907	1.04368	0.937253	0.887908	1.0787	1.08533	0.862975	0.911066	0.901949		Aldh4a1 (#20)		0.183665	-0.0420299
Q8BWF0	Aldh5a1	Aldh5a1 (#32)	Succinate-semialdehyde dehydrogenase, mitochondrial OS=Mus musculus GN=Aldh5a1 PE=1 SV=1	+		424	32		1.0244	1.12594	1.02302	1.01339	0.948034	1.07036	1.08062	0.855819	0.923927	0.923748		Aldh5a1 (#32)		0.0326328	-0.00779358
Q9EQ20	Aldh6a1	Aldh6a1 (#36)	Methylmalonate-semialdehyde dehydrogenase [acylating], mitochondrial OS=Mus musculus GN=Aldh6a1 PE=1 SV=1	+		790	36		1.16448	1.12219	0.997412	0.90728	0.806157	0.942869	1.08923	0.875657	0.942724	0.925741		Aldh6a1 (#36)		0.22343	-0.0610227
Q9DBF1	Aldh7a1	Aldh7a1 (#24)	Alpha-aminoadipic semialdehyde dehydrogenase OS=Mus musculus GN=Aldh7a1 PE=1 SV=4	+		2415	24		1.04004	1.1059	1.02733	1.05682	0.952162	1.07286	0.957923	0.98885	1.02254	1.06673		Aldh7a1 (#24)		1.19883	0.0816928
Q9JLJ2	Aldh9a1	Aldh9a1 (#21)	4-trimethylaminobutyraldehyde dehydrogenase OS=Mus musculus GN=Aldh9a1 PE=1 SV=1	+		895	21		0.84399	0.937595	1.09914	1.2405	1.00508	1.19314	1.05541	1.05028	0.996381	1.07513		Aldh9a1 (#21)		0.700623	0.13529
P05064	Aldoa	Aldoa (#182)	Fructose-bisphosphate aldolase A OS=Mus musculus GN=Aldoa PE=1 SV=2			307	182		0.87173	0.951086	1.08765	1.20026	1.06888	1.25575	0.96369	1.04073	1.00806	1.11843		Aldoa (#182)		0.860305	0.152227
P05063	Aldoc	Aldoc (#35)	Fructose-bisphosphate aldolase C OS=Mus musculus GN=Aldoc PE=1 SV=4			307	35		0.878442	0.952023	1.18075	1.18788	0.912375	1.17613	1.18854	1.23869	0.839887	1.03647		Aldoc (#35)		0.640896	0.17082
Q921Q3	Alg1	Alg1 (#2)	Chitobiosyldiphosphodolichol beta-mannosyltransferase OS=Mus musculus GN=Alg1 PE=1 SV=3			3366	2		1.03829	0.691152	0.965914	0.838019	1.04852	0.847117	1.01808	0.888977	0.929192	0.840488		Alg1 (#2)		2.1866	-0.288031
Q3UGP8	Alg10b	Alg10b (#3)	Putative Dol-P-Glc:Glc(2)Man(9)GlcNAc(2)-PP-Dol alpha-1,2-glucosyltransferase OS=Mus musculus GN=Alg10b PE=1 SV=1			1648	3		0.906747	0.92691	1.01252	0.903302	0.954679	0.828501	1.05839	1.08922	1.06766	0.978706		Alg10b (#3)		0.491346	-0.0843072
Q3TZM9	Alg11	Alg11 (#5)	GDP-Man:Man(3)GlcNAc(2)-PP-Dol alpha-1,2-mannosyltransferase OS=Mus musculus GN=Alg11 PE=2 SV=1			105	5		1.044	0.870056	0.934344	0.877145	1.0231	0.903968	0.989057	0.875533	1.0095	0.930485		Alg11 (#5)		2.81143	-0.165232
Q9DBE8	Alg2	Alg2 (#37)	Alpha-1,3/1,6-mannosyltransferase ALG2 OS=Mus musculus GN=Alg2 PE=1 SV=2			1864	37		0.974645	0.861205	1.00694	0.946214	1.03148	0.888734	0.983623	0.954692	1.00332	0.954916		Alg2 (#37)		1.85982	-0.119509
Q8K2A8	Alg3	Alg3 (#1)	Dol-P-Man:Man(5)GlcNAc(2)-PP-Dol alpha-1,3-mannosyltransferase OS=Mus musculus GN=Alg3 PE=1 SV=2			4338	1		1.03795	1.00829	0.911358	0.808627	1.05986	1.01696	1.00146	1.01862	0.989375	0.974045		Alg3 (#1)		0.312441	-0.0544
Q9DB25	Alg5	Alg5 (#10)	Dolichyl-phosphate beta-glucosyltransferase OS=Mus musculus GN=Alg5 PE=1 SV=1			3170	10		1.01649	1.12186	0.962435	1.13631	1.0368	1.17718	1.03429	1.08945	0.94998	1.10139		Alg5 (#10)		2.95221	0.170677
Q8VDI9	Alg9	Alg9 (#3)	Alpha-1,2-mannosyltransferase ALG9 OS=Mus musculus GN=Alg9 PE=2 SV=1			3417	3		0.983196	0.963212	0.932167	0.851381	1.03277	0.914154	0.996832	0.980345	1.05504	0.93721		Alg9 (#3)		1.26327	-0.106265
Q9D8F1	Alkbh4	Alkbh4 (#2)	Alpha-ketoglutarate-dependent dioxygenase alkB homolog 4 OS=Mus musculus GN=Alkbh4 PE=2 SV=1			3664	2		0.953171	0.921816	0.990958	0.835921	0.90108	0.894116	1.11495	0.811183	1.03985	0.981685		Alkbh4 (#2)		1.32987	-0.169363
Q9D6Z0	Alkbh7	Alkbh7 (#1)	Alpha-ketoglutarate-dependent dioxygenase alkB homolog 7, mitochondrial OS=Mus musculus GN=Alkbh7 PE=1 SV=1	+		4863	1		1.07121	1.05714	0.919715	0.776764	1.06652	1.09799	1.18931	1.02086	0.753247	1.01274		Alkbh7 (#1)		0.00659433	-0.00282193
Q80Y20	Alkbh8	Alkbh8 (#1)	Alkylated DNA repair protein alkB homolog 8 OS=Mus musculus GN=Alkbh8 PE=1 SV=1			3550	1		0.935208	0.937068	1.07423	1.09461	0.892412	1.04871	1.21414	1.05926	0.884005	1.03278		Alkbh8 (#1)		0.243878	0.0580681
P09242	Alpl	Alpl (#7)	Alkaline phosphatase, tissue-nonspecific isozyme OS=Mus musculus GN=Alpl PE=1 SV=2			1794	7		0.947502	0.93108	1.02716	0.976857	0.882187	0.729829	1.07836	1.01288	1.06479	0.955225		Alpl (#7)		0.587647	-0.123645
Q920R0	Als2	Als2 (#16)	Alsin OS=Mus musculus GN=Als2 PE=1 SV=3			740	16		0.964231	1.08872	0.987351	1.20328	1.03198	1.22253	1.01777	1.15966	0.998671	1.14721		Als2 (#16)		3.31167	0.218664
O08583	Alyref	Alyref (#12)	THO complex subunit 4 OS=Mus musculus GN=Alyref PE=1 SV=3			4928	12		0.825113	0.788892	1.0789	0.697092	1.18504	0.603023	0.996747	0.969548	0.914201	0.633109		Alyref (#12)		1.68105	-0.447906
O09174	Amacr	Amacr (#7)	Alpha-methylacyl-CoA racemase OS=Mus musculus GN=Amacr PE=1 SV=4	+		2058	7		1.03323	1.10185	0.988556	1.03709	0.998433	1.14748	1.00362	0.899907	0.976168	0.983725		Amacr (#7)		0.277376	0.0432825
D3Z6H8	Amd2	Amd2 (#1)	S-adenosylmethionine decarboxylase proenzyme 2 OS=Mus musculus GN=Amd2 PE=1 SV=1			1700	1		1.05053	1.05883	1.04777	1.00559	0.874634	0.988145	1.06548	1.10138	0.961592	0.984588		Amd2 (#1)		0.279642	0.0420068
Q8JZV7	Amdhd2	Amdhd2 (#1)	N-acetylglucosamine-6-phosphate deacetylase OS=Mus musculus GN=Amdhd2 PE=1 SV=1			1241	1		1.04584	1.32627	1.18437	1.2242	0.897737	1.06393	0.918661	1.12513	0.953401	1.05713		Amdhd2 (#1)		1.24571	0.215395
Q8CCJ4	Amer2	Amer2 (#13)	APC membrane recruitment protein 2 OS=Mus musculus GN=Amer2 PE=1 SV=2			163	13		1.08335	0.853907	1.02246	0.905914	0.971279	0.831521	0.921789	0.953097	1.00111	0.935221		Amer2 (#13)		1.72312	-0.158426
Q9R049	Amfr	Amfr (#8)	E3 ubiquitin-protein ligase AMFR OS=Mus musculus GN=Amfr PE=1 SV=2			4055	8		0.937162	0.754736	0.965567	0.748835	1.01689	0.846509	1.09886	0.921532	0.981527	0.86846		Amfr (#8)		2.2293	-0.274817
Q80ZD8	Amigo1	Amigo1 (#1)	Amphoterin-induced protein 1 OS=Mus musculus GN=Amigo1 PE=1 SV=1			4053	1		1.15185	1.02468	0.894843	0.880042	1.05494	0.816358	0.966947	0.979245	0.931423	0.876157		Amigo1 (#1)		0.720213	-0.126549
Q8VHG2	Amot	Amot (#4)	Angiomotin OS=Mus musculus GN=Amot PE=1 SV=3			1982	4		1.04286	0.831653	1.05472	0.805286	1.00439	0.803181	0.88719	0.862042	1.01084	0.863913		Amot (#4)		2.69704	-0.261276
Q9DBT5	Ampd2	Ampd2 (#22)	AMP deaminase 2 OS=Mus musculus GN=Ampd2 PE=1 SV=1			2	22		0.942231	0.96697	1.00926	1.03022	1.0504	1.12327	0.945969	1.01134	1.05214	1.07374		Ampd2 (#22)		0.541054	0.0579044
O08739	Ampd3	Ampd3 (#5)	AMP deaminase 3 OS=Mus musculus GN=Ampd3 PE=1 SV=2			3617	5		0.998471	0.99106	0.92352	0.949787	1.04499	1.20139	1.11798	1.16386	0.915031	0.963754		Ampd3 (#5)		0.352217	0.0727561
Q7TQF7	Amph	Amph (#53)	Amphiphysin OS=Mus musculus GN=Amph PE=1 SV=1			237	53		0.957241	0.963764	1.05987	1.06017	1.05553	1.07905	0.971756	1.00083	0.955603	0.985594		Amph (#53)		0.228323	0.0258233
Q8CFA2	Amt	Amt (#7)	Aminomethyltransferase, mitochondrial OS=Mus musculus GN=Amt PE=1 SV=1	+		1246	7		1.05673	0.936294	1.05657	0.854125	0.942709	0.890307	1.05559	0.840959	0.888401	0.783721		Amt (#7)		1.85673	-0.214553
Q400C8	Amz2	Amz2 (#3)	Archaemetzincin-2 OS=Mus musculus GN=Amz2 PE=2 SV=1			4010	3		0.969719	1.1269	1.00065	1.10703	0.963916	0.995998	1.04412	1.13465	1.0216	1.01461		Amz2 (#3)		1.21984	0.103954
P53995	Anapc1	Anapc1 (#7)	Anaphase-promoting complex subunit 1 OS=Mus musculus GN=Anapc1 PE=1 SV=2			2017	7		0.983828	1.04288	0.990743	1.00233	1.01219	1.07891	0.981024	1.05097	1.03222	1.04863		Anapc1 (#7)		1.65487	0.0630169
Q8BZQ7	Anapc2	Anapc2 (#9)	Anaphase-promoting complex subunit 2 OS=Mus musculus GN=Anapc2 PE=1 SV=2			1213	9		1.0765	1.10918	0.977585	1.01372	1.00917	1.00535	0.978412	1.02036	0.958333	1.03371		Anapc2 (#9)		0.658278	0.0519687
Q91W96	Anapc4	Anapc4 (#5)	Anaphase-promoting complex subunit 4 OS=Mus musculus GN=Anapc4 PE=1 SV=1			2024	5		0.956666	1.0501	1.007	1.02352	1.02816	1.11935	0.969525	1.06653	1.03865	1.04993		Anapc4 (#5)		1.59638	0.0867333
Q8BTZ4	Anapc5	Anapc5 (#10)	Anaphase-promoting complex subunit 5 OS=Mus musculus GN=Anapc5 PE=1 SV=1			635	10		0.990607	0.99619	0.992983	0.95903	0.996211	1.00148	0.979999	0.935652	1.0402	0.972573		Anapc5 (#10)		0.887963	-0.0396519
Q8K1C0	Angel2	Angel2 (#2)	Protein angel homolog 2 OS=Mus musculus GN=Angel2 PE=1 SV=1	+		2865	2		1.05074	1.02308	1.00109	0.949663	0.965974	0.91793	1.05342	0.932952	0.928769	0.831225		Angel2 (#2)		0.918684	-0.104694
Q02357	Ank1	Ank1 (#8)	Ankyrin-1 OS=Mus musculus GN=Ank1 PE=1 SV=2			1339	8		0.991889	0.930037	0.997266	0.895431	0.991824	0.993885	1.02271	0.924909	0.996308	0.972054		Ank1 (#8)		1.50889	-0.0851732
Q8C8R3	Ank2	Ank2 (#362)	Ankyrin-2 OS=Mus musculus GN=Ank2 PE=1 SV=2			1339	362		0.959936	0.889148	1.02992	1.02225	1.02216	1.03353	0.964219	0.961097	1.02377	1.02422		Ank2 (#362)		0.182241	-0.0218757
G5E8K5	Ank3	Ank3 (#46)	Ankyrin-3 OS=Mus musculus GN=Ank3 PE=1 SV=1			1339	46		1.0385	0.821634	0.97823	0.774265	0.995539	0.811379	0.970484	0.909862	1.01725	0.922823		Ank3 (#46)		2.24166	-0.240796
Q810B6	Ankfy1	Ankfy1 (#23)	Rabankyrin-5 OS=Mus musculus GN=Ankfy1 PE=1 SV=2			2712	23		0.970326	1.01503	1.01527	1.07704	1.03264	1.0731	0.982718	1.02153	0.999053	1.04545		Ankfy1 (#23)		1.59568	0.0654033
Q9JHZ2	Ankh	Ankh (#2)	Progressive ankylosis protein OS=Mus musculus GN=Ankh PE=2 SV=1			2406	2		1.17169	1.10802	0.885585	0.8612	0.979765	0.766221	1.01154	0.941887	0.951418	0.834676		Ankh (#2)		0.67255	-0.153471
Q6ZPS6	Ankib1	Ankib1 (#16)	Ankyrin repeat and IBR domain-containing protein 1 OS=Mus musculus GN=Ankib1 PE=1 SV=2			59	16		1.1147	0.972681	0.95596	0.910014	0.95	0.946238	1.04229	0.966236	0.93705	0.928944		Ankib1 (#16)		0.734994	-0.0790493
Q6P1H6	Ankle2	Ankle2 (#6)	Ankyrin repeat and LEM domain-containing protein 2 OS=Mus musculus GN=Ankle2 PE=1 SV=2			548	6		0.976188	0.866039	0.963711	0.86085	1.02001	0.85618	1.01302	0.916313	1.02707	0.964505		Ankle2 (#6)		2.34617	-0.164718
Q3TPE9	Ankmy2	Ankmy2 (#10)	Ankyrin repeat and MYND domain-containing protein 2 OS=Mus musculus GN=Ankmy2 PE=1 SV=1			2037	10		0.917702	1.0556	1.04341	1.15774	1.04163	1.21115	1.02312	1.09102	0.974141	1.10795		Ankmy2 (#10)		2.04552	0.169581
Q80UP5	Ankrd13a	Ankrd13a (#3)	Ankyrin repeat domain-containing protein 13A OS=Mus musculus GN=Ankrd13a PE=1 SV=2			1365	3		0.951998	0.919418	0.941904	0.927275	1.02928	1.02169	1.09309	0.957492	0.983718	0.978124		Ankrd13a (#3)		0.555678	-0.0565632
Q5F259	Ankrd13b	Ankrd13b (#2)	Ankyrin repeat domain-containing protein 13B OS=Mus musculus GN=Ankrd13b PE=2 SV=1			1365	2		0.959465	1.07072	1.01151	1.05464	1.01635	1.14164	1.00344	0.994655	1.00924	1.01782		Ankrd13b (#2)		1.05288	0.0771515
Q3UX43	Ankrd13c	Ankrd13c (#1)	Ankyrin repeat domain-containing protein 13C OS=Mus musculus GN=Ankrd13c PE=1 SV=2			1365	1		0.928075	0.9668	0.936844	0.93112	1.11321	1.13665	1.04136	0.986904	0.980508	0.958191		Ankrd13c (#1)		0.0300536	-0.00610296
Q6PD24	Ankrd13d	Ankrd13d (#6)	Ankyrin repeat domain-containing protein 13D OS=Mus musculus GN=Ankrd13d PE=1 SV=2			1365	6		0.917187	0.961487	1.01595	1.06381	1.01788	1.05597	1.06761	1.05692	0.98138	0.97523		Ankrd13d (#6)		0.286856	0.032776
Q99NH0	Ankrd17	Ankrd17 (#5)	Ankyrin repeat domain-containing protein 17 OS=Mus musculus GN=Ankrd17 PE=1 SV=2			1900	5		1.03424	1.24272	0.970485	1.13712	1.04497	1.20369	1.03734	1.25601	0.912963	1.154		Ankrd17 (#5)		3.16523	0.262301
Q3UMR0	Ankrd27	Ankrd27 (#1)	Ankyrin repeat domain-containing protein 27 OS=Mus musculus GN=Ankrd27 PE=1 SV=2			3836	1		0.949217	1.03736	1.03841	0.944152	1.1413	1.10291	0.925457	1.05037	0.945613	1.05708		Ankrd27 (#1)		0.369483	0.0569774
Q505D1	Ankrd28	Ankrd28 (#6)	Serine/threonine-protein phosphatase 6 regulatory ankyrin repeat subunit A OS=Mus musculus GN=Ankrd28 PE=1 SV=1			2573	6		1.01367	1.05241	1.0005	1.01314	1.01113	1.05929	1.0057	1.04411	0.969004	1.0426		Ankrd28 (#6)		2.2232	0.059807
B2RXR6	Ankrd44	Ankrd44 (#4)	Serine/threonine-protein phosphatase 6 regulatory ankyrin repeat subunit B OS=Mus musculus GN=Ankrd44 PE=1 SV=1			3023	4		0.968769	0.936734	0.972323	1.00791	1.07196	1.14161	0.966995	1.1124	1.01995	1.11462		Ankrd44 (#4)		0.666213	0.0848584
Q8BTZ5	Ankrd46	Ankrd46 (#4)	Ankyrin repeat domain-containing protein 46 OS=Mus musculus GN=Ankrd46 PE=1 SV=1			4306	4		1.06436	0.897804	0.947641	0.825928	0.956867	0.741631	0.989824	0.74493	1.04131	0.841783		Ankrd46 (#4)		2.68934	-0.30568
Q8BTI7	Ankrd52	Ankrd52 (#3)	Serine/threonine-protein phosphatase 6 regulatory ankyrin repeat subunit C OS=Mus musculus GN=Ankrd52 PE=1 SV=1			280	3		1.08225	0.907779	0.972846	0.905011	0.971136	0.859465	0.912632	0.999257	1.06114	0.950618		Ankrd52 (#3)		1.03844	-0.112396
Q69ZU8	Ankrd6	Ankrd6 (#1)	Ankyrin repeat domain-containing protein 6 OS=Mus musculus GN=Ankrd6 PE=1 SV=2			2472	1		0.948168	0.93026	0.903899	0.934623	0.87923	0.758634	1.04905	0.979792	1.21965	1.23885		Ankrd6 (#1)		0.145054	-0.0536268
P59672	Anks1a	Anks1a (#2)	Ankyrin repeat and SAM domain-containing protein 1A OS=Mus musculus GN=Anks1a PE=1 SV=3			4528	2		0.897362	0.935846	1.06046	0.975182	1.00391	0.985268	1.02106	0.969135	1.01722	1.01166		Anks1a (#2)		0.323008	-0.0341186
Q8BIZ1	Anks1b	Anks1b (#9)	Ankyrin repeat and sterile alpha motif domain-containing protein 1B OS=Mus musculus GN=Anks1b PE=1 SV=3			945	9		1.09066	0.918708	1.04249	0.815825	1	0.895588	0.923338	0.880115	0.943517	0.895751		Anks1b (#9)		1.93341	-0.180886
Q8BH79	Ano10	Ano10 (#13)	Anoctamin-10 OS=Mus musculus GN=Ano10 PE=1 SV=1			1006	13		1.00664	0.957659	0.955482	0.945418	1.03423	1.00214	1.02784	0.99361	0.975814	0.945904		Ano10 (#13)		0.825478	-0.0452959
Q6P9J9	Ano6	Ano6 (#2)	Anoctamin-6 OS=Mus musculus GN=Ano6 PE=1 SV=1			4833	2		1.05188	1.08082	0.987501	1.03301	0.953191	1.10109	1.00634	1.06242	1.00109	1.0298		Ano6 (#2)		1.69543	0.0862541
Q6PB70	Ano8	Ano8 (#7)	Anoctamin-8 OS=Mus musculus GN=Ano8 PE=1 SV=3			688	7		0.986329	0.858427	0.996991	0.831677	1.0002	0.938178	1.03196	0.952932	0.984516	0.898942		Ano8 (#7)		1.99681	-0.160084
O35381	Anp32a	Anp32a (#2)	Acidic leucine-rich nuclear phosphoprotein 32 family member A OS=Mus musculus GN=Anp32a PE=1 SV=1			3676	2		1.1366	1.78612	0.950428	1.36796	1.02337	1.53085	0.966291	1.21656	0.923312	1.32881		Anp32a (#2)		2.5679	0.523201
Q9EST5	Anp32b	Anp32b (#5)	Acidic leucine-rich nuclear phosphoprotein 32 family member B OS=Mus musculus GN=Anp32b PE=1 SV=1			3676	5		1.06736	1.85412	1.0242	1.4155	0.9734	1.53285	0.984988	1.16718	0.950058	1.34226		Anp32b (#5)		2.15925	0.532409
P97822	Anp32e	Anp32e (#4)	Acidic leucine-rich nuclear phosphoprotein 32 family member E OS=Mus musculus GN=Anp32e PE=1 SV=2			2539	4		1.1556	2.01227	1.12057	1.74558	0.981493	1.62438	0.907118	1.37421	0.835222	1.46114		Anp32e (#4)		3.19715	0.714523
Q9CZ52	Antxr1	Antxr1 (#3)	Anthrax toxin receptor 1 OS=Mus musculus GN=Antxr1 PE=1 SV=2			2053	3		1.11089	1.06767	0.977986	0.814239	0.926355	0.847312	1.04003	0.869718	0.944735	0.86481		Antxr1 (#3)		1.07428	-0.167165
P97384	Anxa11	Anxa11 (#6)	Annexin A11 OS=Mus musculus GN=Anxa11 PE=1 SV=2			3219	6		0.825894	1.0492	1.12682	1.31439	1.18941	1.6905	0.800611	0.896581	1.05727	1.37067		Anxa11 (#6)		0.840162	0.322495
P07356	Anxa2	Anxa2 (#4)	Annexin A2 OS=Mus musculus GN=Anxa2 PE=1 SV=2			700	4		1.01885	1.28102	0.92081	1.10582	1.06645	1.26677	1.07689	1.09457	0.916999	1.15638		Anxa2 (#4)		2.06561	0.240191
P48036	Anxa5	Anxa5 (#10)	Annexin A5 OS=Mus musculus GN=Anxa5 PE=1 SV=1			1344	10		1.05405	1.16311	1.05202	1.14383	0.96446	1.21324	0.970634	1.02207	0.958841	1.0581		Anxa5 (#10)		1.67015	0.162089
P14824	Anxa6	Anxa6 (#61)	Annexin A6 OS=Mus musculus GN=Anxa6 PE=1 SV=3			1344	61		1.00649	1.18202	1.0189	1.137	1.02074	1.2134	1.00154	0.986413	0.952336	1.03447		Anxa6 (#61)		1.22711	0.147396
Q07076	Anxa7	Anxa7 (#19)	Annexin A7 OS=Mus musculus GN=Anxa7 PE=1 SV=2			2207	19		0.952661	1.15774	1.02289	1.14825	0.997511	1.26393	1.03517	1.15441	0.991761	1.17213		Anxa7 (#19)		3.93797	0.237585
G3X982	Aox3	Aox3 (#1)	Aldehyde oxidase 3 OS=Mus musculus GN=Aox3 PE=1 SV=1			4658	1		1.0573	1.04207	1.0955	0.833847	1.00328	1.03254	0.848495	0.719962	0.995428	1.12808		Aox3 (#1)		0.260234	-0.0859377
O35643	Ap1b1	Ap1b1 (#97)	AP-1 complex subunit beta-1 OS=Mus musculus GN=Ap1b1 PE=1 SV=2			266	97		1.01234	1.03666	1.03861	1.03621	1.01055	1.02726	0.953363	0.984682	0.985141	0.997363		Ap1b1 (#97)		0.412144	0.0237991
P22892	Ap1g1	Ap1g1 (#29)	AP-1 complex subunit gamma-1 OS=Mus musculus GN=Ap1g1 PE=1 SV=3			513	29		0.963281	1.07142	1.00557	1.07676	1.03551	1.07126	0.997318	1.03287	0.998321	1.05326		Ap1g1 (#29)		2.4391	0.0857908
P35585	Ap1m1	Ap1m1 (#27)	AP-1 complex subunit mu-1 OS=Mus musculus GN=Ap1m1 PE=1 SV=3			1224	27		0.985055	1.05009	1.01452	1.04163	1.00458	1.05763	1.00944	1.05442	0.986393	1.0169		Ap1m1 (#27)		2.75239	0.0622698
P61967	Ap1s1	Ap1s1 (#2)	AP-1 complex subunit sigma-1A OS=Mus musculus GN=Ap1s1 PE=1 SV=1			1296	2		0.941733	1.05861	1.02125	1.01619	1.0136	1.12944	1.0316	1.066	0.99182	1.03732		Ap1s1 (#2)		1.41447	0.0859556
Q9DB50	Ap1s2	Ap1s2 (#1)	AP-1 complex subunit sigma-2 OS=Mus musculus GN=Ap1s2 PE=1 SV=1			1296	1		1.05098	0.999767	1.03667	1.02329	0.964898	0.834881	0.972393	0.954482	0.975056	0.806763		Ap1s2 (#1)		0.781984	-0.119956
P17426	Ap2a1	Ap2a1 (#120)	AP-2 complex subunit alpha-1 OS=Mus musculus GN=Ap2a1 PE=1 SV=1			80	120		1.02749	1.02683	1.06292	1.01329	1.0085	1.01272	0.920092	0.949239	0.980995	0.967597		Ap2a1 (#120)		0.0670256	-0.00774761
P17427	Ap2a2	Ap2a2 (#76)	AP-2 complex subunit alpha-2 OS=Mus musculus GN=Ap2a2 PE=1 SV=2			80	76		0.980018	0.963114	1.04547	1.01412	1.01788	1.01619	0.952245	0.94933	1.00439	1.00918		Ap2a2 (#76)		0.174797	-0.0137942
Q9DBG3	Ap2b1	Ap2b1 (#74)	AP-2 complex subunit beta OS=Mus musculus GN=Ap2b1 PE=1 SV=1			266	74		0.963808	0.968164	1.03559	1.00906	1.02331	1.04459	0.980475	0.97039	0.996813	1.00402		Ap2b1 (#74)		0.0141439	-0.00115453
P84091	Ap2m1	Ap2m1 (#68)	AP-2 complex subunit mu OS=Mus musculus GN=Ap2m1 PE=1 SV=1			2049	68		0.990857	0.982246	1.02846	1.01849	1.03914	1.02093	0.954656	0.95676	0.986891	0.977852		Ap2m1 (#68)		0.171266	-0.0124498
P62743	Ap2s1	Ap2s1 (#21)	AP-2 complex subunit sigma OS=Mus musculus GN=Ap2s1 PE=1 SV=1			3991	21		0.940795	0.967606	1.00662	1.00791	1.03575	1.06043	1.02166	0.980925	0.995171	1.00134		Ap2s1 (#21)		0.0576664	0.00531471
Q9Z1T1	Ap3b1	Ap3b1 (#14)	AP-3 complex subunit beta-1 OS=Mus musculus GN=Ap3b1 PE=1 SV=2			147	14		1.02063	1.16195	0.984979	1.08236	1.01005	1.1503	0.982413	1.04775	1.00193	1.04861		Ap3b1 (#14)		1.94511	0.133858
Q9JME5	Ap3b2	Ap3b2 (#79)	AP-3 complex subunit beta-2 OS=Mus musculus GN=Ap3b2 PE=1 SV=2			147	79		0.989018	1.10389	0.987433	1.14463	1.04945	1.18951	0.93687	1.0735	1.03723	1.13037		Ap3b2 (#79)		2.69889	0.174571
O54774	Ap3d1	Ap3d1 (#55)	AP-3 complex subunit delta-1 OS=Mus musculus GN=Ap3d1 PE=1 SV=1			1302	55		0.991815	1.04088	0.99566	1.06123	1.04192	1.07935	0.962573	1.03245	1.00803	1.04612		Ap3d1 (#55)		1.89656	0.0734415
Q9JKC8	Ap3m1	Ap3m1 (#24)	AP-3 complex subunit mu-1 OS=Mus musculus GN=Ap3m1 PE=1 SV=1			86	24		1.02649	1.0732	0.959421	1.05273	1.01755	1.1437	0.942172	1.0251	1.05437	1.1116		Ap3m1 (#24)		1.57674	0.112932
Q8R2R9	Ap3m2	Ap3m2 (#12)	AP-3 complex subunit mu-2 OS=Mus musculus GN=Ap3m2 PE=1 SV=1			86	12		0.993131	1.07874	0.942443	1.08233	1.05535	1.17411	0.955366	1.05162	1.05371	1.12436		Ap3m2 (#12)		1.87395	0.140982
Q9DCR2	Ap3s1	Ap3s1 (#9)	AP-3 complex subunit sigma-1 OS=Mus musculus GN=Ap3s1 PE=1 SV=2			1332	9		0.983558	0.91479	0.997402	0.962656	1.03361	0.995339	0.974445	0.951684	1.01098	0.977261		Ap3s1 (#9)		1.27865	-0.0586398
Q8BSZ2	Ap3s2	Ap3s2 (#5)	AP-3 complex subunit sigma-2 OS=Mus musculus GN=Ap3s2 PE=1 SV=1			3818	5		0.992509	0.948801	0.963819	0.95506	1.0779	1.04959	0.935766	0.980247	1.03001	0.955418		Ap3s2 (#5)		0.298781	-0.0315999
Q9WV76	Ap4b1	Ap4b1 (#3)	AP-4 complex subunit beta-1 OS=Mus musculus GN=Ap4b1 PE=1 SV=2			3064	3		0.947849	0.91804	0.923066	0.79634	1.03717	0.928519	1.0032	1.0022	1.08871	1.05145		Ap4b1 (#3)		0.548014	-0.0940961
Q80V94	Ap4e1	Ap4e1 (#1)	AP-4 complex subunit epsilon-1 OS=Mus musculus GN=Ap4e1 PE=1 SV=3			4601	1		0.93732	1.12003	0.999773	1.10655	0.986538	1.28327	1.11489	1.04785	0.961474	1.06921		Ap4e1 (#1)		1.44383	0.16929
Q3TAP4	Ap5b1	Ap5b1 (#1)	AP-5 complex subunit beta-1 OS=Mus musculus GN=Ap5b1 PE=1 SV=1			4198	1		1.00918	1.1052	0.981178	0.845387	0.818023	1.08336	1.18143	1.01138	1.01019	0.913594		Ap5b1 (#1)		0.0295382	-0.00953856
O88879	Apaf1	Apaf1 (#1)	Apoptotic protease-activating factor 1 OS=Mus musculus GN=Apaf1 PE=1 SV=3			3158	1		0.960268	0.988221	1.02116	1.19636	0.922308	1.00554	1.13257	1.26505	0.963698	1.08978		Apaf1 (#1)		0.880193	0.146295
B2RUJ5	Apba1	Apba1 (#30)	Amyloid beta A4 precursor protein-binding family A member 1 OS=Mus musculus GN=Apba1 PE=1 SV=2			210	30		0.939872	0.961773	1.05251	1.05313	1.00891	1.08034	0.979905	1.02558	1.0188	1.08064		Apba1 (#30)		0.675255	0.0567004
P98084	Apba2	Apba2 (#10)	Amyloid beta A4 precursor protein-binding family A member 2 OS=Mus musculus GN=Apba2 PE=1 SV=2			210	10		1.00464	0.887734	0.984283	0.765614	0.999448	0.906301	1.06153	0.797675	0.950097	0.852457		Apba2 (#10)		2.55419	-0.25016
Q9QXJ1	Apbb1	Apbb1 (#7)	Amyloid beta A4 precursor protein-binding family B member 1 OS=Mus musculus GN=Apbb1 PE=1 SV=3			2940	7		0.996696	0.710565	1.01449	0.831132	1.0402	0.847995	1.01317	0.813474	0.935444	0.806005		Apbb1 (#7)		3.19835	-0.320419
Q9DBR4	Apbb2	Apbb2 (#2)	Amyloid beta A4 precursor protein-binding family B member 2 OS=Mus musculus GN=Apbb2 PE=1 SV=2			3775	2		0.983251	0.906066	0.996624	0.948273	1.01074	0.914535	0.962654	1.04265	1.04673	0.889642		Apbb2 (#2)		1.02498	-0.0906836
Q61315	Apc	Apc (#48)	Adenomatous polyposis coli protein OS=Mus musculus GN=Apc PE=1 SV=1			604	48		0.993314	0.791971	1.03438	0.87728	1.02392	0.886924	0.936086	0.877033	1.0123	0.924909		Apc (#48)		2.53915	-0.199188
Q9Z1K7	Apc2	Apc2 (#10)	Adenomatous polyposis coli protein 2 OS=Mus musculus GN=Apc2 PE=1 SV=1			178	10		1.00183	0.775463	0.982547	0.784469	1.00488	0.865895	0.981784	0.829204	1.02896	0.871894		Apc2 (#10)		3.17081	-0.278343
Q3U128	Apcdd1	Apcdd1 (#2)	Protein APCDD1 OS=Mus musculus GN=Apcdd1 PE=2 SV=1			2358	2		0.838932	0.647288	0.983445	1.00684	1.14802	0.949686	0.996844	1.01336	1.03276	0.958948		Apcdd1 (#2)		0.443151	-0.139423
Q8R146	Apeh	Apeh (#18)	Acylamino-acid-releasing enzyme OS=Mus musculus GN=Apeh PE=1 SV=3			824	18		1.01084	1.02535	0.975599	1.01165	0.976124	1.06517	1.07458	1.11519	0.962861	1.06495		Apeh (#18)		1.15896	0.0795515
P28352	Apex1	Apex1 (#5)	DNA-(apurinic or apyrimidinic site) lyase OS=Mus musculus GN=Apex1 PE=1 SV=2			6	5		1.04983	1.70726	0.974216	1.19808	0.881525	1.14085	1.05627	1.07733	1.03816	1.14829		Apex1 (#5)		1.2335	0.309181
Q8BVF7	Aph1a	Aph1a (#1)	Gamma-secretase subunit APH-1A OS=Mus musculus GN=Aph1a PE=1 SV=2			527	1		1.17838	0.996251	0.958685	0.868462	0.864003	0.7559	0.905955	0.966067	1.09298	1.01782		Aph1a (#1)		0.470075	-0.117551
O35841	Api5	Api5 (#5)	Apoptosis inhibitor 5 OS=Mus musculus GN=Api5 PE=1 SV=2			2640	5		0.929088	1.52249	0.98589	1.12394	0.98759	1.08724	1.12984	1.28238	0.967595	1.07985		Api5 (#5)		1.3896	0.276273
Q9WVQ5	Apip	Apip (#2)	Methylthioribulose-1-phosphate dehydratase OS=Mus musculus GN=Apip PE=1 SV=1			4437	2		0.906364	1.1652	1.03667	1.49596	1.00105	1.39285	1.05238	1.3391	1.00353	1.24659		Apip (#2)		2.97393	0.405712
Q03157	Aplp1	Aplp1 (#7)	Amyloid-like protein 1 OS=Mus musculus GN=Aplp1 PE=1 SV=1			222	7		0.981217	0.572539	0.995432	0.531957	1.02861	0.583191	0.99334	0.574461	1.0014	0.605389		Aplp1 (#7)		5.77249	-0.803206
Q06335	Aplp2	Aplp2 (#16)	Amyloid-like protein 2 OS=Mus musculus GN=Aplp2 PE=1 SV=4			443	16		1.00485	0.59745	1.00582	0.580164	1.01346	0.637889	0.916361	0.603157	1.05951	0.679203		Aplp2 (#16)		5.84972	-0.691341
Q9D7N9	Apmap	Apmap (#28)	Adipocyte plasma membrane-associated protein OS=Mus musculus GN=Apmap PE=1 SV=1			3250	28		0.977227	0.941621	0.94921	0.914732	1.05048	0.98339	0.994364	0.961583	1.02872	0.958201		Apmap (#28)		1.23037	-0.07059
P08226	Apoe	Apoe (#28)	Apolipoprotein E OS=Mus musculus GN=Apoe PE=1 SV=2			1919	28		1.27321	1.15695	0.910072	0.716391	0.916775	0.777883	0.933145	0.771667	0.966797	0.915779		Apoe (#28)		0.691207	-0.214546
Q9DCZ4	Apoo	Apoo (#8)	MICOS complex subunit Mic26 OS=Mus musculus GN=Apoo PE=1 SV=2	+	+	4412	8		1.05898	1.01627	0.967132	0.860578	0.975665	0.83176	1.04235	0.858075	0.955878	0.835091		Apoo (#8)		1.66174	-0.186713
Q78IK4	Apool	Apool (#11)	MICOS complex subunit Mic27 OS=Mus musculus GN=Apool PE=1 SV=1	+		2428	11		1.0693	1.09042	0.915459	0.828502	0.924516	0.83634	1.12166	0.928557	0.969068	0.911885		Apool (#11)		0.665487	-0.124139
P12023	App	App (#25)	Amyloid beta A4 protein OS=Mus musculus GN=App PE=1 SV=3			443	25		0.956562	0.512071	1.04266	0.510255	1.00298	0.532978	0.962882	0.517775	1.03492	0.547035		App (#25)		8.17395	-0.931896
Q9DAX9	Appbp2	Appbp2 (#2)	Amyloid protein-binding protein 2 OS=Mus musculus GN=Appbp2 PE=2 SV=1			908	2		0.946653	0.964763	1.01098	1.04112	1.03252	1.07872	1.04064	0.992363	0.969213	1.0158		Appbp2 (#2)		0.292263	0.0264143
Q8K3H0	Appl1	Appl1 (#22)	DCC-interacting protein 13-alpha OS=Mus musculus GN=Appl1 PE=1 SV=1			1210	22		1.00385	1.06899	1.01041	0.995196	0.972229	0.973456	1.04665	1.01316	0.966868	0.967425		Appl1 (#22)		0.0525763	0.00491226
Q8K3G9	Appl2	Appl2 (#10)	DCC-interacting protein 13-beta OS=Mus musculus GN=Appl2 PE=1 SV=1			268	10		1.13391	1.12209	1.01865	0.848841	0.869744	0.796536	1.02921	0.923024	0.948493	0.878385		Appl2 (#10)		0.618883	-0.134587
P08030	Aprt	Aprt (#6)	Adenine phosphoribosyltransferase OS=Mus musculus GN=Aprt PE=1 SV=2			519	6		0.951961	1.11034	1.07351	1.22262	0.97209	1.22477	1.01735	1.11827	0.985094	1.08371		Aprt (#6)		2.51209	0.203427
P55088	Aqp4	Aqp4 (#13)	Aquaporin-4 OS=Mus musculus GN=Aqp4 PE=1 SV=2			3145	13		1.54536	1.53784	0.674876	0.629541	0.922772	0.793009	0.869443	0.81272	0.987545	0.8237		Aqp4 (#13)		0.187519	-0.137013
Q8CFQ3	Aqr	Aqr (#1)	Intron-binding protein aquarius OS=Mus musculus GN=Aqr PE=1 SV=2			4749	1		0.921528	0.768837	0.882911	0.60593	1.03641	0.674257	1.22814	0.931341	0.931012	0.742597		Aqr (#1)		1.88015	-0.430001
P04627	Araf	Araf (#5)	Serine/threonine-protein kinase A-Raf OS=Mus musculus GN=Araf PE=1 SV=2			1081	5		1.03068	1.01965	1.07509	1.01326	0.996167	1.03142	0.930728	0.928731	0.967335	0.992324		Araf (#5)		0.0262875	-0.00342336
Q5XJY5	Arcn1	Arcn1 (#15)	Coatomer subunit delta OS=Mus musculus GN=Arcn1 PE=1 SV=2			3727	15		1.04045	1.41881	0.978022	1.30042	0.980428	1.2286	1.01465	1.19302	0.986445	1.19841		Arcn1 (#15)		3.00035	0.339698
Q8CHG5	Arel1	Arel1 (#1)	Apoptosis-resistant E3 ubiquitin protein ligase 1 OS=Mus musculus GN=Arel1 PE=2 SV=2			1519	1		0.779457	0.710452	0.96059	1.34577	1.07482	1.74448	1.27572	2.02049	0.909414	1.35843		Arel1 (#1)		0.793206	0.458747
P84078	Arf1	Arf1 (#57)	ADP-ribosylation factor 1 OS=Mus musculus GN=Arf1 PE=1 SV=2			2632	57		0.978294	1.20873	1.02014	1.19967	0.990409	1.22585	1.00522	1.15684	1.00593	1.13476		Arf1 (#57)		4.30893	0.244647
Q8BSL7	Arf2	Arf2 (#1)	ADP-ribosylation factor 2 OS=Mus musculus GN=Arf2 PE=1 SV=2			2632	1		0.850413	1.32912	1.12848	1.52849	0.909812	1.37189	0.995651	1.2884	1.11565	1.25988		Arf2 (#1)		2.60839	0.444353
P61750	Arf4	Arf4 (#6)	ADP-ribosylation factor 4 OS=Mus musculus GN=Arf4 PE=1 SV=2			2632	6		1.01	1.0588	1.03156	1.06031	0.946354	1.08443	1.02915	1.07579	0.98294	1.01246		Arf4 (#6)		1.62241	0.0821713
P84084	Arf5	Arf5 (#15)	ADP-ribosylation factor 5 OS=Mus musculus GN=Arf5 PE=1 SV=2	+		2632	15		1.02823	1.30061	1.01267	1.25726	0.952642	1.28526	1.01137	1.24903	0.995094	1.17336		Arf5 (#15)		4.86342	0.32509
P62331	Arf6	Arf6 (#5)	ADP-ribosylation factor 6 OS=Mus musculus GN=Arf6 PE=1 SV=2			2613	5		0.946932	1.12112	1.05982	1.02192	1.01251	1.09974	0.99037	1.08047	0.990365	1.03801		Arf6 (#5)		1.61138	0.100742
Q9EPJ9	Arfgap1	Arfgap1 (#12)	ADP-ribosylation factor GTPase-activating protein 1 OS=Mus musculus GN=Arfgap1 PE=1 SV=2			297	12		1.06071	1.0626	0.993257	1.07835	1.00206	1.10954	0.961455	1.01046	0.982519	1.03186		Arfgap1 (#12)		1.40103	0.0821125
Q99K28	Arfgap2	Arfgap2 (#4)	ADP-ribosylation factor GTPase-activating protein 2 OS=Mus musculus GN=Arfgap2 PE=1 SV=1			449	4		1.05886	1.43638	0.967535	1.35347	0.960553	1.27082	1.02432	1.21064	0.988738	1.29109		Arfgap2 (#4)		3.91346	0.390813
Q9D8S3	Arfgap3	Arfgap3 (#2)	ADP-ribosylation factor GTPase-activating protein 3 OS=Mus musculus GN=Arfgap3 PE=1 SV=2			4753	2		0.978464	1.1375	0.920068	1.21061	1.03144	1.38201	0.993534	1.49165	1.0765	1.27486		Arfgap3 (#2)		2.53485	0.373117
G3X9K3	Arfgef1	Arfgef1 (#36)	Brefeldin A-inhibited guanine nucleotide-exchange protein 1 OS=Mus musculus GN=Arfgef1 PE=1 SV=1			959	36		1.03578	1.11889	0.999068	1.11525	0.986682	1.0716	0.965982	1.04375	1.01249	1.04256		Arfgef1 (#36)		2.27855	0.108622
A2A5R2	Arfgef2	Arfgef2 (#17)	Brefeldin A-inhibited guanine nucleotide-exchange protein 2 OS=Mus musculus GN=Arfgef2 PE=1 SV=1			959	17		0.996221	1.06134	0.996373	1.04783	1.03538	1.13923	0.992367	0.998833	0.979664	1.06186		Arfgef2 (#17)		1.34235	0.085501
Q3UGY8	Arfgef3	Arfgef3 (#44)	Brefeldin A-inhibited guanine nucleotide-exchange protein 3 OS=Mus musculus GN=Arfgef3 PE=1 SV=1			2115	44		1.03273	1.0234	0.969674	0.903168	1.02567	0.982281	0.961312	0.933794	1.01062	0.984089		Arfgef3 (#44)		0.663739	-0.0516465
Q8K221	Arfip2	Arfip2 (#11)	Arfaptin-2 OS=Mus musculus GN=Arfip2 PE=1 SV=2			4660	11		1.02007	1.05843	1.05356	1.05011	1.00998	1.09917	0.942772	1.00965	0.973612	0.998671		Arfip2 (#11)		0.855132	0.0612283
Q8BXL7	Arfrp1	Arfrp1 (#1)	ADP-ribosylation factor-related protein 1 OS=Mus musculus GN=Arfrp1 PE=1 SV=2			3479	1		0.902645	1.15705	1.06996	1.2627	0.943196	1.27014	1.05913	1.15283	1.02507	1.14511		Arfrp1 (#1)		2.54836	0.261719
O08691	Arg2	Arg2 (#1)	Arginase-2, mitochondrial OS=Mus musculus GN=Arg2 PE=1 SV=1	+		4678	1		1.03372	1.10963	0.948967	0.845168	0.987467	0.85626	1.01582	1.0329	1.01402	0.956914		Arg2 (#1)		0.352493	-0.0660293
Q3UL36	Arglu1	Arglu1 (#2)	Arginine and glutamate-rich protein 1 OS=Mus musculus GN=Arglu1 PE=1 SV=2			4768	2		0.987851	1.43847	0.906783	1.20926	0.907853	1.12125	1.20153	1.35599	0.99598	1.26961		Arglu1 (#2)		2.18928	0.357342
Q5FWK3	Arhgap1	Arhgap1 (#20)	Rho GTPase-activating protein 1 OS=Mus musculus GN=Arhgap1 PE=1 SV=1			1350	20		0.949754	1.26523	1.01577	1.37052	1.02362	1.4026	1.00608	1.25008	1.00477	1.26269		Arhgap1 (#20)		4.30499	0.388651
Q6Y5D8	Arhgap10	Arhgap10 (#1)	Rho GTPase-activating protein 10 OS=Mus musculus GN=Arhgap10 PE=1 SV=2			990	1		0.955105	1.15452	1.08558	1.44048	0.963985	1.07746	1.04547	0.995773	0.949862	1.07515		Arhgap10 (#1)		0.963204	0.190139
Q8C0D4	Arhgap12	Arhgap12 (#7)	Rho GTPase-activating protein 12 OS=Mus musculus GN=Arhgap12 PE=1 SV=2			1027	7		0.954055	1.02058	1.00298	1.04178	0.916027	1.0081	1.15254	1.18951	0.974393	1.00947		Arhgap12 (#7)		0.497915	0.0773515
Q6IFT4	Arhgap20	Arhgap20 (#1)	Rho GTPase-activating protein 20 OS=Mus musculus GN=Arhgap20 PE=1 SV=1			3272	1		0.993032	0.899972	0.942473	0.775781	0.941878	0.823701	1.13617	0.945399	0.986447	0.880769		Arhgap20 (#1)		1.74688	-0.208969
Q6DFV3	Arhgap21	Arhgap21 (#29)	Rho GTPase-activating protein 21 OS=Mus musculus GN=Arhgap21 PE=1 SV=1			359	29		1.07011	0.998398	0.990006	0.968078	0.974964	1.01678	0.967669	1.00699	0.997251	1.01184		Arhgap21 (#29)		0.0155788	0.0013257
Q69ZH9	Arhgap23	Arhgap23 (#30)	Rho GTPase-activating protein 23 OS=Mus musculus GN=Arhgap23 PE=1 SV=2			359	30		0.926509	0.89294	1.04874	1.02362	0.994004	1.05603	1.01082	1.04603	1.01993	1.03904		Arhgap23 (#30)		0.103272	0.0150587
Q6ZQ82	Arhgap26	Arhgap26 (#12)	Rho GTPase-activating protein 26 OS=Mus musculus GN=Arhgap26 PE=1 SV=3			990	12		0.985756	0.973544	1.10094	1.05975	1.04342	1.06631	0.836466	1.03211	1.03343	1.02265		Arhgap26 (#12)		0.281732	0.0492844
Q811P8	Arhgap32	Arhgap32 (#33)	Rho GTPase-activating protein 32 OS=Mus musculus GN=Arhgap32 PE=1 SV=2			4173	33		1.0439	0.772435	1.00072	0.730634	0.97131	0.768069	1.00506	0.856366	0.979017	0.838647		Arhgap32 (#33)		3.25663	-0.33625
Q80YF9	Arhgap33	Arhgap33 (#14)	Rho GTPase-activating protein 33 OS=Mus musculus GN=Arhgap33 PE=1 SV=1			4173	14		1.01396	0.823815	1.01933	0.856905	0.970666	0.880863	1.0186	0.924093	0.977436	0.908779		Arhgap33 (#14)		2.86251	-0.187128
Q91YM2	Arhgap35	Arhgap35 (#47)	Rho GTPase-activating protein 35 OS=Mus musculus GN=Arhgap35 PE=1 SV=3			1180	47		0.946705	0.952559	1.02939	1.02332	0.992752	1.02206	1.06102	1.01795	0.97013	0.989087		Arhgap35 (#47)		0.020156	0.00209293
P59281	Arhgap39	Arhgap39 (#20)	Rho GTPase-activating protein 39 OS=Mus musculus GN=Arhgap39 PE=1 SV=2			607	20		0.926931	0.815208	1.02424	0.890253	1.0179	1.03047	1.00789	0.95785	1.02304	1.02889		Arhgap39 (#20)		0.574024	-0.087019
Q5SSM3	Arhgap44	Arhgap44 (#13)	Rho GTPase-activating protein 44 OS=Mus musculus GN=Arhgap44 PE=1 SV=1			504	13		1.03055	0.979643	1.003	0.980082	1.01404	1.02054	0.97026	0.979175	0.982142	0.958622		Arhgap44 (#13)		0.52397	-0.0237999
P97393	Arhgap5	Arhgap5 (#16)	Rho GTPase-activating protein 5 OS=Mus musculus GN=Arhgap5 PE=1 SV=2			3742	16		0.931731	0.935519	1.07486	0.964952	0.931473	0.887043	1.08726	0.974847	0.974669	0.892914		Arhgap5 (#16)		0.91975	-0.100825
Q99PT1	Arhgdia	Arhgdia (#60)	Rho GDP-dissociation inhibitor 1 OS=Mus musculus GN=Arhgdia PE=1 SV=3			729	60		0.956344	1.06515	1.00535	1.17441	1.01881	1.16956	1.00172	1.10671	1.01777	1.155		Arhgdia (#60)		3.05515	0.18101
Q61599	Arhgdib	Arhgdib (#4)	Rho GDP-dissociation inhibitor 2 OS=Mus musculus GN=Arhgdib PE=1 SV=3			2173	4		0.997974	1.09197	0.98161	1.16072	0.935707	1.01475	0.993406	1.32261	1.0913	1.17324		Arhgdib (#4)		1.51278	0.201207
Q61210	Arhgef1	Arhgef1 (#3)	Rho guanine nucleotide exchange factor 1 OS=Mus musculus GN=Arhgef1 PE=1 SV=2			4897	3		1.04496	1.04815	0.868427	0.961982	1.10164	1.00603	1.04119	1.02217	0.943771	1.03147		Arhgef1 (#3)		0.142022	0.0245191
Q8R4H2	Arhgef12	Arhgef12 (#32)	Rho guanine nucleotide exchange factor 12 OS=Mus musculus GN=Arhgef12 PE=1 SV=2			3302	32		1.03656	0.941966	0.97036	0.904487	0.99584	0.937802	0.983465	0.91925	1.01377	0.967618		Arhgef12 (#32)		2.51082	-0.0981506
Q80U35	Arhgef17	Arhgef17 (#5)	Rho guanine nucleotide exchange factor 17 OS=Mus musculus GN=Arhgef17 PE=1 SV=2			3930	5		1.0597	1.00232	0.917608	0.864801	1.03427	0.928424	0.945507	0.864775	1.04291	0.94353		Arhgef17 (#5)		1.12448	-0.118965
Q6P9R4	Arhgef18	Arhgef18 (#5)	Rho guanine nucleotide exchange factor 18 OS=Mus musculus GN=Arhgef18 PE=1 SV=2			711	5		1.03608	0.880163	0.972721	0.846508	0.986244	0.85688	1.00608	0.884177	0.998882	0.887324		Arhgef18 (#5)		4.94398	-0.199165
Q60875	Arhgef2	Arhgef2 (#30)	Rho guanine nucleotide exchange factor 2 OS=Mus musculus GN=Arhgef2 PE=1 SV=4			387	30		1.1539	0.970739	0.950742	0.840334	0.976027	0.840788	0.952384	0.930723	0.966941	0.856948		Arhgef2 (#30)		1.41548	-0.17001
P97433	Arhgef28	Arhgef28 (#6)	Rho guanine nucleotide exchange factor 28 OS=Mus musculus GN=Arhgef28 PE=1 SV=1			711	6		1.00064	0.917381	0.996906	0.969976	0.98305	0.943349	1.12649	1.03702	0.892921	0.974248		Arhgef28 (#6)		0.301071	-0.0435867
Q3UPH7	Arhgef40	Arhgef40 (#2)	Rho guanine nucleotide exchange factor 40 OS=Mus musculus GN=Arhgef40 PE=1 SV=1			1640	2		1.00192	0.957179	1.00828	0.994046	1.04414	1.04984	0.970631	1.01528	0.975032	1.0312		Arhgef40 (#2)		0.177138	0.0134271
Q9ES28	Arhgef7	Arhgef7 (#41)	Rho guanine nucleotide exchange factor 7 OS=Mus musculus GN=Arhgef7 PE=1 SV=2			2828	41		1.01976	0.956831	1.01282	0.995626	0.997144	0.999936	0.997283	1.01086	0.972993	0.984127		Arhgef7 (#41)		0.380175	-0.0153276
Q3UTH8	Arhgef9	Arhgef9 (#3)	Rho guanine nucleotide exchange factor 9 OS=Mus musculus GN=Arhgef9 PE=1 SV=1			1826	3		1.0425	0.982662	1.053	0.79861	1.02516	0.99116	0.903099	0.801429	0.97624	0.893378		Arhgef9 (#3)		1.12041	-0.166632
A2BH40	Arid1a	Arid1a (#8)	AT-rich interactive domain-containing protein 1A OS=Mus musculus GN=Arid1a PE=1 SV=1			18	8		0.977276	1.35019	1.03536	0.988789	0.953437	1.01754	1.09799	1.19861	0.935935	1.00592		Arid1a (#8)		0.718713	0.144867
Q9Z1K5	Arih1	Arih1 (#5)	E3 ubiquitin-protein ligase ARIH1 OS=Mus musculus GN=Arih1 PE=1 SV=3			2875	5		0.940653	1.0904	1.03756	1.09323	0.996861	1.1201	0.972476	0.995701	1.05245	1.09906		Arih1 (#5)		1.52212	0.110653
P61211	Arl1	Arl1 (#9)	ADP-ribosylation factor-like protein 1 OS=Mus musculus GN=Arl1 PE=1 SV=1			2578	9		0.968138	1.25475	0.927057	1.17897	1.10715	1.3362	1.002	1.16789	0.995656	1.16194		Arl1 (#9)		2.97049	0.287208
Q9QXJ4	Arl10	Arl10 (#2)	ADP-ribosylation factor-like protein 10 OS=Mus musculus GN=Arl10 PE=1 SV=2			3860	2		1.00817	0.794456	0.952134	0.619982	0.965631	0.638152	1.11749	0.71059	0.956571	0.6602		Arl10 (#2)		3.71889	-0.549671
Q8BGR6	Arl15	Arl15 (#6)	ADP-ribosylation factor-like protein 15 OS=Mus musculus GN=Arl15 PE=1 SV=1			2360	6		1.02056	0.963959	1.00938	0.904157	0.979262	0.907466	0.965611	0.860535	1.02519	1.01745		Arl15 (#6)		1.19741	-0.105626
Q9D0J4	Arl2	Arl2 (#6)	ADP-ribosylation factor-like protein 2 OS=Mus musculus GN=Arl2 PE=1 SV=1	+		3655	6		0.912418	0.974517	1.048	1.13289	1.05651	1.15705	1.02381	1.09807	0.959257	1.05559		Arl2 (#6)		1.04897	0.115519
Q9D385	Arl2bp	Arl2bp (#3)	ADP-ribosylation factor-like protein 2-binding protein OS=Mus musculus GN=Arl2bp PE=1 SV=1			3692	3		0.93466	1.13113	1.04854	1.13995	0.962237	1.16945	1.05762	1.14464	0.996939	1.10169		Arl2bp (#3)		2.46161	0.187083
Q9WUL7	Arl3	Arl3 (#10)	ADP-ribosylation factor-like protein 3 OS=Mus musculus GN=Arl3 PE=1 SV=1			3479	10		0.901695	1.06238	1.03607	1.11282	0.977471	1.14937	1.06217	1.14658	1.0226	1.1657		Arl3 (#10)		2.01216	0.174541
Q80ZU0	Arl5a	Arl5a (#3)	ADP-ribosylation factor-like protein 5A OS=Mus musculus GN=Arl5a PE=1 SV=1			1125	3		0.948339	1.054	1.07426	1.05671	1.01301	1.12548	0.955837	0.947317	1.00855	1.02425		Arl5a (#3)		0.526719	0.0579755
O88848	Arl6	Arl6 (#4)	ADP-ribosylation factor-like protein 6 OS=Mus musculus GN=Arl6 PE=1 SV=1			2809	4		0.90745	0.927133	1.01101	1.05021	1.02662	1.07476	1.02211	1.042	1.0328	1.02471		Arl6 (#4)		0.278254	0.0336767
Q9JKW0	Arl6ip1	Arl6ip1 (#4)	ADP-ribosylation factor-like protein 6-interacting protein 1 OS=Mus musculus GN=Arl6ip1 PE=1 SV=1			1795	4		1.04087	1.00476	1.05086	0.989223	1.00376	0.969372	0.833986	0.959506	1.07052	1.00604		Arl6ip1 (#4)		0.0800005	-0.0151588
Q8R5J9	Arl6ip5	Arl6ip5 (#12)	PRA1 family protein 3 OS=Mus musculus GN=Arl6ip5 PE=1 SV=2			2408	12		1.03158	0.960695	0.970995	0.932625	1.00275	0.957659	1.02807	0.983745	0.966608	0.96616		Arl6ip5 (#12)		1.37117	-0.0582996
Q8VEH3	Arl8a	Arl8a (#26)	ADP-ribosylation factor-like protein 8A OS=Mus musculus GN=Arl8a PE=1 SV=1			2895	26		1.04919	1.08601	0.943339	0.89083	0.944944	0.904286	1.06291	1.0733	0.999618	0.915452		Arl8a (#26)		0.232062	-0.0418345
Q9CQW2	Arl8b	Arl8b (#5)	ADP-ribosylation factor-like protein 8B OS=Mus musculus GN=Arl8b PE=1 SV=1			2895	5		1.09691	0.902675	0.955754	0.711431	0.95386	0.696215	0.967008	0.822231	1.02647	0.765181		Arl8b (#5)		2.48627	-0.363825
Q9D7A8	Armc1	Armc1 (#4)	Armadillo repeat-containing protein 1 OS=Mus musculus GN=Armc1 PE=1 SV=1		+	684	4		0.942394	1.07151	0.999801	1.01301	1.0311	1.0784	1.05202	1.02948	0.974686	0.977891		Armc1 (#4)		0.612384	0.0484769
Q9D0L7	Armc10	Armc10 (#16)	Armadillo repeat-containing protein 10 OS=Mus musculus GN=Armc10 PE=1 SV=1	+	+	1450	16		0.981724	0.930845	0.98375	0.821689	0.976124	0.872027	1.0921	0.949248	0.966299	0.89501		Armc10 (#16)		1.96416	-0.162397
Q8BNU0	Armc6	Armc6 (#26)	Armadillo repeat-containing protein 6 OS=Mus musculus GN=Armc6 PE=1 SV=1			983	26		0.924661	1.04574	0.984168	1.07061	0.978199	1.16448	1.05374	1.13323	1.05923	1.16409		Armc6 (#26)		1.92581	0.158313
Q9DBR3	Armc8	Armc8 (#20)	Armadillo repeat-containing protein 8 OS=Mus musculus GN=Armc8 PE=1 SV=2			1806	20		0.992314	1.02354	1.01557	1.03947	1.04724	1.11695	0.960939	1.01285	0.983932	1.04972		Armc8 (#20)		1.15459	0.0680978
Q6A058	Armcx2	Armcx2 (#5)	Armadillo repeat-containing X-linked protein 2 OS=Mus musculus GN=Armcx2 PE=2 SV=2			1172	5		0.916119	0.695842	0.998041	0.817532	1.09573	0.837736	0.992073	0.850541	0.998036	0.825051		Armcx2 (#5)		2.74384	-0.31372
Q8BHS6	Armcx3	Armcx3 (#9)	Armadillo repeat-containing X-linked protein 3 OS=Mus musculus GN=Armcx3 PE=1 SV=1		+	1570	9		0.994777	0.871282	1.03675	0.853498	0.976968	0.783997	1.02234	0.892423	0.969169	0.809863		Armcx3 (#9)		3.19965	-0.248889
A6H630	Armt1	Armt1 (#5)	Protein-glutamate O-methyltransferase OS=Mus musculus GN=Armt1 PE=1 SV=1			1232	5		0.960682	1.11755	1.00387	1.0909	1.08225	1.23552	1.0125	1.02343	0.940697	1.03637		Armt1 (#5)		1.26481	0.136893
Q9R0Q6	Arpc1a	Arpc1a (#52)	Actin-related protein 2/3 complex subunit 1A OS=Mus musculus GN=Arpc1a PE=1 SV=1			2120	52		0.972289	1.01368	1.06629	1.09587	1.01862	1.06719	0.97867	1.00028	0.964126	1.01747		Arpc1a (#52)		0.761115	0.0552036
Q9WV32	Arpc1b	Arpc1b (#7)	Actin-related protein 2/3 complex subunit 1B OS=Mus musculus GN=Arpc1b PE=1 SV=4			2120	7		1.0191	0.900411	1.06219	0.896205	1.01225	1.04996	0.993124	0.896152	0.913336	0.867422		Arpc1b (#7)		1.05334	-0.118731
Q9CVB6	Arpc2	Arpc2 (#44)	Actin-related protein 2/3 complex subunit 2 OS=Mus musculus GN=Arpc2 PE=1 SV=3			2074	44		0.984033	1.04179	1.0788	1.09365	1.01468	1.07963	0.962671	1.01587	0.959815	1.00767		Arpc2 (#44)		0.910915	0.0678645
Q9JM76	Arpc3	Arpc3 (#14)	Actin-related protein 2/3 complex subunit 3 OS=Mus musculus GN=Arpc3 PE=1 SV=3			2446	14		1.01362	0.97378	1.09015	1.04445	1.00509	1.07101	0.938975	0.980049	0.952161	0.944929		Arpc3 (#14)		0.0310752	0.00455592
P59999	Arpc4	Arpc4 (#17)	Actin-related protein 2/3 complex subunit 4 OS=Mus musculus GN=Arpc4 PE=1 SV=3			796	17		0.981475	1.00197	1.08257	1.0424	1.01971	1.02538	0.988004	0.934439	0.928241	0.94117		Arpc4 (#17)		0.119979	-0.015438
Q9CPW4	Arpc5	Arpc5 (#25)	Actin-related protein 2/3 complex subunit 5 OS=Mus musculus GN=Arpc5 PE=1 SV=3			1177	25		1.03042	1.13115	1.04795	1.20966	0.956532	1.09294	0.97438	1.08316	0.990721	1.02491		Arpc5 (#25)		1.77802	0.147112
Q9D898	Arpc5l	Arpc5l (#16)	Actin-related protein 2/3 complex subunit 5-like protein OS=Mus musculus GN=Arpc5l PE=1 SV=1			1460	16		1.00142	0.998192	1.03321	1.04418	1.02498	1.12051	0.976685	1.0535	0.963707	1.00786		Arpc5l (#16)		0.922491	0.0625988
Q9D0A3	Arpin	Arpin (#2)	Arpin OS=Mus musculus GN=Arpin PE=1 SV=1			4715	2		0.999298	0.943789	0.988561	0.996626	0.892483	0.985351	1.12186	1.09423	0.997794	0.920094		Arpin (#2)		0.0876635	-0.0161707
P56212	Arpp19	Arpp19 (#4)	cAMP-regulated phosphoprotein 19 OS=Mus musculus GN=Arpp19 PE=1 SV=2			3482	4		0.863759	0.998809	1.07122	1.17399	1.03346	1.17765	0.995106	1.21926	1.03645	1.01002		Arpp19 (#4)		1.04222	0.157198
Q9DCB4	Arpp21	Arpp21 (#4)	cAMP-regulated phosphoprotein 21 OS=Mus musculus GN=Arpp21 PE=1 SV=2			4879	4		0.888232	0.92647	1.03374	1.21025	1.16253	1.23858	0.867963	1.07548	1.04754	1.10897		Arpp21 (#4)		0.714897	0.154231
Q8BWG8	Arrb1	Arrb1 (#14)	Beta-arrestin-1 OS=Mus musculus GN=Arrb1 PE=1 SV=1			462	14		0.951486	1.15035	0.972848	1.26927	0.985147	1.28116	1.08024	1.28126	1.01028	1.25306		Arrb1 (#14)		4.10822	0.318696
Q99KN1	Arrdc1	Arrdc1 (#1)	Arrestin domain-containing protein 1 OS=Mus musculus GN=Arrdc1 PE=1 SV=2			4841	1		0.849668	0.975165	1.07875	0.950724	1.05629	0.982136	1.00072	0.903763	1.01457	1.03415		Arrdc1 (#1)		0.247237	-0.0415946
P50428	Arsa	Arsa (#1)	Arylsulfatase A OS=Mus musculus GN=Arsa PE=1 SV=2			5201	1		1.02776	1.7801	0.999589	1.10376	0.983988	1.50395	1.01844	1.46084	0.970228	1.57714		Arsa (#1)		2.11053	0.553776
P50429	Arsb	Arsb (#5)	Arylsulfatase B OS=Mus musculus GN=Arsb PE=1 SV=3			3299	5		1.05607	1.31744	1.16894	1.08764	0.866757	1.08194	0.974006	1.15383	0.934224	1.12728		Arsb (#5)		1.27939	0.210079
P98203	Arvcf	Arvcf (#23)	Armadillo repeat protein deleted in velo-cardio-facial syndrome homolog OS=Mus musculus GN=Arvcf PE=1 SV=2			347	23		0.97459	0.840408	0.985685	0.824968	1.01387	0.893208	0.979009	0.902766	1.04684	0.951077		Arvcf (#23)		2.32152	-0.181737
C0HK80	Arxes2	Arxes2 (#8)	Adipocyte-related X-chromosome expressed sequence 2 OS=Mus musculus GN=Arxes2 PE=1 SV=1			4656	8		0.97774	0.92764	0.962059	0.881716	0.997073	0.82671	1.0413	0.972313	1.02182	0.897375		Arxes2 (#8)		1.87252	-0.151656
Q9WV54	Asah1	Asah1 (#10)	Acid ceramidase OS=Mus musculus GN=Asah1 PE=1 SV=1			3795	10		1.09967	1.24133	0.997488	1.02675	0.91612	0.988434	1.03617	1.15377	0.950558	1.06273		Asah1 (#10)		0.890727	0.128431
Q9QWY8	Asap1	Asap1 (#18)	Arf-GAP with SH3 domain, ANK repeat and PH domain-containing protein 1 OS=Mus musculus GN=Asap1 PE=1 SV=2			1348	18		1.00655	0.95021	0.975596	0.933756	1.03654	1.00434	0.955192	0.989728	1.02612	1.02236		Asap1 (#18)		0.394749	-0.0291866
Q7SIG6	Asap2	Asap2 (#28)	Arf-GAP with SH3 domain, ANK repeat and PH domain-containing protein 2 OS=Mus musculus GN=Asap2 PE=1 SV=3			1348	28		1.00284	0.988625	0.999869	0.994032	0.99156	0.987232	0.968727	0.965004	1.037	1.04916		Asap2 (#28)		0.0680188	-0.00482007
Q9D8Z1	Ascc1	Ascc1 (#1)	Activating signal cointegrator 1 complex subunit 1 OS=Mus musculus GN=Ascc1 PE=1 SV=1			2241	1		0.916063	0.820971	0.98891	0.880091	1.05172	0.990458	1.05904	1.06708	0.984264	0.957179		Ascc1 (#1)		0.542342	-0.0884466
Q91WR3	Ascc2	Ascc2 (#1)	Activating signal cointegrator 1 complex subunit 2 OS=Mus musculus GN=Ascc2 PE=1 SV=1			4794	1		0.941998	1.1099	0.985147	1.3302	0.97264	1.13362	0.988233	1.04138	1.11198	1.21386		Ascc2 (#1)		1.70463	0.218576
E9PZJ8	Ascc3	Ascc3 (#7)	Activating signal cointegrator 1 complex subunit 3 OS=Mus musculus GN=Ascc3 PE=1 SV=1			581	7		0.96692	1.0271	1.00416	1.00682	1.02665	1.09936	1.004	1.08077	0.998264	1.06294		Ascc3 (#7)		1.57095	0.0772973
Q6NXK8	Asic1	Asic1 (#3)	Acid-sensing ion channel 1 OS=Mus musculus GN=Asic1 PE=1 SV=1			4240	3		0.933503	0.723611	0.909087	0.790515	0.988987	0.775077	1.08729	0.907327	1.08114	0.898237		Asic1 (#3)		2.07699	-0.289819
Q925H0	Asic2	Asic2 (#1)	Acid-sensing ion channel 2 OS=Mus musculus GN=Asic2 PE=1 SV=1			3340	1		1.0713	0.893462	1.02075	0.817888	1.03279	0.735053	0.778355	0.642742	1.09681	0.965927		Asic2 (#1)		1.24779	-0.306335
Q91YI0	Asl	Asl (#14)	Argininosuccinate lyase OS=Mus musculus GN=Asl PE=1 SV=1			1592	14		0.92636	1.11869	1.03803	1.2439	0.975324	1.22622	1.1432	1.31286	0.917083	1.08475		Asl (#14)		1.98904	0.261062
O54984	Asna1	Asna1 (#21)	ATPase Asna1 OS=Mus musculus GN=Asna1 PE=1 SV=2			3810	21		0.965709	1.08829	0.996636	1.13381	1.04556	1.12608	1.01515	1.08256	0.976943	1.05513		Asna1 (#21)		2.85683	0.13386
Q61024	Asns	Asns (#25)	Asparagine synthetase [glutamine-hydrolyzing] OS=Mus musculus GN=Asns PE=1 SV=3			659	25		0.938742	1.04085	1.00316	1.21503	1.04493	1.24314	0.980891	1.12358	1.03228	1.16776		Asns (#25)		2.2134	0.209966
Q8BSY0	Asph	Asph (#11)	Aspartyl/asparaginyl beta-hydroxylase OS=Mus musculus GN=Asph PE=1 SV=1			771	11		0.976216	0.931267	0.949871	0.854905	1.00725	0.947986	1.04702	1.02068	1.01965	0.96035		Asph (#11)		0.923782	-0.0861285
Q80VP9	Asphd2	Asphd2 (#4)	Aspartate beta-hydroxylase domain-containing protein 2 OS=Mus musculus GN=Asphd2 PE=1 SV=1			4917	4		0.929837	0.962724	0.997994	0.966965	1.02316	1.08371	1.02414	1.02498	1.02487	1.01012		Asphd2 (#4)		0.124335	0.0135582
Q8VBT9	Aspscr1	Aspscr1 (#8)	Tether containing UBX domain for GLUT4 OS=Mus musculus GN=Aspscr1 PE=1 SV=1			246	8		0.919669	0.966084	1.03155	1.01201	1.03967	1.05893	1.05392	1.08094	0.955191	1.0427		Aspscr1 (#8)		0.442134	0.0465809
Q8C0M9	Asrgl1	Asrgl1 (#12)	Isoaspartyl peptidase/L-asparaginase OS=Mus musculus GN=Asrgl1 PE=1 SV=1			2498	12		1.07458	1.17925	1.02192	1.18251	0.974994	1.11756	1.02021	1.04031	0.908297	1.02798		Asrgl1 (#12)		1.44951	0.149657
P16460	Ass1	Ass1 (#4)	Argininosuccinate synthase OS=Mus musculus GN=Ass1 PE=1 SV=1			3915	4		0.900539	0.954752	0.940743	0.934174	0.943106	1.03704	1.18615	1.6105	1.02947	1.09033		Ass1 (#4)		0.406489	0.147061
Q61137	Astn1	Astn1 (#38)	Astrotactin-1 OS=Mus musculus GN=Astn1 PE=1 SV=4			1171	38		1.00598	0.733578	0.992232	0.775908	1.02898	0.796415	0.966584	0.815764	1.00622	0.838388		Astn1 (#38)		3.87639	-0.3376
Q80Z10	Astn2	Astn2 (#5)	Astrotactin-2 OS=Mus musculus GN=Astn2 PE=1 SV=2			3965	5		1.00865	0.85213	0.978909	0.800972	0.948536	0.762803	1.05436	0.950972	1.00954	0.8844		Astn2 (#5)		2.04176	-0.237385
Q9D5T0	Atad1	Atad1 (#15)	ATPase family AAA domain-containing protein 1 OS=Mus musculus GN=Atad1 PE=1 SV=1	+	+	1943	15		1.1062	0.818009	0.989608	0.758072	0.939005	0.713379	0.955274	0.744866	1.00991	0.791155		Atad1 (#15)		3.95174	-0.385509
Q925I1	Atad3	Atad3 (#34)	ATPase family AAA domain-containing protein 3 OS=Mus musculus GN=Atad3 PE=1 SV=1	+	+	1546	34		1.05584	0.923263	0.995203	0.856736	0.959344	0.85263	0.990993	0.85886	0.998619	0.873344		Atad3 (#34)		3.66075	-0.195937
Q8K341	Atat1	Atat1 (#22)	Alpha-tubulin N-acetyltransferase 1 OS=Mus musculus GN=Atat1 PE=1 SV=1			384	22		0.919569	0.961475	1.08787	1.03251	1.0188	1.12852	0.981716	0.949547	0.992041	1.04032		Atat1 (#22)		0.212257	0.0313974
Q8BHE3	Atcay	Atcay (#22)	Caytaxin OS=Mus musculus GN=Atcay PE=1 SV=1			2716	22		0.990381	0.950261	1.00349	0.962633	1.03575	1.03933	0.975237	0.963168	0.995146	1.06812		Atcay (#22)		0.0579101	-0.00610248
Q9Z2A5	Ate1	Ate1 (#11)	Arginyl-tRNA--protein transferase 1 OS=Mus musculus GN=Ate1 PE=1 SV=2			2174	11		0.935781	0.963633	1.07797	1.13268	1.03915	1.10849	0.951162	1.07499	0.995938	1.07917		Ate1 (#11)		0.959882	0.0998573
O35451	Atf6b	Atf6b (#1)	Cyclic AMP-dependent transcription factor ATF-6 beta OS=Mus musculus GN=Atf6b PE=2 SV=1			3273	1		0.969818	0.799451	1.14104	0.549194	0.923211	0.89386	1.00535	0.806253	0.960583	0.671931		Atf6b (#1)		1.71561	-0.442853
Q9D8Z6	Atg101	Atg101 (#2)	Autophagy-related protein 101 OS=Mus musculus GN=Atg101 PE=1 SV=1			3221	2		1.02094	1.01526	0.914737	1.0847	1.15768	1.069	0.920761	0.973858	0.985884	1.04669		Atg101 (#2)		0.368969	0.0580172
Q9CQY1	Atg12	Atg12 (#2)	Ubiquitin-like protein ATG12 OS=Mus musculus GN=Atg12 PE=1 SV=1			2309	2		0.964089	1.00999	1.02571	1.10222	1.01874	1.04254	1.00653	0.959775	0.98493	0.968672		Atg12 (#2)		0.2222	0.0223155
Q8C0J2	Atg16l1	Atg16l1 (#6)	Autophagy-related protein 16-1 OS=Mus musculus GN=Atg16l1 PE=1 SV=1			2354	6		0.891428	1.05186	1.02151	1.06666	1.02048	1.26082	1.05877	1.04066	1.00781	1.12821		Atg16l1 (#6)		1.24704	0.148837
Q80XK6	Atg2b	Atg2b (#26)	Autophagy-related protein 2 homolog B OS=Mus musculus GN=Atg2b PE=1 SV=3			1000	26		0.932826	0.98873	1.0261	1.09904	1.033	1.17378	0.997535	1.07421	1.01054	1.07253		Atg2b (#26)		1.29156	0.112016
Q9CPX6	Atg3	Atg3 (#8)	Ubiquitin-like-conjugating enzyme ATG3 OS=Mus musculus GN=Atg3 PE=1 SV=1			497	8		0.964472	1.03055	1.01252	1.09394	0.996615	1.10543	1.03063	1.11003	0.995764	1.06987		Atg3 (#8)		2.64283	0.113463
Q8BGE6	Atg4b	Atg4b (#2)	Cysteine protease ATG4B OS=Mus musculus GN=Atg4b PE=1 SV=2			3913	2		0.975897	1.25316	0.950642	1.08267	1.0633	1.36284	1.06203	1.31296	0.948128	1.24815		Atg4b (#2)		2.67626	0.321817
Q811C2	Atg4c	Atg4c (#3)	Cysteine protease ATG4C OS=Mus musculus GN=Atg4c PE=1 SV=2			2723	3		0.987551	1.04977	0.937399	0.984283	1.03857	1.17024	1.05654	1.11855	0.97994	0.975733		Atg4c (#3)		0.661716	0.0813666
Q99J83	Atg5	Atg5 (#6)	Autophagy protein 5 OS=Mus musculus GN=Atg5 PE=1 SV=1			3843	6		1.04203	1.08029	1.03394	1.07338	1.00997	1.04919	0.991442	0.975343	0.922626	1.07858		Atg5 (#6)		0.911477	0.072541
Q9D906	Atg7	Atg7 (#11)	Ubiquitin-like modifier-activating enzyme ATG7 OS=Mus musculus GN=Atg7 PE=1 SV=1			3224	11		0.910185	0.906267	1.04335	1.07743	1.03115	1.06381	0.996396	0.95166	1.01892	1.02789		Atg7 (#11)		0.03683	0.00630207
Q68FE2	Atg9a	Atg9a (#6)	Autophagy-related protein 9A OS=Mus musculus GN=Atg9a PE=1 SV=1			3667	6		0.985381	0.980996	0.92796	0.951738	1.06342	1.10294	1.01152	1.00282	1.01172	1.07553		Atg9a (#6)		0.255471	0.0316972
Q9CWJ9	Atic	Atic (#15)	Bifunctional purine biosynthesis protein PURH OS=Mus musculus GN=Atic PE=1 SV=2	+		1002	15		0.987505	1.05185	1.00155	1.09738	0.936289	1.0061	1.1041	1.1749	0.970554	1.00271		Atic (#15)		0.820172	0.0926678
Q8BH66	Atl1	Atl1 (#37)	Atlastin-1 OS=Mus musculus GN=Atl1 PE=1 SV=1			34	37		0.997966	0.952219	0.988541	0.985708	1.06517	1.0033	0.961342	0.952778	0.986986	0.968757		Atl1 (#37)		0.672549	-0.0395919
Q6PA06	Atl2	Atl2 (#19)	Atlastin-2 OS=Mus musculus GN=Atl2 PE=1 SV=1			34	19		0.948724	0.873181	1.02325	0.98001	1.02726	0.95177	0.966609	0.899502	1.03416	0.974201		Atl2 (#19)		1.28982	-0.0964169
Q91YH5	Atl3	Atl3 (#12)	Atlastin-3 OS=Mus musculus GN=Atl3 PE=1 SV=1			34	12		1.00318	0.872442	0.966827	0.839361	1.03672	0.953319	1.00847	0.940234	0.984801	0.872115		Atl3 (#12)		2.16787	-0.160561
O08997	Atox1	Atox1 (#10)	Copper transport protein ATOX1 OS=Mus musculus GN=Atox1 PE=1 SV=1			2377	10		0.831373	1.04793	1.11197	1.2117	0.975936	1.24644	1.09484	0.940925	0.985884	1.23725		Atox1 (#10)		0.876289	0.183984
P98197	Atp11a	Atp11a (#4)	Probable phospholipid-transporting ATPase IH OS=Mus musculus GN=Atp11a PE=1 SV=1			2978	4		0.964115	0.838915	0.986362	0.869707	1.00485	0.920686	1.0048	0.928563	1.03988	0.950632		Atp11a (#4)		2.16144	-0.150351
Q9QZW0	Atp11c	Atp11c (#4)	Phospholipid-transporting ATPase 11C OS=Mus musculus GN=Atp11c PE=1 SV=2			2185	4		0.994733	0.830013	0.991253	0.934493	0.958975	0.901549	1.04678	0.946729	1.00826	0.8781		Atp11c (#4)		2.19151	-0.155935
Q9EPE9	Atp13a1	Atp13a1 (#17)	Manganese-transporting ATPase 13A1 OS=Mus musculus GN=Atp13a1 PE=1 SV=2			1249	17		0.970511	0.93323	0.982383	0.892974	1.01317	0.867021	1.05266	0.970037	0.981273	0.907257		Atp13a1 (#17)		2.18358	-0.129999
Q9CTG6	Atp13a2	Atp13a2 (#3)	Cation-transporting ATPase 13A2 OS=Mus musculus GN=Atp13a2 PE=2 SV=3			4932	3		0.996881	1.06473	0.939049	0.893923	0.961312	0.950162	1.10082	1.14223	1.00193	1.0179		Atp13a2 (#3)		0.0826704	0.0166405
Q5XF89	Atp13a3	Atp13a3 (#5)	Probable cation-transporting ATPase 13A3 OS=Mus musculus GN=Atp13a3 PE=1 SV=1			4331	5		1.03813	0.960366	0.988652	0.931915	0.953958	0.841133	0.995551	0.955132	1.02371	0.90746		Atp13a3 (#5)		1.67686	-0.122576
Q8VDN2	Atp1a1	Atp1a1 (#191)	Sodium/potassium-transporting ATPase subunit alpha-1 OS=Mus musculus GN=Atp1a1 PE=1 SV=1			107	191		1.0287	0.995524	1.00899	1.04021	1.02774	1.02625	0.89514	0.927621	1.03943	1.04871		Atp1a1 (#191)		0.0836819	0.0117633
Q6PIE5	Atp1a2	Atp1a2 (#98)	Sodium/potassium-transporting ATPase subunit alpha-2 OS=Mus musculus GN=Atp1a2 PE=1 SV=1			107	98		1.12357	1.09861	0.940986	0.896968	0.895225	0.852836	1.01568	0.91459	1.02454	0.946413		Atp1a2 (#98)		0.486607	-0.0874389
Q6PIC6	Atp1a3	Atp1a3 (#253)	Sodium/potassium-transporting ATPase subunit alpha-3 OS=Mus musculus GN=Atp1a3 PE=1 SV=1			107	253		1.01804	0.973245	0.985293	1.00037	0.975203	0.928079	0.999303	0.963561	1.02216	1.01039		Atp1a3 (#253)		0.715561	-0.0367447
Q9WV27	Atp1a4	Atp1a4 (#88)	Sodium/potassium-transporting ATPase subunit alpha-4 OS=Mus musculus GN=Atp1a4 PE=1 SV=3			107	88		1.04311	1.04007	0.962777	1.06514	0.968666	0.922915	1.00617	0.961503	1.01927	0.998924		Atp1a4 (#88)		0.0365429	-0.00456842
P14094	Atp1b1	Atp1b1 (#112)	Sodium/potassium-transporting ATPase subunit beta-1 OS=Mus musculus GN=Atp1b1 PE=1 SV=1			1410	112		1.05027	0.932654	0.989397	0.985818	0.962703	0.870866	0.933287	0.892897	1.06434	1.02378		Atp1b1 (#112)		0.800173	-0.0882194
P14231	Atp1b2	Atp1b2 (#33)	Sodium/potassium-transporting ATPase subunit beta-2 OS=Mus musculus GN=Atp1b2 PE=1 SV=2			3071	33		1.1305	1.08931	0.980129	0.930129	0.898853	0.871383	1.02562	0.952619	0.964897	0.949775		Atp1b2 (#33)		0.350112	-0.0606365
P97370	Atp1b3	Atp1b3 (#11)	Sodium/potassium-transporting ATPase subunit beta-3 OS=Mus musculus GN=Atp1b3 PE=1 SV=1			3071	11		1.01241	0.937981	0.968474	1.01335	1.00213	0.886297	1.03168	1.06577	0.985304	0.897983		Atp1b3 (#11)		0.517942	-0.0617998
O55143	Atp2a2	Atp2a2 (#125)	Sarcoplasmic/endoplasmic reticulum calcium ATPase 2 OS=Mus musculus GN=Atp2a2 PE=1 SV=2			1403	125		1.04752	0.944806	0.967651	0.910798	1.00139	0.868213	0.965195	0.953798	1.01825	0.930321		Atp2a2 (#125)		2.1416	-0.117909
G5E829	Atp2b1	Atp2b1 (#161)	Plasma membrane calcium-transporting ATPase 1 OS=Mus musculus GN=Atp2b1 PE=1 SV=1			646	161		1.05442	0.939643	0.977947	0.924486	0.992786	0.90111	0.929707	0.917037	1.04514	0.979083		Atp2b1 (#161)		1.41315	-0.100228
Q9R0K7	Atp2b2	Atp2b2 (#80)	Plasma membrane calcium-transporting ATPase 2 OS=Mus musculus GN=Atp2b2 PE=1 SV=2			646	80		1.1024	0.99339	0.95135	0.878766	0.971741	0.906486	0.965466	0.91421	1.00904	0.991822		Atp2b2 (#80)		0.947708	-0.0937069
Q6Q477	Atp2b4	Atp2b4 (#53)	Plasma membrane calcium-transporting ATPase 4 OS=Mus musculus GN=Atp2b4 PE=1 SV=1			646	53		0.997871	0.919391	1.01446	0.992015	1.05198	0.990021	0.903324	0.931662	1.03237	1.01519		Atp2b4 (#53)		0.411309	-0.0435339
Q80XR2	Atp2c1	Atp2c1 (#21)	Calcium-transporting ATPase type 2C member 1 OS=Mus musculus GN=Atp2c1 PE=1 SV=2			1680	21		1.02678	0.969279	0.97012	0.91269	1.00699	0.90313	0.983988	0.965015	1.01212	0.951893		Atp2c1 (#21)		1.99453	-0.0889649
Q03265	Atp5a1	Atp5a1 (#275)	ATP synthase subunit alpha, mitochondrial OS=Mus musculus GN=Atp5a1 PE=1 SV=1	+		1857	275		1.08518	1.09667	0.940219	0.960391	0.957558	0.881001	1.0424	0.926535	0.974639	0.908892		Atp5a1 (#275)		0.469642	-0.0690295
P56480	Atp5b	Atp5b (#321)	ATP synthase subunit beta, mitochondrial OS=Mus musculus GN=Atp5b PE=1 SV=2	+		1225	321		1.0556	1.05205	0.945517	0.897071	0.957301	0.903934	1.08851	0.92399	0.953064	0.90845		Atp5b (#321)		0.796669	-0.0938167
Q91VR2	Atp5c1	Atp5c1 (#61)	ATP synthase subunit gamma, mitochondrial OS=Mus musculus GN=Atp5c1 PE=1 SV=1	+		563	61		1.08688	1.03342	0.986084	0.909954	0.953076	0.801971	0.987231	0.865069	0.98673	0.846911		Atp5c1 (#61)		1.29296	-0.169747
Q9D3D9	Atp5d	Atp5d (#10)	ATP synthase subunit delta, mitochondrial OS=Mus musculus GN=Atp5d PE=1 SV=1	+		1987	10		1.11312	1.04514	0.957582	0.876566	0.927694	0.854183	1.08246	0.909493	0.91914	0.852007		Atp5d (#10)		0.927648	-0.139631
P56382	Atp5e	Atp5e (#4)	ATP synthase subunit epsilon, mitochondrial OS=Mus musculus GN=Atp5e PE=1 SV=2	+		4080	4		1.10102	0.967022	1.00081	0.850085	0.949256	0.78733	1.04133	0.814087	0.907584	0.823762		Atp5e (#4)		1.99636	-0.237503
Q9CQQ7	Atp5f1	Atp5f1 (#74)	ATP synthase F(0) complex subunit B1, mitochondrial OS=Mus musculus GN=Atp5f1 PE=1 SV=1	+		1921	74		1.06934	1.0813	0.979525	0.916835	0.95063	0.896113	1.02125	0.964857	0.979259	0.897477		Atp5f1 (#74)		0.602644	-0.0744672
P56383	Atp5g2	Atp5g2 (#1)	ATP synthase F(0) complex subunit C2, mitochondrial OS=Mus musculus GN=Atp5g2 PE=2 SV=2	+		2846	1		1.68401	0.649519	0.422914	0.373754	0.433231	0.298447	1.47733	0.25414	0.982522	0.445145		Atp5g2 (#1)		1.27213	-1.15438
Q9DCX2	Atp5h	Atp5h (#58)	ATP synthase subunit d, mitochondrial OS=Mus musculus GN=Atp5h PE=1 SV=3	+		1315	58		1.03729	1.00728	0.944749	0.886141	0.999786	0.849176	0.993091	0.87643	1.02508	0.955491		Atp5h (#58)		1.3722	-0.130404
P97450	Atp5j	Atp5j (#11)	ATP synthase-coupling factor 6, mitochondrial OS=Mus musculus GN=Atp5j PE=1 SV=1	+		3591	11		1.09126	1.0791	0.960892	0.894058	0.956018	0.888482	1.00609	0.873012	0.98574	0.91692		Atp5j (#11)		0.826401	-0.106995
P56135	Atp5j2	Atp5j2 (#13)	ATP synthase subunit f, mitochondrial OS=Mus musculus GN=Atp5j2 PE=1 SV=3	+		2762	13		0.927801	1.01286	0.723067	0.767374	1.39731	1.36249	1.10929	0.957114	0.842528	0.679325		Atp5j2 (#13)		0.108698	-0.0695118
Q9CPQ8	Atp5l	Atp5l (#17)	ATP synthase subunit g, mitochondrial OS=Mus musculus GN=Atp5l PE=1 SV=1	+		1898	17		1.1041	1.00242	0.948911	0.902031	0.950048	0.840022	1.0904	0.886189	0.906533	0.838414		Atp5l (#17)		1.18561	-0.160387
Q9DB20	Atp5o	Atp5o (#45)	ATP synthase subunit O, mitochondrial OS=Mus musculus GN=Atp5o PE=1 SV=1	+		4078	45		0.996114	1.00579	0.987305	0.927086	1.00301	0.886953	1.00205	0.833628	1.01152	0.894294		Atp5o (#45)		1.4659	-0.139488
Q9CRA7	Atp5s	Atp5s (#3)	ATP synthase subunit s, mitochondrial OS=Mus musculus GN=Atp5s PE=1 SV=1	+		339	3		1.07582	1.07538	0.980536	0.951078	0.963265	0.89819	0.964805	0.927671	1.01557	0.922379		Atp5s (#3)		0.599537	-0.0682008
Q9R1Q9	Atp6ap1	Atp6ap1 (#17)	V-type proton ATPase subunit S1 OS=Mus musculus GN=Atp6ap1 PE=1 SV=1			3859	17		1.01643	0.849551	1.00294	0.854669	1.00014	0.801064	1.06977	0.893146	0.910726	0.772692		Atp6ap1 (#17)		2.9583	-0.261439
Q9CYN9	Atp6ap2	Atp6ap2 (#9)	Renin receptor OS=Mus musculus GN=Atp6ap2 PE=1 SV=2			1822	9		1.03272	0.946988	0.959603	0.831446	0.991209	0.87408	1.00833	0.908133	1.00813	0.835227		Atp6ap2 (#9)		2.4372	-0.187143
Q9Z1G4	Atp6v0a1	Atp6v0a1 (#89)	V-type proton ATPase 116 kDa subunit a isoform 1 OS=Mus musculus GN=Atp6v0a1 PE=1 SV=3			565	89		1.03684	0.912417	0.992665	0.871884	0.96244	0.836125	0.99758	0.972301	1.01047	0.901349		Atp6v0a1 (#89)		2.04946	-0.155296
P15920	Atp6v0a2	Atp6v0a2 (#4)	V-type proton ATPase 116 kDa subunit a isoform 2 OS=Mus musculus GN=Atp6v0a2 PE=1 SV=2			565	4		1.06889	1.07912	0.982476	0.989921	0.970656	0.926606	0.935857	0.937831	1.04212	1.06238		Atp6v0a2 (#4)		0.0138091	-0.00231028
P63082	Atp6v0c	Atp6v0c (#4)	V-type proton ATPase 16 kDa proteolipid subunit OS=Mus musculus GN=Atp6v0c PE=1 SV=1			4997	4		1.1925	1.43736	0.982108	1.11059	0.882359	0.990581	0.971328	1.14619	0.9717	1.0535		Atp6v0c (#4)		0.86937	0.193825
P51863	Atp6v0d1	Atp6v0d1 (#42)	V-type proton ATPase subunit d 1 OS=Mus musculus GN=Atp6v0d1 PE=1 SV=2			523	42		1.19748	1.2199	1.00903	1.05012	0.966163	1.02677	0.871437	1.06239	0.955892	0.981813		Atp6v0d1 (#42)		0.501769	0.0993127
P50516	Atp6v1a	Atp6v1a (#174)	V-type proton ATPase catalytic subunit A OS=Mus musculus GN=Atp6v1a PE=1 SV=2			663	174		1.05232	1.05847	0.984981	0.983472	1.00885	0.940144	0.927525	0.991084	1.02632	1.00464		Atp6v1a (#174)		0.052654	-0.00614986
P62814	Atp6v1b2	Atp6v1b2 (#91)	V-type proton ATPase subunit B, brain isoform OS=Mus musculus GN=Atp6v1b2 PE=1 SV=1			2390	91		0.994778	1.09612	1.01747	1.1386	1.02694	1.12856	0.939359	1.03896	1.02145	1.13986		Atp6v1b2 (#91)		2.56826	0.148397
Q9Z1G3	Atp6v1c1	Atp6v1c1 (#52)	V-type proton ATPase subunit C 1 OS=Mus musculus GN=Atp6v1c1 PE=1 SV=4			570	52		0.995265	1.04313	1.0226	1.10046	1.03491	1.08214	0.928945	0.983468	1.01828	1.09083		Atp6v1c1 (#52)		1.13219	0.0839204
P57746	Atp6v1d	Atp6v1d (#34)	V-type proton ATPase subunit D OS=Mus musculus GN=Atp6v1d PE=1 SV=1			155	34		1.03492	1.09781	0.988635	1.11317	1.01942	1.08445	0.913588	1.01752	1.04343	1.10461		Atp6v1d (#34)		1.56515	0.116623
P50518	Atp6v1e1	Atp6v1e1 (#57)	V-type proton ATPase subunit E 1 OS=Mus musculus GN=Atp6v1e1 PE=1 SV=2			716	57		1.00834	1.05487	0.991105	1.12345	1.00594	1.14776	0.969403	1.05067	1.02521	1.10935		Atp6v1e1 (#57)		2.47756	0.133221
Q9D1K2	Atp6v1f	Atp6v1f (#15)	V-type proton ATPase subunit F OS=Mus musculus GN=Atp6v1f PE=1 SV=2			2667	15		1.02902	1.07938	0.979868	1.08713	0.998283	1.08964	0.966154	1.01963	1.02667	1.09919		Atp6v1f (#15)		2.36211	0.104265
Q9CR51	Atp6v1g1	Atp6v1g1 (#6)	V-type proton ATPase subunit G 1 OS=Mus musculus GN=Atp6v1g1 PE=1 SV=3			3266	6		1.02227	1.07412	0.99048	1.16131	0.995142	1.06979	0.907539	1.02015	1.08457	1.11458		Atp6v1g1 (#6)		1.31484	0.122685
Q9WTT4	Atp6v1g2	Atp6v1g2 (#22)	V-type proton ATPase subunit G 2 OS=Mus musculus GN=Atp6v1g2 PE=1 SV=1			3383	22		0.964433	1.03923	1.07271	1.02544	0.981497	1.08263	0.94132	0.9911	1.04004	1.13178		Atp6v1g2 (#22)		0.815507	0.0761046
Q8BVE3	Atp6v1h	Atp6v1h (#68)	V-type proton ATPase subunit H OS=Mus musculus GN=Atp6v1h PE=1 SV=1			1607	68		1.00885	1.16075	1.02415	1.18835	1.00381	1.20026	0.900409	1.12691	1.06278	1.23226		Atp6v1h (#68)		2.78944	0.242384
Q64430	Atp7a	Atp7a (#2)	Copper-transporting ATPase 1 OS=Mus musculus GN=Atp7a PE=1 SV=3			606	2		0.988115	1.09566	1.04424	1.18219	1.01176	1.10049	0.947589	1.02373	1.0083	1.12582		Atp7a (#2)		2.02933	0.143982
P70704	Atp8a1	Atp8a1 (#51)	Phospholipid-transporting ATPase IA OS=Mus musculus GN=Atp8a1 PE=1 SV=2			1646	51		0.912495	0.944263	1.00836	1.01752	1.0121	1.15588	1.11351	0.963599	0.953541	1.0243		Atp8a1 (#51)		0.16585	0.0297476
P98200	Atp8a2	Atp8a2 (#17)	Phospholipid-transporting ATPase IB OS=Mus musculus GN=Atp8a2 PE=1 SV=1			1646	17		1.10506	1.10448	0.956188	0.931058	0.985618	0.948877	0.944693	0.969464	1.00844	0.977987		Atp8a2 (#17)		0.130005	-0.0201768
O70228	Atp9a	Atp9a (#29)	Probable phospholipid-transporting ATPase IIA OS=Mus musculus GN=Atp9a PE=1 SV=3			100	29		0.998432	0.917453	0.992939	0.874553	0.924336	0.818641	1.12217	1.01337	0.962123	0.847492		Atp9a (#29)		1.2809	-0.162105
P98195	Atp9b	Atp9b (#8)	Probable phospholipid-transporting ATPase IIB OS=Mus musculus GN=Atp9b PE=1 SV=4			100	8		0.99597	0.945307	1.00136	0.935351	0.944238	0.924747	1.0341	0.959585	1.02433	0.962054		Atp9b (#8)		1.69159	-0.0804357
Q811I0	Atpaf1	Atpaf1 (#3)	ATP synthase mitochondrial F1 complex assembly factor 1 OS=Mus musculus GN=Atpaf1 PE=1 SV=1			3181	3		1.02343	0.900577	0.960554	0.897917	1.00401	0.913968	1.00863	0.909848	1.00338	0.909257		Atpaf1 (#3)		3.40943	-0.141627
Q91YY4	Atpaf2	Atpaf2 (#4)	ATP synthase mitochondrial F1 complex assembly factor 2 OS=Mus musculus GN=Atpaf2 PE=1 SV=1	+		4005	4		1.12224	1.14132	0.935324	0.924293	0.952996	0.961247	1.05367	0.944266	0.935767	0.90195		Atpaf2 (#4)		0.189496	-0.0383242
O35143	Atpif1	Atpif1 (#9)	ATPase inhibitor, mitochondrial OS=Mus musculus GN=Atpif1 PE=1 SV=2	+		714	9		1.01991	1.09624	0.96158	0.947949	1.00936	1.01228	1.10662	0.9593	0.902533	0.900571		Atpif1 (#9)		0.135587	-0.0243089
Q6PGD0	Atraid	Atraid (#2)	All-trans retinoic acid-induced differentiation factor OS=Mus musculus GN=Atraid PE=2 SV=2			2669	2		1.00246	1.07919	0.977916	1.07343	0.996118	0.993976	1.03931	0.990901	0.984196	1.00112		Atraid (#2)		0.574102	0.0387047
Q9WU60	Atrn	Atrn (#15)	Attractin OS=Mus musculus GN=Atrn PE=1 SV=3			405	15		1.14074	1.03874	0.943934	0.882661	0.840442	0.693936	0.823968	0.873947	1.25091	1.02981		Atrn (#15)		0.393706	-0.140791
Q6A051	Atrnl1	Atrnl1 (#8)	Attractin-like protein 1 OS=Mus musculus GN=Atrnl1 PE=1 SV=2			1783	8		1.0239	0.934604	0.976661	0.927949	0.968123	0.890523	1.02004	0.991074	1.01127	0.96475		Atrnl1 (#8)		1.56526	-0.0871015
Q61687	Atrx	Atrx (#6)	Transcriptional regulator ATRX OS=Mus musculus GN=Atrx PE=1 SV=3			1691	6		1.11167	1.12981	0.932121	0.906377	0.946839	0.876592	1.00703	0.964636	1.00234	1.00177		Atrx (#6)		0.194932	-0.0382269
P28658	Atxn10	Atxn10 (#36)	Ataxin-10 OS=Mus musculus GN=Atxn10 PE=1 SV=2			739	36		1.01039	0.986628	0.890218	0.707569	1.01766	0.792246	1.02756	1.07434	1.05417	0.898854		Atxn10 (#36)		0.739647	-0.178516
O70305	Atxn2	Atxn2 (#10)	Ataxin-2 OS=Mus musculus GN=Atxn2 PE=1 SV=1	+		346	10		0.916921	1.08634	1.05149	1.12134	0.999319	1.12597	1.02337	1.08936	1.0089	1.07918		Atxn2 (#10)		1.97025	0.139371
Q7TQH0	Atxn2l	Atxn2l (#19)	Ataxin-2-like protein OS=Mus musculus GN=Atxn2l PE=1 SV=1			2884	19		1.01921	1.24075	0.929897	1.17011	1.08804	1.08018	1.01262	1.33481	0.950224	1.13247		Atxn2l (#19)		2.20985	0.251294
Q9CVD2	Atxn3	Atxn3 (#3)	Ataxin-3 OS=Mus musculus GN=Atxn3 PE=1 SV=2			3521	3		0.96318	1.05274	0.978747	1.05725	1.07416	1.02435	0.967402	1.12031	1.01651	1.12459		Atxn3 (#3)		1.53906	0.105713
Q9JLZ3	Auh	Auh (#23)	Methylglutaconyl-CoA hydratase, mitochondrial OS=Mus musculus GN=Auh PE=1 SV=1	+		1314	23		0.88069	0.955817	1.0612	1.1664	1.00384	1.1576	1.06846	1.11439	0.985811	1.04882		Auh (#23)		0.87104	0.122034
P70295	Aup1	Aup1 (#5)	Ancient ubiquitous protein 1 OS=Mus musculus GN=Aup1 PE=1 SV=1			3857	5		1.03195	1.00804	0.952244	0.864004	1.00752	0.95239	1.04524	0.897981	0.963048	0.879019		Aup1 (#5)		1.3678	-0.121217
Q80U56	Avl9	Avl9 (#15)	Late secretory pathway protein AVL9 homolog OS=Mus musculus GN=Avl9 PE=1 SV=2			2317	15		0.963956	0.907642	0.960445	0.828112	1.04638	0.928555	1.0453	0.987345	0.983924	0.948974		Avl9 (#15)		1.31988	-0.121506
P01887	B2m	B2m (#1)	Beta-2-microglobulin OS=Mus musculus GN=B2m PE=1 SV=2			5283	1		0.97695	0.969391	1.01825	1.0128	1.02861	1.03544	0.960604	0.983439	1.01558	1.04226		B2m (#1)		0.174047	0.0123779
Q920V1	B3galnt1	B3galnt1 (#2)	UDP-GalNAc:beta-1,3-N-acetylgalactosaminyltransferase 1 OS=Mus musculus GN=B3galnt1 PE=2 SV=2			5219	2		0.89485	0.937053	0.999984	0.674014	1.08489	0.883693	0.960753	0.783963	1.05952	0.874518		B3galnt1 (#2)		1.54506	-0.273762
O54905	B3galt2	B3galt2 (#1)	Beta-1,3-galactosyltransferase 2 OS=Mus musculus GN=B3galt2 PE=1 SV=2			4461	1		1.04012	1.02557	0.877471	0.794194	1.06243	0.746591	1.09167	1.01283	0.928317	0.95548		B3galt2 (#1)		0.639875	-0.147938
Q91Z92	B3galt6	B3galt6 (#3)	Beta-1,3-galactosyltransferase 6 OS=Mus musculus GN=B3galt6 PE=2 SV=1			1497	3		0.987186	0.590029	0.955128	0.536542	0.986037	0.474134	1.10348	0.610462	0.96817	0.54293		B3galt6 (#3)		4.8706	-0.863893
Q9CW73	B3gat1	B3gat1 (#1)	Galactosylgalactosylxylosylprotein 3-beta-glucuronosyltransferase 1 OS=Mus musculus GN=B3gat1 PE=2 SV=3			5336	1		1.06052	0.969481	0.923542	0.817562	0.955585	0.821379	0.996656	0.904738	1.06369	0.945176		B3gat1 (#1)		1.46084	-0.16674
P58158	B3gat3	B3gat3 (#5)	Galactosylgalactosylxylosylprotein 3-beta-glucuronosyltransferase 3 OS=Mus musculus GN=B3gat3 PE=1 SV=1			3046	5		0.965731	0.660698	0.942468	0.706998	0.956868	0.943438	1.08447	0.816374	1.05046	0.827695		B3gat3 (#5)		1.83506	-0.347261
Q8BHT6	B3glct	B3glct (#3)	Beta-1,3-glucosyltransferase OS=Mus musculus GN=B3glct PE=1 SV=3			4628	3		0.932313	0.895018	0.926446	0.8556	1.02426	0.829094	1.10273	1.05482	1.01425	0.951691		B3glct (#3)		0.846773	-0.126915
Q09200	B4galnt1	B4galnt1 (#5)	Beta-1,4 N-acetylgalactosaminyltransferase 1 OS=Mus musculus GN=B4galnt1 PE=1 SV=1			3562	5		1.02509	1.10583	0.958494	0.972248	0.864707	1.03527	1.08708	1.10434	1.06463	1.08563		B4galnt1 (#5)		0.604639	0.0881128
Q8BWP8	B4gat1	B4gat1 (#4)	Beta-1,4-glucuronyltransferase 1 OS=Mus musculus GN=B4gat1 PE=1 SV=1			3055	4		1.01904	0.93801	0.961786	0.892261	0.982181	0.84889	0.988899	0.912061	1.04809	0.967407		B4gat1 (#4)		1.9813	-0.134093
Q3UI43	Babam1	Babam1 (#6)	BRISC and BRCA1-A complex member 1 OS=Mus musculus GN=Babam1 PE=1 SV=1			1529	6		0.98233	0.742532	0.970251	0.724668	1.05775	0.823315	0.961441	0.709127	1.02823	0.810368		Babam1 (#6)		3.82105	-0.393788
P56818	Bace1	Bace1 (#7)	Beta-secretase 1 OS=Mus musculus GN=Bace1 PE=1 SV=2			1798	7		0.956499	0.987619	0.941714	1.05218	1.09042	1.09925	0.997814	1.09399	1.01356	1.09135		Bace1 (#7)		1.04227	0.0914584
Q60739	Bag1	Bag1 (#8)	BAG family molecular chaperone regulator 1 OS=Mus musculus GN=Bag1 PE=1 SV=3			2186	8		1.02358	0.944175	0.993759	0.897968	0.951005	0.953878	1.02639	1.0404	1.00526	0.986376		Bag1 (#8)		0.630868	-0.0532378
Q91YN9	Bag2	Bag2 (#4)	BAG family molecular chaperone regulator 2 OS=Mus musculus GN=Bag2 PE=1 SV=1			2583	4		0.95334	1.00771	1.06924	1.07911	0.935295	1.00734	1.08673	1.06744	0.955393	0.984397		Bag2 (#4)		0.357709	0.043528
Q8CI61	Bag4	Bag4 (#3)	BAG family molecular chaperone regulator 4 OS=Mus musculus GN=Bag4 PE=1 SV=2			3050	3		1.02889	0.962432	0.979532	0.988486	1.02277	1.04066	0.922497	1.06959	1.04631	1.01078		Bag4 (#3)		0.199134	0.0210824
Q8CI32	Bag5	Bag5 (#7)	BAG family molecular chaperone regulator 5 OS=Mus musculus GN=Bag5 PE=1 SV=1			1295	7		1.06135	1.26219	0.984259	1.11404	1.07116	1.24927	0.966043	1.24295	0.917191	1.13189		Bag5 (#7)		2.74768	0.263536
Q9Z1R2	Bag6	Bag6 (#21)	Large proline-rich protein BAG6 OS=Mus musculus GN=Bag6 PE=1 SV=1			151	21		0.974045	1.11243	1.02197	1.0812	1.02828	1.1224	1.0219	1.07524	0.953805	1.06135		Bag6 (#21)		2.66856	0.125364
Q3UHD1	Bai1	Bai1 (#21)	Brain-specific angiogenesis inhibitor 1 OS=Mus musculus GN=Bai1 PE=1 SV=1			78	21		0.926305	0.920975	1.02139	0.998273	1.04625	1.04724	1.0041	1.0076	1.00195	1.02667		Bai1 (#21)		0.000296084	3.81744e-05
Q8BKX1	Baiap2	Baiap2 (#50)	Brain-specific angiogenesis inhibitor 1-associated protein 2 OS=Mus musculus GN=Baiap2 PE=1 SV=2			970	50		1.00443	0.746758	0.983919	0.760261	0.950117	0.701423	1.06038	0.880317	1.00115	0.834448		Baiap2 (#50)		2.70392	-0.353757
O08734	Bak1	Bak1 (#5)	Bcl-2 homologous antagonist/killer OS=Mus musculus GN=Bak1 PE=1 SV=3	+	+	4235	5		1.04202	1.04684	1.02304	0.929228	0.986481	1.04294	0.986589	1.0418	0.961869	0.946442		Bak1 (#5)		0.00527582	0.00068294
O54962	Banf1	Banf1 (#9)	Barrier-to-autointegration factor OS=Mus musculus GN=Banf1 PE=1 SV=1			2766	9		1.07238	1.04433	0.921348	0.758707	0.878817	0.787089	1.12099	0.885908	1.00647	0.883136		Banf1 (#9)		1.04273	-0.201124
Q91XV3	Basp1	Basp1 (#147)	Brain acid soluble protein 1 OS=Mus musculus GN=Basp1 PE=1 SV=3			738	147		0.980429	1.10708	1.03464	1.15586	0.893199	1.01915	1.056	1.2495	1.03573	0.990541		Basp1 (#147)		0.995558	0.14076
Q07813	Bax	Bax (#11)	Apoptosis regulator BAX OS=Mus musculus GN=Bax PE=1 SV=1	+		4514	11		1.03363	1.05559	1.02396	1.15334	0.959794	0.986923	0.893526	1.1766	1.08909	1.13582		Bax (#11)		1.13147	0.139973
Q9Z277	Baz1b	Baz1b (#6)	Tyrosine-protein kinase BAZ1B OS=Mus musculus GN=Baz1b PE=1 SV=2			1188	6		0.983509	1.10909	0.964981	1.02136	0.919722	1.01001	1.1039	1.03803	1.02789	1.06684		Baz1b (#6)		0.679323	0.0710606
Q99ML1	Bbc3	Bbc3 (#1)	Bcl-2-binding component 3 OS=Mus musculus GN=Bbc3 PE=1 SV=1			4920	1		0.880964	0.673327	0.932199	0.620549	0.97936	0.577265	1.10112	0.962402	1.10636	0.837019		Bbc3 (#1)		1.62735	-0.466844
Q9DBI2	Bbs10	Bbs10 (#2)	Bardet-Biedl syndrome 10 protein homolog OS=Mus musculus GN=Bbs10 PE=2 SV=2			2049	2		1.22416	1.15746	0.99685	0.790365	0.897497	0.995238	1.10098	1.17668	0.780511	0.959804		Bbs10 (#2)		0.0593568	0.0255397
Q9CWF6	Bbs2	Bbs2 (#2)	Bardet-Biedl syndrome 2 protein homolog OS=Mus musculus GN=Bbs2 PE=1 SV=1			3015	2		0.938541	1.05041	0.99494	1.0427	1.06683	1.1816	1.04313	1.04207	0.956559	1.05989		Bbs2 (#2)		1.17295	0.104808
Q8C1Z7	Bbs4	Bbs4 (#1)	Bardet-Biedl syndrome 4 protein homolog OS=Mus musculus GN=Bbs4 PE=1 SV=1			4423	1		0.980811	1.00238	1.01425	1.12448	1.07895	1.09334	0.928348	1.08509	0.997637	1.0439		Bbs4 (#1)		1.18942	0.0979604
Q8K2G4	Bbs7	Bbs7 (#4)	Bardet-Biedl syndrome 7 protein homolog OS=Mus musculus GN=Bbs7 PE=1 SV=1			3658	4		0.93001	1.00811	0.977129	1.03856	1.02088	1.14287	0.998264	1.02123	1.07372	1.10324		Bbs7 (#4)		0.960615	0.0878185
Q811G0	Bbs9	Bbs9 (#5)	Protein PTHB1 OS=Mus musculus GN=Bbs9 PE=1 SV=2			3645	5		0.914017	0.940379	1.0149	1.02878	1.02769	1.13413	1.01623	1.06014	1.02715	1.08783		Bbs9 (#5)		0.597617	0.0693231
Q9R069	Bcam	Bcam (#3)	Basal cell adhesion molecule OS=Mus musculus GN=Bcam PE=1 SV=1			5279	3		0.929847	1.03596	0.98542	1.07707	1.04238	1.22432	1.05782	1.21589	0.984536	1.13935		Bcam (#3)		1.83997	0.185584
Q61361	Bcan	Bcan (#18)	Brevican core protein OS=Mus musculus GN=Bcan PE=1 SV=2			288	18		0.900177	0.736534	0.92567	0.824222	0.988061	0.894821	1.22776	1.01396	0.95833	0.907882		Bcan (#18)		0.910414	-0.190795
Q61334	Bcap29	Bcap29 (#10)	B-cell receptor-associated protein 29 OS=Mus musculus GN=Bcap29 PE=1 SV=1			1964	10		1.03549	0.830057	1.05047	0.933993	1.00253	0.954139	0.996019	0.733555	0.915491	0.750366		Bcap29 (#10)		1.58328	-0.257635
Q61335	Bcap31	Bcap31 (#18)	B-cell receptor-associated protein 31 OS=Mus musculus GN=Bcap31 PE=1 SV=4			795	18		1.00752	0.858306	0.98045	0.936398	1.01549	0.91208	0.985348	1.0013	1.01119	0.886044		Bcap31 (#18)		1.55009	-0.123989
Q61140	Bcar1	Bcar1 (#16)	Breast cancer anti-estrogen resistance protein 1 OS=Mus musculus GN=Bcar1 PE=1 SV=2			27	16		0.984469	0.889687	0.944139	0.940737	1.04807	0.925719	0.9804	0.938988	1.04292	0.954765		Bcar1 (#16)		1.7283	-0.104004
Q80YN3	Bcas1	Bcas1 (#12)	Breast carcinoma-amplified sequence 1 homolog OS=Mus musculus GN=Bcas1 PE=1 SV=3			1161	12		0.92896	0.913962	1.04156	0.982834	0.990424	1.0333	1.00402	0.907948	1.03504	1.01398		Bcas1 (#12)		0.41014	-0.0441661
Q9D287	Bcas2	Bcas2 (#4)	Pre-mRNA-splicing factor SPF27 OS=Mus musculus GN=Bcas2 PE=1 SV=1			3264	4		1.54323	1.16012	0.607987	0.438791	0.751959	0.491996	1.30306	0.604075	0.793766	0.417958		Bcas2 (#4)		1.03169	-0.70573
Q8CCN5	Bcas3	Bcas3 (#20)	Breast carcinoma-amplified sequence 3 homolog OS=Mus musculus GN=Bcas3 PE=1 SV=2			3950	20		0.917975	1.15725	0.985297	0.860465	1.03939	0.893766	1.12277	1.06734	0.934569	0.928625		Bcas3 (#20)		0.125555	-0.0322581
P24288	Bcat1	Bcat1 (#15)	Branched-chain-amino-acid aminotransferase, cytosolic OS=Mus musculus GN=Bcat1 PE=1 SV=2	+		2930	15		0.977042	0.960304	1.00419	0.980152	1.03541	1.09935	1.03074	0.985411	0.952629	1.01825		Bcat1 (#15)		0.103933	0.011561
O35855	Bcat2	Bcat2 (#9)	Branched-chain-amino-acid aminotransferase, mitochondrial OS=Mus musculus GN=Bcat2 PE=1 SV=2	+		81	9		0.966314	1.09552	0.979703	1.0429	1.00524	1.13386	1.05213	1.17687	0.996614	1.09071		Bcat2 (#9)		2.37158	0.147348
P50136	Bckdha	Bckdha (#21)	2-oxoisovalerate dehydrogenase subunit alpha, mitochondrial OS=Mus musculus GN=Bckdha PE=1 SV=1			2250	21		0.982111	1.03678	1.0219	0.98403	0.933495	1.01673	1.09332	0.860482	0.969175	0.932719		Bckdha (#21)		0.358552	-0.0507848
Q6P3A8	Bckdhb	Bckdhb (#6)	2-oxoisovalerate dehydrogenase subunit beta, mitochondrial OS=Mus musculus GN=Bckdhb PE=1 SV=2	+		3051	6		1.16799	0.952271	0.953157	0.781035	0.912953	0.818267	1.1201	0.746023	0.8458	0.737808		Bckdhb (#6)		1.56933	-0.304657
O55028	Bckdk	Bckdk (#1)	[3-methyl-2-oxobutanoate dehydrogenase [lipoamide]] kinase, mitochondrial OS=Mus musculus GN=Bckdk PE=1 SV=1	+		3059	1		1.13388	1.01425	0.968667	0.833448	0.915227	0.853604	1.10675	0.708765	0.875481	0.711514		Bckdk (#1)		1.31022	-0.284092
Q9QYE3	Bcl11a	Bcl11a (#1)	B-cell lymphoma/leukemia 11A OS=Mus musculus GN=Bcl11a PE=1 SV=1			2707	1		1.18152	1.14624	0.989581	1.03881	0.867625	0.995783	1.16472	1.13839	0.796556	0.803938		Bcl11a (#1)		0.10447	0.041077
Q64373	Bcl2l1	Bcl2l1 (#4)	Bcl-2-like protein 1 OS=Mus musculus GN=Bcl2l1 PE=1 SV=1	+		2824	4		1.12624	1.09338	1.14116	1.21067	0.951196	1.0126	0.731183	1.06904	1.05022	1.07631		Bcl2l1 (#4)		0.516478	0.14325
P59017	Bcl2l13	Bcl2l13 (#9)	Bcl-2-like protein 13 OS=Mus musculus GN=Bcl2l13 PE=1 SV=2	+	+	34	9		1.02963	1.05884	1.00481	1.03143	0.965023	1.04921	1.00727	1.10139	0.993259	0.947478		Bcl2l13 (#9)		0.62585	0.0519071
P70345	Bcl2l2	Bcl2l2 (#4)	Bcl-2-like protein 2 OS=Mus musculus GN=Bcl2l2 PE=1 SV=1	+		3496	4		1.0495	0.884418	0.983536	0.791447	0.97705	0.8204	1.01146	0.879993	0.978457	0.921512		Bcl2l2 (#4)		2.56239	-0.219974
Q8K019	Bclaf1	Bclaf1 (#7)	Bcl-2-associated transcription factor 1 OS=Mus musculus GN=Bclaf1 PE=1 SV=2			3144	7		0.941266	0.979051	1.02537	1.09114	1.05716	1.26916	1.0256	1.02875	0.950602	1.11622		Bclaf1 (#7)		0.919485	0.12926
Q6PAJ1	Bcr	Bcr (#23)	Breakpoint cluster region protein OS=Mus musculus GN=Bcr PE=1 SV=3			80	23		0.897284	0.892215	0.954801	0.813739	1.21266	0.713496	1.02657	1.19889	0.908683	0.798199		Bcr (#23)		0.621589	-0.193434
Q9CZP5	Bcs1l	Bcs1l (#10)	Mitochondrial chaperone BCS1 OS=Mus musculus GN=Bcs1l PE=1 SV=1	+		1339	10		1.00024	0.959537	1.00335	0.999764	1.00343	1.02885	1.00474	1.00828	0.988238	1.00768		Bcs1l (#10)		0.0162353	0.000833052
Q80XN0	Bdh1	Bdh1 (#53)	D-beta-hydroxybutyrate dehydrogenase, mitochondrial OS=Mus musculus GN=Bdh1 PE=1 SV=2	+		1334	53		1.07911	1.06449	0.895174	0.806634	0.988967	0.84168	1.05136	0.868253	0.985393	0.864862		Bdh1 (#53)		1.11661	-0.173377
P21237	Bdnf	Bdnf (#3)	Brain-derived neurotrophic factor OS=Mus musculus GN=Bdnf PE=1 SV=1			2588	3		1.08071	0.997782	0.972016	0.841662	0.942814	0.840003	1.05284	0.838997	0.951625	0.827988		Bdnf (#3)		1.83481	-0.203565
O88597	Becn1	Becn1 (#5)	Beclin-1 OS=Mus musculus GN=Becn1 PE=1 SV=3			3647	5		0.622632	0.571327	1.24562	1.34802	1.31155	1.37175	0.641252	0.845011	1.17894	1.38319		Becn1 (#5)		0.150411	0.136649
Q68EF6	Begain	Begain (#8)	Brain-enriched guanylate kinase-associated protein OS=Mus musculus GN=Begain PE=1 SV=2			363	8		0.989602	1.02743	1.02371	0.980102	0.953078	1.01676	1.03243	1.07024	1.00118	0.988508		Begain (#8)		0.337956	0.0236261
O35623	Bet1	Bet1 (#2)	BET1 homolog OS=Mus musculus GN=Bet1 PE=1 SV=1			1120	2		0.985391	0.713811	1.06808	0.732405	1.02449	0.757654	0.914634	0.833586	1.0074	0.852837		Bet1 (#2)		3.23524	-0.363784
O35153	Bet1l	Bet1l (#3)	BET1-like protein OS=Mus musculus GN=Bet1l PE=1 SV=1			1990	3		1.08157	0.949184	0.909318	0.881067	0.978224	0.89622	1.05354	1.05339	0.977347	0.907847		Bet1l (#3)		0.736074	-0.0933692
Q8R079	Bfar	Bfar (#4)	Bifunctional apoptosis regulator OS=Mus musculus GN=Bfar PE=1 SV=1			1553	4		0.937376	0.848697	0.99654	0.854711	1.00049	0.780249	1.07675	1.06995	0.988848	0.851815		Bfar (#4)		1.17594	-0.189582
Q6PB60	Bhlhb9	Bhlhb9 (#1)	Protein BHLHb9 OS=Mus musculus GN=Bhlhb9 PE=2 SV=1			4707	1		0.963912	0.956838	0.960709	0.797323	0.965872	0.854634	1.10053	0.945269	1.00897	0.866001		Bhlhb9 (#1)		1.6787	-0.179188
Q8BR07	Bicd1	Bicd1 (#9)	Protein bicaudal D homolog 1 OS=Mus musculus GN=Bicd1 PE=1 SV=2			546	9		1.11939	1.26858	0.966513	0.926941	0.952308	0.87165	1.10706	1.28487	0.854733	0.992533		Bicd1 (#9)		0.253578	0.0846083
Q921C5	Bicd2	Bicd2 (#6)	Protein bicaudal D homolog 2 OS=Mus musculus GN=Bicd2 PE=1 SV=1			546	6		0.9624	0.782371	0.975472	0.788457	0.988616	0.806429	1.02801	0.855666	1.0455	0.842571		Bicd2 (#6)		4.54828	-0.295155
P70444	Bid	Bid (#1)	BH3-interacting domain death agonist OS=Mus musculus GN=Bid PE=1 SV=2	+		4445	1		1.00596	0.898793	0.984683	0.979394	1.03885	0.92979	0.987637	0.898303	0.982867	0.900419		Bid (#1)		2.33773	-0.118695
O08539	Bin1	Bin1 (#59)	Myc box-dependent-interacting protein 1 OS=Mus musculus GN=Bin1 PE=1 SV=1			237	59		0.815251	1.05531	1.10068	1.00443	0.969383	1.44202	0.9567	1.2225	1.15799	1.25518		Bin1 (#59)		1.09174	0.256654
O88738	Birc6	Birc6 (#34)	Baculoviral IAP repeat-containing protein 6 OS=Mus musculus GN=Birc6 PE=1 SV=2			604	34		0.955639	0.959868	1.03184	1.08502	1.05658	1.1015	0.948643	0.973178	1.0073	1.06794		Birc6 (#34)		0.463061	0.0520227
Q8VD62	Bles03	Bles03 (#2)	UPF0696 protein C11orf68 homolog OS=Mus musculus GN=Bles03 PE=1 SV=1			4062	2		1.00896	1.01335	0.976594	0.98977	1.01455	0.935298	1.05043	1.00514	0.949457	0.923724		Bles03 (#2)		0.489287	-0.038995
Q8R016	Blmh	Blmh (#28)	Bleomycin hydrolase OS=Mus musculus GN=Blmh PE=1 SV=1			2779	28		0.970938	1.22824	1.01537	1.23193	0.980369	1.30536	1.04469	1.08388	0.988628	1.19181		Blmh (#28)		2.74202	0.270775
O55102	Bloc1s1	Bloc1s1 (#2)	Biogenesis of lysosome-related organelles complex 1 subunit 1 OS=Mus musculus GN=Bloc1s1 PE=1 SV=2	+		3542	2		0.946292	1.06174	1.04693	1.14348	0.990319	1.08362	0.968014	1.14654	1.04845	1.12538		Bloc1s1 (#2)		2.41686	0.153916
Q9CWG9	Bloc1s2	Bloc1s2 (#2)	Biogenesis of lysosome-related organelles complex 1 subunit 2 OS=Mus musculus GN=Bloc1s2 PE=1 SV=1			2844	2		0.933565	0.841741	0.969486	0.983985	0.944834	0.729597	1.07719	1.03744	1.07492	0.858936		Bloc1s2 (#2)		0.881906	-0.175755
Q5U5M8	Bloc1s3	Bloc1s3 (#1)	Biogenesis of lysosome-related organelles complex 1 subunit 3 OS=Mus musculus GN=Bloc1s3 PE=1 SV=1			4696	1		1.04029	1.04719	1.00862	1.05711	1.02462	1.10712	0.946588	1.08357	0.979873	1.01462		Bloc1s3 (#1)		1.54891	0.0868516
Q8VED2	Bloc1s4	Bloc1s4 (#1)	Biogenesis of lysosome-related organelles complex 1 subunit 4 OS=Mus musculus GN=Bloc1s4 PE=1 SV=1			4796	1		0.919349	0.863094	1.03463	1.21468	1.07092	1.03982	1.04813	1.13378	0.926975	1.09371		Bloc1s4 (#1)		0.419463	0.0899607
Q9CY64	Blvra	Blvra (#7)	Biliverdin reductase A OS=Mus musculus GN=Blvra PE=1 SV=1			3062	7		0.863883	0.972952	1.00636	1.00984	0.947259	1.05304	1.19656	1.04344	0.985936	1.1345		Blvra (#7)		0.333909	0.0668368
Q923D2	Blvrb	Blvrb (#4)	Flavin reductase (NADPH) OS=Mus musculus GN=Blvrb PE=1 SV=3			4476	4		0.940575	1.09523	0.989564	1.06901	1.00696	1.20575	1.02372	1.10229	1.03918	1.13657		Blvrb (#4)		2.52344	0.165376
Q8R2X8	Blzf1	Blzf1 (#1)	Golgin-45 OS=Mus musculus GN=Blzf1 PE=1 SV=2			4813	1		0.896392	1.02521	1.13042	1.26446	1.03022	1.25449	0.94348	1.09024	0.999487	1.13958		Blzf1 (#1)		1.46216	0.207468
Q91Z96	Bmp2k	Bmp2k (#6)	BMP-2-inducible protein kinase OS=Mus musculus GN=Bmp2k PE=1 SV=1			93	6		1.09035	0.895631	0.960499	0.779445	1.06246	0.829745	0.891764	0.846444	0.994934	0.871143		Bmp2k (#6)		2.21421	-0.24175
Q8BHE5	Bmp3	Bmp3 (#1)	Bone morphogenetic protein 3 OS=Mus musculus GN=Bmp3 PE=1 SV=1			4341	1		1.06855	1.02718	0.978223	1.03105	0.990651	1.04011	0.981954	1.01451	0.980619	1.01353		Bmp3 (#1)		0.677329	0.0367743
P36895	Bmpr1a	Bmpr1a (#5)	Bone morphogenetic protein receptor type-1A OS=Mus musculus GN=Bmpr1a PE=2 SV=1			2912	5		0.877044	0.600235	1.18388	0.844282	0.999347	0.802297	0.979503	0.895331	0.96023	0.909686		Bmpr1a (#5)		1.31601	-0.311866
O35607	Bmpr2	Bmpr2 (#22)	Bone morphogenetic protein receptor type-2 OS=Mus musculus GN=Bmpr2 PE=1 SV=1			3057	22		0.989951	0.877982	0.981579	0.766685	0.942726	0.891511	1.04364	0.916429	1.04211	0.875247		Bmpr2 (#22)		2.24017	-0.209897
Q6QD59	Bnip1	Bnip1 (#7)	Vesicle transport protein SEC20 OS=Mus musculus GN=Bnip1 PE=1 SV=1			783	7		0.966946	0.866308	0.975965	0.874218	0.992498	0.870998	1.07165	0.953788	0.992941	0.949716		Bnip1 (#7)		2.12735	-0.147619
O55003	Bnip3	Bnip3 (#3)	BCL2/adenovirus E1B 19 kDa protein-interacting protein 3 OS=Mus musculus GN=Bnip3 PE=1 SV=1	+	+	756	3		0.947574	0.903952	0.95685	0.884431	1.01304	0.935017	1.08112	1.12236	1.00141	0.967808		Bnip3 (#3)		0.364624	-0.0584803
Q9Z2F7	Bnip3l	Bnip3l (#5)	BCL2/adenovirus E1B 19 kDa protein-interacting protein 3-like OS=Mus musculus GN=Bnip3l PE=1 SV=1	+		4223	5		0.921973	0.676922	1.04119	0.730424	0.959048	0.690972	1.16672	0.659804	0.911066	0.645256		Bnip3l (#5)		3.41637	-0.550035
Q5SQY2	Bod1	Bod1 (#1)	Biorientation of chromosomes in cell division protein 1 OS=Mus musculus GN=Bod1 PE=3 SV=1			1319	1		0.947666	0.744749	0.940768	0.806854	0.991316	0.804984	1.12272	0.80528	0.997532	0.901581		Bod1 (#1)		2.81716	-0.298976
Q9D8S9	Bola1	Bola1 (#4)	BolA-like protein 1 OS=Mus musculus GN=Bola1 PE=1 SV=1	+		3719	4		0.966842	0.904224	1.09751	0.930277	0.976301	1.00313	1.01212	1.02209	0.947228	0.949995		Bola1 (#4)		0.524213	-0.0555276
Q8BGS2	Bola2	Bola2 (#5)	BolA-like protein 2 OS=Mus musculus GN=Bola2 PE=1 SV=1			3946	5		0.953048	0.985022	1.05455	1.04401	0.949524	1.16223	1.09487	1.07919	0.948006	1.00843		Bola2 (#5)		0.633155	0.0786106
Q8CEI1	Bola3	Bola3 (#2)	BolA-like protein 3 OS=Mus musculus GN=Bola3 PE=1 SV=1			2158	2		0.896628	1.06397	1.07556	1.19311	0.964676	1.179	1.05335	1.14653	1.00979	1.07752		Bola3 (#2)		1.79176	0.180383
P97452	Bop1	Bop1 (#2)	Ribosome biogenesis protein BOP1 OS=Mus musculus GN=Bop1 PE=1 SV=1			4677	2		1.01141	1.06348	0.947177	0.963354	1.01149	1.06145	1.05089	0.846651	0.97903	0.966119		Bop1 (#2)		0.197562	-0.0329046
Q9D920	Borcs5	Borcs5 (#5)	BLOC-1-related complex subunit 5 OS=Mus musculus GN=Borcs5 PE=1 SV=1			4924	5		0.76588	0.793387	0.83174	0.498961	0.945351	0.587842	1.40978	0.8767	1.04725	0.721789		Borcs5 (#5)		1.3913	-0.518798
Q9D6W8	Borcs6	Borcs6 (#5)	BLOC-1-related complex subunit 6 OS=Mus musculus GN=Borcs6 PE=1 SV=1			4754	5		1.03619	1.02436	1.00109	0.970287	1.00542	0.926475	0.941565	1.02839	1.01574	0.928542		Borcs6 (#5)		0.404766	-0.0363724
Q9CRC6	Borcs7	Borcs7 (#2)	BLOC-1-related complex subunit 7 OS=Mus musculus GN=Borcs7 PE=1 SV=1			4993	2		1.06842	1.11614	0.957946	1.0804	0.987187	1.07239	1.0964	1.32537	0.890052	1.04562		Borcs7 (#2)		1.16025	0.172408
P15327	Bpgm	Bpgm (#4)	Bisphosphoglycerate mutase OS=Mus musculus GN=Bpgm PE=1 SV=2			2315	4		1.02757	0.972897	1.04782	1.02255	1.00748	0.95959	0.994221	1.04367	0.922905	0.912983		Bpgm (#4)		0.2283	-0.0259865
Q8R164	Bphl	Bphl (#9)	Valacyclovir hydrolase OS=Mus musculus GN=Bphl PE=1 SV=1	+		3910	9		1.036	1.45315	1.07293	1.58327	1.04321	1.44348	0.832549	1.18252	1.01531	1.32658		Bphl (#9)		2.95373	0.482018
Q9Z0S1	Bpnt1	Bpnt1 (#21)	3'(2'),5'-bisphosphate nucleotidase 1 OS=Mus musculus GN=Bpnt1 PE=1 SV=2			1262	21		1.19551	1.21665	0.96987	0.951814	0.868292	1.01901	1.07031	0.914527	0.896018	0.894735		Bpnt1 (#21)		5.535e-05	1.92091e-05
P28028	Braf	Braf (#17)	Serine/threonine-protein kinase B-raf OS=Mus musculus GN=Braf PE=1 SV=3			1081	17		0.997755	1.17648	0.988865	1.226	1.01012	1.18695	0.968558	1.1043	1.03471	1.15443		Braf (#17)		3.85004	0.225549
Q99MP8	Brap	Brap (#2)	BRCA1-associated protein OS=Mus musculus GN=Brap PE=1 SV=1			2963	2		0.991605	1.01816	0.994221	1.06303	1.06992	1.13492	0.928298	1.0215	1.01596	1.08498		Brap (#2)		1.12976	0.0905268
P46737	Brcc3	Brcc3 (#4)	Lys-63-specific deubiquitinase BRCC36 OS=Mus musculus GN=Brcc3 PE=1 SV=1			3402	4		1.08304	1.24806	0.99384	1.28465	0.904596	0.996598	0.977433	0.956447	1.0411	1.07134		Brcc3 (#4)		0.739965	0.144925
Q9ESU6	Brd4	Brd4 (#1)	Bromodomain-containing protein 4 OS=Mus musculus GN=Brd4 PE=1 SV=2			2623	1		1.04016	1.11516	1.08053	1.15726	0.999195	1.09936	0.874482	0.949115	1.00564	1.08588		Brd4 (#1)		0.826008	0.113232
O88665	Brd7	Brd7 (#1)	Bromodomain-containing protein 7 OS=Mus musculus GN=Brd7 PE=1 SV=1			4995	1		0.92547	1.257	0.960427	0.854136	0.985974	0.93732	1.15002	1.22763	0.978108	0.9657		Brd7 (#1)		0.1729	0.0550599
Q8K3W0	Bre	Bre (#6)	BRCA1-A complex subunit BRE OS=Mus musculus GN=Bre PE=1 SV=2			4596	6		0.908384	0.710557	1.05936	0.717753	0.987667	0.880713	1.12273	0.993176	0.921857	0.889562		Bre (#6)		1.28228	-0.261936
Q8BXV2	Bri3bp	Bri3bp (#6)	BRI3-binding protein OS=Mus musculus GN=Bri3bp PE=1 SV=1			2230	6		0.94876	0.987	1.03731	1.08963	1.03176	1.08017	0.96755	1.03941	1.01463	1.05488		Bri3bp (#6)		1.06731	0.0707286
Q920P3	Brinp1	Brinp1 (#13)	BMP/retinoic acid-inducible neural-specific protein 1 OS=Mus musculus GN=Brinp1 PE=1 SV=1			57	13		1.05542	0.90755	0.952095	0.868947	0.997709	0.787095	1.00804	0.909617	0.986741	0.87978		Brinp1 (#13)		2.49727	-0.201086
Q6DFY8	Brinp2	Brinp2 (#14)	BMP/retinoic acid-inducible neural-specific protein 2 OS=Mus musculus GN=Brinp2 PE=1 SV=1			57	14		0.973434	0.747882	1.02923	0.807768	1.04845	0.849664	0.927688	0.831112	1.0212	0.887551		Brinp2 (#14)		3.07443	-0.278815
Q499E0	Brinp3	Brinp3 (#2)	BMP/retinoic acid-inducible neural-specific protein 3 OS=Mus musculus GN=Brinp3 PE=2 SV=2			57	2		1.03531	0.829938	0.977415	0.811694	1.02686	0.818068	0.92514	0.797464	1.03527	0.893827		Brinp3 (#2)		3.60736	-0.268234
Q91VR8	Brk1	Brk1 (#7)	Protein BRICK1 OS=Mus musculus GN=Brk1 PE=1 SV=1			3548	7		0.953371	0.771487	0.977146	0.78539	0.852823	0.720643	1.35964	1.20034	0.857019	0.834522		Brk1 (#7)		0.583133	-0.216336
Q8K2Q7	Brox	Brox (#7)	BRO1 domain-containing protein BROX OS=Mus musculus GN=Brox PE=1 SV=1			2159	7		0.963003	1.1357	0.959519	1.01304	1.07382	1.22891	1.04115	1.14696	0.962514	0.967245		Brox (#7)		0.938331	0.131523
Q5RJI5	Brsk1	Brsk1 (#35)	Serine/threonine-protein kinase BRSK1 OS=Mus musculus GN=Brsk1 PE=1 SV=1			1500	35		0.995512	1.19025	1.04513	1.20473	0.934633	1.13192	1.01025	1.19356	1.01447	1.13134		Brsk1 (#35)		3.71673	0.227391
Q69Z98	Brsk2	Brsk2 (#21)	Serine/threonine-protein kinase BRSK2 OS=Mus musculus GN=Brsk2 PE=1 SV=2			1500	21		0.987694	1.02978	1.02238	1.08755	1.02965	1.17714	0.954317	1.08285	1.00596	1.0802		Brsk2 (#21)		1.9263	0.1255
Q9Z2E9	Bscl2	Bscl2 (#3)	Seipin OS=Mus musculus GN=Bscl2 PE=1 SV=2			3723	3		0.942757	0.991401	1.04207	1.05194	1.03489	1.13076	0.971019	0.990639	1.00926	1.04521		Bscl2 (#3)		0.644599	0.0586675
Q80Y55	Bsdc1	Bsdc1 (#2)	BSD domain-containing protein 1 OS=Mus musculus GN=Bsdc1 PE=1 SV=1			2069	2		1.02002	0.874268	0.991653	0.826406	0.888139	0.808749	1.02541	0.881154	1.07478	0.860463		Bsdc1 (#2)		2.37746	-0.232024
P18572	Bsg	Bsg (#22)	Basigin OS=Mus musculus GN=Bsg PE=1 SV=2			284	22		1.11637	1.07613	0.929738	1.02297	1.03551	1.01679	0.960118	1.01517	0.958266	0.975444		Bsg (#22)		0.253039	0.0329324
O88737	Bsn	Bsn (#113)	Protein bassoon OS=Mus musculus GN=Bsn PE=1 SV=4			146	113		1.00775	0.940686	0.994314	0.96206	0.969843	0.982642	1.00502	1.08084	1.02308	1.02063		Bsn (#113)		0.0491916	-0.00530674
P58544	Btbd1	Btbd1 (#3)	BTB/POZ domain-containing protein 1 OS=Mus musculus GN=Btbd1 PE=2 SV=3			598	3		1.08281	0.877972	1.01209	0.846774	1.04883	1.04436	0.826214	0.772003	1.03006	0.978079		Btbd1 (#3)		0.717471	-0.147718
Q6GQW0	Btbd11	Btbd11 (#1)	Ankyrin repeat and BTB/POZ domain-containing protein BTBD11 OS=Mus musculus GN=Btbd11 PE=2 SV=2			4702	1		0.876958	0.871148	0.970594	0.811953	1.06869	0.788582	1.06134	0.921426	1.02242	0.928719		Btbd11 (#1)		1.737	-0.209638
Q8C726	Btbd9	Btbd9 (#1)	BTB/POZ domain-containing protein 9 OS=Mus musculus GN=Btbd9 PE=1 SV=1			5203	1		0.939346	0.945391	1.01452	0.999628	0.992419	1.08465	1.09671	0.865646	0.957008	0.930575		Btbd9 (#1)		0.344364	-0.0531216
Q8CIF4	Btd	Btd (#1)	Biotinidase OS=Mus musculus GN=Btd PE=1 SV=2			5063	1		1.01122	1.17319	1.05457	1.23443	0.996804	1.17217	0.92324	1.06598	1.01416	1.19535		Btd (#1)		2.816	0.223973
Q64152	Btf3	Btf3 (#7)	Transcription factor BTF3 OS=Mus musculus GN=Btf3 PE=1 SV=3			1871	7		1.02338	0.869725	0.960379	0.694103	0.798125	0.845057	1.17536	0.812312	1.04275	0.957874		Btf3 (#7)		1.18443	-0.255244
Q9CQH7	Btf3l4	Btf3l4 (#2)	Transcription factor BTF3 homolog 4 OS=Mus musculus GN=Btf3l4 PE=1 SV=1			1870	2		0.925217	1.51784	0.916231	1.36668	0.987986	1.25394	1.18616	1.44173	0.984405	1.21755		Btf3l4 (#2)		2.93613	0.44462
Q9WVA3	Bub3	Bub3 (#6)	Mitotic checkpoint protein BUB3 OS=Mus musculus GN=Bub3 PE=1 SV=2			4079	6		0.955015	2.25758	0.874113	1.86521	1.00317	1.83379	1.20722	1.87935	0.960481	1.44248		Bub3 (#6)		3.74715	0.88603
Q9CQC6	Bzw1	Bzw1 (#11)	Basic leucine zipper and W2 domain-containing protein 1 OS=Mus musculus GN=Bzw1 PE=1 SV=1			650	11		0.985491	1.55654	0.982043	1.15029	1.02682	1.21225	1.06076	1.1623	0.944893	1.06644		Bzw1 (#11)		1.46617	0.28671
Q91VK1	Bzw2	Bzw2 (#15)	Basic leucine zipper and W2 domain-containing protein 2 OS=Mus musculus GN=Bzw2 PE=1 SV=1			650	15		1.01188	1.31175	1.01372	1.17552	0.974606	1.18891	1.06009	1.14219	0.939706	1.06677		Bzw2 (#15)		2.29858	0.233083
Q9JMG2	C1galt1c1	C1galt1c1 (#1)	C1GALT1-specific chaperone 1 OS=Mus musculus GN=C1galt1c1 PE=2 SV=1			3080	1		0.970982	1.30618	1.01963	1.26576	0.937612	1.22081	1.12377	1.31607	0.948011	1.15013		C1galt1c1 (#1)		3.11045	0.325459
O35658	C1qbp	C1qbp (#13)	Complement component 1 Q subcomponent-binding protein, mitochondrial OS=Mus musculus GN=C1qbp PE=1 SV=1			1013	13		0.936205	0.934852	0.939391	0.893136	0.985369	0.719348	1.13459	0.94327	1.00445	0.786041		C1qbp (#13)		1.38792	-0.229811
Q9ESN4	C1ql3	C1ql3 (#3)	Complement C1q-like protein 3 OS=Mus musculus GN=C1ql3 PE=1 SV=1			2030	3		1.08756	1.16001	0.986023	1.01801	0.921578	1.03654	1.10775	1.01188	0.897095	0.870598		C1ql3 (#3)		0.11223	0.0269712
Q8R066	C1qtnf4	C1qtnf4 (#6)	Complement C1q tumor necrosis factor-related protein 4 OS=Mus musculus GN=C1qtnf4 PE=1 SV=1			3701	6		0.833527	0.698704	1.10138	1.01975	1.03381	1.05514	1.02043	0.969836	1.01086	0.921272		C1qtnf4 (#6)		0.380182	-0.108682
Q8K479	C1qtnf5	C1qtnf5 (#1)	Complement C1q tumor necrosis factor-related protein 5 OS=Mus musculus GN=C1qtnf5 PE=1 SV=1			5018	1		1.21252	0.865641	0.981485	0.702522	0.981304	0.793654	0.866084	0.719621	0.958611	0.785362		C1qtnf5 (#1)		2.19244	-0.365927
E9Q3C1	C2cd2	C2cd2 (#2)	C2 domain-containing protein 2 OS=Mus musculus GN=C2cd2 PE=2 SV=1			2214	2		1.08063	1.27734	1.01389	0.874896	0.753991	0.893806	1.08511	1.60676	1.06638	1.03988		C2cd2 (#2)		0.360861	0.160797
Q80X80	C2cd2l	C2cd2l (#28)	Phospholipid transfer protein C2CD2L OS=Mus musculus GN=C2cd2l PE=1 SV=3			482	28		0.891809	0.878983	1.02095	1.14306	1.06441	0.977052	1.03713	1.02747	0.985698	1.05064		C2cd2l (#28)		0.0930322	0.0194177
Q5HZI2	C2cd4cC2CD4	C2cd4cC2CD4 (#7)	C2 calcium-dependent domain-containing protein 4C OS=Mus musculus GN=C2cd4cC2CD4 family PE=1 SV=1			1996	7		0.971882	0.778904	0.999032	0.849278	1.06698	0.88728	0.983542	0.914026	0.978564	0.943893		C2cd4cC2CD4 (#7)		1.94858	-0.195499
Q7TPS5	C2cd5	C2cd5 (#4)	C2 domain-containing protein 5 OS=Mus musculus GN=C2cd5 PE=1 SV=2			2638	4		0.896384	0.943551	1.09592	1.08704	1.0705	1.29362	0.983161	1.07427	0.954037	1.09559		C2cd5 (#4)		0.739628	0.132565
P01027	C3	C3 (#2)	Complement C3 OS=Mus musculus GN=C3 PE=1 SV=3			407	2		0.985632	1.01777	1.00321	1.0363	1.07729	1.09789	1.01859	1.02166	0.915276	1.11381		C3 (#2)		0.908047	0.0816013
P61215	Ca10	Ca10 (#4)	Carbonic anhydrase-related protein 10 OS=Mus musculus GN=Ca10 PE=1 SV=1			4523	4		0.930483	1.19156	1.09461	1.54486	1.13885	1.62135	0.907762	1.28067	0.928291	1.30022		Ca10 (#4)		2.53747	0.469217
P00920	Ca2	Ca2 (#4)	Carbonic anhydrase 2 OS=Mus musculus GN=Ca2 PE=1 SV=4			3739	4		0.868659	0.716177	1.16396	0.999267	1.05473	1.06397	0.973957	0.880384	0.938694	0.895686		Ca2 (#4)		0.544146	-0.139875
Q9QZA0	Ca5b	Ca5b (#2)	Carbonic anhydrase 5B, mitochondrial OS=Mus musculus GN=Ca5b PE=1 SV=2	+		4894	2		1.1024	1.33711	1.14119	1.67359	0.892892	1.28565	0.944631	0.94765	0.918881	1.16508		Ca5b (#2)		1.18684	0.34078
Q06138	Cab39	Cab39 (#30)	Calcium-binding protein 39 OS=Mus musculus GN=Cab39 PE=1 SV=2			3189	30		1.15435	1.02072	1.1069	0.848381	0.776796	0.997912	1.15293	0.809322	0.80902	0.753323		Cab39 (#30)		0.485132	-0.162657
Q9DB16	Cab39l	Cab39l (#2)	Calcium-binding protein 39-like OS=Mus musculus GN=Cab39l PE=1 SV=3			3189	2		0.981024	1.12443	1.01679	1.11638	0.992675	1.11336	1.00096	1.06422	1.00855	1.05782		Cab39l (#2)		3.05872	0.130877
Q9ESJ1	Cables1	Cables1 (#1)	CDK5 and ABL1 enzyme substrate 1 OS=Mus musculus GN=Cables1 PE=1 SV=2			3003	1		1.04027	1.11469	1.00393	1.18402	0.9935	1.19751	1.05706	1.15376	0.905235	0.989727		Cables1 (#1)		1.56752	0.172438
Q8K3M5	Cables2	Cables2 (#1)	CDK5 and ABL1 enzyme substrate 2 OS=Mus musculus GN=Cables2 PE=1 SV=2			4030	1		1.07159	0.826794	1.01264	0.848153	1.01783	0.828312	0.932979	1.07727	0.964965	0.847331		Cables2 (#1)		1.16738	-0.181443
Q8BG21	Cacfd1	Cacfd1 (#2)	Calcium channel flower homolog OS=Mus musculus GN=Cacfd1 PE=1 SV=1			4146	2		0.898128	0.900565	1.02818	0.945748	0.982302	1.22317	1.12892	1.0736	0.96247	0.995519		Cacfd1 (#2)		0.142137	0.0351908
P97445	Cacna1a	Cacna1a (#16)	Voltage-dependent P/Q-type calcium channel subunit alpha-1A OS=Mus musculus GN=Cacna1a PE=1 SV=2			464	16		0.993376	0.966138	0.890957	0.808421	0.978584	1.01547	1.10136	1.11535	1.03572	1.01343		Cacna1a (#16)		0.114241	-0.0280356
O55017	Cacna1b	Cacna1b (#21)	Voltage-dependent N-type calcium channel subunit alpha-1B OS=Mus musculus GN=Cacna1b PE=1 SV=1			464	21		1.10196	0.980441	0.943433	0.838894	0.99895	0.891542	0.949139	0.899406	1.00651	0.949125		Cacna1b (#21)		1.3476	-0.132892
Q01815	Cacna1c	Cacna1c (#4)	Voltage-dependent L-type calcium channel subunit alpha-1C OS=Mus musculus GN=Cacna1c PE=1 SV=1			1091	4		1.06662	1.04181	0.995596	0.92053	0.996468	1.02009	0.958127	1.02155	0.983185	1.02813		Cacna1c (#4)		0.0769779	0.0087411
Q99246	Cacna1d	Cacna1d (#4)	Voltage-dependent L-type calcium channel subunit alpha-1D OS=Mus musculus GN=Cacna1d PE=1 SV=3			1091	4		1.00184	0.832114	0.959532	0.822745	1.00753	0.726096	1.03393	0.905043	0.997179	0.892218		Cacna1d (#4)		2.12205	-0.262959
Q61290	Cacna1e	Cacna1e (#26)	Voltage-dependent R-type calcium channel subunit alpha-1E OS=Mus musculus GN=Cacna1e PE=1 SV=1			464	26		1.16639	0.925927	0.911121	0.771586	0.958203	0.797387	1.03441	0.907561	0.929877	0.856975		Cacna1e (#26)		1.59144	-0.228894
Q02789	Cacna1s	Cacna1s (#1)	Voltage-dependent L-type calcium channel subunit alpha-1S OS=Mus musculus GN=Cacna1s PE=1 SV=2			1091	1		1.00976	0.843519	1.01133	0.835517	0.993661	0.858322	0.964846	0.90495	1.02041	0.913686		Cacna1s (#1)		3.29264	-0.199619
O08532	Cacna2d1	Cacna2d1 (#78)	Voltage-dependent calcium channel subunit alpha-2/delta-1 OS=Mus musculus GN=Cacna2d1 PE=1 SV=1			1425	78		1.11309	0.948882	0.900056	0.817526	0.983899	0.967586	1.2955	0.717888	0.707459	0.676841		Cacna2d1 (#78)		0.72637	-0.261729
Q6PHS9	Cacna2d2	Cacna2d2 (#15)	Voltage-dependent calcium channel subunit alpha-2/delta-2 OS=Mus musculus GN=Cacna2d2 PE=1 SV=1			1425	15		1.02849	1.00322	1.03785	1.02107	1.02607	1.0113	0.868061	0.880607	1.03952	1.04582		Cacna2d2 (#15)		0.0543568	-0.0101825
Q9Z1L5	Cacna2d3	Cacna2d3 (#31)	Voltage-dependent calcium channel subunit alpha-2/delta-3 OS=Mus musculus GN=Cacna2d3 PE=1 SV=1			3034	31		1.13216	1.10951	0.914867	0.889601	0.934607	0.931688	1.03762	1.05551	0.980748	0.972913		Cacna2d3 (#31)		0.0539428	-0.0121946
Q8R3Z5	Cacnb1	Cacnb1 (#10)	Voltage-dependent L-type calcium channel subunit beta-1 OS=Mus musculus GN=Cacnb1 PE=1 SV=1			1516	10		0.909426	0.831459	1.03769	0.998892	1.02864	0.960581	0.95467	0.913342	1.06957	1.07172		Cacnb1 (#10)		0.409031	-0.0687994
Q8CC27	Cacnb2	Cacnb2 (#11)	Voltage-dependent L-type calcium channel subunit beta-2 OS=Mus musculus GN=Cacnb2 PE=1 SV=1			1516	11		0.981738	0.915111	1.01869	0.96112	1.01416	0.915347	0.939697	0.983529	1.04572	1.0382		Cacnb2 (#11)		0.62447	-0.0555705
P54285	Cacnb3	Cacnb3 (#11)	Voltage-dependent L-type calcium channel subunit beta-3 OS=Mus musculus GN=Cacnb3 PE=1 SV=2			1516	11		1.1008	0.924501	0.974563	0.920388	0.994488	0.92707	0.920918	0.965497	1.00923	0.958605		Cacnb3 (#11)		0.987733	-0.0883284
Q8R0S4	Cacnb4	Cacnb4 (#7)	Voltage-dependent L-type calcium channel subunit beta-4 OS=Mus musculus GN=Cacnb4 PE=1 SV=2			1516	7		1.07427	0.986432	0.965421	0.975033	1.04025	0.981617	0.908621	0.870887	1.01144	1.02204		Cacnb4 (#7)		0.364645	-0.0477246
O88602	Cacng2	Cacng2 (#2)	Voltage-dependent calcium channel gamma-2 subunit OS=Mus musculus GN=Cacng2 PE=1 SV=1			2166	2		1.10046	0.839488	1.00881	0.843671	1.00957	0.791483	0.867284	0.832633	1.01387	0.895784		Cacng2 (#2)		2.1208	-0.247404
Q9JJV5	Cacng3	Cacng3 (#4)	Voltage-dependent calcium channel gamma-3 subunit OS=Mus musculus GN=Cacng3 PE=2 SV=2			2166	4		0.913789	0.803312	0.967503	0.614041	1.07569	0.915096	1.10417	0.857296	0.938854	0.885753		Cacng3 (#4)		1.39951	-0.304837
Q8VHW4	Cacng5	Cacng5 (#1)	Voltage-dependent calcium channel gamma-5 subunit OS=Mus musculus GN=Cacng5 PE=1 SV=1			4877	1		1.0123	0.676486	0.949361	0.631132	1.05745	0.721853	0.957174	0.703493	1.02371	0.771289		Cacng5 (#1)		4.26867	-0.514809
Q8VHW2	Cacng8	Cacng8 (#9)	Voltage-dependent calcium channel gamma-8 subunit OS=Mus musculus GN=Cacng8 PE=1 SV=1			1088	9		1.09526	1.29158	0.8107	1.19938	1.02896	1.19506	1.10433	1.26666	0.960747	1.20597		Cacng8 (#9)		1.76522	0.308926
Q8R0X2	Cacul1	Cacul1 (#1)	CDK2-associated and cullin domain-containing protein 1 OS=Mus musculus GN=Cacul1 PE=2 SV=1			5214	1		1.06763	0.965236	1.01262	0.885235	1.00151	0.890533	0.961798	0.901476	0.956443	0.882698		Cacul1 (#1)		2.27688	-0.143611
Q9CXW3	Cacybp	Cacybp (#25)	Calcyclin-binding protein OS=Mus musculus GN=Cacybp PE=1 SV=1			3168	25		0.952419	1.00176	0.987147	1.28038	1.03855	1.0138	1.03615	1.08745	0.985729	1.11114		Cacybp (#25)		0.961851	0.131159
B2RQC6	Cad	Cad (#36)	CAD protein OS=Mus musculus GN=Cad PE=1 SV=1			1759	36		0.953509	1.03522	1.00745	1.12936	1.01155	1.09762	0.991829	1.08955	1.03566	1.08424		Cad (#36)		2.55835	0.120585
Q8R5M8	Cadm1	Cadm1 (#34)	Cell adhesion molecule 1 OS=Mus musculus GN=Cadm1 PE=1 SV=2			2474	34		1.03013	1.07062	0.983982	1.07777	1.02445	1.14211	0.996275	1.03156	0.965161	1.088		Cadm1 (#34)		2.24522	0.113373
Q8BLQ9	Cadm2	Cadm2 (#22)	Cell adhesion molecule 2 OS=Mus musculus GN=Cadm2 PE=1 SV=2			2448	22		0.970481	0.91358	1.02638	0.98525	0.992402	0.973146	0.99413	0.970519	1.01661	0.96679		Cadm2 (#22)		1.3239	-0.056321
Q99N28	Cadm3	Cadm3 (#40)	Cell adhesion molecule 3 OS=Mus musculus GN=Cadm3 PE=1 SV=1			2833	40		1.10422	1.00224	0.949853	0.914312	0.947139	0.91451	0.949545	1.02204	1.04924	1.01073		Cadm3 (#40)		0.277181	-0.0386434
Q8R464	Cadm4	Cadm4 (#17)	Cell adhesion molecule 4 OS=Mus musculus GN=Cadm4 PE=1 SV=1			2662	17		1.0003	0.974563	1.01775	1.03581	1.00458	1.01951	0.91082	0.991034	1.06655	1.04635		Cadm4 (#17)		0.1948	0.0206496
Q80TJ1	Cadps	Cadps (#96)	Calcium-dependent secretion activator 1 OS=Mus musculus GN=Cadps PE=1 SV=3			810	96		1.05069	0.81902	0.935924	0.744873	0.914007	0.724359	1.1112	0.950698	0.988175	0.817106		Cadps (#96)		2.06521	-0.304714
Q8BYR5	Cadps2	Cadps2 (#7)	Calcium-dependent secretion activator 2 OS=Mus musculus GN=Cadps2 PE=1 SV=2			810	7		1.06024	1.07484	0.989762	1.02042	1.01747	1.03296	0.923769	0.927729	1.00876	1.00248		Cadps2 (#7)		0.13182	0.0165406
P12658	Calb1	Calb1 (#37)	Calbindin OS=Mus musculus GN=Calb1 PE=1 SV=2			894	37		1.07717	1.07357	0.942703	0.944947	0.984472	0.986057	1.04216	0.945325	0.953493	0.932925		Calb1 (#37)		0.273615	-0.0342485
Q08331	Calb2	Calb2 (#25)	Calretinin OS=Mus musculus GN=Calb2 PE=1 SV=3			894	25		0.930471	1.11228	1.04334	1.25309	1.16836	1.35215	0.816978	0.868558	1.04085	1.17345		Calb2 (#25)		0.713155	0.198769
Q8CGU1	Calcoco1	Calcoco1 (#8)	Calcium-binding and coiled-coil domain-containing protein 1 OS=Mus musculus GN=Calcoco1 PE=1 SV=2			2238	8		0.91588	0.990005	1.02034	1.20775	1.0749	1.17546	1.02585	1.00294	0.963037	1.02365		Calcoco1 (#8)		0.74002	0.108013
P0DP26	Calm1	Calm1 (#136)	Calmodulin-1 OS=Mus musculus GN=Calm1 PE=1 SV=1			2776	136		0.94565	0.906594	1.01632	1.04277	1.14678	1.20801	0.873031	0.946054	1.01823	1.1637		Calm1 (#136)		0.29371	0.0719624
P14211	Calr	Calr (#77)	Calreticulin OS=Mus musculus GN=Calr PE=1 SV=1			2510	77		1.12368	0.903708	1.00409	1.22336	0.822285	0.925409	0.983891	1.00565	1.06606	1.16662		Calr (#77)		0.209557	0.0605435
O35887	Calu	Calu (#27)	Calumenin OS=Mus musculus GN=Calu PE=1 SV=1			2787	27		1.07643	1.26199	0.996253	1.18682	0.890409	1.22066	1.06314	1.05495	0.973774	1.09892		Calu (#27)		1.89802	0.220072
Q9DCA7	Caly	Caly (#2)	Neuron-specific vesicular protein calcyon OS=Mus musculus GN=Caly PE=2 SV=1			3912	2		1.01441	1.08725	0.99034	1.11585	0.906152	1.17503	1.11048	1.02668	0.978618	1.04139		Caly (#2)		1.1564	0.124711
Q91YS8	Camk1	Camk1 (#2)	Calcium/calmodulin-dependent protein kinase type 1 OS=Mus musculus GN=Camk1 PE=1 SV=1			858	2		1.06895	0.80811	0.907753	0.624041	1.04102	0.727916	1.02603	0.819887	0.95625	0.71261		Camk1 (#2)		2.86708	-0.441646
Q8BW96	Camk1d	Camk1d (#28)	Calcium/calmodulin-dependent protein kinase type 1D OS=Mus musculus GN=Camk1d PE=1 SV=2			858	28		0.972965	1.3099	1.09662	1.22953	1.03397	1.06378	0.880174	1.01375	1.01627	1.09331		Camk1d (#28)		1.19984	0.188862
Q91VB2	Camk1g	Camk1g (#2)	Calcium/calmodulin-dependent protein kinase type 1G OS=Mus musculus GN=Camk1g PE=1 SV=1			104	2		0.942516	1.01546	1.04459	1.07783	0.99555	1.11182	1.00167	1.00605	1.01568	1.04201		Camk1g (#2)		1.06534	0.0710677
P11798	Camk2a	Camk2a (#40)	Calcium/calmodulin-dependent protein kinase type II subunit alpha OS=Mus musculus GN=Camk2a PE=1 SV=2			1045	40		0.876478	0.586294	1.10477	0.80418	1.1664	0.790711	0.849611	0.71428	1.00275	0.835587		Camk2a (#40)		1.95506	-0.422498
P28652	Camk2b	Camk2b (#119)	Calcium/calmodulin-dependent protein kinase type II subunit beta OS=Mus musculus GN=Camk2b PE=1 SV=2			1045	119		1.05961	1.00224	0.994392	0.954495	1.06984	1.11687	0.897411	0.903427	0.978752	0.970678		Camk2b (#119)		0.0853468	-0.0159247
Q6PHZ2	Camk2d	Camk2d (#29)	Calcium/calmodulin-dependent protein kinase type II subunit delta OS=Mus musculus GN=Camk2d PE=1 SV=1			1045	29		1.02147	0.944866	0.99462	0.958398	1.02704	1.02239	0.940801	0.960396	1.01606	0.999617		Camk2d (#29)		0.492122	-0.0332679
Q923T9	Camk2g	Camk2g (#14)	Calcium/calmodulin-dependent protein kinase type II subunit gamma OS=Mus musculus GN=Camk2g PE=1 SV=1			1045	14		1.04887	1.01014	0.990089	1.07469	1.04538	1.13262	0.92828	1.01396	0.987377	1.06256		Camk2g (#14)		1.00098	0.0825782
P08414	Camk4	Camk4 (#32)	Calcium/calmodulin-dependent protein kinase type IV OS=Mus musculus GN=Camk4 PE=1 SV=2			275	32		0.996354	0.98914	1.01383	1.06152	1.00254	1.06853	0.96583	1.04809	1.02145	1.1375		Camk4 (#32)		1.24035	0.0841931
Q8VBY2	Camkk1	Camkk1 (#5)	Calcium/calmodulin-dependent protein kinase kinase 1 OS=Mus musculus GN=Camkk1 PE=1 SV=1			2500	5		0.914768	0.940596	1.06109	1.1255	1.024	1.0993	0.934947	0.978033	1.0652	1.09695		Camkk1 (#5)		0.439315	0.0669865
Q8C078	Camkk2	Camkk2 (#26)	Calcium/calmodulin-dependent protein kinase kinase 2 OS=Mus musculus GN=Camkk2 PE=1 SV=2			2500	26		0.869691	0.905054	1.09883	1.07616	1.09179	1.13551	0.941229	0.977564	0.998461	1.03894		Camkk2 (#26)		0.180878	0.0392101
Q3UHL1	Camkv	Camkv (#62)	CaM kinase-like vesicle-associated protein OS=Mus musculus GN=Camkv PE=1 SV=2			43	62		0.943923	1.04523	1.02407	1.10996	1.05011	1.20591	0.954816	1.05103	1.02709	1.12672		Camkv (#62)		1.76155	0.146988
P49070	Camlg	Camlg (#9)	Calcium signal-modulating cyclophilin ligand OS=Mus musculus GN=Camlg PE=1 SV=2			4155	9		0.968955	0.76397	1.0274	0.82108	0.937907	0.728259	1.07451	0.919165	0.991229	0.829529		Camlg (#9)		2.49762	-0.302704
A2AHC3	Camsap1	Camsap1 (#31)	Calmodulin-regulated spectrin-associated protein 1 OS=Mus musculus GN=Camsap1 PE=1 SV=1			36	31		1.00411	0.842179	0.975115	0.908998	0.974239	0.80493	1.01254	0.989575	1.034	0.931705		Camsap1 (#31)		1.46565	-0.162762
Q8C1B1	Camsap2	Camsap2 (#28)	Calmodulin-regulated spectrin-associated protein 2 OS=Mus musculus GN=Camsap2 PE=1 SV=3			36	28		0.982448	0.84879	1.0186	0.915334	1.01299	0.939144	0.993113	0.985196	0.992853	0.947544		Camsap2 (#28)		1.46848	-0.110664
Q80VC9	Camsap3	Camsap3 (#35)	Calmodulin-regulated spectrin-associated protein 3 OS=Mus musculus GN=Camsap3 PE=1 SV=1			36	35		1.04639	0.99546	0.993362	1.01101	0.991909	0.943746	0.969741	1.08548	0.998594	1.01067		Camsap3 (#35)		0.12519	0.0123202
Q6ZQ38	Cand1	Cand1 (#71)	Cullin-associated NEDD8-dissociated protein 1 OS=Mus musculus GN=Cand1 PE=1 SV=2			75	71		1.01393	1.00208	1.01177	1.0243	0.995772	1.11735	0.999259	1.14929	0.979273	1.08549		Cand1 (#71)		1.31845	0.103475
Q6ZQ73	Cand2	Cand2 (#4)	Cullin-associated NEDD8-dissociated protein 2 OS=Mus musculus GN=Cand2 PE=1 SV=2			75	4		0.983563	1.10713	1.01127	1.1235	1.02607	1.12531	0.984919	1.07494	0.994177	1.09306		Cand2 (#4)		4.50297	0.143744
Q8VCF1	Cant1	Cant1 (#2)	Soluble calcium-activated nucleotidase 1 OS=Mus musculus GN=Cant1 PE=2 SV=1			3995	2		0.984577	1.05813	0.99174	1.06137	0.986018	1.12145	1.00468	1.08256	1.03298	1.06639		Cant1 (#2)		3.13988	0.108224
P35564	Canx	Canx (#95)	Calnexin OS=Mus musculus GN=Canx PE=1 SV=1		+	711	95		0.995192	0.778498	0.946411	0.768069	1.04285	0.798263	0.987443	0.904124	1.0281	0.863888		Canx (#95)		2.84522	-0.283871
P40124	Cap1	Cap1 (#46)	Adenylyl cyclase-associated protein 1 OS=Mus musculus GN=Cap1 PE=1 SV=4			1573	46		1.02932	0.948892	0.979518	0.97125	0.992548	0.877904	0.980152	1.00572	1.01846	0.910023		Cap1 (#46)		1.18414	-0.0863898
Q9CYT6	Cap2	Cap2 (#29)	Adenylyl cyclase-associated protein 2 OS=Mus musculus GN=Cap2 PE=1 SV=1			1573	29		0.989921	0.998228	1.01431	1.07796	0.988355	1.00312	0.993352	1.02838	1.01406	1.01913		Cap2 (#29)		0.815608	0.0356894
O35350	Capn1	Capn1 (#7)	Calpain-1 catalytic subunit OS=Mus musculus GN=Capn1 PE=1 SV=1			1895	7		0.989958	1.10101	1.03619	1.14628	1.15064	1.26766	0.774661	0.88779	1.04855	1.15553		Capn1 (#7)		0.582173	0.155119
Q9ESK3	Capn10	Capn10 (#2)	Calpain-10 OS=Mus musculus GN=Capn10 PE=2 SV=2			3216	2		1.08508	1.1642	1.04868	1.06675	1.03582	1.27231	0.989926	1.12361	0.840498	0.914079		Capn10 (#2)		0.711439	0.145339
O08529	Capn2	Capn2 (#21)	Calpain-2 catalytic subunit OS=Mus musculus GN=Capn2 PE=1 SV=4			667	21		1.04288	0.921443	0.945996	1.07139	1.11677	1.16003	1.00531	1.13944	0.889048	1.10901		Capn2 (#21)		0.671432	0.111085
O08688	Capn5	Capn5 (#27)	Calpain-5 OS=Mus musculus GN=Capn5 PE=1 SV=1			361	27		0.929265	0.976	1.04596	1.1473	1.04157	1.15649	0.957492	1.017	1.02571	1.06917		Capn5 (#27)		0.882174	0.10041
Q9R1S8	Capn7	Capn7 (#4)	Calpain-7 OS=Mus musculus GN=Capn7 PE=2 SV=1			2641	4		0.954823	0.915036	1.05445	1.00037	1.01659	1.01457	0.99315	0.972123	0.980984	0.978169		Capn7 (#4)		0.457289	-0.0350523
O88456	Capns1	Capns1 (#6)	Calpain small subunit 1 OS=Mus musculus GN=Capns1 PE=1 SV=1			4659	6		1.01572	1.13519	0.953932	1.05174	0.988672	1.0726	1.011	1.07199	1.03068	1.04338		Capns1 (#6)		2.16	0.104195
Q60865	Caprin1	Caprin1 (#20)	Caprin-1 OS=Mus musculus GN=Caprin1 PE=1 SV=2			2830	20		0.972794	1.07225	1.01378	1.21048	1.0044	1.12094	0.972478	0.982763	1.03655	1.09722		Caprin1 (#20)		1.27677	0.130376
P47753	Capza1	Capza1 (#19)	F-actin-capping protein subunit alpha-1 OS=Mus musculus GN=Capza1 PE=1 SV=4			2868	19		0.987838	1.21615	0.917706	1.09101	1.14847	1.03622	1.08212	1.25964	0.863872	0.919979		Capza1 (#19)		0.627381	0.142217
P47754	Capza2	Capza2 (#25)	F-actin-capping protein subunit alpha-2 OS=Mus musculus GN=Capza2 PE=1 SV=3			2868	25		0.98694	0.983441	1.04973	1.05017	1.01232	1.02863	0.990125	1.02209	0.960881	0.985235		Capza2 (#25)		0.304182	0.0200969
P47757	Capzb	Capzb (#42)	F-actin-capping protein subunit beta OS=Mus musculus GN=Capzb PE=1 SV=3			2711	42		1.02874	1.03582	1.04165	1.06657	1.02359	1.05164	0.936691	0.929886	0.969323	0.980754		Capzb (#42)		0.146498	0.0178806
Q9CR86	Carhsp1	Carhsp1 (#2)	Calcium-regulated heat stable protein 1 OS=Mus musculus GN=Carhsp1 PE=1 SV=1			2108	2		1.00636	0.969265	1.02007	1.01809	1.02177	1.02157	0.948266	0.932393	1.00354	1.02053		Carhsp1 (#2)		0.132255	-0.0114792
Q9WVG6	Carm1	Carm1 (#14)	Histone-arginine methyltransferase CARM1 OS=Mus musculus GN=Carm1 PE=1 SV=2			1059	14		1.01029	1.08304	0.96079	1.29138	0.974599	1.17952	0.998353	1.1522	1.05597	1.15176		Carm1 (#14)		2.58719	0.226861
Q6EDY6	Carmil1	Carmil1 (#20)	F-actin-uncapping protein LRRC16A OS=Mus musculus GN=Carmil1 PE=1 SV=2			456	20		0.922583	0.999313	1.02747	1.09968	1.05317	1.07416	0.968341	1.03034	1.02843	1.10261		Carmil1 (#20)		1.04283	0.0863423
Q3V3V9	Carmil2	Carmil2 (#5)	Capping protein, Arp2/3 and myosin-I linker protein 2 OS=Mus musculus GN=Carmil2 PE=1 SV=2			4161	5		1.00112	0.89891	0.997511	0.9143	0.980357	0.920547	1.02025	0.955995	1.00077	0.936825		Carmil2 (#5)		3.28661	-0.112189
Q3UFQ8	Carmil3	Carmil3 (#14)	Capping protein, Arp2/3 and myosin-I linker protein 3 OS=Mus musculus GN=Carmil3 PE=1 SV=2			37	14		0.93959	1.00832	1.00524	1.09579	1.09146	1.09803	1.0029	1.08148	0.960815	1.05701		Carmil3 (#14)		1.19148	0.096284
Q9ER72	Cars	Cars (#32)	Cysteine--tRNA ligase, cytoplasmic OS=Mus musculus GN=Cars PE=1 SV=2			1632	32		0.892835	0.76125	1.09828	0.89474	1.04182	0.956342	0.982627	0.877614	0.984448	0.921693		Cars (#32)		1.37133	-0.181462
Q8BYM8	Cars2	Cars2 (#8)	Probable cysteine--tRNA ligase, mitochondrial OS=Mus musculus GN=Cars2 PE=1 SV=2	+		209	8		0.964517	1.17309	0.966731	1.19629	1.01165	1.23843	0.980292	1.39877	1.07681	1.32192		Cars2 (#8)		3.23643	0.338072
Q6P2L7	Casc4	Casc4 (#17)	Protein CASC4 OS=Mus musculus GN=Casc4 PE=1 SV=1			3761	17		1.1348	1.14643	0.987772	0.906836	0.954471	1.0096	1.05936	0.959803	0.863606	0.863656		Casc4 (#17)		0.133386	-0.0339782
Q7TN73	Casd1	Casd1 (#1)	CAS1 domain-containing protein 1 OS=Mus musculus GN=Casd1 PE=2 SV=1			4980	1		1.06229	0.981718	0.914242	0.813961	0.963932	0.738955	1.05907	0.990817	1.00047	0.863091		Casd1 (#1)		1.12182	-0.194811
O70589	Cask	Cask (#56)	Peripheral plasma membrane protein CASK OS=Mus musculus GN=Cask PE=1 SV=2			496	56		1.12177	0.907893	0.994113	1.01054	0.893284	0.68966	1.01798	1.14519	0.972852	0.751728		Cask (#56)		0.54259	-0.17138
Q6P9K8	Caskin1	Caskin1 (#44)	Caskin-1 OS=Mus musculus GN=Caskin1 PE=1 SV=2			39	44		1.03691	1.03648	0.984787	0.97802	0.976099	1.01487	1.00316	1.03224	0.99904	1.02173		Caskin1 (#44)		0.536097	0.0238529
P70677	Casp3	Casp3 (#23)	Caspase-3 OS=Mus musculus GN=Casp3 PE=1 SV=1			3363	23		1.09611	0.93067	1.02211	0.904214	1.00254	0.958871	0.919477	0.989373	0.959757	0.933993		Casp3 (#23)		0.857107	-0.0821365
P97864	Casp7	Casp7 (#2)	Caspase-7 OS=Mus musculus GN=Casp7 PE=1 SV=2			356	2		0.872096	0.965186	1.10887	1.2567	0.983716	1.11507	1.03032	1.09	1.005	1.14145		Casp7 (#2)		0.996262	0.154519
Q8CAB8	Castor2	Castor2 (#2)	Cytosolic arginine sensor for mTORC1 subunit 2 OS=Mus musculus GN=Castor2 PE=1 SV=1			3794	2		0.943841	1.00699	1.02805	1.20612	0.996318	0.989484	0.961839	1.02974	1.06996	1.09496		Castor2 (#2)		0.719186	0.0891437
P24270	Cat	Cat (#39)	Catalase OS=Mus musculus GN=Cat PE=1 SV=4	+		2114	39		0.878207	1.08508	1.04149	1.20209	1.06776	1.32082	0.928608	1.06257	1.08394	1.20461		Cat (#39)		1.64234	0.233121
Q66L44	Cbarp	Cbarp (#4)	Voltage-dependent calcium channel beta subunit-associated regulatory protein OS=Mus musculus GN=Cbarp PE=1 SV=4			161	4		1.02124	1.06048	0.99615	0.991377	0.888701	1.0651	1.10283	1.03806	0.99108	1.05194		Cbarp (#4)		0.522003	0.061472
Q08024	Cbfb	Cbfb (#3)	Core-binding factor subunit beta OS=Mus musculus GN=Cbfb PE=1 SV=1			1975	3		1.0556	0.808862	0.974025	0.896158	1.06818	0.890331	0.893565	0.929594	1.00863	0.985616		Cbfb (#3)		1.2708	-0.148663
P22682	Cbl	Cbl (#12)	E3 ubiquitin-protein ligase CBL OS=Mus musculus GN=Cbl PE=1 SV=3			1696	12		0.940266	1.22096	0.980551	1.15461	0.955375	1.15155	1.1273	1.25169	0.996504	1.18387		Cbl (#12)		2.56608	0.256323
Q9R171	Cbln1	Cbln1 (#1)	Cerebellin-1 OS=Mus musculus GN=Cbln1 PE=1 SV=1			3274	1		0.914818	0.909199	1.07834	1.01536	1.02232	1.00691	1.03895	1.02069	0.945577	0.952974		Cbln1 (#1)		0.191523	-0.0263911
P48758	Cbr1	Cbr1 (#23)	Carbonyl reductase [NADPH] 1 OS=Mus musculus GN=Cbr1 PE=1 SV=3			1647	23		0.70538	0.786656	1.16066	1.21672	1.00139	1.11914	1.00277	1.18537	1.1298	1.31043		Cbr1 (#23)		0.418786	0.168218
Q8K354	Cbr3	Cbr3 (#2)	Carbonyl reductase [NADPH] 3 OS=Mus musculus GN=Cbr3 PE=1 SV=1	+		1647	2		0.9747	1.08554	1.0144	1.31578	1.0224	1.10908	0.964102	1.01398	1.0244	1.08566		Cbr3 (#2)		1.21779	0.160929
Q91VT4	Cbr4	Cbr4 (#5)	Carbonyl reductase family member 4 OS=Mus musculus GN=Cbr4 PE=1 SV=2	+		2257	5		1.03921	1.2603	1.13033	1.29367	0.877377	1.15102	0.971894	0.97216	0.981187	1.05111		Cbr4 (#5)		1.05738	0.192871
P83917	Cbx1	Cbx1 (#3)	Chromobox protein homolog 1 OS=Mus musculus GN=Cbx1 PE=1 SV=1			3113	3		1.1761	1.11434	0.921272	0.808001	0.927268	0.914118	1.07287	0.814001	0.902491	0.797799		Cbx1 (#3)		0.736996	-0.172791
P23198	Cbx3	Cbx3 (#4)	Chromobox protein homolog 3 OS=Mus musculus GN=Cbx3 PE=1 SV=2			3113	4		0.92853	1.18937	0.934988	0.924365	0.949498	0.940792	1.11962	1.18557	1.06736	1.06427		Cbx3 (#4)		0.372149	0.0811551
O55187	Cbx4	Cbx4 (#1)	E3 SUMO-protein ligase CBX4 OS=Mus musculus GN=Cbx4 PE=1 SV=2			5405	1		0.989981	1.10464	0.91973	0.867656	0.969138	0.844222	1.02341	1.02551	1.09774	1.00649		Cbx4 (#1)		0.234517	-0.0494622
Q61686	Cbx5	Cbx5 (#6)	Chromobox protein homolog 5 OS=Mus musculus GN=Cbx5 PE=1 SV=1			4201	6		0.881195	0.915797	0.877959	0.631458	1.0615	0.812336	1.12221	1.0258	1.05714	0.850729		Cbx5 (#6)		0.941618	-0.249767
Q9DBY5	Cbx6	Cbx6 (#1)	Chromobox protein homolog 6 OS=Mus musculus GN=Cbx6 PE=1 SV=2			5288	1		0.869883	0.879619	0.875263	0.803271	0.982406	0.707511	1.15145	1.16913	1.121	0.969318		Cbx6 (#1)		0.471682	-0.15382
Q8K1A6	Cc2d1a	Cc2d1a (#18)	Coiled-coil and C2 domain-containing protein 1A OS=Mus musculus GN=Cc2d1a PE=1 SV=2			768	18		0.965409	0.615518	0.836183	0.500407	1.03584	0.452415	1.09356	0.813964	1.06901	0.620631		Cc2d1a (#18)		2.4196	-0.75912
Q8BRN9	Cc2d1b	Cc2d1b (#3)	Coiled-coil and C2 domain-containing protein 1B OS=Mus musculus GN=Cc2d1b PE=1 SV=1			1165	3		1.02022	1.02576	0.986921	0.999149	1.01807	1.11568	0.948415	1.02573	1.02638	1.07568		Cc2d1b (#3)		1.015	0.067685
Q8CH18	Ccar1	Ccar1 (#2)	Cell division cycle and apoptosis regulator protein 1 OS=Mus musculus GN=Ccar1 PE=1 SV=1			4798	2		0.970769	1.10758	0.954153	0.9925	1.00179	1.02308	1.06161	1.04548	1.01168	1.04568		Ccar1 (#2)		0.84985	0.0606001
Q8VDP4	Ccar2	Ccar2 (#9)	Cell cycle and apoptosis regulator protein 2 OS=Mus musculus GN=Ccar2 PE=1 SV=2			432	9		1.16113	1.46695	0.97355	1.13617	0.90886	1.07601	0.950301	1.36148	1.00616	1.29832		Ccar2 (#9)		1.9132	0.338042
Q8VE99	Ccdc115	Ccdc115 (#4)	Coiled-coil domain-containing protein 115 OS=Mus musculus GN=Ccdc115 PE=1 SV=1			506	4		1.04056	1.6747	1.03378	1.11877	0.960247	1.17123	1.01214	1.35417	0.953264	1.22086		Ccdc115 (#4)		1.68533	0.372802
Q9D8X2	Ccdc124	Ccdc124 (#3)	Coiled-coil domain-containing protein 124 OS=Mus musculus GN=Ccdc124 PE=1 SV=1			140	3		0.910466	0.811984	0.993448	0.894485	1.00948	0.856687	1.04437	1.02648	1.04224	0.965979		Ccdc124 (#3)		1.02616	-0.137572
Q3TC33	Ccdc127	Ccdc127 (#2)	Coiled-coil domain-containing protein 127 OS=Mus musculus GN=Ccdc127 PE=1 SV=2	+	+	2258	2		0.997583	1.14201	0.985152	1.01343	0.946113	0.976004	1.10354	1.01768	0.967613	0.992944		Ccdc127 (#2)		0.312246	0.0402397
Q8C7V8	Ccdc134	Ccdc134 (#2)	Coiled-coil domain-containing protein 134 OS=Mus musculus GN=Ccdc134 PE=1 SV=1			3114	2		1.09476	0.857727	0.865678	0.60543	0.969802	0.813291	1.0309	0.761851	1.03886	0.839705		Ccdc134 (#2)		1.9486	-0.373037
Q3TVA9	Ccdc136	Ccdc136 (#12)	Coiled-coil domain-containing protein 136 OS=Mus musculus GN=Ccdc136 PE=1 SV=2			1537	12		0.875369	0.86861	0.973289	0.893458	1.03058	0.875745	1.09855	0.965592	1.02221	0.95935		Ccdc136 (#12)		1.07457	-0.129441
Q9D162	Ccdc167	Ccdc167 (#1)	Coiled-coil domain-containing protein 167 OS=Mus musculus GN=Ccdc167 PE=1 SV=2			3714	1		0.994558	0.836582	0.980569	0.856192	1.0022	0.861822	1.06073	0.956605	0.961942	0.868698		Ccdc167 (#1)		2.6822	-0.19182
Q3UHB8	Ccdc177	Ccdc177 (#6)	Coiled-coil domain-containing protein 177 OS=Mus musculus GN=Ccdc177 PE=1 SV=1			20	6		1.07623	1.03831	0.925517	0.825724	0.943115	0.684584	1.06033	1.01855	0.994816	0.79101		Ccdc177 (#6)		0.857037	-0.213454
Q8C9S4	Ccdc186	Ccdc186 (#2)	Coiled-coil domain-containing protein 186 OS=Mus musculus GN=Ccdc186 PE=1 SV=2			3788	2		1.10451	0.923532	0.920487	0.869873	0.992758	0.918492	1.02067	0.989454	0.96157	0.970355		Ccdc186 (#2)		0.922805	-0.0967274
Q9JIG7	Ccdc22	Ccdc22 (#13)	Coiled-coil domain-containing protein 22 OS=Mus musculus GN=Ccdc22 PE=1 SV=1			308	13		0.980887	1.06287	1.04983	1.10014	0.996483	1.15359	0.932405	0.958474	1.04039	1.17257		Ccdc22 (#13)		1.0604	0.121375
Q78PG9	Ccdc25	Ccdc25 (#6)	Coiled-coil domain-containing protein 25 OS=Mus musculus GN=Ccdc25 PE=1 SV=1			2891	6		1.01072	1.11715	0.985402	1.05735	1.02024	1.08542	1.00393	1.02005	0.979705	1.00773		Ccdc25 (#6)		1.38334	0.0798241
Q8CEG5	Ccdc28b	Ccdc28b (#3)	Coiled-coil domain-containing protein 28B OS=Mus musculus GN=Ccdc28b PE=1 SV=3			3349	3		0.949428	1.18151	1.0455	1.24169	1.0032	1.21746	0.965437	0.993194	1.03644	1.13732		Ccdc28b (#3)		1.70825	0.203553
Q8BS39	Ccdc32	Ccdc32 (#1)	Uncharacterized protein C15orf57 homolog OS=Mus musculus GN=Ccdc32 PE=2 SV=2			4282	1		1.02244	1.01585	1.06828	1.05711	0.968839	1.03001	0.98622	0.914863	0.954218	1.03745		Ccdc32 (#1)		0.12218	0.0152268
Q9CR29	Ccdc43	Ccdc43 (#2)	Coiled-coil domain-containing protein 43 OS=Mus musculus GN=Ccdc43 PE=1 SV=1			4706	2		0.979257	1.16596	1.02483	1.06163	1.04878	1.07755	0.971305	1.0128	0.975826	1.07143		Ccdc43 (#2)		1.52374	0.10738
Q9D024	Ccdc47	Ccdc47 (#18)	Coiled-coil domain-containing protein 47 OS=Mus musculus GN=Ccdc47 PE=1 SV=2			2019	18		0.856647	0.935126	1.00302	1.11319	1.05238	1.13154	1.05036	1.09872	1.0376	1.08383		Ccdc47 (#18)		0.673988	0.101856
Q810U5	Ccdc50	Ccdc50 (#3)	Coiled-coil domain-containing protein 50 OS=Mus musculus GN=Ccdc50 PE=1 SV=1			328	3		0.998061	0.947728	0.9608	0.880934	1.02574	0.87383	1.0372	0.993857	0.978196	0.923033		Ccdc50 (#3)		1.5932	-0.115285
Q3URS9	Ccdc51	Ccdc51 (#4)	Coiled-coil domain-containing protein 51 OS=Mus musculus GN=Ccdc51 PE=1 SV=1	+		1585	4		0.837501	0.682076	1.09399	0.798733	0.920187	0.835024	1.13056	0.905238	1.01776	0.88462		Ccdc51 (#4)		1.5081	-0.282604
Q8R3Q6	Ccdc58	Ccdc58 (#1)	Coiled-coil domain-containing protein 58 OS=Mus musculus GN=Ccdc58 PE=1 SV=1	+		4981	1		1.06135	0.993929	0.898187	0.798196	0.922403	0.850667	1.10513	1.00214	1.01293	0.877745		Ccdc58 (#1)		0.888537	-0.145912
D3YZP9	Ccdc6	Ccdc6 (#18)	Coiled-coil domain-containing protein 6 OS=Mus musculus GN=Ccdc6 PE=1 SV=1			774	18		0.946018	1.25233	1.02155	0.940778	0.945125	1.22038	1.21153	1.16662	0.875771	1.13519		Ccdc6 (#18)		0.963447	0.19488
Q5SP85	Ccdc85a	Ccdc85a (#2)	Coiled-coil domain-containing protein 85A OS=Mus musculus GN=Ccdc85a PE=1 SV=1			4845	2		0.891161	0.942377	1.0633	1.14755	1.02857	1.18176	1.02002	1.06804	0.996949	1.06951		Ccdc85a (#2)		0.801376	0.111727
Q6PDY0	Ccdc85b	Ccdc85b (#1)	Coiled-coil domain-containing protein 85B OS=Mus musculus GN=Ccdc85b PE=1 SV=1			5091	1		1.00466	0.966626	0.943987	0.911067	1.05041	0.950154	1.0473	0.982887	0.953636	0.998795		Ccdc85b (#1)		0.687257	-0.0552885
E9Q6B2	Ccdc85c	Ccdc85c (#1)	Coiled-coil domain-containing protein 85C OS=Mus musculus GN=Ccdc85c PE=1 SV=1			206	1		1.00925	0.730416	0.967168	0.877208	1.03505	0.997498	1.06729	0.959501	0.921244	0.929486		Ccdc85c (#1)		0.927266	-0.16028
Q5SNZ0	Ccdc88a	Ccdc88a (#47)	Girdin OS=Mus musculus GN=Ccdc88a PE=1 SV=2			604	47		0.994877	0.943716	0.940832	0.812203	0.937511	0.95083	1.09162	1.09086	1.03516	1.02901		Ccdc88a (#47)		0.278066	-0.0554994
Q6VGS5	Ccdc88c	Ccdc88c (#4)	Protein Daple OS=Mus musculus GN=Ccdc88c PE=1 SV=1			989	4		0.954166	0.965715	1.05516	1.06183	0.981722	1.0021	1.01025	1.06747	0.998702	1.01168		Ccdc88c (#4)		0.377643	0.0308402
Q8C3X2	Ccdc90b	Ccdc90b (#9)	Coiled-coil domain-containing protein 90B, mitochondrial OS=Mus musculus GN=Ccdc90b PE=1 SV=1	+		3009	9		1.01808	0.929945	0.996805	0.956532	1.00822	0.958815	0.972689	1.0092	1.00421	0.983199		Ccdc90b (#9)		1.10725	-0.0479924
Q9D8L5	Ccdc91	Ccdc91 (#2)	Coiled-coil domain-containing protein 91 OS=Mus musculus GN=Ccdc91 PE=1 SV=2			2703	2		1.20066	1.18501	0.881419	0.84561	0.924061	0.842957	1.03623	1.02368	0.957632	0.897404		Ccdc91 (#2)		0.212489	-0.0645176
Q8VDN4	Ccdc92	Ccdc92 (#5)	Coiled-coil domain-containing protein 92 OS=Mus musculus GN=Ccdc92 PE=1 SV=1			2136	5		0.974827	1.05258	1.00713	1.06117	1.00092	1.08911	1.01455	1.16231	1.00257	1.13017		Ccdc92 (#5)		2.27287	0.135384
Q7TQK5	Ccdc93	Ccdc93 (#15)	Coiled-coil domain-containing protein 93 OS=Mus musculus GN=Ccdc93 PE=1 SV=1			611	15		0.989126	1.00068	1.00724	0.909999	1.03264	1.05286	0.983535	0.990309	0.987464	1.04534		Ccdc93 (#15)		0.016292	-0.00193293
Q9DBT3	Ccdc97	Ccdc97 (#1)	Coiled-coil domain-containing protein 97 OS=Mus musculus GN=Ccdc97 PE=1 SV=1			4646	1		1.05153	1.12573	0.975318	1.03338	0.997986	1.06902	1.00388	1.05228	0.971285	1.02531		Ccdc97 (#1)		1.5675	0.0854058
Q8K2Y9	Ccm2	Ccm2 (#4)	Cerebral cavernous malformations protein 2 homolog OS=Mus musculus GN=Ccm2 PE=1 SV=1			2780	4		1.00547	1.14988	1.02268	1.16343	1.0443	1.25043	1.01038	1.16248	0.917164	1.14614		Ccm2 (#4)		3.26357	0.232671
Q8BGU5	Ccny	Ccny (#12)	Cyclin-Y OS=Mus musculus GN=Ccny PE=1 SV=1			2129	12		1.06508	1.04534	0.96006	0.959059	0.982323	0.930663	0.994252	0.995081	0.998281	0.971695		Ccny (#12)		0.331954	-0.0288356
Q9WU84	Ccs	Ccs (#1)	Copper chaperone for superoxide dismutase OS=Mus musculus GN=Ccs PE=1 SV=1			5048	1		1.00985	0.891454	0.960606	0.888948	1.01545	0.910385	0.992882	0.92238	1.02121	0.936354		Ccs (#1)		3.63916	-0.136148
Q8QZT2	Ccsap	Ccsap (#1)	Centriole, cilia and spindle-associated protein OS=Mus musculus GN=Ccsap PE=1 SV=1			4462	1		0.912444	0.911516	1.02214	1.16443	1.04217	1.16889	0.949937	1.11858	1.07331	0.999148		Ccsap (#1)		0.551877	0.0969167
Q6RUT7	Ccsmst1	Ccsmst1 (#5)	Protein CCSMST1 OS=Mus musculus GN=Ccsmst1 PE=1 SV=1	+		5086	5		1.10959	1.11966	0.92415	0.897347	1.13496	1.00044	0.960441	1.10351	0.870865	0.977719		Ccsmst1 (#5)		0.123718	0.0311779
P80314	Cct2	Cct2 (#70)	T-complex protein 1 subunit beta OS=Mus musculus GN=Cct2 PE=1 SV=4			176	70		1.07878	0.831823	0.941832	0.661808	0.888439	0.596884	1.16599	0.792214	0.924957	0.66461		Cct2 (#70)		2.55123	-0.49848
P80318	Cct3	Cct3 (#70)	T-complex protein 1 subunit gamma OS=Mus musculus GN=Cct3 PE=1 SV=1			485	70		1.0393	1.13435	1.00283	1.06678	0.986403	1.07713	1.02825	1.14108	0.943212	1.01152		Cct3 (#70)		1.69964	0.11869
P80315	Cct4	Cct4 (#73)	T-complex protein 1 subunit delta OS=Mus musculus GN=Cct4 PE=1 SV=3			866	73		1.03008	1.13028	1.01522	1.09115	0.985275	1.08776	1.01863	1.1144	0.950796	1.02068		Cct4 (#73)		2.21627	0.122542
P80316	Cct5	Cct5 (#67)	T-complex protein 1 subunit epsilon OS=Mus musculus GN=Cct5 PE=1 SV=1			866	67		1.02859	1.11645	1.01172	1.07646	0.981709	1.0466	1.01407	1.10926	0.963911	1.01669		Cct5 (#67)		1.88495	0.101287
P80317	Cct6a	Cct6a (#40)	T-complex protein 1 subunit zeta OS=Mus musculus GN=Cct6a PE=1 SV=3			1139	40		1.06958	1.16766	1.01903	1.16124	0.962088	1.06044	0.992616	1.17148	0.956686	1.02266		Cct6a (#40)		1.79765	0.158141
P80313	Cct7	Cct7 (#64)	T-complex protein 1 subunit eta OS=Mus musculus GN=Cct7 PE=1 SV=1	+		3138	64		1.02839	1.11702	0.985929	1.03438	0.971796	1.05303	1.05007	1.13997	0.963811	1.02965		Cct7 (#64)		1.54449	0.103628
P42932	Cct8	Cct8 (#80)	T-complex protein 1 subunit theta OS=Mus musculus GN=Cct8 PE=1 SV=3			1223	80		1.0051	1.10989	1.01648	1.10854	0.993013	1.0812	1.03474	1.13353	0.950668	1.0314		Cct8 (#80)		2.45687	0.128012
Q8C1Y8	Ccz1	Ccz1 (#8)	Vacuolar fusion protein CCZ1 homolog OS=Mus musculus GN=Ccz1 PE=1 SV=1			1767	8		1.03328	1.12341	1.01699	1.09218	0.970195	1.05044	1.0139	1.11957	0.965636	1.02247		Ccz1 (#8)		1.9896	0.112745
P11609	Cd1d1	Cd1d1 (#1)	Antigen-presenting glycoprotein CD1d1 OS=Mus musculus GN=Cd1d1 PE=1 SV=3			5218	1		1.03322	1.05041	0.982554	0.997777	0.949872	0.988556	1.05039	1.0245	0.983964	0.967573		Cd1d1 (#1)		0.0954007	0.00866622
O54901	Cd200	Cd200 (#32)	OX-2 membrane glycoprotein OS=Mus musculus GN=Cd200 PE=1 SV=1			1559	32		1.10164	1.12717	0.866155	0.996208	0.924505	0.865206	1.04527	1.09243	1.06243	1.06266		Cd200 (#32)		0.168637	0.0406421
Q8VE98	Cd276	Cd276 (#2)	CD276 antigen OS=Mus musculus GN=Cd276 PE=1 SV=1			4268	2		0.943693	0.893416	1.02869	1.05331	0.994695	1.02899	0.952059	1.05002	1.08087	1.16185		Cd276 (#2)		0.296484	0.0499167
Q9JLQ0	Cd2ap	Cd2ap (#1)	CD2-associated protein OS=Mus musculus GN=Cd2ap PE=1 SV=3			3468	1		0.911957	0.838113	1.00513	0.961692	0.970949	0.980945	1.0676	1.0061	1.04437	1.04702		Cd2ap (#1)		0.319929	-0.0505419
Q08857	Cd36	Cd36 (#3)	Platelet glycoprotein 4 OS=Mus musculus GN=Cd36 PE=1 SV=2			2273	3		0.92454	0.848526	0.987657	0.868085	1.03211	0.942736	1.08056	0.920856	0.975134	0.886536		Cd36 (#3)		1.99159	-0.161754
P15379	Cd44	Cd44 (#7)	CD44 antigen OS=Mus musculus GN=Cd44 PE=1 SV=3			3743	7		0.8827	0.912904	1.05747	1.182	1.04463	1.16223	1.07141	1.1554	0.943791	1.07487		Cd44 (#7)		0.759418	0.131916
Q61735	Cd47	Cd47 (#9)	Leukocyte surface antigen CD47 OS=Mus musculus GN=Cd47 PE=1 SV=2			4100	9		0.831786	0.670999	1.00798	1.01846	1.13357	1.0831	1.0903	1.36829	0.936364	0.98967		Cd47 (#9)		0.01722	0.00936986
Q61476	Cd55b	Cd55b (#1)	Complement decay-accelerating factor transmembrane isoform OS=Mus musculus GN=Cd55b PE=2 SV=2			4870	1		1.06343	1.00038	0.956805	0.965469	0.9029	0.932408	1.07835	1.16024	0.998517	0.960532		Cd55b (#1)		0.0195317	0.00417556
P41731	Cd63	Cd63 (#6)	CD63 antigen OS=Mus musculus GN=Cd63 PE=1 SV=2			3957	6		0.927622	0.950085	1.07308	1.18657	0.937347	1.0704	1.15973	1.24155	0.902225	1.0082		Cd63 (#6)		0.611515	0.125926
P35762	Cd81	Cd81 (#10)	CD81 antigen OS=Mus musculus GN=Cd81 PE=1 SV=2			5008	10		1.2876	1.30574	0.810236	0.798692	0.836501	0.812162	1.02471	1.21126	1.04095	0.99458		Cd81 (#10)		0.0496041	0.0264865
Q8BIF0	Cd99l2	Cd99l2 (#10)	CD99 antigen-like protein 2 OS=Mus musculus GN=Cd99l2 PE=1 SV=1			1899	10		0.983704	0.767113	0.877082	0.828064	0.973532	0.833161	1.09905	0.924422	1.06663	0.985986		Cd99l2 (#10)		1.36326	-0.205889
Q8CII2	Cdc123	Cdc123 (#3)	Cell division cycle protein 123 homolog OS=Mus musculus GN=Cdc123 PE=1 SV=2			2508	3		0.943259	0.73751	0.987377	0.89625	0.98855	0.832242	1.04671	0.927078	1.0341	0.875038		Cdc123 (#3)		1.92776	-0.231813
Q8R349	Cdc16	Cdc16 (#9)	Cell division cycle protein 16 homolog OS=Mus musculus GN=Cdc16 PE=1 SV=1			2674	9		1.02671	0.93607	1.0066	0.968491	0.942818	0.994799	1.12501	1.02632	0.898859	1.07632		Cdc16 (#9)		0.0165595	0.00317635
Q8BGZ4	Cdc23	Cdc23 (#16)	Cell division cycle protein 23 homolog OS=Mus musculus GN=Cdc23 PE=1 SV=2			150	16		1.0274	1.09617	0.962496	1.00914	1.02322	1.10027	0.995002	1.03057	0.991878	1.06745		Cdc23 (#16)		1.60496	0.0846174
Q99JP4	Cdc26	Cdc26 (#3)	Anaphase-promoting complex subunit CDC26 OS=Mus musculus GN=Cdc26 PE=1 SV=1			4692	3		1.03973	1.09623	0.943677	1.0647	1.03265	1.06477	0.948342	1.02777	1.0356	1.06665		Cdc26 (#3)		1.3422	0.0906502
A2A6Q5	Cdc27	Cdc27 (#1)	Cell division cycle protein 27 homolog OS=Mus musculus GN=Cdc27 PE=1 SV=1			2145	1		0.928102	0.785482	0.9459	0.921221	0.997289	0.960158	1.06236	0.982886	1.06635	0.855163		Cdc27 (#1)		1.14826	-0.152834
Q61081	Cdc37	Cdc37 (#16)	Hsp90 co-chaperone Cdc37 OS=Mus musculus GN=Cdc37 PE=1 SV=1			2503	16		1.01105	1.01876	0.991607	1.05242	1.06708	1.12069	0.998461	1.03675	0.931801	1.04792		Cdc37 (#16)		1.0828	0.0782571
Q9CZP7	Cdc37l1	Cdc37l1 (#5)	Hsp90 co-chaperone Cdc37-like 1 OS=Mus musculus GN=Cdc37l1 PE=1 SV=1			717	5		0.956905	0.991073	1.00698	1.05194	1.04453	1.01555	0.962062	1.02938	1.02952	1.05469		Cdc37l1 (#5)		0.658343	0.0410915
Q9DC48	Cdc40	Cdc40 (#2)	Pre-mRNA-processing factor 17 OS=Mus musculus GN=Cdc40 PE=2 SV=1			5141	2		0.995483	0.99649	1.0391	1.07461	1.01475	1.00111	0.994425	1.05245	0.956248	0.936943		Cdc40 (#2)		0.16085	0.0165624
P60766	Cdc42	Cdc42 (#14)	Cell division control protein 42 homolog OS=Mus musculus GN=Cdc42 PE=1 SV=2			2333	14		0.895964	0.627423	0.870558	0.446407	1.04307	0.470219	1.17604	0.816433	1.01437	0.640432		Cdc42 (#14)		2.25957	-0.763402
Q3UU96	Cdc42bpa	Cdc42bpa (#45)	Serine/threonine-protein kinase MRCK alpha OS=Mus musculus GN=Cdc42bpa PE=1 SV=2			966	45		1.04294	0.955736	1.00773	1.07513	0.9644	0.910729	0.950501	0.92372	1.03443	0.983927		Cdc42bpa (#45)		0.404682	-0.0457253
Q7TT50	Cdc42bpb	Cdc42bpb (#55)	Serine/threonine-protein kinase MRCK beta OS=Mus musculus GN=Cdc42bpb PE=1 SV=2			966	55		0.995254	0.841541	1.00962	0.863099	1.00952	0.876741	0.951627	0.871403	1.03398	0.9184		Cdc42bpb (#55)		3.85324	-0.193953
Q9JM96	Cdc42ep4	Cdc42ep4 (#6)	Cdc42 effector protein 4 OS=Mus musculus GN=Cdc42ep4 PE=1 SV=1			587	6		0.968721	0.900263	1.03016	0.952419	1.00322	0.982038	0.960583	0.951386	1.03731	1.00995		Cdc42ep4 (#6)		0.886041	-0.0604337
Q8BGH7	Cdc42se2	Cdc42se2 (#4)	CDC42 small effector protein 2 OS=Mus musculus GN=Cdc42se2 PE=1 SV=1			4236	4		1.17704	0.822977	0.895861	0.815826	0.921248	0.877765	1.07825	0.965411	0.9276	0.96028		Cdc42se2 (#4)		0.934571	-0.166107
Q6A068	Cdc5l	Cdc5l (#9)	Cell division cycle 5-like protein OS=Mus musculus GN=Cdc5l PE=1 SV=2			158	9		0.962608	0.810823	0.964889	0.85961	0.97512	0.819935	1.10629	0.941785	0.991096	0.889529		Cdc5l (#9)		2.31041	-0.21051
Q922M5	Cdca7l	Cdca7l (#1)	Cell division cycle-associated 7-like protein OS=Mus musculus GN=Cdca7l PE=1 SV=1			3376	1		0.913934	1.03088	0.982233	0.764806	1.01626	0.801966	1.10824	1.11941	0.979332	0.84928		Cdca7l (#1)		0.577004	-0.144003
P70408	Cdh10	Cdh10 (#9)	Cadherin-10 OS=Mus musculus GN=Cdh10 PE=1 SV=3			2854	9		1.01283	0.714103	1.19246	0.892072	0.817455	0.607906	0.777849	0.73665	1.19941	1.05586		Cdh10 (#9)		0.888749	-0.322519
P55288	Cdh11	Cdh11 (#18)	Cadherin-11 OS=Mus musculus GN=Cdh11 PE=1 SV=1			111	18		1.02469	0.844204	0.978095	0.836618	0.974676	0.856569	1.00099	0.964175	1.02155	0.954924		Cdh11 (#18)		1.7701	-0.168529
Q5RJH3	Cdh12	Cdh12 (#1)	Cadherin-12 OS=Mus musculus GN=Cdh12 PE=2 SV=1			4644	1		1.03198	0.922661	0.915376	0.850711	0.945917	0.881786	1.10212	1.07687	1.00462	0.975787		Cdh12 (#1)		0.555218	-0.0887913
Q9WTR5	Cdh13	Cdh13 (#52)	Cadherin-13 OS=Mus musculus GN=Cdh13 PE=1 SV=2			434	52		1.04303	0.683012	0.95274	0.789535	0.993536	0.720224	0.994932	0.779389	1.01576	0.836128		Cdh13 (#52)		3.1871	-0.395805
P15116	Cdh2	Cdh2 (#43)	Cadherin-2 OS=Mus musculus GN=Cdh2 PE=1 SV=2			2277	43		0.86304	0.821414	1.0645	1.10727	1.01345	1.06233	1.02503	1.06909	1.03398	1.05274		Cdh2 (#43)		0.110464	0.0280283
Q9Z0M3	Cdh20	Cdh20 (#1)	Cadherin-20 OS=Mus musculus GN=Cdh20 PE=2 SV=1			5281	1		0.986717	0.803173	0.968345	0.790469	0.957719	0.814417	1.0685	0.936253	1.01872	0.892047		Cdh20 (#1)		2.39981	-0.241151
P39038	Cdh4	Cdh4 (#13)	Cadherin-4 OS=Mus musculus GN=Cdh4 PE=2 SV=1			2277	13		0.994891	0.988629	1.11317	0.640274	0.854477	0.755272	1.07929	0.886852	0.958172	0.861326		Cdh4 (#13)		1.20871	-0.284422
P97326	Cdh6	Cdh6 (#9)	Cadherin-6 OS=Mus musculus GN=Cdh6 PE=1 SV=2			2854	9		0.97189	0.839554	0.997903	0.882487	0.958412	0.872893	1.04594	0.945808	1.02586	0.944494		Cdh6 (#9)		2.2154	-0.157546
P97291	Cdh8	Cdh8 (#10)	Cadherin-8 OS=Mus musculus GN=Cdh8 PE=1 SV=2			860	10		0.993007	0.791918	0.975238	0.824844	0.968809	0.851337	1.01816	0.954126	1.04479	0.904153		Cdh8 (#10)		2.08899	-0.21137
P70407	Cdh9	Cdh9 (#4)	Cadherin-9 OS=Mus musculus GN=Cdh9 PE=2 SV=2			2854	4		1.01253	0.885812	0.995787	0.878206	0.987445	0.95632	0.987532	0.953268	1.01671	0.983544		Cdh9 (#4)		1.51178	-0.103832
Q9DB75	Cdip1	Cdip1 (#1)	Cell death-inducing p53-target protein 1 OS=Mus musculus GN=Cdip1 PE=2 SV=1			5140	1		1.15115	0.94059	0.958946	0.693591	0.986106	0.796001	0.987588	0.834164	0.916214	0.81163		Cdip1 (#1)		1.94311	-0.297242
Q8VDP6	Cdipt	Cdipt (#8)	CDP-diacylglycerol--inositol 3-phosphatidyltransferase OS=Mus musculus GN=Cdipt PE=1 SV=1			3961	8		0.982426	0.827682	1.08644	0.855348	1.08359	0.947559	0.851528	1.04314	0.99601	1.00274		Cdipt (#8)		0.497546	-0.0966633
P11440	Cdk1	Cdk1 (#2)	Cyclin-dependent kinase 1 OS=Mus musculus GN=Cdk1 PE=1 SV=3			1060	2		1.04013	1.01709	0.975606	1.0023	1.01845	0.950963	0.990571	1.03004	0.975246	0.997644		Cdk1 (#2)		0.00796533	-0.000630248
Q69ZA1	Cdk13	Cdk13 (#4)	Cyclin-dependent kinase 13 OS=Mus musculus GN=Cdk13 PE=1 SV=3			1060	4		0.828238	0.902727	1.08283	0.990184	1.00823	0.955767	1.13312	0.95518	0.947578	0.964074		Cdk13 (#4)		0.304649	-0.0606903
O35495	Cdk14	Cdk14 (#3)	Cyclin-dependent kinase 14 OS=Mus musculus GN=Cdk14 PE=1 SV=2			1060	3		1.04311	1.09466	1.02795	1.01577	0.964844	1.02789	0.998502	0.956003	0.96559	0.960819		Cdk14 (#3)		0.131363	0.014763
Q04735	Cdk16	Cdk16 (#12)	Cyclin-dependent kinase 16 OS=Mus musculus GN=Cdk16 PE=1 SV=1			1060	12		1.03968	1.16935	1.05434	1.06212	1.01455	1.16184	0.881291	0.932998	1.01014	1.02018		Cdk16 (#12)		0.59437	0.0944531
Q8K0D0	Cdk17	Cdk17 (#8)	Cyclin-dependent kinase 17 OS=Mus musculus GN=Cdk17 PE=1 SV=2			1060	8		0.901661	0.906797	1.02095	1.06373	1.0526	1.11768	0.991103	1.05131	1.03369	1.07423		Cdk17 (#8)		0.405643	0.0589119
P49615	Cdk5	Cdk5 (#16)	Cyclin-dependent-like kinase 5 OS=Mus musculus GN=Cdk5 PE=1 SV=1			1060	16		1.06679	1.09496	0.975623	0.918098	0.989519	1.04009	0.982653	0.996554	0.985415	1.03059		Cdk5 (#16)		0.171936	0.0213512
O35926	Cdk5r2	Cdk5r2 (#2)	Cyclin-dependent kinase 5 activator 2 OS=Mus musculus GN=Cdk5r2 PE=1 SV=2			4970	2		0.981382	0.996954	1.02791	1.09707	0.990569	1.11683	0.982645	1.01486	1.01749	1.04685		Cdk5r2 (#2)		1.12602	0.0754613
Q99LM2	Cdk5rap3	Cdk5rap3 (#11)	CDK5 regulatory subunit-associated protein 3 OS=Mus musculus GN=Cdk5rap3 PE=1 SV=1			1107	11		1.29215	0.8148	1.05243	0.545919	0.919346	0.6423	0.913666	0.811521	0.822408	0.6752		Cdk5rap3 (#11)		1.96595	-0.517031
Q3UTQ8	Cdkl5	Cdkl5 (#10)	Cyclin-dependent kinase-like 5 OS=Mus musculus GN=Cdkl5 PE=1 SV=1			1060	10		0.960596	0.850661	0.966434	0.847411	1.0192	0.902516	1.0321	0.982078	1.02167	0.946761		Cdkl5 (#10)		1.65245	-0.14438
P46414	Cdkn1b	Cdkn1b (#4)	Cyclin-dependent kinase inhibitor 1B OS=Mus musculus GN=Cdkn1b PE=1 SV=2			4454	4		1.06652	1.10135	1.03226	0.955185	0.948819	0.999531	0.967887	1.03937	0.984514	0.941232		Cdkn1b (#4)		0.0659592	0.00949498
A2A6T1	Cdr2l	Cdr2l (#2)	Cerebellar degeneration-related protein 2-like OS=Mus musculus GN=Cdr2l PE=1 SV=1			4524	2		0.923432	0.95779	0.938364	1.08437	1.012	1.05019	1.02018	0.950183	1.10602	1.13259		Cdr2l (#2)		0.308684	0.0492934
P98191	Cds1	Cds1 (#9)	Phosphatidate cytidylyltransferase 1 OS=Mus musculus GN=Cds1 PE=1 SV=2			832	9		0.996341	1.16495	0.977367	0.941806	0.946444	1.19584	1.09438	1.15317	0.985472	1.01742		Cds1 (#9)		0.844251	0.126211
Q99L43	Cds2	Cds2 (#14)	Phosphatidate cytidylyltransferase 2 OS=Mus musculus GN=Cds2 PE=1 SV=1			832	14		0.964088	0.941574	1.00266	0.948289	1.01542	0.975731	0.91466	0.928409	1.10317	1.03834		Cds2 (#14)		0.397517	-0.047579
Q4VAA2	Cdv3	Cdv3 (#20)	Protein CDV3 OS=Mus musculus GN=Cdv3 PE=1 SV=2			271	20		1.04159	0.953264	0.949133	0.870324	1.01597	0.936096	1.00757	0.976167	0.985731	0.933454		Cdv3 (#20)		1.60071	-0.0990661
P53569	Cebpz	Cebpz (#1)	CCAAT/enhancer-binding protein zeta OS=Mus musculus GN=Cebpz PE=1 SV=2			2073	1		0.882366	0.918603	1.03054	1.06476	1.00375	1.05451	1.06705	1.06665	1.0163	1.09407		Cebpz (#1)		0.387977	0.0564418
Q99MX7	Cecr6	Cecr6 (#7)	Cat eye syndrome critical region protein 6 homolog OS=Mus musculus GN=Cecr6 PE=1 SV=1			1374	7		0.872093	0.672259	0.972767	0.618106	1.04072	0.530126	1.0848	0.843701	1.02962	0.790353		Cecr6 (#7)		2.14695	-0.549409
P28659	Celf1	Celf1 (#7)	CUGBP Elav-like family member 1 OS=Mus musculus GN=Celf1 PE=1 SV=2			217	7		1.08316	0.876099	0.975049	0.754071	0.985913	0.849708	0.966837	0.868623	0.989037	0.904362		Celf1 (#7)		2.46267	-0.235003
Q9Z0H4	Celf2	Celf2 (#15)	CUGBP Elav-like family member 2 OS=Mus musculus GN=Celf2 PE=1 SV=1			217	15		0.85643	1.28067	0.964463	0.986756	0.985769	1.02631	1.16682	1.38651	1.02652	1.05353		Celf2 (#15)		0.812641	0.191593
Q8CIN6	Celf3	Celf3 (#2)	CUGBP Elav-like family member 3 OS=Mus musculus GN=Celf3 PE=2 SV=1			2934	2		0.869449	1.13107	1.00554	0.958873	0.983237	0.893882	1.02898	1.31214	1.1128	1.19264		Celf3 (#2)		0.487857	0.124836
Q7TSY6	Celf4	Celf4 (#4)	CUGBP Elav-like family member 4 OS=Mus musculus GN=Celf4 PE=1 SV=2			2934	4		0.891286	1.25786	0.942713	1.10723	1.03899	1.22789	1.03852	1.21565	1.0885	1.22464		Celf4 (#4)		2.4526	0.273457
Q7TN33	Celf6	Celf6 (#1)	CUGBP Elav-like family member 6 OS=Mus musculus GN=Celf6 PE=2 SV=1			2934	1		0.946268	1.34734	0.876778	1.33762	1.12375	1.30167	1.05785	1.35149	0.995351	1.24928		Celf6 (#1)		2.75277	0.402493
O35161	Celsr1	Celsr1 (#1)	Cadherin EGF LAG seven-pass G-type receptor 1 OS=Mus musculus GN=Celsr1 PE=1 SV=3			1280	1		1.0642	1.1876	0.977771	1.11803	1.04959	1.28268	1.09962	1.26719	0.808818	1.61297		Celsr1 (#1)		1.80801	0.368292
Q9R0M0	Celsr2	Celsr2 (#11)	Cadherin EGF LAG seven-pass G-type receptor 2 OS=Mus musculus GN=Celsr2 PE=1 SV=2			1280	11		1.04557	1.25221	1.06883	1.19728	1.02523	1.18669	0.979735	1.03976	0.880626	1.14765		Celsr2 (#11)		1.95601	0.220554
Q91ZI0	Celsr3	Celsr3 (#10)	Cadherin EGF LAG seven-pass G-type receptor 3 OS=Mus musculus GN=Celsr3 PE=2 SV=2			285	10		0.966117	0.817507	0.990271	0.767124	0.952296	0.80349	1.09138	0.899725	0.999939	0.846918		Celsr3 (#10)		3.12931	-0.274534
Q8BI06	Cemip	Cemip (#1)	Cell migration-inducing and hyaluronan-binding protein OS=Mus musculus GN=Cemip PE=1 SV=4			4215	1		0.876202	0.78405	1.11786	1.048	0.995551	1.02502	1.0195	0.959124	0.990888	1.04658		Cemip (#1)		0.178592	-0.0441026
Q9JKC6	Cend1	Cend1 (#16)	Cell cycle exit and neuronal differentiation protein 1 OS=Mus musculus GN=Cend1 PE=1 SV=1			615	16		1.08704	0.833777	1.01078	0.920474	1.05104	0.797727	0.812598	0.79514	1.03855	0.832722		Cend1 (#16)		1.62073	-0.253106
Q9CXS4	Cenpv	Cenpv (#12)	Centromere protein V OS=Mus musculus GN=Cenpv PE=1 SV=2			1034	12		1.13026	1.14913	1.03985	1.00618	0.922853	0.918661	0.869516	1.09556	1.03753	0.914481		Cenpv (#12)		0.0946008	0.024221
Q6A065	Cep170	Cep170 (#62)	Centrosomal protein of 170 kDa OS=Mus musculus GN=Cep170 PE=1 SV=2			630	62		0.908448	0.73614	0.866081	0.506824	0.975713	0.451526	1.05526	0.996897	1.1945	0.909242		Cep170 (#62)		1.11292	-0.532768
Q80U49	Cep170b	Cep170b (#34)	Centrosomal protein of 170 kDa protein B OS=Mus musculus GN=Cep170b PE=1 SV=2			630	34		0.976425	0.85968	1.02151	0.988663	1.01788	1.00362	0.974649	1.0523	1.00953	1.02017		Cep170b (#34)		0.184173	-0.0251012
Q99NF3	Cep41	Cep41 (#5)	Centrosomal protein of 41 kDa OS=Mus musculus GN=Cep41 PE=1 SV=1			4094	5		0.945689	0.876167	1.02306	1.00406	1.03044	1.0128	1.00267	1.03864	0.998146	1.01602		Cep41 (#5)		0.131248	-0.0171321
Q8C0D9	Cep68	Cep68 (#2)	Centrosomal protein of 68 kDa OS=Mus musculus GN=Cep68 PE=1 SV=2			4805	2		0.95725	0.98914	0.991365	1.12328	1.01137	1.11586	1.00547	1.0526	1.03454	1.17227		Cep68 (#2)		1.38303	0.123154
Q6IRU7	Cep78	Cep78 (#1)	Centrosomal protein of 78 kDa OS=Mus musculus GN=Cep78 PE=2 SV=1			1666	1		1.0119	0.676856	0.898612	0.535518	1.08279	0.620687	1.06886	0.805612	0.937833	0.798763		Cep78 (#1)		2.32193	-0.553842
Q8BGS7	Cept1	Cept1 (#2)	Choline/ethanolaminephosphotransferase 1 OS=Mus musculus GN=Cept1 PE=1 SV=1			4739	2		1.34151	1.18716	0.866601	0.62709	0.963953	1.14554	1.24038	1.02236	0.587562	1.27166		Cept1 (#2)		0.118831	0.0881962
Q8K4Q7	Cerk	Cerk (#2)	Ceramide kinase OS=Mus musculus GN=Cerk PE=2 SV=2			4630	2		0.982351	0.883221	0.988211	0.876629	1.07887	0.962617	0.975277	0.975408	0.975288	0.982838		Cerk (#2)		1.14921	-0.095898
P27545	Cers1	Cers1 (#7)	Ceramide synthase 1 OS=Mus musculus GN=Cers1 PE=1 SV=1			3596	7		0.988393	1.35278	0.933339	1.34014	0.930826	1.12406	1.13179	1.34191	1.01565	1.11934		Cers1 (#7)		2.343	0.32655
Q924Z4	Cers2	Cers2 (#3)	Ceramide synthase 2 OS=Mus musculus GN=Cers2 PE=1 SV=1			1885	3		1.06489	0.853854	0.946196	0.776671	0.970313	0.716781	1.01425	0.867557	1.00435	0.809325		Cers2 (#3)		2.90952	-0.31545
Q8C172	Cers6	Cers6 (#3)	Ceramide synthase 6 OS=Mus musculus GN=Cers6 PE=1 SV=1			5054	3		0.947	0.884817	0.937662	0.775589	1.02418	0.925863	1.16386	0.979829	0.927303	0.769709		Cers6 (#3)		1.24768	-0.206879
Q9R1K9	Cetn2	Cetn2 (#7)	Centrin-2 OS=Mus musculus GN=Cetn2 PE=1 SV=1			1533	7		0.941164	0.904087	1.01053	0.905705	1.01297	0.94039	0.996932	1.05301	1.0384	1.01146		Cetn2 (#7)		0.520562	-0.0564454
Q8BTU1	Cfap20	Cfap20 (#3)	Cilia- and flagella-associated protein 20 OS=Mus musculus GN=Cfap20 PE=1 SV=1			4691	3		0.956443	0.972168	1.01638	1.05708	1.08757	1.14427	0.93493	0.964838	1.00467	1.06186		Cfap20 (#3)		0.425198	0.0557575
Q8C6E0	Cfap36	Cfap36 (#6)	Cilia- and flagella-associated protein 36 OS=Mus musculus GN=Cfap36 PE=1 SV=1			3288	6		0.906068	1.14145	0.993579	1.15758	1.05638	1.17965	1.04933	1.1781	0.994648	1.09072		Cfap36 (#6)		2.40501	0.202568
P18760	Cfl1	Cfl1 (#78)	Cofilin-1 OS=Mus musculus GN=Cfl1 PE=1 SV=3			2320	78		0.975809	0.91205	1.06497	1.01365	1.01002	0.903586	0.966272	0.988623	0.982936	0.969661		Cfl1 (#78)		0.781165	-0.0632003
P45591	Cfl2	Cfl2 (#8)	Cofilin-2 OS=Mus musculus GN=Cfl2 PE=1 SV=1			2320	8		0.987869	1.06222	1.03526	1.18248	0.962573	1.04546	0.936428	1.00765	1.07787	1.09012		Cfl2 (#8)		1.11006	0.107548
P59242	Cgn	Cgn (#2)	Cingulin OS=Mus musculus GN=Cgn PE=1 SV=1			3606	2		0.961418	1.10394	1.0242	1.29965	0.973121	1.12057	1.04723	1.07651	0.994031	1.10544		Cgn (#2)		1.85211	0.187924
Q8R1U2	Cgref1	Cgref1 (#1)	Cell growth regulator with EF hand domain protein 1 OS=Mus musculus GN=Cgref1 PE=1 SV=1			4701	1		0.882924	1.01587	1.06755	0.98469	1.01187	1.12489	1.12262	1.11272	0.915033	1.14596		Cgref1 (#1)		0.690054	0.110089
Q8K327	Champ1	Champ1 (#2)	Chromosome alignment-maintaining phosphoprotein 1 OS=Mus musculus GN=Champ1 PE=1 SV=1			576	2		0.997884	1.10991	1.02762	0.936144	0.914475	1.02521	1.15438	1.01964	0.905638	1.13517		Champ1 (#2)		0.358802	0.0661478
Q9CQA6	Chchd1	Chchd1 (#1)	Coiled-coil-helix-coiled-coil-helix domain-containing protein 1 OS=Mus musculus GN=Chchd1 PE=1 SV=1	+		5151	1		0.901519	0.684688	0.917405	0.550727	0.949947	0.488335	1.11868	0.871951	1.11245	0.769419		Chchd1 (#1)		1.86139	-0.596896
Q9D1L0	Chchd2	Chchd2 (#5)	Coiled-coil-helix-coiled-coil-helix domain-containing protein 2 OS=Mus musculus GN=Chchd2 PE=2 SV=1	+	+	1830	5		1.07705	1.0082	0.978303	0.684315	0.84475	0.828603	1.08543	0.738312	1.01447	0.773838		Chchd2 (#5)		1.54994	-0.31707
Q9CRB9	Chchd3	Chchd3 (#16)	MICOS complex subunit Mic19 OS=Mus musculus GN=Chchd3 PE=1 SV=1	+	+	29	16		0.912118	0.948292	1.01078	0.92631	0.883336	0.947426	1.16966	1.09137	1.0241	1.02469		Chchd3 (#16)		0.0573123	-0.0135748
Q8VEA4	Chchd4	Chchd4 (#5)	Mitochondrial intermembrane space import and assembly protein 40 OS=Mus musculus GN=Chchd4 PE=1 SV=1	+		3096	5		1.17386	0.985663	0.948963	0.768311	0.91255	0.730084	0.947524	0.730902	1.0171	0.829982		Chchd4 (#5)		1.73616	-0.309279
Q91VN4	Chchd6	Chchd6 (#15)	MICOS complex subunit Mic25 OS=Mus musculus GN=Chchd6 PE=1 SV=2	+	+	830	15		1.12364	1.08517	0.935029	0.955627	0.918054	1.0367	1.08701	1.00036	0.936261	0.933735		Chchd6 (#15)		0.0309668	0.00655367
Q8K2Q5	Chchd7	Chchd7 (#2)	Coiled-coil-helix-coiled-coil-helix domain-containing protein 7 OS=Mus musculus GN=Chchd7 PE=1 SV=1	+		2699	2		1.02178	0.951037	1.01748	0.827935	0.931841	0.828727	1.00434	0.833147	1.02456	0.898637		Chchd7 (#2)		2.42104	-0.205781
E9PZM4	Chd2	Chd2 (#1)	Chromodomain-helicase-DNA-binding protein 2 OS=Mus musculus GN=Chd2 PE=1 SV=1			3599	1		1.06432	1.08198	0.998233	1.01778	0.9592	0.921715	1.01627	0.901883	0.961977	0.874416		Chd2 (#1)		0.439883	-0.06315
Q6PDQ2	Chd4	Chd4 (#6)	Chromodomain-helicase-DNA-binding protein 4 OS=Mus musculus GN=Chd4 PE=1 SV=1			3444	6		1.0098	0.935056	0.950714	0.700367	0.977101	0.854412	1.11504	1.11975	0.947344	0.923007		Chd4 (#6)		0.616147	-0.155379
A2A8L1	Chd5	Chd5 (#6)	Chromodomain-helicase-DNA-binding protein 5 OS=Mus musculus GN=Chd5 PE=1 SV=1			3444	6		0.971757	1.06241	0.923769	0.887605	0.991102	0.86122	1.15753	1.03271	0.955845	0.927784		Chd5 (#6)		0.363575	-0.0678379
Q8CGZ0	Cherp	Cherp (#1)	Calcium homeostasis endoplasmic reticulum protein OS=Mus musculus GN=Cherp PE=1 SV=1			3623	1		0.974099	1.12372	0.962008	0.804757	0.990092	0.758672	1.07423	1.02078	0.999575	0.871328		Cherp (#1)		0.588403	-0.141432
P26339	Chga	Chga (#7)	Chromogranin-A OS=Mus musculus GN=Chga PE=1 SV=1			1429	7		1.09204	1.13966	0.885847	0.943447	1.05015	0.87496	0.975736	1.14127	0.996236	0.994101		Chga (#7)		0.0897665	0.0224305
P16014	Chgb	Chgb (#5)	Secretogranin-1 OS=Mus musculus GN=Chgb PE=1 SV=2			2504	5		0.865268	0.730306	1.10571	0.892866	1.09478	1.036	0.909932	0.938856	1.02431	0.918707		Chgb (#5)		0.677545	-0.148909
Q9D9G3	Chic2	Chic2 (#2)	Cysteine-rich hydrophobic domain-containing protein 2 OS=Mus musculus GN=Chic2 PE=2 SV=1			3951	2		0.997989	0.885088	1.0345	0.997682	1.02166	0.931407	0.889422	0.936881	1.05643	1.07603		Chic2 (#2)		0.343858	-0.0514793
Q922Q9	Chid1	Chid1 (#13)	Chitinase domain-containing protein 1 OS=Mus musculus GN=Chid1 PE=1 SV=1			706	13		0.993819	0.92874	1.02167	1.06653	0.985646	0.973379	1.03696	1.09739	0.961911	1.00734		Chid1 (#13)		0.151134	0.0189031
O54804	Chka	Chka (#2)	Choline kinase alpha OS=Mus musculus GN=Chka PE=1 SV=3			4556	2		0.991735	1.01448	1.00666	1.01555	0.989041	0.979873	1.00147	1.06534	1.0111	1.0323		Chka (#2)		0.691329	0.0302215
O55229	Chkb	Chkb (#8)	Choline/ethanolamine kinase OS=Mus musculus GN=Chkb PE=1 SV=3			2011	8		1.10109	1.05214	0.929704	1.07502	0.968736	1.02103	0.968384	0.971431	1.03209	0.936661		Chkb (#8)		0.112143	0.0168663
P70232	Chl1	Chl1 (#34)	Neural cell adhesion molecule L1-like protein OS=Mus musculus GN=Chl1 PE=1 SV=2			2187	34		0.989395	1.02754	1.00442	1.09087	1.02196	1.09832	0.959396	0.973449	1.02483	1.07441		Chl1 (#34)		1.02982	0.0733598
Q9QXG2	Chm	Chm (#9)	Rab proteins geranylgeranyltransferase component A 1 OS=Mus musculus GN=Chm PE=1 SV=1			645	9		0.977871	0.701074	1.01714	0.724309	0.973993	0.747161	0.985644	0.805733	1.04535	0.826959		Chm (#9)		3.49294	-0.396255
Q9QZD5	Chml	Chml (#1)	Rab proteins geranylgeranyltransferase component A 2 OS=Mus musculus GN=Chml PE=2 SV=2			645	1		0.946174	1.03757	1.00016	1.08973	1.0677	1.12491	0.935241	1.06153	1.05072	1.08701		Chml (#1)		1.39137	0.11276
Q921W0	Chmp1a	Chmp1a (#7)	Charged multivesicular body protein 1a OS=Mus musculus GN=Chmp1a PE=1 SV=1			1654	7		1.03751	1.18046	0.987284	1.18326	0.955457	1.26929	1.05909	1.25782	0.960661	1.03793		Chmp1a (#7)		2.23832	0.243387
Q9CQD4	Chmp1b2	Chmp1b2 (#4)	Charged multivesicular body protein 1b-2 OS=Mus musculus GN=Chmp1b2 PE=2 SV=2			4588	4		0.930977	1.15928	1.05373	1.3017	0.953054	1.34704	1.02667	1.175	1.03556	1.25819		Chmp1b2 (#4)		3.36511	0.319216
Q9DB34	Chmp2a	Chmp2a (#10)	Charged multivesicular body protein 2a OS=Mus musculus GN=Chmp2a PE=1 SV=1			1802	10		0.967024	1.18517	1.00968	1.19882	0.982452	1.18002	1.00466	1.11143	1.03618	1.13045		Chmp2a (#10)		4.21418	0.215375
Q8BJF9	Chmp2b	Chmp2b (#5)	Charged multivesicular body protein 2b OS=Mus musculus GN=Chmp2b PE=1 SV=1			2189	5		0.992099	1.25967	0.985028	1.28488	1.01738	1.35666	1.00706	1.2253	0.99843	1.28711		Chmp2b (#5)		4.42936	0.358491
Q9CQ10	Chmp3	Chmp3 (#5)	Charged multivesicular body protein 3 OS=Mus musculus GN=Chmp3 PE=1 SV=3			1236	5		0.920927	1.14053	1.05214	1.17065	0.954615	1.24271	1.00397	1.15428	1.06835	1.16681		Chmp3 (#5)		2.66445	0.234297
Q9D8B3	Chmp4b	Chmp4b (#17)	Charged multivesicular body protein 4b OS=Mus musculus GN=Chmp4b PE=1 SV=2			3159	17		0.927512	1.23197	0.998019	1.08635	1.04862	1.33058	0.997464	1.09568	1.02839	1.17342		Chmp4b (#17)		2.10517	0.240254
Q9D7S9	Chmp5	Chmp5 (#9)	Charged multivesicular body protein 5 OS=Mus musculus GN=Chmp5 PE=1 SV=1			1887	9		1.01485	1.23683	1.01044	1.22555	0.964727	1.26034	1.00139	1.14218	1.0086	1.19552		Chmp5 (#9)		4.29153	0.276907
P0C0A3	Chmp6	Chmp6 (#6)	Charged multivesicular body protein 6 OS=Mus musculus GN=Chmp6 PE=1 SV=2			4541	6		0.937955	0.988343	1.03982	1.18092	1.01354	1.11982	0.976479	1.11968	1.0322	1.0738		Chmp6 (#6)		1.42966	0.131472
Q8R1T1	Chmp7	Chmp7 (#12)	Charged multivesicular body protein 7 OS=Mus musculus GN=Chmp7 PE=1 SV=1			2959	12		1.00943	0.995274	1.02191	1.02186	1.02395	1.03427	0.918055	0.974972	1.02667	1.08837		Chmp7 (#12)		0.352358	0.0330058
Q91V57	Chn1	Chn1 (#11)	N-chimaerin OS=Mus musculus GN=Chn1 PE=1 SV=2			2956	11		0.932157	0.991065	0.994105	0.962779	0.973028	1.05952	1.0609	1.01166	1.03981	1.09571		Chn1 (#11)		0.311979	0.0344113
Q80XD1	Chn2	Chn2 (#1)	Beta-chimaerin OS=Mus musculus GN=Chn2 PE=1 SV=2			567	1		0.982626	1.06475	1.02014	1.07576	0.956629	1.09952	1.04534	1.03381	0.995271	1.0755		Chn2 (#1)		2.11391	0.0978188
Q9D1P4	Chordc1	Chordc1 (#17)	Cysteine and histidine-rich domain-containing protein 1 OS=Mus musculus GN=Chordc1 PE=1 SV=1			3662	17		1.04554	1.045	0.880819	1.04187	0.925479	1.02085	1.12172	1.17518	1.02644	0.94675		Chordc1 (#17)		0.36519	0.0667183
P61022	Chp1	Chp1 (#13)	Calcineurin B homologous protein 1 OS=Mus musculus GN=Chp1 PE=1 SV=2			2131	13		0.96909	1.07785	0.977415	1.03491	1.03321	1.11374	0.988058	1.06005	1.03223	1.07973		Chp1 (#13)		2.32256	0.102114
Q8C025	Chpt1	Chpt1 (#1)	Cholinephosphotransferase 1 OS=Mus musculus GN=Chpt1 PE=1 SV=1	+		1532	1		0.959699	0.824889	1.00968	0.930514	1.04579	0.980157	1.02104	0.914475	0.963791	0.961115		Chpt1 (#1)		1.28355	-0.118545
P12657	Chrm1	Chrm1 (#5)	Muscarinic acetylcholine receptor M1 OS=Mus musculus GN=Chrm1 PE=1 SV=2			3577	5		1.13272	0.978655	0.867612	0.836645	0.922749	0.708652	1.00936	0.923001	1.06756	0.909877		Chrm1 (#5)		1.01168	-0.200765
Q9ERZ3	Chrm3	Chrm3 (#3)	Muscarinic acetylcholine receptor M3 OS=Mus musculus GN=Chrm3 PE=1 SV=1			1406	3		1.08488	1.2921	0.979959	1.09309	0.950804	1.11333	0.977787	1.20462	1.00657	1.16868		Chrm3 (#3)		2.49951	0.230773
P32211	Chrm4	Chrm4 (#1)	Muscarinic acetylcholine receptor M4 OS=Mus musculus GN=Chrm4 PE=2 SV=1			3781	1		0.993951	1.29579	0.952527	1.29327	0.89292	1.38345	1.05828	1.3689	1.10232	1.4279		Chrm4 (#1)		3.45575	0.440018
Q9EQC0	Chst1	Chst1 (#1)	Carbohydrate sulfotransferase 1 OS=Mus musculus GN=Chst1 PE=2 SV=1			4912	1		1.0098	1.10608	1.06669	0.902584	1.02793	1.16579	0.828352	0.846249	1.06723	0.99957		Chst1 (#1)		0.00507861	0.00165913
Q6PGK7	Chst10	Chst10 (#2)	Carbohydrate sulfotransferase 10 OS=Mus musculus GN=Chst10 PE=2 SV=2			4257	2		1.04285	1.20545	0.960864	0.782164	0.992119	0.912812	0.882302	1.03509	1.12186	1.09855		Chst10 (#2)		0.00428859	-0.00158019
Q80WV3	Chst2	Chst2 (#8)	Carbohydrate sulfotransferase 2 OS=Mus musculus GN=Chst2 PE=2 SV=3			3741	8		0.960645	0.757832	1.00391	0.743566	0.932345	0.863495	1.00729	0.776453	1.09581	0.906035		Chst2 (#8)		2.57356	-0.307154
Q5DTK1	Chsy3	Chsy3 (#1)	Chondroitin sulfate synthase 3 OS=Mus musculus GN=Chsy3 PE=2 SV=3			3560	1		1.16481	1.06121	0.991058	0.800906	0.967511	0.843817	0.927962	0.76547	0.948662	0.84207		Chsy3 (#1)		1.18856	-0.217748
Q9CY57	Chtop	Chtop (#4)	Chromatin target of PRMT1 protein OS=Mus musculus GN=Chtop PE=1 SV=2			3763	4		0.945855	0.848688	1.03571	0.775049	0.902465	0.890356	1.24953	0.983146	0.866433	0.953407		Chtop (#4)		0.707603	-0.160409
Q99KN2	Ciao1	Ciao1 (#4)	Probable cytosolic iron-sulfur protein assembly protein CIAO1 OS=Mus musculus GN=Ciao1 PE=1 SV=1			4473	4		0.783379	0.625034	0.908195	0.447373	1.03689	0.399625	1.20713	0.894217	1.0644	0.682838		Ciao1 (#4)		1.73309	-0.759232
Q8WTY4	Ciapin1	Ciapin1 (#16)	Anamorsin OS=Mus musculus GN=Ciapin1 PE=1 SV=1			3313	16		0.950497	1.01519	1.05885	1.15829	0.972197	1.07013	0.992867	0.937791	1.02559	1.10084		Ciapin1 (#16)		0.617615	0.0765562
Q924A2	Cic	Cic (#2)	Protein capicua homolog OS=Mus musculus GN=Cic PE=1 SV=2			336	2		0.860821	0.902799	1.15292	1.24429	1.00369	1.17258	1.00858	1.04716	0.97399	1.02444		Cic (#2)		0.46504	0.106021
P60824	Cirbp	Cirbp (#4)	Cold-inducible RNA-binding protein OS=Mus musculus GN=Cirbp PE=1 SV=1			3153	4		1.02979	1.16461	1.04459	1.80991	0.978033	2.11761	0.963171	1.33131	0.984418	1.34334		Cirbp (#4)		1.72226	0.600085
Q91WS0	Cisd1	Cisd1 (#48)	CDGSH iron-sulfur domain-containing protein 1 OS=Mus musculus GN=Cisd1 PE=1 SV=1	+	+	1774	48		0.711613	0.886656	1.09544	0.894178	1.08811	0.68258	1.10848	1.22297	0.996357	0.902636		Cisd1 (#48)		0.308246	-0.129812
Q9CQB5	Cisd2	Cisd2 (#4)	CDGSH iron-sulfur domain-containing protein 2 OS=Mus musculus GN=Cisd2 PE=1 SV=1	+		4459	4		1.04469	0.952761	0.987423	0.8981	0.991839	0.885485	0.994655	0.852455	0.981389	0.873658		Cisd2 (#4)		2.8402	-0.16473
B1AR13	Cisd3	Cisd3 (#2)	CDGSH iron-sulfur domain-containing protein 3, mitochondrial OS=Mus musculus GN=Cisd3 PE=1 SV=1	+		844	2		1.00341	0.840884	0.994157	0.82944	1.05996	0.893827	0.951574	0.825577	0.990892	0.814497		Cisd3 (#2)		4.06982	-0.24999
P49025	Cit	Cit (#9)	Citron Rho-interacting kinase OS=Mus musculus GN=Cit PE=1 SV=3			150	9		1.05826	0.861889	0.903183	0.753668	1.0064	0.859852	1.06052	0.830909	0.971643	0.833052		Cit (#9)		2.86207	-0.271655
Q8BMK4	Ckap4	Ckap4 (#45)	Cytoskeleton-associated protein 4 OS=Mus musculus GN=Ckap4 PE=1 SV=2			2700	45		0.990819	0.914019	0.992978	0.896232	1.07557	1.00548	0.916396	0.909199	1.02424	0.986005		Ckap4 (#45)		0.88668	-0.0855539
A2AGT5	Ckap5	Ckap5 (#81)	Cytoskeleton-associated protein 5 OS=Mus musculus GN=Ckap5 PE=1 SV=1			926	81		0.959779	1.00908	0.944311	0.978188	1.06913	0.939021	0.999476	1.14707	1.0273	1.03341		Ckap5 (#81)		0.194367	0.0286321
Q04447	Ckb	Ckb (#138)	Creatine kinase B-type OS=Mus musculus GN=Ckb PE=1 SV=1			2915	138		1.04751	0.994104	1.03712	1.0174	1.01376	1.06502	0.903112	0.990765	0.9985	0.993973		Ckb (#138)		0.171355	0.0190126
P30275	Ckmt1	Ckmt1 (#41)	Creatine kinase U-type, mitochondrial OS=Mus musculus GN=Ckmt1 PE=1 SV=1	+	+	2915	41		0.980256	1.10454	1.04902	1.13322	0.99547	1.05881	0.977966	0.963261	0.997286	1.0507		Ckmt1 (#41)		0.981313	0.0852028
Q80TV8	Clasp1	Clasp1 (#40)	CLIP-associating protein 1 OS=Mus musculus GN=Clasp1 PE=1 SV=2			1287	40		1.09795	1.15095	0.98894	0.940347	0.972	0.96433	1.03572	0.911201	0.905393	0.882261		Clasp1 (#40)		0.239024	-0.0476473
Q8BRT1	Clasp2	Clasp2 (#93)	CLIP-associating protein 2 OS=Mus musculus GN=Clasp2 PE=1 SV=1			1287	93		1.02494	1.06658	0.9943	1.03567	0.996882	1.08091	0.991134	1.02985	0.992744	1.04664		Clasp2 (#93)		2.613	0.072912
Q99LI2	Clcc1	Clcc1 (#10)	Chloride channel CLIC-like protein 1 OS=Mus musculus GN=Clcc1 PE=1 SV=1			880	10		1.02433	0.947671	1.00058	0.987823	0.999315	1.03495	0.978297	0.997865	0.997483	1.03488		Clcc1 (#10)		0.00386272	0.000301153
P51791	Clcn3	Clcn3 (#12)	H(+)/Cl(-) exchange transporter 3 OS=Mus musculus GN=Clcn3 PE=1 SV=2			465	12		1.03175	1.04118	0.993199	0.933429	0.984627	0.976869	1.02486	1.01162	0.965565	0.941325		Clcn3 (#12)		0.354743	-0.028653
Q61418	Clcn4	Clcn4 (#7)	H(+)/Cl(-) exchange transporter 4 OS=Mus musculus GN=Clcn4 PE=2 SV=2			465	7		1.06175	1.1039	0.933842	0.942799	0.97198	1.01276	1.04552	1.05478	0.98691	1.0098		Clcn4 (#7)		0.291398	0.0350087
Q9WVD4	Clcn5	Clcn5 (#1)	H(+)/Cl(-) exchange transporter 5 OS=Mus musculus GN=Clcn5 PE=1 SV=1			465	1		1.01471	0.916521	0.956106	0.816265	0.98131	0.846109	1.00634	0.887792	1.04154	0.892321		Clcn5 (#1)		3.04628	-0.198545
O35454	Clcn6	Clcn6 (#23)	Chloride transport protein 6 OS=Mus musculus GN=Clcn6 PE=1 SV=1			2038	23		0.932829	0.967587	0.919196	0.960829	0.976561	0.993677	1.03235	0.90131	1.13907	1.03256		Clcn6 (#23)		0.246477	-0.0391411
O70496	Clcn7	Clcn7 (#10)	H(+)/Cl(-) exchange transporter 7 OS=Mus musculus GN=Clcn7 PE=1 SV=1			3498	10		1.05515	1.04065	0.954675	0.843687	0.93274	0.83878	1.07732	0.969124	0.980112	0.899824		Clcn7 (#10)		0.901175	-0.12549
Q9Z0S6	Cldn10	Cldn10 (#1)	Claudin-10 OS=Mus musculus GN=Cldn10 PE=1 SV=2			5388	1		1.08383	1.03433	0.943962	0.83682	0.95753	0.827677	1.0523	0.957841	0.962383	0.926645		Cldn10 (#1)		0.91448	-0.128356
Q9ET43	Cldn12	Cldn12 (#1)	Claudin-12 OS=Mus musculus GN=Cldn12 PE=1 SV=2			4867	1		1.11232	1.11301	0.92523	0.801996	0.875111	0.703091	1.06499	0.955128	1.02235	0.826728		Cldn12 (#1)		0.745953	-0.19691
Q9CQX5	Cldnd1	Cldnd1 (#1)	Claudin domain-containing protein 1 OS=Mus musculus GN=Cldnd1 PE=1 SV=1			4483	1		0.968677	0.797493	1.02649	0.856324	1.03257	0.919446	0.904438	0.896858	1.06782	1.01906		Cldnd1 (#1)		1.19841	-0.157804
P0C7M9	Clec2l	Clec2l (#10)	C-type lectin domain family 2 member L OS=Mus musculus GN=Clec2l PE=1 SV=1			2482	10		1.06738	0.960571	0.970261	0.934489	1.03891	0.926665	0.913131	0.910364	1.01031	0.997531		Clec2l (#10)		0.879316	-0.0788018
P52194	Clgn	Clgn (#5)	Calmegin OS=Mus musculus GN=Clgn PE=1 SV=2			224	5		0.971547	0.998577	1.02921	1.04386	0.935946	0.996964	1.0406	1.00166	1.0227	1.06286		Clgn (#5)		0.384001	0.0303315
Q9Z1Q5	Clic1	Clic1 (#1)	Chloride intracellular channel protein 1 OS=Mus musculus GN=Clic1 PE=1 SV=3			4206	1		0.994519	0.884637	0.931769	0.935742	0.968012	0.921424	1.1612	1.13225	0.944501	0.915297		Clic1 (#1)		0.318121	-0.063133
Q9QYB1	Clic4	Clic4 (#5)	Chloride intracellular channel protein 4 OS=Mus musculus GN=Clic4 PE=1 SV=3	+		1173	5		0.926409	0.764367	1.21223	1.09779	1.05216	1.08723	1.02447	0.998303	0.784724	1.06065		Clic4 (#5)		0.011555	0.00484315
Q99KN9	Clint1	Clint1 (#9)	Clathrin interactor 1 OS=Mus musculus GN=Clint1 PE=1 SV=2			2101	9		1.02897	0.946385	1.04768	1.03814	0.978813	0.889576	0.988849	0.981054	0.955696	1.00589		Clint1 (#9)		0.411399	-0.0418735
Q922J3	Clip1	Clip1 (#53)	CAP-Gly domain-containing linker protein 1 OS=Mus musculus GN=Clip1 PE=1 SV=1			1680	53		1.01694	1.1524	0.965603	1.11277	1.02701	1.15736	1.01989	1.11938	0.970554	1.05794		Clip1 (#53)		3.15153	0.16322
Q9Z0H8	Clip2	Clip2 (#51)	CAP-Gly domain-containing linker protein 2 OS=Mus musculus GN=Clip2 PE=1 SV=2			1680	51		1.01479	0.958807	1.01296	1.02958	1.01516	1.02142	0.955952	1.06245	1.00114	1.02898		Clip2 (#51)		0.43859	0.0284867
B9EHT4	Clip3	Clip3 (#5)	CAP-Gly domain-containing linker protein 3 OS=Mus musculus GN=Clip3 PE=1 SV=1			2269	5		1.02201	1.02653	1.04734	1.08897	0.981777	1.09695	0.942472	1.05183	1.0064	1.10907		Clip3 (#5)		1.82789	0.10423
Q8C5W0	Clmn	Clmn (#14)	Calmin OS=Mus musculus GN=Clmn PE=1 SV=2			988	14		0.974076	0.594759	1.00413	0.599947	1.0154	0.617351	0.985142	0.625444	1.02126	0.603087		Clmn (#14)		9.61151	-0.717601
Q8R373	Clmp	Clmp (#2)	CXADR-like membrane protein OS=Mus musculus GN=Clmp PE=1 SV=1			3166	2		0.972248	0.858688	1.02296	0.984371	1.04413	1.04633	0.948191	1.08792	1.01246	1.07699		Clmp (#2)		0.0579264	0.0111631
Q9QUK3	Cln8	Cln8 (#1)	Protein CLN8 OS=Mus musculus GN=Cln8 PE=1 SV=1			5250	1		0.985106	1.04401	0.99902	0.935053	0.917968	1.01485	1.00667	1.06009	1.09123	1.09025		Cln8 (#1)		0.324244	0.0412754
Q61189	Clns1a	Clns1a (#6)	Methylosome subunit pICln OS=Mus musculus GN=Clns1a PE=1 SV=1			3043	6		1.10884	0.865911	0.901486	0.94596	1.02334	0.789116	0.894309	1.01075	1.07203	0.931365		Clns1a (#6)		0.802633	-0.137721
Q60649	Clpb	Clpb (#17)	Caseinolytic peptidase B protein homolog OS=Mus musculus GN=Clpb PE=1 SV=1	+		2580	17		0.954773	1.02928	1.01646	1.12927	1.03339	1.04805	1.04286	1.01885	0.952512	0.998937		Clpb (#17)		0.777766	0.0631232
O88696	Clpp	Clpp (#15)	ATP-dependent Clp protease proteolytic subunit, mitochondrial OS=Mus musculus GN=Clpp PE=1 SV=1	+		2432	15		1.05553	1.00172	0.958354	0.876878	0.990402	0.908281	1.05818	0.9376	0.93753	0.856561		Clpp (#15)		1.349	-0.126681
Q8VBZ3	Clptm1	Clptm1 (#19)	Cleft lip and palate transmembrane protein 1 homolog OS=Mus musculus GN=Clptm1 PE=1 SV=1			1923	19		1.02381	1.06133	0.997289	1.00426	0.941672	1.06357	1.09778	0.943862	0.939446	0.938744		Clptm1 (#19)		0.0223459	0.00371348
Q8BXA5	Clptm1l	Clptm1l (#4)	Cleft lip and palate transmembrane protein 1-like protein OS=Mus musculus GN=Clptm1l PE=1 SV=1			4287	4		1.0064	0.890673	0.997849	0.866265	0.990286	0.798224	0.98968	0.946591	1.01578	0.888222		Clptm1l (#4)		2.09469	-0.189824
Q9JHS4	Clpx	Clpx (#15)	ATP-dependent Clp protease ATP-binding subunit clpX-like, mitochondrial OS=Mus musculus GN=Clpx PE=1 SV=2	+		1978	15		1.23465	0.948686	0.847985	0.797082	0.914765	0.800176	1.08419	0.966128	0.918415	0.856828		Clpx (#15)		0.818035	-0.185792
Q9EPL2	Clstn1	Clstn1 (#16)	Calsyntenin-1 OS=Mus musculus GN=Clstn1 PE=1 SV=1			337	16		1.14338	0.878282	0.950816	0.714003	0.939997	0.732502	1.03612	0.799208	0.929691	0.719894		Clstn1 (#16)		2.82192	-0.379424
Q9ER65	Clstn2	Clstn2 (#3)	Calsyntenin-2 OS=Mus musculus GN=Clstn2 PE=1 SV=2			3209	3		0.957347	0.445017	0.981989	0.430717	1.02022	0.448393	0.985256	0.448686	1.05519	0.490141		Clstn2 (#3)	+	8.3163	-1.14424
Q99JH7	Clstn3	Clstn3 (#11)	Calsyntenin-3 OS=Mus musculus GN=Clstn3 PE=1 SV=1			530	11		1.00087	0.709759	1.02816	0.732798	1.04482	0.748501	0.891958	0.712313	1.0342	0.820208		Clstn3 (#11)		4.14139	-0.424903
O08585	Clta	Clta (#20)	Clathrin light chain A OS=Mus musculus GN=Clta PE=1 SV=2			1025	20		0.924133	0.595859	1.03295	0.652101	1.04737	0.648253	0.875538	0.613082	1.12002	0.700698		Clta (#20)		4.06719	-0.635922
Q6IRU5	Cltb	Cltb (#25)	Clathrin light chain B OS=Mus musculus GN=Cltb PE=1 SV=1			1025	25		1.05011	1.06975	1.01131	1.07853	0.996205	1.13157	0.971024	1.0235	0.971348	1.04089		Cltb (#25)		1.71995	0.0958135
Q68FD5	Cltc	Cltc (#323)	Clathrin heavy chain 1 OS=Mus musculus GN=Cltc PE=1 SV=3			521	323		1.01272	1.04488	1.01288	1.08166	1.05385	1.1535	0.95209	0.982058	0.968459	1.03998		Cltc (#323)		0.947925	0.0835489
Q06890	Clu	Clu (#8)	Clusterin OS=Mus musculus GN=Clu PE=1 SV=1			3558	8		1.00864	1.02677	0.999694	1.06581	1.06218	1.10456	0.947777	0.981394	0.981715	1.05136		Clu (#8)		0.865348	0.0647394
Q8R3P7	Cluap1	Cluap1 (#1)	Clusterin-associated protein 1 OS=Mus musculus GN=Cluap1 PE=1 SV=1			5093	1		1.26115	1.36882	0.952073	0.744698	0.960583	0.941938	0.884557	0.926936	0.941633	0.940921		Cluap1 (#1)		0.0863594	-0.039616
Q5SW19	Cluh	Cluh (#15)	Clustered mitochondria protein homolog OS=Mus musculus GN=Cluh PE=1 SV=2			2035	15		1.07381	0.90828	1.00572	0.844666	1.09146	1.08843	0.863411	0.856531	0.965597	1.14562		Cluh (#15)		0.1896	-0.0524458
Q9D4C9	Clvs1	Clvs1 (#8)	Clavesin-1 OS=Mus musculus GN=Clvs1 PE=1 SV=1			2997	8		1.01698	1.39906	0.993399	1.32938	1.0049	1.23143	1.00166	1.20836	0.983064	1.17243		Clvs1 (#8)		2.78603	0.339715
Q8BG92	Clvs2	Clvs2 (#4)	Clavesin-2 OS=Mus musculus GN=Clvs2 PE=1 SV=1			2997	4		0.922522	1.10261	1.02297	1.1375	1.04172	1.19312	0.986215	1.13021	1.02657	1.13924		Clvs2 (#4)		2.79806	0.190599
Q8R4N0	Clybl	Clybl (#11)	Citrate lyase subunit beta-like protein, mitochondrial OS=Mus musculus GN=Clybl PE=1 SV=2	+		2266	11		0.90026	1.12977	1.04832	1.14089	1.05105	1.21167	0.942916	1.12079	1.05745	1.14379		Clybl (#11)		1.99809	0.203481
Q99KK2	Cmas	Cmas (#14)	N-acylneuraminate cytidylyltransferase OS=Mus musculus GN=Cmas PE=1 SV=2			755	14		1.06139	1.05527	1.11158	1.01752	0.931647	1.0886	1.04231	0.962131	0.853077	0.891555		Cmas (#14)		0.0295535	0.00737751
Q9CPZ8	Cmc1	Cmc1 (#2)	COX assembly mitochondrial protein homolog OS=Mus musculus GN=Cmc1 PE=1 SV=1	+	+	2552	2		1.06405	1.66834	0.90751	1.11258	1.06098	1.15576	0.91299	1.40131	1.05446	1.21006		Cmc1 (#2)		1.6827	0.376577
Q9D486	Cmip	Cmip (#5)	C-Maf-inducing protein OS=Mus musculus GN=Cmip PE=1 SV=3			3087	5		0.993805	0.9689	0.971409	0.944527	0.951791	0.85301	1.06372	0.98003	1.01928	0.896197		Cmip (#5)		1.28108	-0.107812
Q9DBP5	Cmpk1	Cmpk1 (#26)	UMP-CMP kinase OS=Mus musculus GN=Cmpk1 PE=1 SV=1			1771	26		0.863603	0.945041	1.14111	0.99029	1.01593	0.987583	0.995049	0.892794	0.984316	0.934672		Cmpk1 (#26)		0.440558	-0.0692848
Q3U5Q7	Cmpk2	Cmpk2 (#8)	UMP-CMP kinase 2, mitochondrial OS=Mus musculus GN=Cmpk2 PE=1 SV=2	+		1026	8		0.901353	1.04338	1.10265	1.18372	1.01727	1.21456	0.985495	1.08949	0.993238	1.11089		Cmpk2 (#8)		1.66005	0.175085
Q8CJ61	Cmtm4	Cmtm4 (#2)	CKLF-like MARVEL transmembrane domain-containing protein 4 OS=Mus musculus GN=Cmtm4 PE=1 SV=1			4219	2		1.02573	1.10979	1.01029	1.08542	1.00716	1.10028	0.999921	0.934532	0.9569	0.970358		Cmtm4 (#2)		0.431621	0.0534542
Q9D6G9	Cmtm5	Cmtm5 (#1)	CKLF-like MARVEL transmembrane domain-containing protein 5 OS=Mus musculus GN=Cmtm5 PE=1 SV=1			3779	1		1.04829	0.972664	0.921445	0.963654	0.975509	0.984845	0.997772	1.20766	1.05699	1.12895		Cmtm5 (#1)		0.39782	0.0681593
P53996	Cnbp	Cnbp (#5)	Cellular nucleic acid-binding protein OS=Mus musculus GN=Cnbp PE=1 SV=2			2576	5		1.15068	1.03512	0.770237	0.806372	0.90898	0.827969	1.19334	0.846009	0.976765	0.893324		Cnbp (#5)		0.610433	-0.16926
Q9D1A2	Cndp2	Cndp2 (#42)	Cytosolic non-specific dipeptidase OS=Mus musculus GN=Cndp2 PE=1 SV=1			2307	42		1.12747	1.28407	1.08673	1.37858	0.946316	0.912769	0.846288	0.777133	0.993199	1.10075		Cndp2 (#42)		0.239717	0.100821
Q3UJ81	Cnep1r1	Cnep1r1 (#1)	Nuclear envelope phosphatase-regulatory subunit 1 OS=Mus musculus GN=Cnep1r1 PE=1 SV=1			5262	1		0.888611	1.01198	1.06291	1.25237	1.02008	1.19099	1.02519	1.09395	1.00321	1.14555		Cnep1r1 (#1)		1.56713	0.186546
O35089	Cnih2	Cnih2 (#1)	Protein cornichon homolog 2 OS=Mus musculus GN=Cnih2 PE=1 SV=2			5001	1		0.877034	1.0211	1.09887	0.937893	0.983278	1.26281	1.16092	0.923101	0.879903	1.09132		Cnih2 (#1)		0.233561	0.0663628
Q9CX13	Cnih4	Cnih4 (#1)	Protein cornichon homolog 4 OS=Mus musculus GN=Cnih4 PE=2 SV=1			3992	1		1.25744	0.94168	0.96199	0.839175	0.941045	0.75554	0.871222	0.831065	0.968298	0.742512		Cnih4 (#1)		1.41693	-0.276422
Q80YA9	Cnksr2	Cnksr2 (#31)	Connector enhancer of kinase suppressor of ras 2 OS=Mus musculus GN=Cnksr2 PE=1 SV=1			741	31		0.932593	0.916435	0.985903	0.829476	0.898812	1.00222	0.990812	0.995074	1.19188	0.97472		Cnksr2 (#31)		0.415726	-0.0802678
Q9DAW9	Cnn3	Cnn3 (#12)	Calponin-3 OS=Mus musculus GN=Cnn3 PE=1 SV=1			1167	12		0.973683	0.875168	1.00623	0.851446	0.997776	0.922815	0.983624	0.954999	1.03869	0.948653		Cnn3 (#12)		1.99899	-0.136191
Q0GA42	Cnnm1	Cnnm1 (#4)	Metal transporter CNNM1 OS=Mus musculus GN=Cnnm1 PE=1 SV=5			727	4		0.827523	0.871903	1.03299	1.13209	1.07084	1.18852	1.10762	1.22683	0.961035	1.08993		Cnnm1 (#4)		0.575903	0.137403
Q3TWN3	Cnnm2	Cnnm2 (#10)	Metal transporter CNNM2 OS=Mus musculus GN=Cnnm2 PE=1 SV=3			1674	10		1.1038	0.876348	1.00955	0.749619	1.0744	0.927791	0.897126	0.824082	0.91512	0.897763		Cnnm2 (#10)		1.61664	-0.22484
Q32NY4	Cnnm3	Cnnm3 (#5)	Metal transporter CNNM3 OS=Mus musculus GN=Cnnm3 PE=1 SV=2			1674	5		0.981258	0.84303	1.00301	0.968816	0.977031	0.87149	1.02263	0.925817	1.01607	0.939118		Cnnm3 (#5)		1.78709	-0.138223
Q69ZF7	Cnnm4	Cnnm4 (#4)	Metal transporter CNNM4 OS=Mus musculus GN=Cnnm4 PE=1 SV=2			1674	4		1.13261	1.06461	0.890243	0.920958	0.936154	0.9433	1.05398	1.10538	0.987007	1.09366		Cnnm4 (#4)		0.178355	0.0374583
Q6ZQ08	Cnot1	Cnot1 (#22)	CCR4-NOT transcription complex subunit 1 OS=Mus musculus GN=Cnot1 PE=1 SV=2			30	22		0.936414	0.912574	0.955896	0.894857	0.954882	0.990028	1.1715	1.04414	0.981309	1.05987		Cnot1 (#22)		0.13325	-0.0270399
Q8BH15	Cnot10	Cnot10 (#4)	CCR4-NOT transcription complex subunit 10 OS=Mus musculus GN=Cnot10 PE=1 SV=1			821	4		1.00638	1.25435	0.97832	1.1304	0.995777	1.18773	1.04155	1.17886	0.977971	1.1357		Cnot10 (#4)		3.71622	0.234981
Q9CWN7	Cnot11	Cnot11 (#2)	CCR4-NOT transcription complex subunit 11 OS=Mus musculus GN=Cnot11 PE=1 SV=1			4908	2		1.11259	1.38821	0.95224	1.08321	1.07001	1.16461	0.965414	1.21266	0.899749	1.15255		Cnot11 (#2)		1.89386	0.262726
Q8C5L3	Cnot2	Cnot2 (#1)	CCR4-NOT transcription complex subunit 2 OS=Mus musculus GN=Cnot2 PE=1 SV=2			4710	1		0.939674	1.21249	0.942977	1.10394	1.05695	1.218	1.09423	1.21164	0.966171	1.17261		Cnot2 (#1)		2.55278	0.245228
Q8K0V4	Cnot3	Cnot3 (#3)	CCR4-NOT transcription complex subunit 3 OS=Mus musculus GN=Cnot3 PE=1 SV=1			4769	3		1.20194	1.67085	0.872657	1.37283	0.998286	1.64028	1.11971	1.44139	0.807407	1.30418		Cnot3 (#3)		2.55249	0.580282
Q8BT14	Cnot4	Cnot4 (#2)	CCR4-NOT transcription complex subunit 4 OS=Mus musculus GN=Cnot4 PE=1 SV=2			1443	2		0.959683	1.11827	0.953465	1.07826	1.04551	1.172	1.11352	1.13709	0.927818	1.13602		Cnot4 (#2)		1.72525	0.17703
Q8VEG6	Cnot6l	Cnot6l (#1)	CCR4-NOT transcription complex subunit 6-like OS=Mus musculus GN=Cnot6l PE=1 SV=2			3610	1		1.00535	1.0141	0.980782	0.991425	1.00665	1.02853	1.07077	1.02817	0.936452	1.02828		Cnot6l (#1)		0.347086	0.0270998
Q60809	Cnot7	Cnot7 (#2)	CCR4-NOT transcription complex subunit 7 OS=Mus musculus GN=Cnot7 PE=1 SV=1			4224	2		0.923188	1.24146	1.01625	1.04838	1.11248	1.04316	1.01401	1.00354	0.934075	1.21238		Cnot7 (#2)		0.996986	0.148138
Q9JKY0	Cnot9	Cnot9 (#6)	CCR4-NOT transcription complex subunit 9 OS=Mus musculus GN=Cnot9 PE=1 SV=1			4253	6		0.978914	1.34633	0.940671	1.03253	1.12705	1.37299	1.03736	1.22478	0.916013	1.15793		Cnot9 (#6)		1.81518	0.291338
P16330	Cnp	Cnp (#19)	2',3'-cyclic-nucleotide 3'-phosphodiesterase OS=Mus musculus GN=Cnp PE=1 SV=3			148	19		0.988428	1.26251	0.943862	1.13672	1.04535	1.20443	1.08631	1.26414	0.936044	1.1439		Cnp (#19)		2.92174	0.266743
Q9QXT0	Cnpy2	Cnpy2 (#6)	Protein canopy homolog 2 OS=Mus musculus GN=Cnpy2 PE=1 SV=1			1690	6		1.38564	1.30765	0.800778	0.661006	0.776067	0.701857	1.17481	0.872427	0.862698	0.673432		Cnpy2 (#6)		0.481807	-0.258394
Q9DAU1	Cnpy3	Cnpy3 (#9)	Protein canopy homolog 3 OS=Mus musculus GN=Cnpy3 PE=1 SV=1			2103	9		1.02091	1.17311	0.99823	1.07492	0.91482	1.1903	1.02923	0.970562	1.03681	1.09541		Cnpy3 (#9)		1.18249	0.136333
P47746	Cnr1	Cnr1 (#12)	Cannabinoid receptor 1 OS=Mus musculus GN=Cnr1 PE=1 SV=1			113	12		1.01017	1.10048	1.05747	1.10098	0.935403	1.14623	1.04374	1.05908	0.95322	0.985236		Cnr1 (#12)		1.18679	0.10873
Q5M8N0	Cnrip1	Cnrip1 (#17)	CB1 cannabinoid receptor-interacting protein 1 OS=Mus musculus GN=Cnrip1 PE=1 SV=1			4584	17		1.06792	0.992718	1.07417	0.994195	0.977785	0.993858	0.867234	0.860133	1.01289	0.953747		Cnrip1 (#17)		0.371288	-0.0584215
Q8CBC4	Cnst	Cnst (#2)	Consortin OS=Mus musculus GN=Cnst PE=1 SV=1			1833	2		0.925933	1.11615	1.10882	1.23327	1.01029	1.27536	0.941548	1.08097	1.01341	1.16621		Cnst (#2)		2.17771	0.232197
O88507	Cntfr	Cntfr (#5)	Ciliary neurotrophic factor receptor subunit alpha OS=Mus musculus GN=Cntfr PE=1 SV=2			3014	5		1.00901	0.542139	0.912455	0.652183	1.04998	0.589657	1.06917	0.993646	0.95939	0.835702		Cntfr (#5)		1.46804	-0.503581
P12960	Cntn1	Cntn1 (#143)	Contactin-1 OS=Mus musculus GN=Cntn1 PE=1 SV=1			958	143		0.960048	0.926904	1.04827	0.94542	1.00572	0.957919	0.993277	1.0128	0.992687	0.934125		Cntn1 (#143)		1.19868	-0.0659131
Q61330	Cntn2	Cntn2 (#13)	Contactin-2 OS=Mus musculus GN=Cntn2 PE=1 SV=2			1189	13		0.893674	0.787032	1.0554	1.09846	0.985486	0.963186	1.00069	1.0563	1.06475	1.05753		Cntn2 (#13)		0.0656904	-0.018093
Q07409	Cntn3	Cntn3 (#6)	Contactin-3 OS=Mus musculus GN=Cntn3 PE=1 SV=2			502	6		0.970833	0.842376	0.971442	0.857853	0.936738	0.841598	1.10083	0.981814	1.02015	0.929005		Cntn3 (#6)		1.62822	-0.167755
Q69Z26	Cntn4	Cntn4 (#2)	Contactin-4 OS=Mus musculus GN=Cntn4 PE=1 SV=2			502	2		0.912366	0.782322	0.955097	1.04512	1.03665	0.946111	1.0502	1.10849	1.04568	1.08981		Cntn4 (#2)		0.0600179	-0.0172375
P68500	Cntn5	Cntn5 (#6)	Contactin-5 OS=Mus musculus GN=Cntn5 PE=1 SV=2			502	6		0.964422	0.852574	0.919027	0.863842	1.0004	0.837956	1.22167	1.17776	0.894483	0.832012		Cntn5 (#6)		0.512334	-0.136013
Q9JMB8	Cntn6	Cntn6 (#16)	Contactin-6 OS=Mus musculus GN=Cntn6 PE=1 SV=2			501	16		1.08787	0.823096	0.913187	0.943852	1.00239	0.930622	0.988566	0.879586	1.008	0.996186		Cntn6 (#16)		1.15239	-0.12948
O54991	Cntnap1	Cntnap1 (#32)	Contactin-associated protein 1 OS=Mus musculus GN=Cntnap1 PE=1 SV=2			2263	32		1.03169	0.947202	0.960419	0.971806	0.930115	0.865318	1.13671	1.07952	0.94106	0.915491		Cntnap1 (#32)		0.38201	-0.0649332
Q9CPW0	Cntnap2	Cntnap2 (#29)	Contactin-associated protein-like 2 OS=Mus musculus GN=Cntnap2 PE=1 SV=2			804	29		1.03314	0.909858	1.0119	0.88575	1.07079	0.929848	0.928016	0.817413	0.956146	0.844272		Cntnap2 (#29)		2.22019	-0.188329
Q99P47	Cntnap4	Cntnap4 (#15)	Contactin-associated protein-like 4 OS=Mus musculus GN=Cntnap4 PE=1 SV=2			1149	15		0.97875	0.832419	1.03224	0.928555	1.03452	0.945144	0.994907	0.876473	0.959581	0.88327		Cntnap4 (#15)		2.38935	-0.163822
Q0V8T9	Cntnap5a	Cntnap5a (#8)	Contactin-associated protein like 5-1 OS=Mus musculus GN=Cntnap5a PE=1 SV=1			993	8		0.823849	0.636587	1.02706	0.924331	1.0003	0.911145	1.13306	1.03721	1.01574	0.949741		Cntnap5a (#8)		0.589778	-0.176633
Q0V8T7	Cntnap5c	Cntnap5c (#5)	Contactin-associated protein like 5-3 OS=Mus musculus GN=Cntnap5c PE=2 SV=1			993	5		0.853341	0.700348	1.06401	1.06278	0.972438	0.922092	1.07522	1.06773	1.03498	1.05476		Cntnap5c (#5)		0.2088	-0.0692398
Q9D2R6	Coa3	Coa3 (#3)	Cytochrome c oxidase assembly factor 3 homolog, mitochondrial OS=Mus musculus GN=Coa3 PE=1 SV=1	+	+	4003	3		0.864584	0.748395	1.02021	0.982281	1.04921	1.00919	0.989197	0.962739	1.0768	1.01003		Coa3 (#3)		0.405936	-0.0900879
Q99M07	Coa5	Coa5 (#1)	Cytochrome c oxidase assembly factor 5 OS=Mus musculus GN=Coa5 PE=1 SV=1	+		5402	1		1.05101	0.768874	0.942753	0.676851	0.949123	0.62393	1.08158	0.89307	0.975539	0.720532		Coa5 (#1)		2.38412	-0.449527
Q8BGD8	Coa6	Coa6 (#2)	Cytochrome c oxidase assembly factor 6 homolog OS=Mus musculus GN=Coa6 PE=1 SV=1	+		3942	2		1.08123	0.70681	1.0695	0.736782	0.913329	0.563583	1.04795	0.818953	0.887999	0.548205		Coa6 (#2)		2.4229	-0.579792
Q921H9	Coa7	Coa7 (#6)	Cytochrome c oxidase assembly factor 7 OS=Mus musculus GN=Coa7 PE=1 SV=1	+		4225	6		1.00009	1.0958	0.979801	0.803854	0.862287	0.907742	1.19855	0.853854	0.959269	0.898529		Coa7 (#6)		0.59892	-0.132639
Q9DBL7	Coasy	Coasy (#11)	Bifunctional coenzyme A synthase OS=Mus musculus GN=Coasy PE=1 SV=2	+		2416	11		0.993173	1.12406	1.05712	1.10773	0.921201	1.09428	1.06337	0.999505	0.965139	1.05072		Coasy (#11)		1.15874	0.105537
Q9Z160	Cog1	Cog1 (#1)	Conserved oligomeric Golgi complex subunit 1 OS=Mus musculus GN=Cog1 PE=1 SV=3			3854	1		0.989705	1.04728	0.99656	1.02513	0.992298	1.06216	1.08006	1.10474	0.941377	0.924004		Cog1 (#1)		0.370684	0.045246
Q921L5	Cog2	Cog2 (#5)	Conserved oligomeric Golgi complex subunit 2 OS=Mus musculus GN=Cog2 PE=1 SV=2			3223	5		1.18245	0.963467	0.945497	0.868371	0.940239	0.86785	1.09743	0.960245	0.834382	0.908199		Cog2 (#5)		0.587687	-0.120834
Q8CI04	Cog3	Cog3 (#1)	Conserved oligomeric Golgi complex subunit 3 OS=Mus musculus GN=Cog3 PE=1 SV=3			4626	1		1.06118	1.1558	0.979167	1.19592	0.987683	1.19127	0.959514	1.17173	1.01246	1.15478		Cog3 (#1)		3.61198	0.232025
Q8C0L8	Cog5	Cog5 (#5)	Conserved oligomeric Golgi complex subunit 5 OS=Mus musculus GN=Cog5 PE=1 SV=3			2096	5		0.849902	1.30035	1.08294	1.3168	1.0224	1.44587	0.998949	1.35125	1.04581	1.39792		Cog5 (#5)		3.17516	0.450012
Q8R3I3	Cog6	Cog6 (#3)	Conserved oligomeric Golgi complex subunit 6 OS=Mus musculus GN=Cog6 PE=1 SV=2			263	3		0.960417	1.26577	1.03804	1.36404	1.05208	1.43393	0.929557	1.34627	1.0199	1.29098		Cog6 (#3)		4.73596	0.422681
Q3UM29	Cog7	Cog7 (#4)	Conserved oligomeric Golgi complex subunit 7 OS=Mus musculus GN=Cog7 PE=1 SV=1			1151	4		0.954418	1.23999	1.03212	1.21395	0.995091	1.37678	1.04485	1.09981	0.973519	1.1559		Cog7 (#4)		2.39225	0.280365
Q9JJA2	Cog8	Cog8 (#1)	Conserved oligomeric Golgi complex subunit 8 OS=Mus musculus GN=Cog8 PE=1 SV=3			2285	1		0.934128	1.22059	1.01411	1.18569	0.997709	1.30142	1.08229	1.24899	0.971766	1.10346		Cog8 (#1)		3.06646	0.276967
Q5SU73	Coil	Coil (#1)	Coilin OS=Mus musculus GN=Coil PE=1 SV=1			5029	1		0.907688	1.03751	0.810642	1.21582	1.31693	1.36025	0.980932	1.25495	0.983804	1.10965		Coil (#1)		1.05892	0.270681
Q0VF58	Col19a1	Col19a1 (#1)	Collagen alpha-1(XIX) chain OS=Mus musculus GN=Col19a1 PE=2 SV=2			4581	1		0.776241	0.565432	0.956802	0.331409	0.904307	0.314825	1.13754	0.749531	1.22511	0.756483		Col19a1 (#1)		1.66888	-0.961282
Q9EQG9	Col4a3bp	Col4a3bp (#4)	Collagen type IV alpha-3-binding protein OS=Mus musculus GN=Col4a3bp PE=1 SV=1			2890	4		0.749482	0.709388	1.05937	0.9013	1.17169	1.00361	1.03688	1.1311	0.982584	1.1119		Col4a3bp (#4)		0.10536	-0.0463992
Q8K297	Colgalt1	Colgalt1 (#4)	Procollagen galactosyltransferase 1 OS=Mus musculus GN=Colgalt1 PE=1 SV=2			3487	4		1.03802	1.28261	0.996507	1.21974	1.00031	1.17719	0.973796	1.2915	0.991359	1.17447		Colgalt1 (#4)		3.97016	0.296729
Q8JZY2	Commd10	Commd10 (#3)	COMM domain-containing protein 10 OS=Mus musculus GN=Commd10 PE=1 SV=1			829	3		0.890239	0.915696	1.07501	1.11403	1.0893	1.06137	0.984501	0.99521	0.960948	0.941137		Commd10 (#3)		0.0373287	0.00803639
Q8BXC6	Commd2	Commd2 (#4)	COMM domain-containing protein 2 OS=Mus musculus GN=Commd2 PE=1 SV=1			3513	4		0.962095	1.14987	1.02617	1.08891	1.00406	1.09386	1.03399	0.990232	0.973695	0.99339		Commd2 (#4)		0.93316	0.0865893
Q63829	Commd3	Commd3 (#3)	COMM domain-containing protein 3 OS=Mus musculus GN=Commd3 PE=1 SV=1			137	3		1.01414	1.16228	0.970993	1.20124	1.02457	1.13728	1.02395	1.12118	0.966342	1.07566		Commd3 (#3)		3.21556	0.187949
Q8R395	Commd5	Commd5 (#3)	COMM domain-containing protein 5 OS=Mus musculus GN=Commd5 PE=1 SV=1			3331	3		1.13675	1.15347	1.00981	1.14514	0.950268	0.920771	0.90751	0.86572	0.995664	0.975356		Commd5 (#3)		0.0415907	0.011854
Q3V4B5	Commd6	Commd6 (#1)	COMM domain-containing protein 6 OS=Mus musculus GN=Commd6 PE=1 SV=1			3522	1		0.982749	1.06909	1.01254	0.977284	1.03727	1.03527	0.985864	0.927891	0.981582	0.996436		Commd6 (#1)		0.00315426	0.000364089
Q8BG94	Commd7	Commd7 (#1)	COMM domain-containing protein 7 OS=Mus musculus GN=Commd7 PE=1 SV=1			2246	1		0.960493	1.04225	1.0088	0.898217	1.06687	1.07425	0.950226	0.912449	1.01361	0.933189		Commd7 (#1)		0.301781	-0.0434977
Q9CZG3	Commd8	Commd8 (#1)	COMM domain-containing protein 8 OS=Mus musculus GN=Commd8 PE=1 SV=1			2450	1		1.07765	1.01978	0.953151	0.961702	1.09003	1.0358	0.956399	0.952569	0.922777	0.966675		Commd8 (#1)		0.105064	-0.015821
Q8K2Q0	Commd9	Commd9 (#3)	COMM domain-containing protein 9 OS=Mus musculus GN=Commd9 PE=1 SV=3			690	3		0.866228	1.19255	1.04465	1.29348	1.01926	1.20242	1.10086	1.13362	0.969001	1.2077		Commd9 (#3)		2.21699	0.273575
O88587	Comt	Comt (#12)	Catechol O-methyltransferase OS=Mus musculus GN=Comt PE=1 SV=2	+		2407	12		0.974457	1.28969	1.04282	1.16122	1.01222	1.23382	1.02337	1.11765	0.947139	1.11934		Comt (#12)		2.78108	0.242653
Q8BIG7	Comtd1	Comtd1 (#3)	Catechol O-methyltransferase domain-containing protein 1 OS=Mus musculus GN=Comtd1 PE=1 SV=1	+	+	1136	3		0.975866	1.03555	0.962826	0.992752	1.04525	1.0411	0.990398	0.999624	1.02566	1.03549		Comtd1 (#3)		0.535228	0.0302417
Q8CIE6	Copa	Copa (#43)	Coatomer subunit alpha OS=Mus musculus GN=Copa PE=1 SV=2			1850	43		1.08724	1.11617	0.926139	0.89464	0.929497	0.928756	0.984762	0.724554	1.07236	0.979297		Copa (#43)		0.468474	-0.117369
Q9JIF7	Copb1	Copb1 (#25)	Coatomer subunit beta OS=Mus musculus GN=Copb1 PE=1 SV=1			131	25		1.03714	1.41938	0.978304	1.2746	1.01344	1.31725	0.998432	1.20936	0.972685	1.19074		Copb1 (#25)		3.15951	0.356185
O55029	Copb2	Copb2 (#30)	Coatomer subunit beta' OS=Mus musculus GN=Copb2 PE=1 SV=2			114	30		1.0455	1.42281	0.948616	1.29399	1.00212	1.2829	1.01104	1.25813	0.992723	1.20443		Copb2 (#30)		3.85837	0.368633
O89079	Cope	Cope (#4)	Coatomer subunit epsilon OS=Mus musculus GN=Cope PE=1 SV=3			3129	4		0.997679	1.35882	0.990473	1.28204	0.978208	1.35447	1.04591	1.17272	0.987733	1.18974		Cope (#4)		3.12489	0.344205
Q9QZE5	Copg1	Copg1 (#19)	Coatomer subunit gamma-1 OS=Mus musculus GN=Copg1 PE=1 SV=1			51	19		1.00151	1.381	0.980951	1.25105	0.9609	1.21715	1.02213	1.12164	1.03452	1.16806		Copg1 (#19)		2.55885	0.292935
Q9QXK3	Copg2	Copg2 (#16)	Coatomer subunit gamma-2 OS=Mus musculus GN=Copg2 PE=1 SV=1			51	16		0.993765	1.23462	0.981288	1.08827	0.994621	1.21182	1.04609	1.0435	0.984238	1.10472		Copg2 (#16)		1.84358	0.182074
P61202	Cops2	Cops2 (#27)	COP9 signalosome complex subunit 2 OS=Mus musculus GN=Cops2 PE=1 SV=1			252	27		1.00368	1.28598	0.989339	1.18798	1.01614	1.20193	1.0273	1.19934	0.963549	1.13765		Cops2 (#27)		3.85452	0.265362
O88543	Cops3	Cops3 (#22)	COP9 signalosome complex subunit 3 OS=Mus musculus GN=Cops3 PE=1 SV=3			1737	22		0.961905	1.04113	1.03685	1.10629	1.0247	1.13193	0.994886	1.08254	0.981657	1.0705		Cops3 (#22)		2.51532	0.119619
O88544	Cops4	Cops4 (#29)	COP9 signalosome complex subunit 4 OS=Mus musculus GN=Cops4 PE=1 SV=1			1011	29		0.98476	1.05477	1.02255	1.11074	1.01762	1.10826	0.969476	1.09009	1.0056	1.08955		Cops4 (#29)		3.64287	0.125274
O35864	Cops5	Cops5 (#15)	COP9 signalosome complex subunit 5 OS=Mus musculus GN=Cops5 PE=1 SV=3			4350	15		0.939212	1.03873	1.02862	1.14149	1.07853	1.18098	0.975556	1.08493	0.978089	1.14522		Cops5 (#15)		2.01714	0.161465
O88545	Cops6	Cops6 (#11)	COP9 signalosome complex subunit 6 OS=Mus musculus GN=Cops6 PE=1 SV=1			2045	11		0.96076	1.04955	1.01832	1.16556	1.04416	1.07833	0.963461	1.07812	1.0133	1.08079		Cops6 (#11)		2.14827	0.124811
Q9CZ04	Cops7a	Cops7a (#8)	COP9 signalosome complex subunit 7a OS=Mus musculus GN=Cops7a PE=1 SV=2			3579	8		0.953616	1.05254	1.02467	1.08658	1.04258	1.08545	0.976032	1.03331	1.00311	1.05893		Cops7a (#8)		1.83556	0.0891152
Q8BV13	Cops7b	Cops7b (#5)	COP9 signalosome complex subunit 7b OS=Mus musculus GN=Cops7b PE=1 SV=1			1474	5		1.02339	1.06963	1.00334	1.10978	1.03779	1.04599	0.947132	1.08348	0.988341	1.05		Cops7b (#5)		2.08246	0.100382
Q8VBV7	Cops8	Cops8 (#9)	COP9 signalosome complex subunit 8 OS=Mus musculus GN=Cops8 PE=1 SV=1			2749	9		0.949539	1.193	1.02564	1.34233	1.02851	1.30838	0.96545	1.28968	1.03086	1.25632		Cops8 (#9)		4.74106	0.353565
P61924	Copz1	Copz1 (#6)	Coatomer subunit zeta-1 OS=Mus musculus GN=Copz1 PE=1 SV=1			1333	6		0.932067	1.03926	1.00971	1.11263	1.04292	1.15524	1.01428	1.08938	1.00103	1.07351		Copz1 (#6)		2.08463	0.129711
Q3THF9	Coq10b	Coq10b (#1)	Coenzyme Q-binding protein COQ10 homolog B, mitochondrial OS=Mus musculus GN=Coq10b PE=1 SV=1	+		4734	1		0.882951	1.08236	1.00442	1.23151	1.02941	1.20442	1.11569	1.19441	0.967531	1.18058		Coq10b (#1)		2.07751	0.239968
Q8BMS4	Coq3	Coq3 (#1)	Ubiquinone biosynthesis O-methyltransferase, mitochondrial OS=Mus musculus GN=Coq3 PE=1 SV=1	+		4181	1		1.03755	0.754239	0.946166	0.778188	0.94982	0.834602	1.10396	0.721206	0.962502	0.621592		Coq3 (#1)		2.83993	-0.434731
Q8BGB8	Coq4	Coq4 (#1)	Ubiquinone biosynthesis protein COQ4 homolog, mitochondrial OS=Mus musculus GN=Coq4 PE=1 SV=1	+		3401	1		1.15333	0.870557	1.00407	0.936202	0.804015	0.823329	1.13421	0.589325	0.90437	0.723343		Coq4 (#1)		1.26754	-0.347862
Q9CXI0	Coq5	Coq5 (#4)	2-methoxy-6-polyprenyl-1,4-benzoquinol methylase, mitochondrial OS=Mus musculus GN=Coq5 PE=1 SV=2	+		118	4		1.04741	0.765633	0.973635	0.818118	1.04937	0.7948	1.06087	0.779148	0.86872	0.651195		Coq5 (#4)		2.94957	-0.393021
Q8R1S0	Coq6	Coq6 (#7)	Ubiquinone biosynthesis monooxygenase COQ6, mitochondrial OS=Mus musculus GN=Coq6 PE=1 SV=3	+		1524	7		0.938499	0.801514	1.08834	0.844252	1.01656	0.807738	1.03435	0.688256	0.922262	0.679466		Coq6 (#7)		2.81856	-0.390843
P97478	Coq7	Coq7 (#3)	5-demethoxyubiquinone hydroxylase, mitochondrial OS=Mus musculus GN=Coq7 PE=1 SV=3	+		4619	3		0.946056	0.748425	0.933172	0.702695	0.980164	0.655654	1.13899	0.911881	1.00162	0.777936		Coq7 (#3)		2.38414	-0.40257
Q60936	Coq8a	Coq8a (#4)	Atypical kinase COQ8A, mitochondrial OS=Mus musculus GN=Coq8a PE=1 SV=2	+		205	4		1.05026	1.04174	0.928063	0.902329	1.01863	0.951518	1.09367	0.947005	0.909379	0.858995		Coq8a (#4)		0.622847	-0.0881229
Q566J8	Coq8b	Coq8b (#4)	Atypical kinase COQ8B, mitochondrial OS=Mus musculus GN=Coq8b PE=1 SV=1			915	4		0.996255	0.803809	0.94208	0.773817	1.07027	0.818804	1.02	0.784453	0.971388	0.783101		Coq8b (#4)		4.01117	-0.333915
Q8K1Z0	Coq9	Coq9 (#5)	Ubiquinone biosynthesis protein COQ9, mitochondrial OS=Mus musculus GN=Coq9 PE=1 SV=1	+		4568	5		1.02294	0.833056	0.970052	0.794466	1.0166	0.852554	1.02163	0.908484	0.968774	0.81425		Coq9 (#5)		3.32341	-0.251647
O89053	Coro1a	Coro1a (#34)	Coronin-1A OS=Mus musculus GN=Coro1a PE=1 SV=5			618	34		1.16524	1.14619	0.987383	0.874161	0.94038	0.956738	1.06671	0.835621	0.840292	0.752271		Coro1a (#34)		0.490496	-0.137299
Q9WUM3	Coro1b	Coro1b (#15)	Coronin-1B OS=Mus musculus GN=Coro1b PE=1 SV=1			618	15		0.974343	1.0293	1.06994	1.11201	1.00361	1.11368	0.895758	0.973827	1.05635	1.08637		Coro1b (#15)		0.763642	0.0891848
Q9WUM4	Coro1c	Coro1c (#40)	Coronin-1C OS=Mus musculus GN=Coro1c PE=1 SV=2			618	40		0.97352	0.989258	1.0664	1.01009	0.991579	1.02792	0.958153	0.989411	1.01035	1.00871		Coro1c (#40)		0.103986	0.00815462
Q8C0P5	Coro2a	Coro2a (#9)	Coronin-2A OS=Mus musculus GN=Coro2a PE=2 SV=1			3147	9		0.998024	0.939431	1.01786	1.04713	0.99339	0.953555	0.954038	0.995952	1.03669	1.00522		Coro2a (#9)		0.203973	-0.0175758
Q8BH44	Coro2b	Coro2b (#17)	Coronin-2B OS=Mus musculus GN=Coro2b PE=1 SV=2			4274	17		0.990462	1.01742	1.05477	1.12059	0.987308	1.2126	0.999285	1.0882	0.968173	1.06013		Coro2b (#17)		1.52322	0.135296
Q9D2V7	Coro7	Coro7 (#15)	Coronin-7 OS=Mus musculus GN=Coro7 PE=1 SV=2			2979	15		1.07804	1.12644	1.05779	1.13436	1.0048	1.15664	0.933873	1.05388	0.925498	1.04686		Coro7 (#15)		1.49204	0.143881
Q9CQI6	Cotl1	Cotl1 (#34)	Coactosin-like protein OS=Mus musculus GN=Cotl1 PE=1 SV=3			431	34		0.989873	1.16063	1.01327	1.10476	0.962439	1.02203	1.10013	1.03752	0.934285	0.959503		Cotl1 (#34)		0.620386	0.0789715
Q8BJ03	Cox15	Cox15 (#8)	Cytochrome c oxidase assembly protein COX15 homolog OS=Mus musculus GN=Cox15 PE=1 SV=1	+		3697	8		0.92255	1.05143	1.08846	1.22371	0.950676	1.11725	1.00128	1.09028	1.03703	1.09739		Cox15 (#8)		1.64193	0.159005
Q9CR63	Cox16	Cox16 (#1)	Cytochrome c oxidase assembly protein COX16 homolog, mitochondrial OS=Mus musculus GN=Cox16 PE=3 SV=1	+		4600	1		1.01736	0.88836	0.992143	0.810249	0.91558	0.726571	1.08498	0.888202	0.989941	0.763481		Cox16 (#1)		2.42097	-0.296967
Q8VC74	Cox18	Cox18 (#1)	Mitochondrial inner membrane protein COX18 OS=Mus musculus GN=Cox18 PE=1 SV=5	+		4779	1		1.19155	0.665463	0.886774	0.519366	0.882285	0.481187	1.10382	0.698574	0.935578	0.669153		Cox18 (#1)		3.00469	-0.72608
Q8K0C8	Cox19	Cox19 (#2)	Cytochrome c oxidase assembly protein COX19 OS=Mus musculus GN=Cox19 PE=3 SV=1	+		4351	2		1.1455	1.01884	0.9447	0.824875	0.926877	0.874141	1.1141	0.982047	0.868827	0.781407		Cox19 (#2)		0.743557	-0.156849
P19783	Cox4i1	Cox4i1 (#49)	Cytochrome c oxidase subunit 4 isoform 1, mitochondrial OS=Mus musculus GN=Cox4i1 PE=1 SV=2	+	+	661	49		0.981036	0.743577	0.95928	0.682964	0.921362	0.638328	1.13652	0.682524	1.0018	0.719489		Cox4i1 (#49)		4.25801	-0.526532
Q91W29	Cox4i2	Cox4i2 (#2)	Cytochrome c oxidase subunit 4 isoform 2, mitochondrial OS=Mus musculus GN=Cox4i2 PE=1 SV=1	+		4960	2		1.10039	1.01073	0.958358	0.811392	0.948446	0.830744	1.05016	0.810743	0.942638	0.805511		Cox4i2 (#2)		1.71056	-0.23081
P12787	Cox5a	Cox5a (#12)	Cytochrome c oxidase subunit 5A, mitochondrial OS=Mus musculus GN=Cox5a PE=1 SV=2	+		3569	12		0.88496	0.708195	0.892595	0.627983	1.12507	0.847996	1.12418	0.761855	0.973185	0.744008		Cox5a (#12)		2.51786	-0.437065
P19536	Cox5b	Cox5b (#23)	Cytochrome c oxidase subunit 5B, mitochondrial OS=Mus musculus GN=Cox5b PE=1 SV=1			344	23		1.10774	0.911272	0.946407	0.745091	0.985994	0.769751	1.06865	0.749833	0.89121	0.717603		Cox5b (#23)		2.61275	-0.361524
P43024	Cox6a1	Cox6a1 (#6)	Cytochrome c oxidase subunit 6A1, mitochondrial OS=Mus musculus GN=Cox6a1 PE=1 SV=2	+		4425	6		1.06466	0.957484	0.988098	0.816912	0.958497	0.800175	1.02726	0.791353	0.961484	0.814721		Cox6a1 (#6)		2.44125	-0.260674
P56391	Cox6b1	Cox6b1 (#16)	Cytochrome c oxidase subunit 6B1 OS=Mus musculus GN=Cox6b1 PE=1 SV=2	+		4049	16		1.02479	1.00922	1.01933	0.883949	0.963658	0.846053	1.08042	0.855844	0.911796	0.767581		Cox6b1 (#16)		1.46044	-0.200003
Q9CPQ1	Cox6c	Cox6c (#15)	Cytochrome c oxidase subunit 6C OS=Mus musculus GN=Cox6c PE=1 SV=3	+	+	1103	15		1.1603	1.02564	1.01751	0.878519	0.905615	0.747908	0.915476	0.781636	1.00109	0.79384		Cox6c (#15)		1.32628	-0.24572
P56392	Cox7a1	Cox7a1 (#1)	Cytochrome c oxidase subunit 7A1, mitochondrial OS=Mus musculus GN=Cox7a1 PE=1 SV=1	+		4737	1		1.10866	0.980267	0.95476	0.804457	0.946171	0.790893	1.05612	0.76217	0.934283	0.78196		Cox7a1 (#1)		2.00715	-0.282135
P48771	Cox7a2	Cox7a2 (#11)	Cytochrome c oxidase subunit 7A2, mitochondrial OS=Mus musculus GN=Cox7a2 PE=1 SV=2	+		4213	11		1.2943	1.13468	0.938954	0.719927	0.971701	0.771327	0.847717	0.594233	0.947323	0.709115		Cox7a2 (#11)		1.05532	-0.367332
P56393	Cox7b	Cox7b (#4)	Cytochrome c oxidase subunit 7B, mitochondrial OS=Mus musculus GN=Cox7b PE=3 SV=1	+		1896	4		1.04542	1.02539	0.903477	0.824603	1.00201	0.856279	1.12052	0.828569	0.928572	0.772305		Cox7b (#4)		1.38093	-0.217554
P17665	Cox7c	Cox7c (#4)	Cytochrome c oxidase subunit 7C, mitochondrial OS=Mus musculus GN=Cox7c PE=1 SV=1	+		4984	4		1.13847	1.156	1.0561	0.855808	0.923542	0.815619	0.840485	0.86474	1.04141	0.817469		Cox7c (#4)		0.611312	-0.153775
O89001	Cpd	Cpd (#38)	Carboxypeptidase D OS=Mus musculus GN=Cpd PE=1 SV=2			1324	38		1.30546	1.04168	0.9262	0.883656	0.847259	0.585758	0.939731	0.743465	0.981346	0.647771		Cpd (#38)		1.09267	-0.372648
Q00493	Cpe	Cpe (#49)	Carboxypeptidase E OS=Mus musculus GN=Cpe PE=1 SV=2			358	49		0.985291	0.951371	0.957597	0.835302	0.983387	0.747289	1.09127	0.969092	0.982454	0.844269		Cpe (#49)		1.44104	-0.206749
Q812E0	Cpeb2	Cpeb2 (#2)	Cytoplasmic polyadenylation element-binding protein 2 OS=Mus musculus GN=Cpeb2 PE=1 SV=1			601	2		0.964646	0.790857	1.03355	0.849729	0.994198	0.85665	0.947775	0.872115	1.05984	0.934638		Cpeb2 (#2)		2.6012	-0.217065
Q7TN99	Cpeb3	Cpeb3 (#1)	Cytoplasmic polyadenylation element-binding protein 3 OS=Mus musculus GN=Cpeb3 PE=1 SV=1			601	1		1.0012	0.944636	0.990126	0.993182	1.12757	0.959382	0.912314	1.08988	0.968785	1.01542		Cpeb3 (#1)		0.0131021	0.00237795
Q7TN98	Cpeb4	Cpeb4 (#4)	Cytoplasmic polyadenylation element-binding protein 4 OS=Mus musculus GN=Cpeb4 PE=1 SV=1			601	4		0.994025	1.27248	0.997311	1.17861	1.03854	1.1475	0.998475	1.27585	0.971644	1.14749		Cpeb4 (#4)		3.23838	0.266967
P63040	Cplx1	Cplx1 (#14)	Complexin-1 OS=Mus musculus GN=Cplx1 PE=1 SV=1			225	14		1.00921	1.21734	0.998771	1.06634	0.996966	1.07015	1.01989	1.10428	0.975159	1.14678		Cplx1 (#14)		2.09094	0.16314
P84086	Cplx2	Cplx2 (#14)	Complexin-2 OS=Mus musculus GN=Cplx2 PE=1 SV=1			225	14		0.975898	1.03478	0.964416	1.09038	1.05753	1.14859	1.00655	1.05928	0.995609	0.961579		Cplx2 (#14)		0.843241	0.0808588
Q8R1B5	Cplx3	Cplx3 (#1)	Complexin-3 OS=Mus musculus GN=Cplx3 PE=1 SV=1			1997	1		1.11048	1.0432	1.03586	1.0597	1.03713	1.03955	0.885402	0.882333	0.931129	0.848702		Cplx3 (#1)		0.167134	-0.0385433
Q80V42	Cpm	Cpm (#4)	Carboxypeptidase M OS=Mus musculus GN=Cpm PE=1 SV=2			3730	4		1.21503	0.81485	0.948211	0.573104	0.969989	0.679871	0.964868	1.2608	0.9019	0.90765		Cpm (#4)		0.644374	-0.284081
Q8C166	Cpne1	Cpne1 (#16)	Copine-1 OS=Mus musculus GN=Cpne1 PE=1 SV=1			891	16		0.944593	0.88304	1.00764	1.02599	1.0146	1.04266	1.01442	0.952486	1.01874	1.10093		Cpne1 (#16)		0.0122105	-0.00215624
P59108	Cpne2	Cpne2 (#13)	Copine-2 OS=Mus musculus GN=Cpne2 PE=1 SV=1			891	13		0.972599	1.10056	1.06668	1.10546	1.00451	1.23751	0.966313	1.1152	0.989906	1.09463		Cpne2 (#13)		2.4682	0.176526
Q8BT60	Cpne3	Cpne3 (#6)	Copine-3 OS=Mus musculus GN=Cpne3 PE=1 SV=2			891	6		0.875026	1.00481	1.09171	1.29926	1.02984	1.28275	0.974326	1.11893	1.0291	1.23819		Cpne3 (#6)		1.60231	0.246786
Q8BLR2	Cpne4	Cpne4 (#16)	Copine-4 OS=Mus musculus GN=Cpne4 PE=1 SV=1			891	16		0.957543	1.05652	1.01448	1.02765	0.928517	1.01198	1.10401	1.00531	0.995448	0.962831		Cpne4 (#16)		0.163592	0.0203051
Q8JZW4	Cpne5	Cpne5 (#19)	Copine-5 OS=Mus musculus GN=Cpne5 PE=1 SV=1			891	19		0.958592	1.13431	1.11237	1.26083	1.05452	1.27333	0.839877	0.961715	1.03464	1.19118		Cpne5 (#19)		1.19593	0.218856
Q9Z140	Cpne6	Cpne6 (#15)	Copine-6 OS=Mus musculus GN=Cpne6 PE=1 SV=1			891	15		0.940789	1.07194	1.09243	1.22814	0.993575	1.27605	0.869608	1.1047	1.1036	1.25835		Cpne6 (#15)		1.75498	0.250548
Q0VE82	Cpne7	Cpne7 (#14)	Copine-7 OS=Mus musculus GN=Cpne7 PE=1 SV=1			891	14		0.967536	1.13105	1.05331	1.12491	0.943326	1.15369	1.13707	1.26337	0.898756	0.985309		Cpne7 (#14)		1.19421	0.179035
Q9DC53	Cpne8	Cpne8 (#17)	Copine-8 OS=Mus musculus GN=Cpne8 PE=2 SV=3			891	17		0.833887	0.916676	1.10815	1.23546	1.04082	1.21042	0.939025	1.02771	1.07812	1.24558		Cpne8 (#17)		0.740823	0.169948
P36552	Cpox	Cpox (#4)	Oxygen-dependent coproporphyrinogen-III oxidase, mitochondrial OS=Mus musculus GN=Cpox PE=1 SV=2	+	+	1206	4		0.961063	1.116	1.05427	1.22533	1.03015	1.24477	0.853654	0.994446	1.10086	1.24535		Cpox (#4)		1.40214	0.220748
Q8BFS6	Cpped1	Cpped1 (#1)	Serine/threonine-protein phosphatase CPPED1 OS=Mus musculus GN=Cpped1 PE=1 SV=1			5239	1		1.06514	1.14079	1.0149	1.05845	0.964851	1.12206	1.07589	0.961474	0.879226	0.943389		Cpped1 (#1)		0.359449	0.0633615
Q9EPU4	Cpsf1	Cpsf1 (#3)	Cleavage and polyadenylation specificity factor subunit 1 OS=Mus musculus GN=Cpsf1 PE=1 SV=1			3855	3		1.05947	1.12405	1.03124	1.17693	0.911135	1.07084	1.04528	0.935777	0.952872	0.947961		Cpsf1 (#3)		0.384801	0.0683818
O35218	Cpsf2	Cpsf2 (#3)	Cleavage and polyadenylation specificity factor subunit 2 OS=Mus musculus GN=Cpsf2 PE=1 SV=1			2781	3		0.919612	1.31487	1.00169	1.11304	1.0667	1.13156	0.990133	1.10378	1.02186	1.10233		Cpsf2 (#3)		1.96653	0.203831
Q9QXK7	Cpsf3	Cpsf3 (#3)	Cleavage and polyadenylation specificity factor subunit 3 OS=Mus musculus GN=Cpsf3 PE=1 SV=2			2684	3		1.03972	1.40495	1.04822	1.15688	0.979715	1.16283	1.00589	1.23398	0.926453	1.02322		Cpsf3 (#3)		1.63006	0.252397
Q6NVF9	Cpsf6	Cpsf6 (#2)	Cleavage and polyadenylation specificity factor subunit 6 OS=Mus musculus GN=Cpsf6 PE=1 SV=1			4117	2		1.12939	1.44638	0.98808	1.24409	0.973846	1.17516	0.993779	1.27058	0.91491	0.988391		Cpsf6 (#2)		1.52088	0.285269
Q8BTV2	Cpsf7	Cpsf7 (#3)	Cleavage and polyadenylation specificity factor subunit 7 OS=Mus musculus GN=Cpsf7 PE=1 SV=2			1382	3		1.05373	1.57949	0.946735	1.18117	1.01831	1.18894	1.04371	1.29906	0.937509	1.06695		Cpsf7 (#3)		1.63486	0.325792
P97742	Cpt1a	Cpt1a (#17)	Carnitine O-palmitoyltransferase 1, liver isoform OS=Mus musculus GN=Cpt1a PE=1 SV=4	+	+	2318	17		1.19851	1.95045	0.891186	1.11045	0.962466	1.24108	1.05069	1.30165	0.897155	1.08204		Cpt1a (#17)		1.20154	0.393209
Q8BGD5	Cpt1c	Cpt1c (#11)	Carnitine O-palmitoyltransferase 1, brain isoform OS=Mus musculus GN=Cpt1c PE=1 SV=1	+		1142	11		1.2938	1.13646	0.83164	0.706007	0.843649	0.754152	1.06592	0.913182	0.964999	0.820264		Cpt1c (#11)		0.600031	-0.208538
P52825	Cpt2	Cpt2 (#14)	Carnitine O-palmitoyltransferase 2, mitochondrial OS=Mus musculus GN=Cpt2 PE=1 SV=2	+		1123	14		1.05114	1.00114	0.966648	0.859298	1.02598	0.947968	1.01066	0.980745	0.945565	0.927092		Cpt2 (#14)		0.945019	-0.0852106
Q64735	Cr1l	Cr1l (#3)	Complement component receptor 1-like protein OS=Mus musculus GN=Cr1l PE=1 SV=1			3357	3		1.19308	1.0747	0.939232	0.860943	0.879817	0.843904	0.998147	0.860087	0.989722	0.835983		Cr1l (#3)		0.821895	-0.158953
P62965	Crabp1	Crabp1 (#1)	Cellular retinoic acid-binding protein 1 OS=Mus musculus GN=Crabp1 PE=1 SV=2			5161	1		1.1138	1.19151	0.84929	1.05262	0.931842	1.12686	1.05131	1.18962	1.05376	1.18374		Crabp1 (#1)		1.37828	0.205447
P47934	Crat	Crat (#18)	Carnitine O-acetyltransferase OS=Mus musculus GN=Crat PE=1 SV=3	+		1639	18		0.881547	0.909005	0.905305	0.874384	0.935426	0.927699	1.24083	1.12705	1.03689	0.96477		Crat (#18)		0.1872	-0.052122
Q8C7D2	Crbn	Crbn (#5)	Protein cereblon OS=Mus musculus GN=Crbn PE=1 SV=1			3407	5		1.07672	1.05622	0.962405	0.881777	0.951491	0.914505	1.05706	0.917312	0.952319	0.874448		Crbn (#5)		0.895658	-0.107763
O88668	Creg1	Creg1 (#2)	Protein CREG1 OS=Mus musculus GN=Creg1 PE=1 SV=1			4618	2		0.964131	1.12244	0.949871	1.14997	1.08937	1.17063	0.919005	1.00729	1.07762	1.14373		Creg1 (#2)		1.46963	0.163427
Q91XD7	Creld1	Creld1 (#12)	Cysteine-rich with EGF-like domain protein 1 OS=Mus musculus GN=Creld1 PE=1 SV=1			467	12		0.988752	1.29199	1.07127	1.05903	0.873329	0.984769	0.966133	1.19632	1.10051	1.24978		Creld1 (#12)		1.20496	0.206881
Q9CYA0	Creld2	Creld2 (#1)	Cysteine-rich with EGF-like domain protein 2 OS=Mus musculus GN=Creld2 PE=1 SV=1			3344	1		1.00958	0.923432	0.963822	0.950366	0.965537	0.870926	1.00164	0.89847	1.05942	1.02367		Creld2 (#1)		1.15129	-0.100818
P35347	Crhr1	Crhr1 (#1)	Corticotropin-releasing factor receptor 1 OS=Mus musculus GN=Crhr1 PE=1 SV=1			5175	1		0.832503	1.27213	0.880259	1.54952	0.727711	1.18737	1.19357	1.37846	1.36595	1.76668		Crhr1 (#1)		1.51377	0.542557
Q9DCT8	Crip2	Crip2 (#28)	Cysteine-rich protein 2 OS=Mus musculus GN=Crip2 PE=1 SV=1			2128	28		0.688417	0.887467	1.02561	0.886842	1.10138	1.19119	1.04627	0.901066	1.13833	1.30004		Crip2 (#28)		0.102728	0.0491727
Q64010	Crk	Crk (#17)	Adapter molecule crk OS=Mus musculus GN=Crk PE=1 SV=1			1517	17		0.994061	1.11827	1.01353	1.11348	0.961278	1.17338	1.02322	1.09122	1.00791	1.08619		Crk (#17)		3.53643	0.158787
P47941	Crkl	Crkl (#9)	Crk-like protein OS=Mus musculus GN=Crkl PE=1 SV=2			1517	9		0.932882	1.08522	1.02832	1.20193	1.02386	1.19764	0.9786	1.08953	1.03634	1.14622		Crkl (#9)		2.70508	0.193952
Q9Z2L7	Crlf3	Crlf3 (#1)	Cytokine receptor-like factor 3 OS=Mus musculus GN=Crlf3 PE=1 SV=1			3725	1		0.98098	1.03284	1.00009	1.11197	1.01654	1.11841	1.02486	1.06367	0.977526	1.06194		Crlf3 (#1)		2.35071	0.10764
P97427	Crmp1	Crmp1 (#221)	Dihydropyrimidinase-related protein 1 OS=Mus musculus GN=Crmp1 PE=1 SV=1			17	221		0.999423	1.10091	0.802865	1.01899	0.998873	1.33454	1.20527	1.02231	0.993565	1.03763		Crmp1 (#221)		0.591054	0.145299
Q8CJ40	Crocc	Crocc (#12)	Rootletin OS=Mus musculus GN=Crocc PE=1 SV=2			792	12		0.972809	1.10404	0.99445	1.17167	1.01462	1.22212	0.985954	1.15486	1.03217	1.18063		Crocc (#12)		3.91612	0.221921
Q9DC50	Crot	Crot (#8)	Peroxisomal carnitine O-octanoyltransferase OS=Mus musculus GN=Crot PE=1 SV=1	+		334	8		1.08556	1.01262	0.954432	0.792959	0.942275	0.815643	1.05224	1.12727	0.96549	0.904208		Crot (#8)		0.498256	-0.114241
Q8R555	Crtac1	Crtac1 (#16)	Cartilage acidic protein 1 OS=Mus musculus GN=Crtac1 PE=2 SV=1			2691	16		1.05155	0.921904	1.03122	0.982141	0.991945	1.35631	0.976011	0.794459	0.949274	1.00352		Crtac1 (#16)		0.0131882	-0.00511449
Q68ED7	Crtc1	Crtc1 (#2)	CREB-regulated transcription coactivator 1 OS=Mus musculus GN=Crtc1 PE=1 SV=1			4344	2		1.0413	0.907496	0.991292	0.873659	0.949101	0.878773	1.04745	0.997395	0.970848	0.946807		Crtc1 (#2)		1.50436	-0.119713
Q99KP3	Cryl1	Cryl1 (#7)	Lambda-crystallin homolog OS=Mus musculus GN=Cryl1 PE=1 SV=3			3533	7		1.00861	0.821138	1.00763	0.928715	1.05546	0.997922	0.925465	0.964767	1.00284	1.01874		Cryl1 (#7)		0.626726	-0.0825003
O54983	Crym	Crym (#19)	Ketimine reductase mu-crystallin OS=Mus musculus GN=Crym PE=1 SV=1			1832	19		0.8675	1.13697	1.05599	1.29623	1.03869	1.34502	1.03483	1.11672	1.00299	1.18136		Crym (#19)		2.27994	0.280972
P47199	Cryz	Cryz (#11)	Quinone oxidoreductase OS=Mus musculus GN=Cryz PE=1 SV=1	+		1074	11		1.00869	1.14818	0.983887	1.08243	0.945234	1.04771	1.11618	1.32342	0.946009	1.04499		Cryz (#11)		1.21987	0.172468
Q921W4	Cryzl1	Cryzl1 (#10)	Quinone oxidoreductase-like protein 1 OS=Mus musculus GN=Cryzl1 PE=1 SV=1			3728	10		0.895252	1.06724	1.08864	1.21145	1.08091	1.29722	0.959491	1.02125	0.975715	1.09453		Cryzl1 (#10)		1.24584	0.185338
Q9CZU6	Cs	Cs (#114)	Citrate synthase, mitochondrial OS=Mus musculus GN=Cs PE=1 SV=1	+		241	114		0.971177	1.03468	0.997543	1.04669	0.990676	1.05668	1.0074	1.04106	1.0332	1.09021		Cs (#114)		2.29052	0.0757422
Q91YQ3	Csdc2	Csdc2 (#3)	Cold shock domain-containing protein C2 OS=Mus musculus GN=Csdc2 PE=1 SV=2			2029	3		1.06281	1.04998	1.00603	0.956257	0.943745	0.942364	1.03776	0.864718	0.949652	0.909397		Csdc2 (#3)		0.729465	-0.0837001
Q91W50	Csde1	Csde1 (#29)	Cold shock domain-containing protein E1 OS=Mus musculus GN=Csde1 PE=1 SV=1			1248	29		0.883739	1.00581	1.08914	1.35004	1.04146	1.22999	0.948467	1.11974	1.03719	1.1884		Csde1 (#29)		1.49706	0.234469
Q9ERK4	Cse1l	Cse1l (#37)	Exportin-2 OS=Mus musculus GN=Cse1l PE=1 SV=1			54	37		0.936772	1.05302	1.04968	1.06661	1.06895	1.10861	0.952314	0.956952	0.992287	1.02047		Cse1l (#37)		0.535288	0.0583624
Q8BJQ9	Csgalnact1	Csgalnact1 (#1)	Chondroitin sulfate N-acetylgalactosaminyltransferase 1 OS=Mus musculus GN=Csgalnact1 PE=2 SV=1			1762	1		0.9352	1.1127	1.03435	1.19667	1.01373	1.13353	0.988208	1.13352	1.02852	1.13684		Csgalnact1 (#1)		3.28364	0.19291
P41241	Csk	Csk (#16)	Tyrosine-protein kinase CSK OS=Mus musculus GN=Csk PE=1 SV=2			3325	16		0.969364	0.995395	0.835074	0.942843	1.00866	0.831034	1.38084	0.935786	0.80606	0.838251		Csk (#16)		0.326444	-0.114184
Q923L3	Csmd1	Csmd1 (#21)	CUB and sushi domain-containing protein 1 OS=Mus musculus GN=Csmd1 PE=1 SV=2			1911	21		0.932413	0.974187	1.04359	1.06197	0.969828	1.05201	1.06607	1.07145	0.988101	1.02995		Csmd1 (#21)		0.614348	0.0545759
Q80T79	Csmd3	Csmd3 (#9)	CUB and sushi domain-containing protein 3 OS=Mus musculus GN=Csmd3 PE=1 SV=3			1911	9		1.04713	0.887544	0.989623	0.896874	1.00563	0.863444	0.917502	0.917107	1.04012	0.963307		Csmd3 (#9)		1.92284	-0.142349
Q8BK63	Csnk1a1	Csnk1a1 (#7)	Casein kinase I isoform alpha OS=Mus musculus GN=Csnk1a1 PE=1 SV=2			323	7		0.90615	0.887551	1.00154	1.1578	1.00711	0.888627	1.05476	1.00724	1.03044	1.03799		Csnk1a1 (#7)		0.0491235	-0.0114603
Q9DC28	Csnk1d	Csnk1d (#3)	Casein kinase I isoform delta OS=Mus musculus GN=Csnk1d PE=1 SV=2			1893	3		0.958851	1.1407	1.09282	1.21876	0.990848	1.14212	0.939618	1.00228	1.01787	1.06017		Csnk1d (#3)		1.39611	0.152957
Q9JMK2	Csnk1e	Csnk1e (#10)	Casein kinase I isoform epsilon OS=Mus musculus GN=Csnk1e PE=1 SV=2			1893	10		0.911344	0.716582	0.960481	0.741814	1.09676	0.842755	1.00612	0.955021	1.02529	0.860678		Csnk1e (#10)		1.81196	-0.285464
Q8BTH8	Csnk1g1	Csnk1g1 (#13)	Casein kinase I isoform gamma-1 OS=Mus musculus GN=Csnk1g1 PE=1 SV=2			1893	13		1.03511	0.997057	1.00051	0.926386	0.994729	0.95883	0.9617	0.91749	1.00796	0.961788		Csnk1g1 (#13)		1.47112	-0.070729
Q8BVP5	Csnk1g2	Csnk1g2 (#2)	Casein kinase I isoform gamma-2 OS=Mus musculus GN=Csnk1g2 PE=1 SV=1			1893	2		0.98531	0.896181	1.02058	0.95108	1.01082	0.954441	0.957178	0.92987	1.02612	0.962886		Csnk1g2 (#2)		2.06375	-0.0909693
Q8C4X2	Csnk1g3	Csnk1g3 (#6)	Casein kinase I isoform gamma-3 OS=Mus musculus GN=Csnk1g3 PE=1 SV=2			1893	6		1.00695	0.952803	1.05016	0.84777	0.95353	0.855378	1.00561	0.82923	0.983749	0.843324		Csnk1g3 (#6)		2.73242	-0.209151
Q60737	Csnk2a1	Csnk2a1 (#34)	Casein kinase II subunit alpha OS=Mus musculus GN=Csnk2a1 PE=1 SV=2			1486	34		0.972807	0.877698	0.977042	0.845989	1.0278	0.91305	0.989087	0.873306	1.03327	0.951275		Csnk2a1 (#34)		2.65416	-0.165178
O54833	Csnk2a2	Csnk2a2 (#22)	Casein kinase II subunit alpha' OS=Mus musculus GN=Csnk2a2 PE=1 SV=1			1486	22		0.966386	1.00873	1.04588	1.04684	1.0168	1.06543	0.993052	1.02526	0.97789	1.03176		Csnk2a2 (#22)		1.11548	0.0508033
P67871	Csnk2b	Csnk2b (#16)	Casein kinase II subunit beta OS=Mus musculus GN=Csnk2b PE=1 SV=1			2525	16		0.954526	0.990684	1.05852	1.08052	1.04063	1.15205	0.886178	0.960468	1.06015	1.09839		Csnk2b (#16)		0.534596	0.0794648
Q8VHY0	Cspg4	Cspg4 (#45)	Chondroitin sulfate proteoglycan 4 OS=Mus musculus GN=Cspg4 PE=1 SV=3			1233	45		1.02946	1.03679	1.05095	1.09761	0.997681	1.09244	0.941639	0.977663	0.980273	1.06376		Cspg4 (#45)		0.977333	0.0751777
Q71M36	Cspg5	Cspg5 (#26)	Chondroitin sulfate proteoglycan 5 OS=Mus musculus GN=Cspg5 PE=1 SV=2			2530	26		0.872956	0.587243	1.05157	0.846338	1.03069	0.826814	1.01863	0.783052	1.02616	0.832271		Cspg5 (#26)		1.8324	-0.376947
P97315	Csrp1	Csrp1 (#6)	Cysteine and glycine-rich protein 1 OS=Mus musculus GN=Csrp1 PE=1 SV=3			2555	6		0.977217	0.783773	0.936811	0.879784	0.919683	0.781292	1.08504	1.05639	1.08125	1.0047		Csrp1 (#6)		0.759913	-0.157732
P50462	Csrp3	Csrp3 (#2)	Cysteine and glycine-rich protein 3 OS=Mus musculus GN=Csrp3 PE=1 SV=1			2555	2		1.08764	1.3174	1.05676	1.29051	0.832004	1.07937	1.08765	1.2696	0.935949	1.16908		Csrp3 (#2)		1.83781	0.296868
P21460	Cst3	Cst3 (#6)	Cystatin-C OS=Mus musculus GN=Cst3 PE=1 SV=2			1472	6		1.06353	1.37912	1.1435	1.2556	0.955605	1.32961	0.88831	1.35236	0.949055	1.19556		Cst3 (#6)		2.75539	0.385158
Q62426	Cstb	Cstb (#4)	Cystatin-B OS=Mus musculus GN=Cstb PE=1 SV=1			3778	4		1.06722	0.81024	0.973613	0.610576	0.874149	0.717926	1.14784	0.602701	0.937183	0.66925		Cstb (#4)		3.09807	-0.553969
Q99LC2	Cstf1	Cstf1 (#1)	Cleavage stimulation factor subunit 1 OS=Mus musculus GN=Cstf1 PE=1 SV=1			4752	1		0.935498	1.13404	1.0527	1.17372	0.990734	1.23364	1.02092	1.12553	1.00015	1.11424		Cstf1 (#1)		3.18425	0.209517
Q8BIQ5	Cstf2	Cstf2 (#2)	Cleavage stimulation factor subunit 2 OS=Mus musculus GN=Cstf2 PE=1 SV=2			735	2		0.968241	1.44547	0.913999	1.09303	1.04578	1.32968	1.14067	1.09336	0.931308	1.05623		Cstf2 (#2)		1.3259	0.260627
Q8C7E9	Cstf2t	Cstf2t (#5)	Cleavage stimulation factor subunit 2 tau variant OS=Mus musculus GN=Cstf2t PE=1 SV=2			735	5		1.08276	1.54109	0.972276	1.14471	0.992454	1.32474	1.0917	1.24471	0.860806	1.24337		Cstf2t (#5)		2.36614	0.376227
Q99LI7	Cstf3	Cstf3 (#3)	Cleavage stimulation factor subunit 3 OS=Mus musculus GN=Cstf3 PE=1 SV=1			3887	3		0.994847	1.28517	0.959934	1.17592	1.04919	1.17822	1.07339	1.17082	0.922635	1.19323		Cstf3 (#3)		3.02583	0.265179
O88712	Ctbp1	Ctbp1 (#14)	C-terminal-binding protein 1 OS=Mus musculus GN=Ctbp1 PE=1 SV=2			910	14		1.02837	1.54349	0.967254	1.41971	0.960611	1.54301	1.05759	1.46845	0.986173	1.29992		Ctbp1 (#14)		4.45987	0.539041
P56546	Ctbp2	Ctbp2 (#8)	C-terminal-binding protein 2 OS=Mus musculus GN=Ctbp2 PE=1 SV=2			910	8		1.01164	1.09597	1.0531	1.0194	1.0212	1.15259	0.936793	0.903348	0.977265	1.0577		Ctbp2 (#8)		0.406291	0.0609728
Q5SUQ9	Ctc1	Ctc1 (#2)	CST complex subunit CTC1 OS=Mus musculus GN=Ctc1 PE=1 SV=2			4730	2		1.05395	1.2167	1.07375	1.16628	0.98021	1.16591	0.877565	0.88957	1.01453	1.08882		Ctc1 (#2)		0.725414	0.139655
Q7TSG2	Ctdp1	Ctdp1 (#2)	RNA polymerase II subunit A C-terminal domain phosphatase OS=Mus musculus GN=Ctdp1 PE=1 SV=1			3923	2		1.06071	1.4637	0.946806	1.17647	1.0401	1.32128	0.972746	1.26158	0.979637	1.18044		Ctdp1 (#2)		2.77342	0.353445
Q8VCN5	Cth	Cth (#1)	Cystathionine gamma-lyase OS=Mus musculus GN=Cth PE=1 SV=1			2196	1		1.01209	1.35308	0.985245	1.32978	1.07214	1.44804	1.01464	1.2258	0.915876	1.31672		Cth (#1)		4.27528	0.416323
Q6PEE2	Ctif	Ctif (#3)	CBP80/20-dependent translation initiation factor OS=Mus musculus GN=Ctif PE=1 SV=2			1950	3		1.02844	1.06514	0.959615	1.01374	0.981833	1.19648	1.00255	0.909403	1.02756	0.995288		Ctif (#3)		0.274165	0.0456543
P26231	Ctnna1	Ctnna1 (#20)	Catenin alpha-1 OS=Mus musculus GN=Ctnna1 PE=1 SV=1			1252	20		1.09916	1.18021	1.02026	0.929692	0.933717	0.968907	1.05169	1.19359	0.895181	0.957827		Ctnna1 (#20)		0.261414	0.0604213
Q61301	Ctnna2	Ctnna2 (#82)	Catenin alpha-2 OS=Mus musculus GN=Ctnna2 PE=1 SV=3			1252	82		1.17082	1.05639	0.864885	0.795266	0.935035	0.822673	1.05216	1.03164	0.977107	0.889745		Ctnna2 (#82)		0.520167	-0.123535
Q02248	Ctnnb1	Ctnnb1 (#64)	Catenin beta-1 OS=Mus musculus GN=Ctnnb1 PE=1 SV=1			264	64		0.991775	0.881109	1.00264	0.896937	0.993507	0.86866	0.979307	0.919967	1.03277	0.974409		Ctnnb1 (#64)		2.24599	-0.139852
Q9JJN6	Ctnnbip1	Ctnnbip1 (#2)	Beta-catenin-interacting protein 1 OS=Mus musculus GN=Ctnnbip1 PE=1 SV=1			4940	2		1.00069	0.884957	0.99275	0.874171	0.964156	0.871718	1.03661	1.00091	1.0058	0.938989		Ctnnbip1 (#2)		1.63487	-0.13119
Q9CWL8	Ctnnbl1	Ctnnbl1 (#3)	Beta-catenin-like protein 1 OS=Mus musculus GN=Ctnnbl1 PE=1 SV=1			3883	3		0.873983	0.916754	1.09961	1.08792	1.01858	1.14922	1.06707	1.05402	0.940752	0.990542		Ctnnbl1 (#3)		0.291089	0.0568517
P30999	Ctnnd1	Ctnnd1 (#49)	Catenin delta-1 OS=Mus musculus GN=Ctnnd1 PE=1 SV=2			1652	49		1.13175	1.85903	0.960288	1.27167	0.992442	1.32602	0.912455	1.35059	1.00307	1.26821		Ctnnd1 (#49)		2.22837	0.488672
O35927	Ctnnd2	Ctnnd2 (#67)	Catenin delta-2 OS=Mus musculus GN=Ctnnd2 PE=1 SV=1			33	67		0.958051	0.878609	1.01499	0.904489	0.98383	0.932181	1.01736	1.01352	1.02578	0.991848		Ctnnd2 (#67)		0.999318	-0.0845895
P70698	Ctps1	Ctps1 (#15)	CTP synthase 1 OS=Mus musculus GN=Ctps1 PE=1 SV=2			2514	15		0.992272	0.82461	0.983208	0.819282	0.941265	0.845953	1.08	1.01056	1.00325	0.925682		Ctps1 (#15)		1.46227	-0.179232
P70303	Ctps2	Ctps2 (#12)	CTP synthase 2 OS=Mus musculus GN=Ctps2 PE=1 SV=1			2514	12		0.978442	0.981476	1.02184	1.07798	0.963633	1.05018	0.990922	1.02337	1.04517	1.04497		Ctps2 (#12)		0.843874	0.0503858
P16675	Ctsa	Ctsa (#3)	Lysosomal protective protein OS=Mus musculus GN=Ctsa PE=1 SV=1			1556	3		0.939274	0.957932	1.0411	1.02899	0.996642	1.03997	1.00835	1.07308	1.01463	1.03315		Ctsa (#3)		0.479482	0.0377479
P10605	Ctsb	Ctsb (#15)	Cathepsin B OS=Mus musculus GN=Ctsb PE=1 SV=2			3069	15		1.02715	1.51308	1.06262	1.02808	0.914241	1.1968	1.09901	1.16583	0.896975	1.1426		Ctsb (#15)		1.34564	0.266804
P18242	Ctsd	Ctsd (#8)	Cathepsin D OS=Mus musculus GN=Ctsd PE=1 SV=1			3035	8		0.910276	1.16326	1.23316	0.97592	0.884604	0.986478	0.945983	0.982855	1.02598	1.07224		Ctsd (#8)		0.239592	0.058465
Q9R013	Ctsf	Ctsf (#1)	Cathepsin F OS=Mus musculus GN=Ctsf PE=1 SV=1			5173	1		0.955707	1.21103	1.19388	1.08343	0.866637	0.971297	0.967716	1.01345	1.01606	1.10965		Ctsf (#1)		0.570303	0.111954
P06797	Ctsl	Ctsl (#4)	Cathepsin L1 OS=Mus musculus GN=Ctsl PE=1 SV=2			3710	4		1.09965	1.06934	1.1053	0.717694	0.935526	0.52512	0.881808	0.958887	0.977724	0.757044		Ctsl (#4)		0.90232	-0.348919
Q9WUU7	Ctsz	Ctsz (#1)	Cathepsin Z OS=Mus musculus GN=Ctsz PE=1 SV=1			5292	1		0.98963	1.14179	1.17689	1.0749	0.913855	0.877055	0.865515	1.06061	1.05411	1.02162		Ctsz (#1)		0.211643	0.0528711
Q60598	Cttn	Cttn (#36)	Src substrate cortactin OS=Mus musculus GN=Cttn PE=1 SV=2			2026	36		0.914502	1.23173	1.10485	0.861575	1.02475	1.16651	1.01117	1.2295	0.944734	1.06938		Cttn (#36)		0.636969	0.143718
B9EJA2	Cttnbp2	Cttnbp2 (#26)	Cortactin-binding protein 2 OS=Mus musculus GN=Cttnbp2 PE=1 SV=2			555	26		0.981706	0.814654	1.1138	0.925419	1.0041	0.84011	0.953133	0.932113	0.947264	0.865665		Cttnbp2 (#26)		1.99275	-0.191159
Q99LJ0	Cttnbp2nl	Cttnbp2nl (#17)	CTTNBP2 N-terminal-like protein OS=Mus musculus GN=Cttnbp2nl PE=1 SV=1			555	17		1.09414	0.919832	0.972731	0.875538	1.00914	0.86116	0.916289	0.86653	1.00771	0.895452		Cttnbp2nl (#17)		2.00701	-0.176386
Q99J10	Ctu1	Ctu1 (#4)	Cytoplasmic tRNA 2-thiolation protein 1 OS=Mus musculus GN=Ctu1 PE=2 SV=1	+		3871	4		0.997032	0.937848	1.02857	1.0275	0.999833	1.00205	0.963846	1.00987	1.01072	0.99372		Ctu1 (#4)		0.121357	-0.00875226
Q3U308	Ctu2	Ctu2 (#3)	Cytoplasmic tRNA 2-thiolation protein 2 OS=Mus musculus GN=Ctu2 PE=1 SV=1			466	3		0.985847	1.03336	1.0245	1.09585	1.11553	1.19644	0.911945	0.959605	0.962174	1.13047		Ctu2 (#3)		0.804492	0.114418
Q8K129	Ctxn1	Ctxn1 (#2)	Cortexin-1 OS=Mus musculus GN=Ctxn1 PE=3 SV=1			4334	2		0.964217	1.08788	0.990551	1.13918	1.04185	1.28787	0.966111	1.14366	1.03727	1.25761		Ctxn1 (#2)		2.44494	0.240581
Q8R3V6	Cuedc1	Cuedc1 (#1)	CUE domain-containing protein 1 OS=Mus musculus GN=Cuedc1 PE=2 SV=2			4856	1		0.988934	1.08371	0.678935	0.717653	1.08291	0.932001	1.28682	1.0657	0.962393	0.673403		Cuedc1 (#1)		0.329339	-0.15833
Q9CXX9	Cuedc2	Cuedc2 (#2)	CUE domain-containing protein 2 OS=Mus musculus GN=Cuedc2 PE=1 SV=1			4246	2		1.08072	0.985046	0.947929	0.781749	0.979958	0.733059	0.996588	0.98047	0.994805	0.828567		Cuedc2 (#2)		1.23262	-0.223582
Q9WTX6	Cul1	Cul1 (#29)	Cullin-1 OS=Mus musculus GN=Cul1 PE=1 SV=1			1107	29		1.0505	0.942318	0.985291	0.950107	0.945679	0.963718	1.05728	0.943979	0.961251	0.950695		Cul1 (#29)		1.03272	-0.0722901
Q9D4H8	Cul2	Cul2 (#42)	Cullin-2 OS=Mus musculus GN=Cul2 PE=1 SV=2		+	1684	42		0.947478	0.994731	1.0303	1.04668	1.03036	1.04279	1.00462	1.00194	0.987234	1.00936		Cul2 (#42)		0.465898	0.0276804
Q9JLV5	Cul3	Cul3 (#42)	Cullin-3 OS=Mus musculus GN=Cul3 PE=1 SV=1			966	42		0.903451	1.04675	1.02287	1.13511	1.07364	1.23489	1.01168	1.10504	0.988356	1.15965		Cul3 (#42)		1.93038	0.184479
Q3TCH7	Cul4a	Cul4a (#14)	Cullin-4A OS=Mus musculus GN=Cul4a PE=1 SV=1			1563	14		0.99428	1.04129	1.01071	1.04756	1.017	1.04178	0.943235	1.0135	1.03478	1.05257		Cul4a (#14)		1.16336	0.0562615
A2A432	Cul4b	Cul4b (#18)	Cullin-4B OS=Mus musculus GN=Cul4b PE=1 SV=1			1563	18		0.974043	1.14141	0.999129	1.07498	1.04064	1.11863	0.998576	1.05238	0.987614	1.01913		Cul4b (#18)		1.82299	0.111926
Q9D5V5	Cul5	Cul5 (#29)	Cullin-5 OS=Mus musculus GN=Cul5 PE=1 SV=3			2393	29		0.983914	1.12418	0.98864	1.07122	1.0086	1.05358	0.98885	1.08029	1.03	1.082		Cul5 (#29)		3.30628	0.113921
Q8VE73	Cul7	Cul7 (#4)	Cullin-7 OS=Mus musculus GN=Cul7 PE=1 SV=2			4395	4		0.99427	1.08021	0.996576	1.06274	1.00957	1.10622	0.978356	1.05841	1.02123	1.08468		Cul7 (#4)		3.94795	0.108934
Q80TT8	Cul9	Cul9 (#3)	Cullin-9 OS=Mus musculus GN=Cul9 PE=1 SV=2			3983	3		0.987922	0.977779	0.949383	0.904881	0.99	0.978663	1.14461	0.91687	0.928084	0.921314		Cul9 (#3)		0.71904	-0.0862798
Q9CQ89	Cuta	Cuta (#2)	Protein CutA OS=Mus musculus GN=Cuta PE=1 SV=3			4259	2		1.03879	0.915538	1.01662	0.982528	0.964067	0.935153	0.983239	0.929549	0.997286	0.927555		Cuta (#2)		2.1522	-0.0921874
P70403	Cux1	Cux1 (#11)	Protein CASP OS=Mus musculus GN=Cux1 PE=1 SV=2			1060	11		1.09693	1.04612	0.974273	1.05919	0.927908	1.19708	1.13218	0.843009	0.868706	1.03896		Cux1 (#11)		0.183546	0.0504668
O35188	Cx3cl1	Cx3cl1 (#5)	Fractalkine OS=Mus musculus GN=Cx3cl1 PE=1 SV=3			2480	5		1.01341	0.85306	0.951218	0.772831	1.01796	0.7714	1.00959	1.00036	1.00782	0.910411		Cx3cl1 (#5)		1.46381	-0.221631
P97792	Cxadr	Cxadr (#55)	Coxsackievirus and adenovirus receptor homolog OS=Mus musculus GN=Cxadr PE=1 SV=1			1419	55		1.0014	0.515783	1.00211	0.528478	1.01321	0.514528	0.94395	0.502826	1.03933	0.586362		Cxadr (#55)		6.36911	-0.918472
Q60720	Cyb561	Cyb561 (#1)	Cytochrome b561 OS=Mus musculus GN=Cyb561 PE=1 SV=2			5105	1		0.968361	0.911816	1.01226	1.00047	0.936575	0.929748	1.03842	1.03121	1.04438	1.06653		Cyb561 (#1)		0.135675	-0.018808
P56395	Cyb5a	Cyb5a (#9)	Cytochrome b5 OS=Mus musculus GN=Cyb5a PE=1 SV=2	+		3749	9		1.03242	0.959872	1.0464	0.880487	0.859197	0.817651	1.12032	1.09525	0.941666	0.835553		Cyb5a (#9)		0.600502	-0.126162
Q9CQX2	Cyb5b	Cyb5b (#27)	Cytochrome b5 type B OS=Mus musculus GN=Cyb5b PE=1 SV=1	+	+	4023	27		0.992232	1.00021	0.91633	0.962534	1.00228	1.0101	1.13287	1.14613	0.956286	0.957667		Cyb5b (#27)		0.122471	0.022521
Q5SSH8	Cyb5d2	Cyb5d2 (#2)	Neuferricin OS=Mus musculus GN=Cyb5d2 PE=1 SV=1			4731	2		0.971332	1.03625	1.00223	0.953297	1.02403	1.0915	1.03313	1.03968	0.969278	0.972938		Cyb5d2 (#2)		0.262113	0.0255469
Q9DB73	Cyb5r1	Cyb5r1 (#19)	NADH-cytochrome b5 reductase 1 OS=Mus musculus GN=Cyb5r1 PE=1 SV=1	+		2853	19		1.08127	1.00207	0.952856	0.790104	0.994245	0.925108	1.0216	0.902754	0.950025	0.983723		Cyb5r1 (#19)		0.895136	-0.122417
Q9DCN2	Cyb5r3	Cyb5r3 (#60)	NADH-cytochrome b5 reductase 3 OS=Mus musculus GN=Cyb5r3 PE=1 SV=3	+	+	1835	60		0.973327	0.908735	0.932726	0.893535	1.02629	1.00643	1.00621	1.07307	1.06145	1.08044		Cyb5r3 (#60)		0.0770299	-0.0141554
Q3TDX8	Cyb5r4	Cyb5r4 (#3)	Cytochrome b5 reductase 4 OS=Mus musculus GN=Cyb5r4 PE=2 SV=3			4211	3		0.948034	0.89917	1.03948	0.999213	1.04432	0.989418	0.994343	0.865136	0.973826	0.921615		Cyb5r4 (#3)		1.09305	-0.0983132
Q9D0M3	Cyc1	Cyc1 (#44)	Cytochrome c1, heme protein, mitochondrial OS=Mus musculus GN=Cyc1 PE=1 SV=1	+	+	277	44		0.883312	1.10229	0.973216	1.12397	1.03343	1.22234	1.09175	1.14403	1.01829	1.169		Cyc1 (#44)		1.93894	0.207215
P62897	Cycs	Cycs (#17)	Cytochrome c, somatic OS=Mus musculus GN=Cycs PE=1 SV=2	+	+	578	17		1.0607	1.01852	0.961874	0.802071	0.937885	0.78288	1.06479	0.869777	0.974757	0.884707		Cycs (#17)		1.43621	-0.202593
Q7TMB8	Cyfip1	Cyfip1 (#49)	Cytoplasmic FMR1-interacting protein 1 OS=Mus musculus GN=Cyfip1 PE=1 SV=1			1604	49		1.21566	1.11119	1.02184	0.855151	0.875002	0.83408	0.976491	0.835384	0.911013	0.733366		Cyfip1 (#49)		0.79321	-0.198749
Q5SQX6	Cyfip2	Cyfip2 (#69)	Cytoplasmic FMR1-interacting protein 2 OS=Mus musculus GN=Cyfip2 PE=1 SV=2			1604	69		1.02194	0.994989	1.01556	1.00409	1.00818	0.979448	0.967284	0.976891	0.987044	0.963422		Cyfip2 (#69)		0.63531	-0.0234666
Q9CX80	Cygb	Cygb (#4)	Cytoglobin OS=Mus musculus GN=Cygb PE=1 SV=1			2365	4		1.0067	1.04123	1.00495	1.06038	1.02317	1.06879	0.962753	1.0484	1.00244	1.0226		Cygb (#4)		2.18199	0.0681525
Q80TQ2	Cyld	Cyld (#13)	Ubiquitin carboxyl-terminal hydrolase CYLD OS=Mus musculus GN=Cyld PE=1 SV=2			817	13		0.877509	0.881971	0.901647	0.8729	1.03866	0.916595	1.13304	1.05526	1.04914	0.895439		Cyld (#13)		0.62035	-0.110188
Q8BKE6	Cyp20a1	Cyp20a1 (#7)	Cytochrome P450 20A1 OS=Mus musculus GN=Cyp20a1 PE=1 SV=1			3384	7		1.03422	0.934855	0.992944	0.897904	1.04701	0.992874	0.956689	0.90714	0.969134	0.92351		Cyp20a1 (#7)		1.67183	-0.102754
Q9WVK8	Cyp46a1	Cyp46a1 (#26)	Cholesterol 24-hydroxylase OS=Mus musculus GN=Cyp46a1 PE=1 SV=1			129	26		1.14581	1.03188	0.869232	0.735643	0.906872	0.648791	1.18692	0.781817	0.891167	0.643794		Cyp46a1 (#26)		1.39649	-0.389277
O88833	Cyp4a10	Cyp4a10 (#1)	Cytochrome P450 4A10 OS=Mus musculus GN=Cyp4a10 PE=2 SV=2			5039	1		0.965651	0.838816	0.965088	0.885606	1.04925	0.90734	1.02228	0.977006	0.997733	0.903357		Cyp4a10 (#1)		2.00244	-0.149098
Q6A152	Cyp4x1	Cyp4x1 (#4)	Cytochrome P450 4X1 OS=Mus musculus GN=Cyp4x1 PE=1 SV=1			982	4		0.922918	0.984674	0.998089	1.06677	0.909232	0.953786	1.04889	1.17404	1.12087	0.966164		Cyp4x1 (#4)		0.209084	0.0413594
Q8K0C4	Cyp51a1	Cyp51a1 (#18)	Lanosterol 14-alpha demethylase OS=Mus musculus GN=Cyp51a1 PE=1 SV=1			2267	18		0.922355	0.903772	1.01509	0.959747	1.04783	0.977735	0.985757	0.933554	1.02896	1.02107		Cyp51a1 (#18)		0.679298	-0.0599493
Q8K353	Cystm1	Cystm1 (#2)	Cysteine-rich and transmembrane domain-containing protein 1 OS=Mus musculus GN=Cystm1 PE=1 SV=1			5261	2		0.736777	0.622938	1.13148	0.932224	1.0676	0.856131	1.08262	0.779493	0.981523	0.765422		Cystm1 (#2)		1.26706	-0.334551
Q9QX11	Cyth1	Cyth1 (#3)	Cytohesin-1 OS=Mus musculus GN=Cyth1 PE=1 SV=2			959	3		0.951374	0.855011	0.909109	0.999957	1.23714	1.14147	0.910135	0.948681	0.992239	1.00924		Cyth1 (#3)		0.0314984	-0.00968412
P63034	Cyth2	Cyth2 (#19)	Cytohesin-2 OS=Mus musculus GN=Cyth2 PE=1 SV=2			959	19		0.983564	1.02618	1.01445	1.07271	0.977908	1.01178	1.01332	1.02432	1.01077	0.973372		Cyth2 (#19)		0.563175	0.0304159
O08967	Cyth3	Cyth3 (#6)	Cytohesin-3 OS=Mus musculus GN=Cyth3 PE=1 SV=1			959	6		1.0095	0.999309	1.03962	1.00735	0.972898	1.01605	0.964278	1.03688	1.0137	0.999209		Cyth3 (#6)		0.328168	0.0172881
Q9D172	D10Jhu81e	D10Jhu81e (#25)	ES1 protein homolog, mitochondrial OS=Mus musculus GN=D10Jhu81e PE=1 SV=1	+		4212	25		1.11235	1.10913	1.02418	0.940648	0.886866	0.980293	0.989741	1.04246	0.986866	0.927554		D10Jhu81e (#25)		0.00285749	0.000604413
Q9Z1R4	D17h6s53e	D17h6s53e (#1)	Uncharacterized protein C6orf47 homolog OS=Mus musculus GN=D17h6s53e PE=1 SV=1			584	1		1.0499	1.14572	1.0434	1.03526	0.952718	1.10193	1.01764	0.955031	0.93635	0.944079		D17h6s53e (#1)		0.322931	0.0489756
Q91YN0	D6Wsu163e	D6Wsu163e (#6)	Protein C12orf4 homolog OS=Mus musculus GN=D6Wsu163e PE=1 SV=1			594	6		1.11137	0.867597	1.02733	0.755395	0.9583	0.908237	0.947466	0.966038	0.955529	0.857516		D6Wsu163e (#6)		1.56793	-0.201277
Q8BPM0	Daam1	Daam1 (#27)	Disheveled-associated activator of morphogenesis 1 OS=Mus musculus GN=Daam1 PE=1 SV=4			1253	27		1.02249	0.986621	1.04391	0.917703	0.995775	0.934544	0.925096	0.860083	1.01272	0.952009		Daam1 (#27)		1.33406	-0.10466
Q80U19	Daam2	Daam2 (#2)	Disheveled-associated activator of morphogenesis 2 OS=Mus musculus GN=Daam2 PE=1 SV=4			1253	2		0.989819	0.87509	1.00438	0.940198	0.981831	0.974369	1.00142	0.935346	1.02255	0.987894		Daam2 (#2)		1.35567	-0.0864452
P97318	Dab1	Dab1 (#3)	Disabled homolog 1 OS=Mus musculus GN=Dab1 PE=1 SV=2			2753	3		1.02031	1.14485	0.974969	1.21178	1.05081	1.22164	0.929819	1.22752	1.02409	1.16794		Dab1 (#3)		3.59538	0.257501
Q3UHC7	Dab2ip	Dab2ip (#33)	Disabled homolog 2-interacting protein OS=Mus musculus GN=Dab2ip PE=1 SV=1			300	33		0.948614	0.975627	0.919931	0.869762	0.979292	0.907815	1.11453	1.20062	1.03763	1.10684		Dab2ip (#33)		0.035085	0.0101511
Q0PHV7	Dact3	Dact3 (#3)	Dapper homolog 3 OS=Mus musculus GN=Dact3 PE=1 SV=1			985	3		0.962912	0.89653	1.04727	1.08387	0.999241	1.03132	0.96339	1.02944	1.02718	1.03254		Dact3 (#3)		0.138358	0.0190493
P61804	Dad1	Dad1 (#4)	Dolichyl-diphosphooligosaccharide--protein glycosyltransferase subunit DAD1 OS=Mus musculus GN=Dad1 PE=1 SV=3			535	4		1.10182	0.930297	0.967565	0.830415	0.961513	0.929917	0.961958	0.968758	1.00715	1.04549		Dad1 (#4)		0.672174	-0.089758
Q62165	Dag1	Dag1 (#7)	Dystroglycan OS=Mus musculus GN=Dag1 PE=1 SV=4			1658	7		1.04677	1.02011	0.992267	0.949789	0.980968	0.891765	1.01554	0.942184	0.964449	0.940759		Dag1 (#7)		1.10102	-0.0763868
Q6WQJ1	Dagla	Dagla (#10)	Sn1-specific diacylglycerol lipase alpha OS=Mus musculus GN=Dagla PE=1 SV=2			957	10		0.965693	0.799538	0.964085	0.863025	0.950183	0.862353	1.04153	1.01969	1.07851	0.988744		Dagla (#10)		1.00053	-0.145606
Q91WC9	Daglb	Daglb (#3)	Sn1-specific diacylglycerol lipase beta OS=Mus musculus GN=Daglb PE=1 SV=2			2426	3		1.02045	0.914752	0.95697	0.85939	0.971424	0.860223	1.00134	0.978243	1.04982	0.964699		Daglb (#3)		1.54105	-0.128791
Q9ER88	Dap3	Dap3 (#9)	28S ribosomal protein S29, mitochondrial OS=Mus musculus GN=Dap3 PE=1 SV=1	+		3935	9		0.963625	0.938015	0.981768	1.02415	0.963654	1.15542	1.0075	1.07979	1.08345	1.11582		Dap3 (#9)		0.678745	0.0852738
Q80YE7	Dapk1	Dapk1 (#3)	Death-associated protein kinase 1 OS=Mus musculus GN=Dapk1 PE=1 SV=3			2791	3		1.07932	0.98491	0.952901	0.806225	0.927716	0.795466	1.09816	0.889277	0.941901	0.802873		Dapk1 (#3)		1.6629	-0.225975
O54784	Dapk3	Dapk3 (#2)	Death-associated protein kinase 3 OS=Mus musculus GN=Dapk3 PE=1 SV=1			3798	2		1.02429	0.977163	1.02635	0.885583	0.990174	0.944374	1.04469	0.990192	0.914503	0.885312		Dapk3 (#2)		1.0642	-0.0946372
Q922B2	Dars	Dars (#52)	Aspartate--tRNA ligase, cytoplasmic OS=Mus musculus GN=Dars PE=1 SV=2			2444	52		1.08778	1.03288	0.989033	0.872491	1.03988	1.0956	0.941071	0.956754	0.942235	0.968546		Dars (#52)		0.128725	-0.0233404
Q8BIP0	Dars2	Dars2 (#7)	Aspartate--tRNA ligase, mitochondrial OS=Mus musculus GN=Dars2 PE=1 SV=1	+		3361	7		0.931079	1.12284	1.02703	1.07988	0.9974	1.09028	1.07212	1.14055	0.972371	1.09335		Dars2 (#7)		2.00387	0.14589
Q9JII5	Dazap1	Dazap1 (#3)	DAZ-associated protein 1 OS=Mus musculus GN=Dazap1 PE=1 SV=2			4192	3		1.07204	1.02702	0.982978	0.944754	0.990706	1.02217	1.04284	0.8686	0.911436	0.878425		Dazap1 (#3)		0.571889	-0.0781972
P31786	Dbi	Dbi (#17)	Acyl-CoA-binding protein OS=Mus musculus GN=Dbi PE=1 SV=2	+		1434	17		1.0806	1.54745	1.08257	1.09627	0.940265	1.04086	0.905845	0.930906	0.990719	1.09212		Dbi (#17)		0.60455	0.172559
Q9QXS6	Dbn1	Dbn1 (#82)	Drebrin OS=Mus musculus GN=Dbn1 PE=1 SV=4			1471	82		0.948754	1.10256	1.0043	1.48127	1.04158	1.34926	1.10297	1.15539	0.9024	1.14891		Dbn1 (#82)		1.83959	0.31324
Q9CZ00	Dbndd1	Dbndd1 (#2)	Dysbindin domain-containing protein 1 OS=Mus musculus GN=Dbndd1 PE=1 SV=1			5249	2		1.07489	1.04421	1.01159	1.102	1.02676	1.05257	0.982887	1.04053	0.903863	0.981118		Dbndd1 (#2)		0.620952	0.0636146
Q62418	Dbnl	Dbnl (#30)	Drebrin-like protein OS=Mus musculus GN=Dbnl PE=1 SV=2			715	30		0.808659	0.83613	0.969759	1.20498	1.04343	1.0753	1.16579	1.16519	1.01236	1.06872		Dbnl (#30)		0.330739	0.0964659
P53395	Dbt	Dbt (#20)	Lipoamide acyltransferase component of branched-chain alpha-keto acid dehydrogenase complex, mitochondrial OS=Mus musculus GN=Dbt PE=1 SV=2	+		1951	20		0.910788	0.955046	1.08598	1.09679	1.00851	1.07536	1.00691	0.985842	0.987807	1.05162		Dbt (#20)		0.374801	0.0470285
Q9DC22	Dcaf6	Dcaf6 (#1)	DDB1- and CUL4-associated factor 6 OS=Mus musculus GN=Dcaf6 PE=1 SV=1			3688	1		1.18472	1.11176	0.909863	0.768014	0.942014	0.864255	1.03772	0.813068	0.925678	0.78693		Dcaf6 (#1)		0.912246	-0.209353
P61963	Dcaf7	Dcaf7 (#7)	DDB1- and CUL4-associated factor 7 OS=Mus musculus GN=Dcaf7 PE=1 SV=1			2991	7		0.869531	1.25112	1.13658	0.863476	1.21545	1.18687	0.92734	0.786626	0.851094	1.05544		Dcaf7 (#7)		0.0726412	0.0334285
Q8N7N5	Dcaf8	Dcaf8 (#3)	DDB1- and CUL4-associated factor 8 OS=Mus musculus GN=Dcaf8 PE=1 SV=1			4018	3		0.929146	1.04158	1.01815	1.0645	1.0355	1.19763	1.0473	1.05186	0.969912	1.08211		Dcaf8 (#3)		1.41324	0.120613
Q8BHC4	Dcakd	Dcakd (#15)	Dephospho-CoA kinase domain-containing protein OS=Mus musculus GN=Dcakd PE=1 SV=1	+		4469	15		1.16441	1.00429	0.930101	0.995924	0.976675	0.948355	1.01767	0.917478	0.911143	0.924342		Dcakd (#15)		0.358772	-0.0572006
Q91ZV3	Dcbld2	Dcbld2 (#1)	Discoidin, CUB and LCCL domain-containing protein 2 OS=Mus musculus GN=Dcbld2 PE=1 SV=1			5210	1		1.03495	0.896203	0.938925	0.74129	0.959662	0.802842	1.0878	0.87855	0.97866	0.797425		Dcbld2 (#1)		2.60851	-0.281945
P70211	Dcc	Dcc (#14)	Netrin receptor DCC OS=Mus musculus GN=Dcc PE=1 SV=2			1339	14		0.863442	0.535081	1.01853	0.965546	0.958422	0.885254	1.11719	1.14075	1.04241	0.937917		Dcc (#14)		0.455627	-0.200854
E9PVD3	Dchs1	Dchs1 (#6)	Protocadherin-16 OS=Mus musculus GN=Dchs1 PE=1 SV=1			836	6		0.872227	0.722284	1.03254	0.968487	0.994776	0.944008	1.02562	0.964337	1.07484	1.03339		Dchs1 (#6)		0.524531	-0.117146
Q9JLM8	Dclk1	Dclk1 (#75)	Serine/threonine-protein kinase DCLK1 OS=Mus musculus GN=Dclk1 PE=1 SV=1			802	75		0.990446	0.951377	0.94111	0.901211	0.982014	0.960432	1.10326	1.09779	0.983165	1.01925		Dclk1 (#75)		0.132721	-0.0215606
Q6PGN3	Dclk2	Dclk2 (#20)	Serine/threonine-protein kinase DCLK2 OS=Mus musculus GN=Dclk2 PE=1 SV=1			802	20		0.939196	0.977886	1.01811	1.12308	1.02175	1.16743	0.955426	1.08899	1.06553	1.17828		Dclk2 (#20)		1.36993	0.145201
Q91YD3	Dcp1a	Dcp1a (#3)	mRNA-decapping enzyme 1A OS=Mus musculus GN=Dcp1a PE=1 SV=1			4648	3		1.04818	0.979869	1.00362	0.958427	1.00069	0.964401	0.960158	0.964739	0.987346	0.970932		Dcp1a (#3)		1.07846	-0.0468631
Q9DAR7	Dcps	Dcps (#1)	m7GpppX diphosphatase OS=Mus musculus GN=Dcps PE=1 SV=1			2972	1		1.00474	1.0413	0.819765	0.834465	0.910683	0.860183	1.3392	1.14087	0.925615	1.03386		Dcps (#1)		0.0360957	-0.0153538
O08788	Dctn1	Dctn1 (#113)	Dynactin subunit 1 OS=Mus musculus GN=Dctn1 PE=1 SV=3			766	113		1.02616	1.87891	0.854002	1.63754	1.07722	1.77684	0.905216	1.35641	1.1374	1.56969		Dctn1 (#113)		3.67777	0.716409
Q99KJ8	Dctn2	Dctn2 (#44)	Dynactin subunit 2 OS=Mus musculus GN=Dctn2 PE=1 SV=3			2157	44		1.03556	1.01519	1.00699	1.00804	0.983049	1.01358	1.00001	1.00025	0.974391	0.98662		Dctn2 (#44)		0.159428	0.00706387
Q9Z0Y1	Dctn3	Dctn3 (#17)	Dynactin subunit 3 OS=Mus musculus GN=Dctn3 PE=1 SV=2			2164	17		1.04745	1.03811	1.00728	1.03714	1.01222	1.07683	1.00389	1.01567	0.929162	1.00862		Dctn3 (#17)		0.769189	0.0507396
Q8CBY8	Dctn4	Dctn4 (#19)	Dynactin subunit 4 OS=Mus musculus GN=Dctn4 PE=1 SV=1			1040	19		1.04986	1.02735	1.02943	1.00239	0.99562	1.00167	0.941697	0.969826	0.983388	0.964613		Dctn4 (#19)		0.107282	-0.00925602
Q9QZB9	Dctn5	Dctn5 (#8)	Dynactin subunit 5 OS=Mus musculus GN=Dctn5 PE=1 SV=1			4017	8		1.03296	1.00232	1.02111	1.07199	0.990202	1.02169	0.983199	0.984753	0.972531	0.980057		Dctn5 (#8)		0.243641	0.017055
Q9WUB4	Dctn6	Dctn6 (#7)	Dynactin subunit 6 OS=Mus musculus GN=Dctn6 PE=1 SV=1			4165	7		1.00098	1.01186	1.04892	1.05831	0.960496	1.03304	0.987899	1.00381	1.00171	1.01768		Dctn6 (#7)		0.725676	0.035872
Q9QY93	Dctpp1	Dctpp1 (#1)	dCTP pyrophosphatase 1 OS=Mus musculus GN=Dctpp1 PE=1 SV=1			3231	1		1.00867	1.1439	1.03991	1.13522	0.967041	1.1346	1.03171	1.12494	0.952671	1.10278		Dctpp1 (#1)		2.91541	0.174891
Q9QZ73	Dcun1d1	Dcun1d1 (#7)	DCN1-like protein 1 OS=Mus musculus GN=Dcun1d1 PE=1 SV=1			377	7		1.09688	0.88068	1.07155	1.18891	0.844889	1.05801	0.986244	1.10055	1.00043	1.19399		Dcun1d1 (#7)		0.516706	0.11422
Q8BZJ7	Dcun1d2	Dcun1d2 (#2)	DCN1-like protein 2 OS=Mus musculus GN=Dcun1d2 PE=1 SV=3			377	2		1.01747	1.20285	1.01656	1.20474	0.965816	1.14053	0.970363	1.1107	1.02979	1.13861		Dcun1d2 (#2)		3.88862	0.213235
Q8K0V2	Dcun1d3	Dcun1d3 (#2)	DCN1-like protein 3 OS=Mus musculus GN=Dcun1d3 PE=2 SV=1			1372	2		0.937633	1.08236	1.04569	1.17421	0.983792	1.17551	1.01154	1.04815	1.02135	1.12645		Dcun1d3 (#2)		2.31332	0.164757
O88809	Dcx	Dcx (#26)	Neuronal migration protein doublecortin OS=Mus musculus GN=Dcx PE=1 SV=1			802	26		1.02192	0.848784	1.00131	0.877594	0.966561	0.878243	1.01273	0.907897	0.997482	0.969491		Dcx (#26)		2.27345	-0.159005
Q9D9Z5	Dda1	Dda1 (#1)	DET1- and DDB1-associated protein 1 OS=Mus musculus GN=Dda1 PE=1 SV=1			3897	1		0.914386	1.01165	1.06378	1.15363	0.941155	1.15447	1.06556	1.21077	1.01512	1.16037		Dda1 (#1)		1.74405	0.186956
Q9CWS0	Ddah1	Ddah1 (#47)	N(G),N(G)-dimethylarginine dimethylaminohydrolase 1 OS=Mus musculus GN=Ddah1 PE=1 SV=3	+		1629	47		1.20742	1.60565	1.02852	1.71961	1.05052	1.6865	0.801911	1.42944	0.911631	1.47742		Ddah1 (#47)		3.0186	0.673234
Q99LD8	Ddah2	Ddah2 (#9)	N(G),N(G)-dimethylarginine dimethylaminohydrolase 2 OS=Mus musculus GN=Ddah2 PE=1 SV=1			1629	9		0.966028	1.06232	1.02861	1.18777	0.971101	1.13719	1.04272	1.13705	0.991541	1.11251		Ddah2 (#9)		2.96591	0.172688
Q3U1J4	Ddb1	Ddb1 (#43)	DNA damage-binding protein 1 OS=Mus musculus GN=Ddb1 PE=1 SV=2			2652	43		0.950848	0.995484	1.05905	1.11979	0.984729	1.16177	0.993662	1.12459	1.01171	1.11743		Ddb1 (#43)		1.74899	0.141426
Q80YA3	Ddhd1	Ddhd1 (#5)	Phospholipase DDHD1 OS=Mus musculus GN=Ddhd1 PE=1 SV=1			1897	5		0.972009	1.11094	1.00401	1.07259	1.03757	1.10911	0.973095	1.03037	1.01332	1.0655		Ddhd1 (#5)		2.38604	0.107842
Q80Y98	Ddhd2	Ddhd2 (#5)	Phospholipase DDHD2 OS=Mus musculus GN=Ddhd2 PE=1 SV=3			604	5		0.967159	1.02058	1.00182	1.07057	1.02195	1.19855	1.02803	1.02162	0.981038	1.08237		Ddhd2 (#5)		1.2023	0.107213
A2ADY9	Ddi2	Ddi2 (#4)	Protein DDI1 homolog 2 OS=Mus musculus GN=Ddi2 PE=1 SV=1			2998	4		1.026	1.2599	1.02405	1.12858	1.01215	1.22283	0.999449	1.20048	0.938354	1.11343		Ddi2 (#4)		3.24385	0.244105
Q80TS7	Ddn	Ddn (#2)	Dendrin OS=Mus musculus GN=Ddn PE=1 SV=3			322	2		0.918977	0.921658	0.991467	1.03474	1.04926	1.05917	1.00966	1.10504	1.03063	1.08454		Ddn (#2)		0.455806	0.0566354
O54734	Ddost	Ddost (#20)	Dolichyl-diphosphooligosaccharide--protein glycosyltransferase 48 kDa subunit OS=Mus musculus GN=Ddost PE=1 SV=2			1908	20		0.950712	0.546984	0.90022	0.577397	1.01231	0.61064	1.03648	0.659471	1.10028	0.69199		Ddost (#20)		4.54268	-0.697767
Q03146	Ddr1	Ddr1 (#7)	Epithelial discoidin domain-containing receptor 1 OS=Mus musculus GN=Ddr1 PE=2 SV=2			4001	7		0.978066	0.910284	0.948821	0.893495	1.05805	0.813969	1.03112	0.966422	0.983941	0.90143		Ddr1 (#7)		1.85859	-0.1577
Q80WW9	Ddrgk1	Ddrgk1 (#6)	DDRGK domain-containing protein 1 OS=Mus musculus GN=Ddrgk1 PE=1 SV=2			1	6		0.969215	0.782525	0.946896	0.762468	0.998635	0.811139	1.04815	0.881278	1.0371	0.861289		Ddrgk1 (#6)		3.27343	-0.287877
O35215	Ddt	Ddt (#8)	D-dopachrome decarboxylase OS=Mus musculus GN=Ddt PE=1 SV=3			3957	8		1.01376	0.856077	0.945405	0.780638	1.00172	0.853661	0.947594	0.938108	1.09153	0.922825		Ddt (#8)		1.94936	-0.20153
Q91VR5	Ddx1	Ddx1 (#28)	ATP-dependent RNA helicase DDX1 OS=Mus musculus GN=Ddx1 PE=1 SV=1			1569	28		0.9514	1.12912	0.900388	1.12339	1.14881	1.5084	1.08164	1.0683	0.917759	1.12589		Ddx1 (#28)		1.20528	0.247234
Q501J6	Ddx17	Ddx17 (#25)	Probable ATP-dependent RNA helicase DDX17 OS=Mus musculus GN=Ddx17 PE=1 SV=1			1867	25		1.03599	1.55681	0.98386	1.3146	1.03955	1.37647	0.998657	1.26803	0.941942	1.14906		Ddx17 (#25)		2.51919	0.408394
Q8K363	Ddx18	Ddx18 (#7)	ATP-dependent RNA helicase DDX18 OS=Mus musculus GN=Ddx18 PE=1 SV=1			515	7		0.941856	1.22481	0.966959	0.855103	1.04674	0.880572	1.09561	1.20092	0.948835	0.921441		Ddx18 (#7)		0.0238145	0.00847403
Q61655	Ddx19a	Ddx19a (#15)	ATP-dependent RNA helicase DDX19A OS=Mus musculus GN=Ddx19a PE=1 SV=2			325	15		0.993321	0.967599	0.965106	0.969049	0.959731	0.988379	1.05868	1.09686	1.02316	0.899403		Ddx19a (#15)		0.183563	-0.0248833
Q9JIK5	Ddx21	Ddx21 (#17)	Nucleolar RNA helicase 2 OS=Mus musculus GN=Ddx21 PE=1 SV=3			201	17		0.971693	0.999227	1.00909	1.04752	1.01947	1.15153	0.965119	0.999859	1.03463	1.05427		Ddx21 (#17)		0.825755	0.0696242
Q9QY15	Ddx25	Ddx25 (#3)	ATP-dependent RNA helicase DDX25 OS=Mus musculus GN=Ddx25 PE=1 SV=2			325	3		0.832832	0.656077	0.939321	0.548818	0.972699	0.498515	1.1307	0.86224	1.12445	0.771046		Ddx25 (#3)		1.9683	-0.603838
Q921N6	Ddx27	Ddx27 (#2)	Probable ATP-dependent RNA helicase DDX27 OS=Mus musculus GN=Ddx27 PE=1 SV=3			104	2		0.993534	1.06461	0.975972	1.1048	1.02969	1.11427	0.923881	1.11803	1.07692	1.09968		Ddx27 (#2)		1.77658	0.139558
Q9CWT6	Ddx28	Ddx28 (#2)	Probable ATP-dependent RNA helicase DDX28 OS=Mus musculus GN=Ddx28 PE=2 SV=2	+		4353	2		1.0605	0.880821	0.968583	0.655243	0.945659	0.742696	1.07988	0.918473	0.945378	0.880087		Ddx28 (#2)		1.5742	-0.303405
Q8VDW0	Ddx39a	Ddx39a (#1)	ATP-dependent RNA helicase DDX39A OS=Mus musculus GN=Ddx39a PE=1 SV=1			2347	1		1.02327	0.735036	0.935578	0.650112	1.00113	0.675158	1.08822	0.721982	0.951802	0.63672		Ddx39a (#1)		4.978	-0.548548
Q9Z1N5	Ddx39b	Ddx39b (#23)	Spliceosome RNA helicase Ddx39b OS=Mus musculus GN=Ddx39b PE=1 SV=1			2347	23		0.780423	0.930949	0.957158	0.769834	0.97601	0.777947	1.2477	0.944941	1.03871	0.804128		Ddx39b (#23)		0.946603	-0.231452
Q62167	Ddx3x	Ddx3x (#35)	ATP-dependent RNA helicase DDX3X OS=Mus musculus GN=Ddx3x PE=1 SV=3			1867	35		0.857336	0.95125	0.957783	0.702496	0.991481	0.702604	1.15646	1.00414	1.03694	0.82061		Ddx3x (#35)		1.11598	-0.267087
Q62095	Ddx3y	Ddx3y (#1)	ATP-dependent RNA helicase DDX3Y OS=Mus musculus GN=Ddx3y PE=1 SV=2			1867	1		0.978367	1.16528	0.945707	1.0394	1.07634	1.10889	1.06606	1.1473	0.93352	1.01162		Ddx3y (#1)		1.248	0.130673
Q61496	Ddx4	Ddx4 (#5)	Probable ATP-dependent RNA helicase DDX4 OS=Mus musculus GN=Ddx4 PE=1 SV=2			1867	5		1.2057	1.74906	1.29056	1.32691	0.787338	1.23209	1.00557	1.1777	0.710834	0.902925		Ddx4 (#5)		0.815529	0.359177
Q810A7	Ddx42	Ddx42 (#5)	ATP-dependent RNA helicase DDX42 OS=Mus musculus GN=Ddx42 PE=1 SV=3			2857	5		0.864543	0.901871	1.04207	1.20383	1.08151	1.15265	1.00062	1.02936	1.01126	1.16227		Ddx42 (#5)		0.619916	0.120544
Q569Z5	Ddx46	Ddx46 (#3)	Probable ATP-dependent RNA helicase DDX46 OS=Mus musculus GN=Ddx46 PE=1 SV=2			2929	3		1.03739	1.75044	0.904726	1.27642	0.993799	1.44707	1.15848	1.35059	0.905604	1.18879		Ddx46 (#3)		2.38175	0.481466
Q61656	Ddx5	Ddx5 (#24)	Probable ATP-dependent RNA helicase DDX5 OS=Mus musculus GN=Ddx5 PE=1 SV=2			1867	24		1.09223	1.66032	0.975351	1.20324	0.972219	1.27648	1.03242	1.2619	0.927781	1.20897		Ddx5 (#24)		2.15857	0.394284
Q99MJ9	Ddx50	Ddx50 (#1)	ATP-dependent RNA helicase DDX50 OS=Mus musculus GN=Ddx50 PE=2 SV=1			201	1		0.874126	1.00063	1.03713	0.74227	1.08366	0.715705	1.02401	1.02143	0.981083	0.81003		Ddx50 (#1)		0.9982	-0.233218
Q8K301	Ddx52	Ddx52 (#1)	Probable ATP-dependent RNA helicase DDX52 OS=Mus musculus GN=Ddx52 PE=2 SV=2			2381	1		0.832195	0.55749	0.911224	0.541527	1.09947	0.461877	0.989845	0.987308	1.16727	0.786637		Ddx52 (#1)		1.51262	-0.630608
Q6ZPL9	Ddx55	Ddx55 (#1)	ATP-dependent RNA helicase DDX55 OS=Mus musculus GN=Ddx55 PE=1 SV=2			744	1		1.00141	0.8363	0.856963	0.61496	0.977838	0.56635	1.00114	0.83893	1.16265	0.846832		Ddx55 (#1)		1.69632	-0.447775
P54823	Ddx6	Ddx6 (#14)	Probable ATP-dependent RNA helicase DDX6 OS=Mus musculus GN=Ddx6 PE=1 SV=1			2027	14		1.03309	1.04165	0.937504	1.10008	0.971404	1.11433	1.03919	1.23739	1.01882	1.19985		Ddx6 (#14)		1.97878	0.185691
Q9CQ62	Decr1	Decr1 (#16)	2,4-dienoyl-CoA reductase, mitochondrial OS=Mus musculus GN=Decr1 PE=1 SV=1	+		2156	16		1.01597	1.2447	0.963103	1.06842	1.03764	1.07362	1.01023	1.09566	0.973053	1.00499		Decr1 (#16)		1.22631	0.131109
Q9WV68	Decr2	Decr2 (#2)	Peroxisomal 2,4-dienoyl-CoA reductase OS=Mus musculus GN=Decr2 PE=1 SV=1			393	2		1.20752	1.07862	0.880944	0.822013	0.974859	0.866074	0.993504	0.887895	0.943169	0.808481		Decr2 (#2)		0.788448	-0.16358
Q99J78	Def8	Def8 (#1)	Differentially expressed in FDCP 8 OS=Mus musculus GN=Def8 PE=1 SV=1			898	1		1.22324	1.05222	0.933708	0.894743	0.963193	0.834229	0.99518	0.858797	0.884677	0.785317		Def8 (#1)		0.844459	-0.174135
O09005	Degs1	Degs1 (#3)	Sphingolipid delta(4)-desaturase DES1 OS=Mus musculus GN=Degs1 PE=1 SV=1			3392	3		1.03916	1.09509	0.993164	0.961041	1.01635	1.06834	1.03884	1.02445	0.912489	1.03669		Degs1 (#3)		0.529136	0.0528313
Q7TNV0	Dek	Dek (#5)	Protein DEK OS=Mus musculus GN=Dek PE=1 SV=1			3736	5		1.03022	0.878187	0.937385	0.789367	1.03124	0.854946	1.04253	0.874115	0.958618	0.805232		Dek (#5)		3.3097	-0.250906
Q8K382	Dennd1a	Dennd1a (#7)	DENN domain-containing protein 1A OS=Mus musculus GN=Dennd1a PE=1 SV=2			3037	7		1.00049	1.09685	1.00486	1.06835	0.933317	0.845168	1.01106	1.24467	1.05027	1.0653		Dennd1a (#7)		0.357416	0.0796615
Q8CFK6	Dennd1c	Dennd1c (#2)	DENN domain-containing protein 1C OS=Mus musculus GN=Dennd1c PE=1 SV=1			1425	2		0.903923	0.844234	1.03278	0.960685	1.06354	0.982979	0.98206	0.985992	1.0177	1.00626		Dennd1c (#2)		0.50389	-0.065427
Q3U1Y4	Dennd4b	Dennd4b (#3)	DENN domain-containing protein 4B OS=Mus musculus GN=Dennd4b PE=1 SV=2			1112	3		0.96529	1.23493	1.01478	1.29937	0.954203	1.32599	1.05025	1.40673	1.01548	1.16009		Dennd4b (#3)		3.32805	0.360084
A6H8H2	Dennd4c	Dennd4c (#1)	DENN domain-containing protein 4C OS=Mus musculus GN=Dennd4c PE=1 SV=1			5351	1		0.940642	1.00134	1.05888	1.09875	1.01354	1.15481	1.02136	1.03048	0.965582	1.03583		Dennd4c (#1)		0.995952	0.0891868
Q6PAL8	Dennd5a	Dennd5a (#4)	DENN domain-containing protein 5A OS=Mus musculus GN=Dennd5a PE=1 SV=1			2060	4		1.00441	1.05276	1.08787	1.14727	1.06181	1.12967	0.944184	1.07694	0.901731	1.03946		Dennd5a (#4)		1.14815	0.125757
A2RSQ0	Dennd5b	Dennd5b (#4)	DENN domain-containing protein 5B OS=Mus musculus GN=Dennd5b PE=1 SV=2			2060	4		1.03688	1.05445	0.982695	0.992042	1.00656	1.06016	0.997726	0.979607	0.976142	1.05		Dennd5b (#4)		0.649531	0.0383079
Q8BH65	Dennd6a	Dennd6a (#2)	Protein DENND6A OS=Mus musculus GN=Dennd6a PE=1 SV=1			1963	2		0.966223	0.941485	1.00421	0.945019	1.07509	0.971705	1.03103	0.898296	0.92345	0.938087		Dennd6a (#2)		1.10339	-0.0894126
Q9D9V7	Dennd6b	Dennd6b (#3)	Protein DENND6B OS=Mus musculus GN=Dennd6b PE=2 SV=3			1963	3		0.945008	1.07466	0.976546	1.05416	0.946216	1.00105	1.13346	1.14883	0.998765	1.05064		Dennd6b (#3)		0.823119	0.0939141
Q9CQJ6	Denr	Denr (#9)	Density-regulated protein OS=Mus musculus GN=Denr PE=1 SV=1			4690	9		0.91882	0.93178	1.02461	1.0592	1.03103	1.04138	1.06336	1.05135	0.962165	0.996924		Denr (#9)		0.180601	0.0234627
P61460	Depdc5	Depdc5 (#1)	DEP domain-containing protein 5 OS=Mus musculus GN=Depdc5 PE=1 SV=2			3828	1		0.975883	1.03999	1.06158	1.21161	0.992758	1.19374	0.954422	1.14345	1.01536	1.13736		Depdc5 (#1)		2.38987	0.194573
Q99J56	Derl1	Derl1 (#4)	Derlin-1 OS=Mus musculus GN=Derl1 PE=1 SV=1			4460	4		1.0658	1.05889	0.949822	0.912605	1.0475	1.13814	0.95923	0.950338	0.977651	0.896375		Derl1 (#4)		0.0835681	-0.0171941
Q8BNI4	Derl2	Derl2 (#2)	Derlin-2 OS=Mus musculus GN=Derl2 PE=1 SV=2			4726	2		0.973313	0.883514	0.977064	0.927585	1.03298	0.963768	1.01773	0.966369	0.998914	0.979884		Derl2 (#2)		1.44558	-0.0834273
O54786	Dffa	Dffa (#1)	DNA fragmentation factor subunit alpha OS=Mus musculus GN=Dffa PE=1 SV=2			249	1		0.969426	0.944854	0.966407	0.94519	0.988677	0.92226	1.01557	0.94278	1.05992	1.00092		Dffa (#1)		1.26584	-0.0718628
Q9Z2D3	Dfna5	Dfna5 (#9)	Non-syndromic hearing impairment protein 5 homolog OS=Mus musculus GN=Dfna5 PE=1 SV=1			1515	9		0.919598	0.845896	1.04966	1.0071	1.05931	0.910933	1.12709	1.01604	0.844345	1.05647		Dfna5 (#9)		0.184351	-0.0448476
Q9Z2A7	Dgat1	Dgat1 (#1)	Diacylglycerol O-acyltransferase 1 OS=Mus musculus GN=Dgat1 PE=1 SV=1			4844	1		0.950751	1.04319	1.02956	1.1338	0.978878	1.11151	1.05266	1.12157	0.988146	1.09041		Dgat1 (#1)		2.41812	0.137975
P98154	Dgcr2	Dgcr2 (#2)	Integral membrane protein DGCR2/IDD OS=Mus musculus GN=Dgcr2 PE=2 SV=1			3031	2		1.06155	1.13442	0.75043	0.886082	1.00974	0.714851	1.1286	0.952271	1.04968	1.08309		Dgcr2 (#2)		0.182788	-0.0725313
Q6NS52	Dgkb	Dgkb (#9)	Diacylglycerol kinase beta OS=Mus musculus GN=Dgkb PE=1 SV=2			1823	9		0.992146	0.8567	1.00137	0.857016	0.937279	0.743707	1.04043	0.828873	1.02877	0.770043		Dgkb (#9)		3.26759	-0.303192
Q9R1C6	Dgke	Dgke (#9)	Diacylglycerol kinase epsilon OS=Mus musculus GN=Dgke PE=1 SV=1			2404	9		1.00236	0.913259	1.04152	0.91704	0.96902	0.957261	1.00871	1.00857	0.978389	0.969551		Dgke (#9)		1.17289	-0.0697694
Q91WG7	Dgkg	Dgkg (#9)	Diacylglycerol kinase gamma OS=Mus musculus GN=Dgkg PE=1 SV=1			3201	9		1.04376	0.897355	0.996192	0.949249	1.01177	0.869953	0.935858	0.898736	1.01242	0.916108		Dgkg (#9)		2.50707	-0.141632
Q6P5E8	Dgkq	Dgkq (#13)	Diacylglycerol kinase theta OS=Mus musculus GN=Dgkq PE=1 SV=1			2752	13		1.04518	0.992412	1.10022	1.04477	1.107	1.27695	0.761925	0.815423	0.98568	1.11976		Dgkq (#13)		0.184012	0.0677226
Q80UP3	Dgkz	Dgkz (#6)	Diacylglycerol kinase zeta OS=Mus musculus GN=Dgkz PE=1 SV=2			1360	6		1.01696	1.0098	0.984587	1.01762	1.06663	1.07615	0.942941	0.901038	0.988887	0.985024		Dgkz (#6)		0.0283639	-0.00419524
Q9QX60	Dguok	Dguok (#5)	Deoxyguanosine kinase, mitochondrial OS=Mus musculus GN=Dguok PE=1 SV=3	+		5034	5		0.94905	0.946668	1.02968	1.07062	1.02321	1.00596	0.977461	1.04484	1.02059	0.987245		Dguok (#5)		0.152562	0.0152667
Q8VCH6	Dhcr24	Dhcr24 (#8)	Delta(24)-sterol reductase OS=Mus musculus GN=Dhcr24 PE=1 SV=1			3395	8		1.07728	1.02246	0.891573	0.986018	0.997638	1.00089	1.07515	1.03232	0.958359	0.942396		Dhcr24 (#8)		0.00977077	-0.00165403
O88455	Dhcr7	Dhcr7 (#11)	7-dehydrocholesterol reductase OS=Mus musculus GN=Dhcr7 PE=1 SV=1			1181	11		0.932393	0.867439	0.992313	0.988674	1.05274	0.887167	0.996065	0.875726	1.02649	1.00794		Dhcr7 (#11)		1.10515	-0.113682
O35435	Dhodh	Dhodh (#17)	Dihydroorotate dehydrogenase (quinone), mitochondrial OS=Mus musculus GN=Dhodh PE=1 SV=2	+		555	17		0.924878	0.92861	1.06101	1.09558	1.02013	1.00832	0.961816	0.902541	1.03216	1.00766		Dhodh (#17)		0.111209	-0.018234
Q3TXU5	Dhps	Dhps (#1)	Deoxyhypusine synthase OS=Mus musculus GN=Dhps PE=1 SV=2			4520	1		1.04531	0.992289	0.964172	0.884675	0.950161	0.876335	1.07869	0.929082	0.96167	0.889336		Dhps (#1)		1.48945	-0.128829
Q99L04	Dhrs1	Dhrs1 (#41)	Dehydrogenase/reductase SDR family member 1 OS=Mus musculus GN=Dhrs1 PE=1 SV=1	+		1041	41		0.971631	1.0365	0.999167	0.903998	0.931731	1.03305	1.09505	0.74875	1.00242	1.02005		Dhrs1 (#41)		0.374116	-0.0851067
Q5SS80	Dhrs13	Dhrs13 (#14)	Dehydrogenase/reductase SDR family member 13 OS=Mus musculus GN=Dhrs13 PE=1 SV=1			1892	14		1.1263	1.03725	0.929948	0.841658	1.03582	1.0818	0.949717	1.11809	0.958214	0.94206		Dhrs13 (#14)		0.00811839	0.00217134
Q99LB2	Dhrs4	Dhrs4 (#9)	Dehydrogenase/reductase SDR family member 4 OS=Mus musculus GN=Dhrs4 PE=1 SV=3	+		1104	9		0.924558	0.871832	0.959037	0.853932	1.03279	0.916349	1.04328	0.954065	1.04033	0.991609		Dhrs4 (#9)		1.31013	-0.124586
Q9CXR1	Dhrs7	Dhrs7 (#5)	Dehydrogenase/reductase SDR family member 7 OS=Mus musculus GN=Dhrs7 PE=1 SV=2			2347	5		1.22081	1.11664	0.909794	0.822515	0.945009	0.940657	0.969501	0.836651	0.954885	0.893975		Dhrs7 (#5)		0.503386	-0.117707
Q99J47	Dhrs7b	Dhrs7b (#9)	Dehydrogenase/reductase SDR family member 7B OS=Mus musculus GN=Dhrs7b PE=1 SV=1	+		791	9		1.05685	1.03688	0.91183	0.917054	1.08094	1.0806	0.955731	1.03304	0.994648	1.03738		Dhrs7b (#9)		0.203463	0.0306324
O35286	Dhx15	Dhx15 (#11)	Pre-mRNA-splicing factor ATP-dependent RNA helicase DHX15 OS=Mus musculus GN=Dhx15 PE=1 SV=2			1706	11		1.05063	1.02407	0.95179	0.864332	1.01261	0.982322	0.947014	0.907416	1.03796	1.00589		Dhx15 (#11)		0.548356	-0.0653391
Q6PGC1	Dhx29	Dhx29 (#3)	ATP-dependent RNA helicase DHX29 OS=Mus musculus GN=Dhx29 PE=1 SV=1			156	3		1.00223	1.12945	0.939827	0.909966	1.00534	0.861789	1.02782	1.06153	1.02478	0.94291		Dhx29 (#3)		0.171913	-0.0340033
Q99PU8	Dhx30	Dhx30 (#10)	Putative ATP-dependent RNA helicase DHX30 OS=Mus musculus GN=Dhx30 PE=1 SV=1	+		1305	10		0.910464	1.07406	0.984933	1.15101	0.923602	1.14211	1.10902	1.19536	1.07198	1.07263		Dhx30 (#10)		1.47743	0.175718
Q8BZS9	Dhx32	Dhx32 (#1)	Putative pre-mRNA-splicing factor ATP-dependent RNA helicase DHX32 OS=Mus musculus GN=Dhx32 PE=1 SV=2			3065	1		1.04669	1.18083	0.922083	1.0462	1.05003	0.994762	1.01836	1.10834	0.962838	0.973062		Dhx32 (#1)		0.645259	0.0831089
Q80VY9	Dhx33	Dhx33 (#1)	Putative ATP-dependent RNA helicase DHX33 OS=Mus musculus GN=Dhx33 PE=1 SV=1			1634	1		0.952283	1.43587	0.924505	1.3595	1.2272	1.5413	0.973072	1.34334	0.922938	1.21336		Dhx33 (#1)		2.80048	0.467494
Q8VHK9	Dhx36	Dhx36 (#4)	ATP-dependent RNA helicase DHX36 OS=Mus musculus GN=Dhx36 PE=1 SV=2			2085	4		1.03337	1.09084	0.993149	0.932572	0.970915	0.884591	0.993233	0.993578	1.00933	0.849171		Dhx36 (#4)		0.541902	-0.079165
Q6P5D3	Dhx57	Dhx57 (#6)	Putative ATP-dependent RNA helicase DHX57 OS=Mus musculus GN=Dhx57 PE=1 SV=2			4297	6		1.02129	1.13422	0.94535	1.08399	1.02705	1.21063	1.1136	1.20166	0.892713	1.00173		Dhx57 (#6)		1.30446	0.172404
A2A4P0	Dhx8	Dhx8 (#2)	ATP-dependent RNA helicase DHX8 OS=Mus musculus GN=Dhx8 PE=2 SV=1			1706	2		0.989822	1.14273	0.955713	1.11651	1.02783	1.03929	1.0214	1.27843	1.00524	1.12884		Dhx8 (#2)		1.85394	0.187746
O70133	Dhx9	Dhx9 (#61)	ATP-dependent RNA helicase A OS=Mus musculus GN=Dhx9 PE=1 SV=2			90	61		0.991311	1.0505	0.924413	0.794386	1.05798	0.786796	1.04492	1.02875	0.981374	0.886299		Dhx9 (#61)		0.737518	-0.146361
Q9JIQ3	Diablo	Diablo (#2)	Diablo homolog, mitochondrial OS=Mus musculus GN=Diablo PE=1 SV=2	+		4952	2		0.827239	0.620855	0.884698	0.513172	1.02102	0.443736	1.19354	0.965371	1.0735	0.784462		Diablo (#2)		1.49475	-0.632134
O08808	Diaph1	Diaph1 (#12)	Protein diaphanous homolog 1 OS=Mus musculus GN=Diaph1 PE=1 SV=1			3537	12		1.13769	1.16918	0.972458	0.974647	0.876414	1.06072	1.13851	1.37618	0.874933	0.995099		Diaph1 (#12)		0.606584	0.15544
O70566	Diaph2	Diaph2 (#4)	Protein diaphanous homolog 2 OS=Mus musculus GN=Diaph2 PE=1 SV=2			3538	4		0.975588	0.942916	1.04648	1.12563	1.04117	1.10659	0.943482	1.02023	0.993274	1.02139		Diaph2 (#4)		0.50811	0.0594102
Q8R418	Dicer1	Dicer1 (#1)	Endoribonuclease Dicer OS=Mus musculus GN=Dicer1 PE=1 SV=3			1619	1		1.00164	1.02659	1.04827	1.02006	1.02851	1.07211	0.970085	1.03626	0.95149	0.983271		Dicer1 (#1)		0.583125	0.0397244
Q8BWT5	Dip2a	Dip2a (#20)	Disco-interacting protein 2 homolog A OS=Mus musculus GN=Dip2a PE=1 SV=3			205	20		0.958532	1.20366	1.04881	1.16977	1.00566	1.21027	1.01039	1.22728	0.97661	1.18314		Dip2a (#20)		4.41061	0.262102
Q3UH60	Dip2b	Dip2b (#39)	Disco-interacting protein 2 homolog B OS=Mus musculus GN=Dip2b PE=1 SV=1			205	39		0.961946	0.966966	1.03085	0.99433	0.995391	1.00633	1.04563	1.00602	0.96618	0.987318		Dip2b (#39)		0.15363	-0.0106515
Q91Z61	Diras1	Diras1 (#8)	GTP-binding protein Di-Ras1 OS=Mus musculus GN=Diras1 PE=1 SV=1			2465	8		0.981347	0.978785	1.02008	0.976974	0.954274	0.944011	1.06974	1.08527	0.974561	0.953938		Diras1 (#8)		0.153737	-0.0183434
Q5PR73	Diras2	Diras2 (#21)	GTP-binding protein Di-Ras2 OS=Mus musculus GN=Diras2 PE=1 SV=1			2465	21		0.951281	1.00267	1.05921	1.02839	0.969023	1.10836	1.08569	1.0173	0.934803	0.932115		Diras2 (#21)		0.171941	0.0258212
Q9CSH3	Dis3	Dis3 (#2)	Exosome complex exonuclease RRP44 OS=Mus musculus GN=Dis3 PE=1 SV=4			2095	2		0.950429	0.904807	1.06563	1.05823	1.0017	0.96519	0.924304	0.893401	1.05793	1.01845		Dis3 (#2)		0.330371	-0.0477072
Q8CI75	Dis3l2	Dis3l2 (#11)	DIS3-like exonuclease 2 OS=Mus musculus GN=Dis3l2 PE=1 SV=1			373	11		1.11672	1.41313	0.95892	1.11071	0.954599	1.17094	1.00772	1.06736	0.962042	1.11016		Dis3l2 (#11)		1.49507	0.227172
Q8CIP5	Disp2	Disp2 (#3)	Protein dispatched homolog 2 OS=Mus musculus GN=Disp2 PE=1 SV=1			1765	3		0.920472	0.993575	1.0496	1.12719	1.0204	1.12807	1.01301	1.04446	0.996514	1.063		Disp2 (#3)		1.15839	0.0990301
Q9ESX5	Dkc1	Dkc1 (#4)	H/ACA ribonucleoprotein complex subunit 4 OS=Mus musculus GN=Dkc1 PE=1 SV=4			3903	4		1.05554	0.78738	0.919015	0.76891	0.990346	0.712507	0.93472	0.767172	1.10038	0.830218		Dkc1 (#4)		3.33709	-0.369314
Q8BMF4	Dlat	Dlat (#35)	Dihydrolipoyllysine-residue acetyltransferase component of pyruvate dehydrogenase complex, mitochondrial OS=Mus musculus GN=Dlat PE=1 SV=2	+		282	35		0.894338	0.795758	0.963515	0.647969	1.04054	0.622652	1.15375	1.0181	0.947854	0.744952		Dlat (#35)		1.5254	-0.401938
O08749	Dld	Dld (#51)	Dihydrolipoyl dehydrogenase, mitochondrial OS=Mus musculus GN=Dld PE=1 SV=2	+		552	51		1.10119	1.02343	0.969704	0.871669	0.952169	0.869111	1.04577	0.850455	0.931165	0.802699		Dld (#51)		1.37828	-0.180708
Q811D0	Dlg1	Dlg1 (#37)	Disks large homolog 1 OS=Mus musculus GN=Dlg1 PE=1 SV=1			345	37		1.07396	1.10857	0.979777	0.954219	0.967561	0.942526	1.03113	0.929161	0.947571	0.932943		Dlg1 (#37)		0.293259	-0.0405734
Q91XM9	Dlg2	Dlg2 (#45)	Disks large homolog 2 OS=Mus musculus GN=Dlg2 PE=1 SV=2			345	45		1.04573	0.971684	0.989542	0.9127	1.02977	0.99088	0.912442	0.941982	1.02252	0.99685		Dlg2 (#45)		0.609905	-0.0537641
P70175	Dlg3	Dlg3 (#41)	Disks large homolog 3 OS=Mus musculus GN=Dlg3 PE=1 SV=1			345	41		0.98582	1.00117	1.04806	1.00417	1.01998	1.0419	0.931212	0.944538	1.01493	0.984227		Dlg3 (#41)		0.0630423	-0.00651491
Q62108	Dlg4	Dlg4 (#42)	Disks large homolog 4 OS=Mus musculus GN=Dlg4 PE=1 SV=1			345	42		0.991307	0.888333	1.04998	0.883276	1.0189	0.93441	0.975378	0.93273	0.964439	0.879129		Dlg4 (#42)		2.9224	-0.146131
Q9D415	Dlgap1	Dlgap1 (#11)	Disks large-associated protein 1 OS=Mus musculus GN=Dlgap1 PE=1 SV=3			629	11		1.01515	0.879309	1.01708	0.859864	1.03846	0.935724	0.879224	0.824801	1.05009	0.927216		Dlgap1 (#11)		1.73632	-0.174302
Q8BJ42	Dlgap2	Dlgap2 (#7)	Disks large-associated protein 2 OS=Mus musculus GN=Dlgap2 PE=1 SV=2			629	7		1.01249	0.8039	1.02156	0.769039	1.03324	0.895736	0.891582	0.728669	1.04113	0.842266		Dlgap2 (#7)		2.7479	-0.30908
Q6PFD5	Dlgap3	Dlgap3 (#12)	Disks large-associated protein 3 OS=Mus musculus GN=Dlgap3 PE=1 SV=1			629	12		1.00656	0.60674	1.04231	0.631786	1.01079	0.668002	0.890324	0.68505	1.05001	0.741509		Dlgap3 (#12)		4.6436	-0.586023
B1AZP2	Dlgap4	Dlgap4 (#24)	Disks large-associated protein 4 OS=Mus musculus GN=Dlgap4 PE=1 SV=1			629	24		1.02341	0.773295	1.06069	0.753851	1.00818	0.859074	0.952997	0.87042	0.954724	0.829915		Dlgap4 (#24)		3.22021	-0.292144
Q9D2G2	Dlst	Dlst (#36)	Dihydrolipoyllysine-residue succinyltransferase component of 2-oxoglutarate dehydrogenase complex, mitochondrial OS=Mus musculus GN=Dlst PE=1 SV=1	+		2025	36		0.945363	0.866999	1.03481	0.934234	1.00508	0.980747	0.987476	0.95822	1.02727	1.02916		Dlst (#36)		0.728248	-0.0696899
P11531	Dmd	Dmd (#13)	Dystrophin OS=Mus musculus GN=Dmd PE=1 SV=3			146	13		1.04797	0.997552	0.991117	0.9289	0.986461	0.906089	1.09625	0.889088	0.878204	0.850591		Dmd (#13)		1.02851	-0.127108
O55188	Dmp1	Dmp1 (#1)	Dentin matrix acidic phosphoprotein 1 OS=Mus musculus GN=Dmp1 PE=2 SV=2			5131	1		1.09878	0.943007	0.925367	0.698913	0.900489	0.73656	1.03904	0.868193	1.03632	0.847062		Dmp1 (#1)		1.73258	-0.293096
Q9WV69	Dmtn	Dmtn (#15)	Dematin OS=Mus musculus GN=Dmtn PE=1 SV=1			453	15		0.857378	0.861008	1.10411	1.10752	1.03912	1.05742	0.711147	0.850312	1.28825	1.20219		Dmtn (#15)		0.0782977	0.0387695
Q08274	Dmwd	Dmwd (#7)	Dystrophia myotonica WD repeat-containing protein OS=Mus musculus GN=Dmwd PE=1 SV=3			998	7		1.02082	0.948971	1.04357	1.04282	1.01894	1.0347	0.962939	1.05139	0.953738	1.01044		Dmwd (#7)		0.288238	0.0251849
Q6PNC0	Dmxl1	Dmxl1 (#14)	DmX-like protein 1 OS=Mus musculus GN=Dmxl1 PE=1 SV=1			99	14		0.962455	1.04463	1.00601	1.12225	1.03871	1.20013	0.999632	1.08718	0.993193	1.13763		Dmxl1 (#14)		2.27632	0.160269
Q8BPN8	Dmxl2	Dmxl2 (#147)	DmX-like protein 2 OS=Mus musculus GN=Dmxl2 PE=1 SV=3			99	147		1.00016	0.994736	0.98901	0.983717	1.06903	1.06837	0.922	0.891031	1.0198	1.03809		Dmxl2 (#147)		0.0502063	-0.00802518
Q91XQ0	Dnah8	Dnah8 (#1)	Dynein heavy chain 8, axonemal OS=Mus musculus GN=Dnah8 PE=1 SV=2			2345	1		1.01847	1.03465	0.994048	1.05489	1.05589	1.13288	0.915029	0.965213	1.01657	1.05792		Dnah8 (#1)		0.676589	0.0689098
P63037	Dnaja1	Dnaja1 (#21)	DnaJ homolog subfamily A member 1 OS=Mus musculus GN=Dnaja1 PE=1 SV=1			2570	21		1.18287	1.16871	1.0331	0.909682	0.871958	1.00826	0.758626	0.928434	1.15345	0.915008		Dnaja1 (#21)		0.0164886	-0.00681149
Q9QYJ0	Dnaja2	Dnaja2 (#18)	DnaJ homolog subfamily A member 2 OS=Mus musculus GN=Dnaja2 PE=1 SV=1			2804	18		1.07293	1.25864	0.964729	1.21254	0.985417	1.25445	0.999197	1.19375	0.977732	1.14746		Dnaja2 (#18)		4.20255	0.2792
Q99M87	Dnaja3	Dnaja3 (#11)	DnaJ homolog subfamily A member 3, mitochondrial OS=Mus musculus GN=Dnaja3 PE=1 SV=1	+		2463	11		1.02941	1.17448	0.998902	1.11942	0.992643	1.22034	0.983441	1.07535	0.995609	1.09177		Dnaja3 (#11)		2.39656	0.182879
Q9QYJ3	Dnajb1	Dnajb1 (#6)	DnaJ homolog subfamily B member 1 OS=Mus musculus GN=Dnajb1 PE=1 SV=3			2817	6		1.10169	0.98483	0.939362	0.864143	0.99543	0.915844	1.02655	0.93244	0.936963	0.865269		Dnajb1 (#6)		1.31006	-0.131194
Q99KV1	Dnajb11	Dnajb11 (#20)	DnaJ homolog subfamily B member 11 OS=Mus musculus GN=Dnajb11 PE=1 SV=1			2800	20		0.926982	0.95942	1.03787	0.998915	1.04807	1.13214	0.945228	0.902302	1.04185	1.05363		Dnajb11 (#20)		0.0574237	0.0109849
Q9QYI4	Dnajb12	Dnajb12 (#4)	DnaJ homolog subfamily B member 12 OS=Mus musculus GN=Dnajb12 PE=1 SV=2			1317	4		1.0856	1.08642	0.975733	1.06831	0.961684	1.11816	1.01996	0.95	0.957022	1.04548		Dnajb12 (#4)		0.713096	0.0748755
Q149L6	Dnajb14	Dnajb14 (#5)	DnaJ homolog subfamily B member 14 OS=Mus musculus GN=Dnajb14 PE=2 SV=1			1576	5		1.02817	0.875055	0.994721	0.830062	1.01841	0.864863	0.976376	0.932387	0.982322	0.902758		Dnajb14 (#5)		2.91172	-0.183569
Q9QYI5	Dnajb2	Dnajb2 (#6)	DnaJ homolog subfamily B member 2 OS=Mus musculus GN=Dnajb2 PE=1 SV=3			3839	6		0.987963	0.868544	0.979556	0.792769	1.00877	0.819606	0.990687	0.922031	1.03302	0.861879		Dnajb2 (#6)		2.68392	-0.231123
Q9D832	Dnajb4	Dnajb4 (#4)	DnaJ homolog subfamily B member 4 OS=Mus musculus GN=Dnajb4 PE=1 SV=1			2817	4		0.927775	0.812779	1.05978	0.936422	1.05986	0.996476	0.910181	0.824741	1.0424	0.938736		Dnajb4 (#4)		1.08484	-0.15035
O89114	Dnajb5	Dnajb5 (#3)	DnaJ homolog subfamily B member 5 OS=Mus musculus GN=Dnajb5 PE=2 SV=1			2821	3		0.967335	1.01199	1.05073	1.08186	1.10126	1.1874	0.891541	0.83165	0.989132	1.03005		Dnajb5 (#3)		0.132878	0.0348089
O54946	Dnajb6	Dnajb6 (#2)	DnaJ homolog subfamily B member 6 OS=Mus musculus GN=Dnajb6 PE=1 SV=4			3839	2		1.0317	0.961287	0.941631	0.946695	1.1456	1.14296	0.989104	0.822196	0.891957	0.967339		Dnajb6 (#2)		0.203823	-0.0494363
Q9QYI6	Dnajb9	Dnajb9 (#2)	DnaJ homolog subfamily B member 9 OS=Mus musculus GN=Dnajb9 PE=1 SV=2			4935	2		1.03669	0.946698	0.975598	0.855218	1.00502	0.964075	1.05048	0.916194	0.932214	0.903563		Dnajb9 (#2)		1.69385	-0.124673
Q61712	Dnajc1	Dnajc1 (#1)	DnaJ homolog subfamily C member 1 OS=Mus musculus GN=Dnajc1 PE=1 SV=1			1617	1		0.953556	1.00116	0.963241	0.815627	1.07342	0.935553	1.01865	0.905458	0.991139	0.977253		Dnajc1 (#1)		0.962461	-0.111663
Q9DC23	Dnajc10	Dnajc10 (#6)	DnaJ homolog subfamily C member 10 OS=Mus musculus GN=Dnajc10 PE=1 SV=2			2132	6		1.12203	0.944454	1.02885	0.795384	0.96392	0.990587	0.916965	0.817469	0.968242	0.837715		Dnajc10 (#6)		1.35257	-0.19102
Q5U458	Dnajc11	Dnajc11 (#20)	DnaJ homolog subfamily C member 11 OS=Mus musculus GN=Dnajc11 PE=1 SV=2	+	+	1078	20		1.06307	1.15031	0.975488	1.1966	1.0139	1.09631	0.967928	1.27307	0.979623	1.00728		Dnajc11 (#20)		1.60459	0.191356
Q78YY6	Dnajc15	Dnajc15 (#1)	DnaJ homolog subfamily C member 15 OS=Mus musculus GN=Dnajc15 PE=1 SV=1	+		4597	1		1.09753	1.04279	0.987477	0.827393	0.920313	0.785949	1.0191	0.833225	0.975571	0.846474		Dnajc15 (#1)		1.40039	-0.210397
Q80TN4	Dnajc16	Dnajc16 (#6)	DnaJ homolog subfamily C member 16 OS=Mus musculus GN=Dnajc16 PE=1 SV=2			2435	6		0.829938	0.707249	0.992958	0.847802	0.955954	0.978856	1.1612	1.14138	1.05995	0.845173		Dnajc16 (#6)		0.513195	-0.15523
Q91WT4	Dnajc17	Dnajc17 (#1)	DnaJ homolog subfamily C member 17 OS=Mus musculus GN=Dnajc17 PE=1 SV=2			1141	1		1.0357	0.904097	0.984196	0.851732	1.03656	0.846862	0.982777	0.990701	0.960763	0.889764		Dnajc17 (#1)		1.87351	-0.159077
Q9CZJ9	Dnajc18	Dnajc18 (#1)	DnaJ homolog subfamily C member 18 OS=Mus musculus GN=Dnajc18 PE=2 SV=1			3834	1		0.945994	1.17746	0.947632	1.06192	1.03838	1.06572	1.17373	1.09234	0.894269	1.23548		Dnajc18 (#1)		1.16479	0.176033
Q9CQV7	Dnajc19	Dnajc19 (#6)	Mitochondrial import inner membrane translocase subunit TIM14 OS=Mus musculus GN=Dnajc19 PE=1 SV=3	+		3271	6		0.972237	0.479242	0.970496	0.482218	1.04242	0.490803	1.01426	0.576975	1.00058	0.507183		Dnajc19 (#6)		5.22455	-0.982085
P54103	Dnajc2	Dnajc2 (#6)	DnaJ homolog subfamily C member 2 OS=Mus musculus GN=Dnajc2 PE=1 SV=2			3448	6		1.02912	0.970464	0.965535	0.812112	0.977518	0.831943	1.05301	0.904877	0.97482	0.843614		Dnajc2 (#6)		2.02884	-0.198846
Q91ZF0	Dnajc24	Dnajc24 (#2)	DnaJ homolog subfamily C member 24 OS=Mus musculus GN=Dnajc24 PE=1 SV=3			4776	2		0.937334	1.24818	1.05467	1.35888	1.00041	1.19906	1.04268	1.26489	0.964907	1.16273		Dnajc24 (#2)		3.60638	0.317578
A2ALW5	Dnajc25	Dnajc25 (#5)	DnaJ homolog subfamily C member 25 OS=Mus musculus GN=Dnajc25 PE=1 SV=1			1385	5		0.881859	0.92059	1.13224	1.116	0.992101	1.04729	1.03109	0.985949	0.962717	0.991986		Dnajc25 (#5)		0.0960381	0.0195789
Q8CFP6	Dnajc27	Dnajc27 (#3)	DnaJ homolog subfamily C member 27 OS=Mus musculus GN=Dnajc27 PE=1 SV=1			3151	3		1.01321	0.94897	0.980624	0.848667	0.994153	0.820597	1.03137	0.964535	0.980641	0.911919		Dnajc27 (#3)		1.63511	-0.156255
Q8VCE1	Dnajc28	Dnajc28 (#1)	DnaJ homolog subfamily C member 28 OS=Mus musculus GN=Dnajc28 PE=1 SV=2	+		4474	1		0.914118	0.866212	1.11931	1.06994	1.03	1.13965	0.980372	0.948533	0.956197	0.957708		Dnajc28 (#1)		0.0341748	-0.00842994
Q91YW3	Dnajc3	Dnajc3 (#12)	DnaJ homolog subfamily C member 3 OS=Mus musculus GN=Dnajc3 PE=1 SV=1			238	12		1.02267	0.837046	0.81863	0.749795	1.04564	0.848173	1.05299	0.836354	1.06007	0.85207		Dnajc3 (#12)		1.84367	-0.273011
P59041	Dnajc30	Dnajc30 (#3)	DnaJ homolog subfamily C member 30 OS=Mus musculus GN=Dnajc30 PE=1 SV=1	+		4280	3		1.06956	1.00945	0.996857	0.992948	0.964394	0.976577	1.03424	1.01567	0.934945	0.89462		Dnajc30 (#3)		0.282766	-0.0321499
P60904	Dnajc5	Dnajc5 (#20)	DnaJ homolog subfamily C member 5 OS=Mus musculus GN=Dnajc5 PE=1 SV=1			1845	20		0.962259	1.00634	0.95194	0.908957	1.01325	0.900899	1.14466	1.03358	0.927893	0.93503		Dnajc5 (#20)		0.411762	-0.0615614
Q80TZ3	Dnajc6	Dnajc6 (#38)	Putative tyrosine-protein phosphatase auxilin OS=Mus musculus GN=Dnajc6 PE=1 SV=2			71	38		1.04168	1.00513	0.983112	0.987436	0.962416	0.948703	0.960103	0.962328	1.05269	1.02619		Dnajc6 (#38)		0.231272	-0.0198697
Q9QYI3	Dnajc7	Dnajc7 (#9)	DnaJ homolog subfamily C member 7 OS=Mus musculus GN=Dnajc7 PE=1 SV=2			375	9		0.996267	1.00257	0.988813	0.985185	1.02947	1.05997	0.995386	0.992199	0.990065	1.00703		Dnajc7 (#9)		0.250913	0.0131592
Q6NZB0	Dnajc8	Dnajc8 (#6)	DnaJ homolog subfamily C member 8 OS=Mus musculus GN=Dnajc8 PE=1 SV=2			888	6		0.980711	1.31643	1.01856	1.33129	1.03478	1.46558	0.977682	1.24344	0.988262	1.24497		Dnajc8 (#6)		3.50536	0.398644
Q91WN1	Dnajc9	Dnajc9 (#1)	DnaJ homolog subfamily C member 9 OS=Mus musculus GN=Dnajc9 PE=1 SV=2			4349	1		0.880474	1.64141	0.929416	1.3334	1.02136	1.45555	1.14056	1.41001	1.02819	1.26193		Dnajc9 (#1)		3.27591	0.506371
Q05A62	Dnal1	Dnal1 (#7)	Dynein light chain 1, axonemal OS=Mus musculus GN=Dnal1 PE=1 SV=2			3229	7		0.873973	0.708128	1.0183	0.769501	0.963351	0.677827	1.08084	0.887791	1.06354	0.762229		Dnal1 (#7)		2.70547	-0.395865
Q8JZM4	Dner	Dner (#8)	Delta and Notch-like epidermal growth factor-related receptor OS=Mus musculus GN=Dner PE=1 SV=1			2098	8		1.00531	1.17069	1.03923	1.11572	1.00206	1.16758	0.977841	1.00243	0.975556	1.04837		Dner (#8)		1.48539	0.136484
P39053	Dnm1	Dnm1 (#115)	Dynamin-1 OS=Mus musculus GN=Dnm1 PE=1 SV=2			857	115		1.03871	0.777307	1.01253	0.748118	0.920213	0.71338	0.922805	0.677939	1.10575	0.814425		Dnm1 (#115)		3.53208	-0.421638
Q8K1M6	Dnm1l	Dnm1l (#81)	Dynamin-1-like protein OS=Mus musculus GN=Dnm1l PE=1 SV=2	+		722	81		0.995558	1.05682	0.99596	1.0635	1.06702	1.14456	0.962421	1.0101	0.979041	1.03527		Dnm1l (#81)		1.21676	0.0864704
P39054	Dnm2	Dnm2 (#56)	Dynamin-2 OS=Mus musculus GN=Dnm2 PE=1 SV=2			857	56		0.964224	1.01914	1.01185	1.06405	1.04321	1.1041	1.00149	1.02682	0.979227	1.01123		Dnm2 (#56)		1.12941	0.0633521
Q8BZ98	Dnm3	Dnm3 (#35)	Dynamin-3 OS=Mus musculus GN=Dnm3 PE=1 SV=1			857	35		0.985184	1.02863	1.02547	1.06814	1.01128	1.10562	1.01029	1.0483	0.967784	1.01042		Dnm3 (#35)		1.51573	0.0730484
P13864	Dnmt1	Dnmt1 (#6)	DNA (cytosine-5)-methyltransferase 1 OS=Mus musculus GN=Dnmt1 PE=1 SV=5			1313	6		0.97239	1.04422	1.0228	1.10109	1.02189	1.12875	1.02272	1.02347	0.960195	1.00111		Dnmt1 (#6)		1.16323	0.0827882
O88508	Dnmt3a	Dnmt3a (#20)	DNA (cytosine-5)-methyltransferase 3A OS=Mus musculus GN=Dnmt3a PE=1 SV=2			1401	20		0.846539	0.893771	1.00418	0.893725	1.00676	0.888586	1.08966	0.904855	1.05286	0.914791		Dnmt3a (#20)		1.11346	-0.148169
Q9Z2W0	Dnpep	Dnpep (#24)	Aspartyl aminopeptidase OS=Mus musculus GN=Dnpep PE=1 SV=2			3306	24		0.86488	0.697554	0.891461	0.534042	0.967784	0.520909	1.18792	0.951529	1.08796	0.792255		Dnpep (#24)		1.56476	-0.544153
Q8R2M2	Dnttip2	Dnttip2 (#1)	Deoxynucleotidyltransferase terminal-interacting protein 2 OS=Mus musculus GN=Dnttip2 PE=1 SV=1			2328	1		0.935455	0.998918	1.05737	1.15609	1.03398	1.11581	1.01004	1.07384	0.963157	1.02829		Dnttip2 (#1)		1.12713	0.103228
Q7TNF0	Doc2a	Doc2a (#7)	Double C2-like domain-containing protein alpha OS=Mus musculus GN=Doc2a PE=2 SV=1			604	7		0.863964	0.592666	0.898447	0.325584	0.98039	0.296264	1.13933	0.963885	1.11787	0.727931		Doc2a (#7)		1.32118	-0.918951
Q8BUR4	Dock1	Dock1 (#8)	Dedicator of cytokinesis protein 1 OS=Mus musculus GN=Dock1 PE=1 SV=3			2308	8		0.944146	1.00509	1.01689	1.00982	1.02816	1.10554	1.02412	1.08384	0.986688	1.02644		Dock1 (#8)		0.94608	0.0647255
Q8BZN6	Dock10	Dock10 (#7)	Dedicator of cytokinesis protein 10 OS=Mus musculus GN=Dock10 PE=1 SV=3			933	7		1.00053	0.900925	1.02246	0.814143	0.907429	0.794051	1.06695	0.946589	1.00263	0.911184		Dock10 (#7)		1.8374	-0.196638
A2AF47	Dock11	Dock11 (#10)	Dedicator of cytokinesis protein 11 OS=Mus musculus GN=Dock11 PE=1 SV=1			933	10		1.08994	1.01165	0.978241	0.887042	1.03921	0.907142	0.961115	0.799245	0.931497	0.859782		Dock11 (#10)		1.33972	-0.165292
Q8CIQ7	Dock3	Dock3 (#42)	Dedicator of cytokinesis protein 3 OS=Mus musculus GN=Dock3 PE=1 SV=1			604	42		1.09459	1.06638	0.960797	0.876142	1.00421	0.984728	1.00804	0.967133	0.932369	0.900577		Dock3 (#42)		0.441873	-0.0617621
P59764	Dock4	Dock4 (#15)	Dedicator of cytokinesis protein 4 OS=Mus musculus GN=Dock4 PE=1 SV=1			604	15		1.05377	0.980782	0.982199	0.905834	1.01199	0.93731	0.988409	0.96098	0.963634	0.92311		Dock4 (#15)		1.68529	-0.0867005
Q8R1A4	Dock7	Dock7 (#30)	Dedicator of cytokinesis protein 7 OS=Mus musculus GN=Dock7 PE=1 SV=3			302	30		1.07943	0.944746	0.964952	0.829102	1.03642	0.939554	0.969117	0.852468	0.95008	0.8662		Dock7 (#30)		1.99415	-0.174223
Q8BIK4	Dock9	Dock9 (#28)	Dedicator of cytokinesis protein 9 OS=Mus musculus GN=Dock9 PE=1 SV=2			933	28		1.03628	1.01109	0.988763	0.918258	1.0143	0.958652	0.978419	0.98941	0.982237	0.982614		Dock9 (#28)		0.721136	-0.0413915
Q99KE3	Dok4	Dok4 (#3)	Docking protein 4 OS=Mus musculus GN=Dok4 PE=1 SV=1			4851	3		0.994707	0.905729	1.01326	0.950495	0.969445	0.928443	0.975752	1.02422	1.04683	0.970984		Dok4 (#3)		0.944512	-0.0656738
Q8R2Y3	Dolk	Dolk (#2)	Dolichol kinase OS=Mus musculus GN=Dolk PE=1 SV=1			2549	2		0.967057	1.1196	1.02953	0.973044	0.913622	1.06037	1.02715	1.02947	1.06264	1.10517		Dolk (#2)		0.774511	0.0809342
Q8BL99	Dopey1	Dopey1 (#1)	Protein dopey-1 OS=Mus musculus GN=Dopey1 PE=1 SV=2			229	1		1.05829	1.00255	0.961353	0.889696	0.965234	0.815419	1.00671	0.922421	1.00842	0.937112		Dopey1 (#1)		1.28317	-0.133021
Q3UHQ6	Dopey2	Dopey2 (#4)	Protein dopey-2 OS=Mus musculus GN=Dopey2 PE=1 SV=3			229	4		0.988597	1.02289	0.948922	0.874459	0.967813	0.983199	1.05551	1.07218	1.03916	1.01825		Dopey2 (#4)		0.065139	-0.010532
P42867	Dpagt1	Dpagt1 (#3)	UDP-N-acetylglucosamine--dolichyl-phosphate N-acetylglucosaminephosphotransferase OS=Mus musculus GN=Dpagt1 PE=1 SV=2			4687	3		1.01531	1.18038	1.00402	1.07142	0.964111	1.10983	1.01942	1.14794	0.997137	1.11608		Dpagt1 (#3)		3.22762	0.169603
Q61103	Dpf2	Dpf2 (#3)	Zinc finger protein ubi-d4 OS=Mus musculus GN=Dpf2 PE=1 SV=1			2617	3		1.0611	1.05026	1.03053	1.05524	0.920043	0.92998	0.952322	1.04526	1.03601	1.07465		Dpf2 (#3)		0.358739	0.0444106
Q5NCQ5	Dph1	Dph1 (#2)	2-(3-amino-3-carboxypropyl)histidine synthase subunit 1 OS=Mus musculus GN=Dph1 PE=1 SV=1			3848	2		0.918088	1.24761	1.00759	1.38734	1.05119	1.31749	1.04398	1.15931	0.979152	1.23936		Dph1 (#2)		3.47083	0.344163
Q9CR25	Dph2	Dph2 (#1)	2-(3-amino-3-carboxypropyl)histidine synthase subunit 2 OS=Mus musculus GN=Dph2 PE=1 SV=1			4242	1		0.896067	0.954665	1.02495	1.02518	1.06512	1.07707	0.979118	0.892819	1.03475	0.9841		Dph2 (#1)		0.116179	-0.0195406
Q9CWQ0	Dph5	Dph5 (#1)	Diphthine methyl ester synthase OS=Mus musculus GN=Dph5 PE=1 SV=2			4773	1		0.772158	0.963074	1.12876	1.058	1.03654	1.26589	1.02155	1.00815	1.04099	1.19226		Dph5 (#1)		0.548144	0.138084
Q9CYU6	Dph7	Dph7 (#1)	Diphthine methyltransferase OS=Mus musculus GN=Dph7 PE=2 SV=1			4946	1		0.750784	0.788499	1.09342	1.06006	1.05236	1.07494	1.10243	1.01193	1.001	0.986498		Dph7 (#1)		0.0473998	-0.0176004
O70152	Dpm1	Dpm1 (#11)	Dolichol-phosphate mannosyltransferase subunit 1 OS=Mus musculus GN=Dpm1 PE=1 SV=1			3494	11		0.802672	1.01084	1.05	0.906638	0.99903	1.27839	1.05657	1.22216	1.09173	1.09057		Dpm1 (#11)		0.53977	0.137022
Q9D1Q4	Dpm3	Dpm3 (#2)	Dolichol-phosphate mannosyltransferase subunit 3 OS=Mus musculus GN=Dpm3 PE=1 SV=1			3656	2		1.03217	0.926195	0.949738	0.853521	1.00253	0.974876	0.992403	0.983849	1.02316	0.953809		Dpm3 (#2)		1.16094	-0.0928993
Q6NXK7	Dpp10	Dpp10 (#32)	Inactive dipeptidyl peptidase 10 OS=Mus musculus GN=Dpp10 PE=1 SV=1			1174	32		0.913529	0.928205	1.03854	0.888845	1.04708	1.03106	1.01765	0.971551	0.983202	1.06093		Dpp10 (#32)		0.252969	-0.0361836
Q99KK7	Dpp3	Dpp3 (#28)	Dipeptidyl peptidase 3 OS=Mus musculus GN=Dpp3 PE=1 SV=2			1122	28		0.994409	0.964575	1.00084	0.984339	1.04615	1.04704	0.996427	0.975774	0.962167	0.950232		Dpp3 (#28)		0.320895	-0.0229889
Q9Z218	Dpp6	Dpp6 (#72)	Dipeptidyl aminopeptidase-like protein 6 OS=Mus musculus GN=Dpp6 PE=1 SV=1			1174	72		0.947598	1.01533	1.06903	1.14747	0.987627	1.07534	0.955517	1.06087	1.04023	1.07411		Dpp6 (#72)		1.32666	0.104332
Q80YA7	Dpp8	Dpp8 (#13)	Dipeptidyl peptidase 8 OS=Mus musculus GN=Dpp8 PE=1 SV=1			1115	13		1.01022	1.05763	0.99708	1.03231	1.03779	1.11016	0.949584	0.959944	1.00532	1.04552		Dpp8 (#13)		0.706552	0.0571445
Q8BVG4	Dpp9	Dpp9 (#11)	Dipeptidyl peptidase 9 OS=Mus musculus GN=Dpp9 PE=1 SV=2			651	11		0.950876	1.12815	1.00627	1.12438	1.03158	1.19561	0.991204	1.0545	1.02007	1.14927		Dpp9 (#11)		2.79388	0.176196
A6X919	Dpy19l1	Dpy19l1 (#5)	Probable C-mannosyltransferase DPY19L1 OS=Mus musculus GN=Dpy19l1 PE=1 SV=1			1184	5		0.995079	1.10602	1.00141	1.09939	1.0294	1.15875	0.977747	1.04682	0.996361	1.05367		Dpy19l1 (#5)		2.24898	0.127414
Q71B07	Dpy19l3	Dpy19l3 (#3)	Probable C-mannosyltransferase DPY19L3 OS=Mus musculus GN=Dpy19l3 PE=2 SV=2			3829	3		1.02977	1.0539	0.959662	0.953596	0.940102	0.868501	1.06605	1.07902	1.00442	0.88497		Dpy19l3 (#3)		0.298075	-0.051046
Q99LT0	Dpy30	Dpy30 (#1)	Protein dpy-30 homolog OS=Mus musculus GN=Dpy30 PE=1 SV=1			3780	1		1.11198	1.02545	0.90229	0.877727	0.868568	0.754686	1.07653	1.12037	1.04063	0.900865		Dpy30 (#1)		0.370405	-0.10199
O08553	Dpysl2	Dpysl2 (#428)	Dihydropyrimidinase-related protein 2 OS=Mus musculus GN=Dpysl2 PE=1 SV=2			17	428		0.926414	1.50474	0.760456	1.09396	1.1536	1.65715	1.27718	1.50108	0.882348	0.880643		Dpysl2 (#428)		0.960347	0.395442
Q62188	Dpysl3	Dpysl3 (#270)	Dihydropyrimidinase-related protein 3 OS=Mus musculus GN=Dpysl3 PE=1 SV=1			17	270		0.908437	1.01811	1.01934	1.18515	1.03785	1.164	1.02607	1.09855	1.0083	1.14591		Dpysl3 (#270)		1.87287	0.166084
O35098	Dpysl4	Dpysl4 (#97)	Dihydropyrimidinase-related protein 4 OS=Mus musculus GN=Dpysl4 PE=1 SV=1			17	97		0.910918	1.06683	1.02532	1.27268	1.02899	1.18425	1.00796	1.11122	1.02681	1.19821		Dpysl4 (#97)		2.32741	0.221178
Q9EQF6	Dpysl5	Dpysl5 (#187)	Dihydropyrimidinase-related protein 5 OS=Mus musculus GN=Dpysl5 PE=1 SV=1			258	187		0.951116	1.08834	1.05891	1.23204	1.01884	1.19635	1.0067	1.11549	0.964436	1.10728		Dpysl5 (#187)		2.6165	0.198385
Q91WV0	Dr1	Dr1 (#1)	Protein Dr1 OS=Mus musculus GN=Dr1 PE=1 SV=1			4718	1		0.926476	0.983581	1.01806	1.1442	1.00895	1.12379	1.0363	1.07479	1.01021	1.11521		Dr1 (#1)		1.41698	0.121116
Q9D6N5	Drap1	Drap1 (#1)	Dr1-associated corepressor OS=Mus musculus GN=Drap1 PE=1 SV=3			4563	1		0.992808	1.42744	0.917973	1.35419	1.05463	1.41031	1.05972	1.31249	0.974878	1.30133		Drap1 (#1)		4.58359	0.445871
P32233	Drg1	Drg1 (#8)	Developmentally-regulated GTP-binding protein 1 OS=Mus musculus GN=Drg1 PE=1 SV=1			2838	8		1.19996	1.28442	1.02999	1.32834	0.890674	1.17764	0.993888	1.10836	0.885494	1.031		Drg1 (#8)		1.33939	0.248963
Q9QXB9	Drg2	Drg2 (#17)	Developmentally-regulated GTP-binding protein 2 OS=Mus musculus GN=Drg2 PE=1 SV=1			1960	17		0.993008	1.36841	1.03313	1.24427	0.930714	1.10536	1.08005	1.13802	0.963094	1.11555		Drg2 (#17)		2.05688	0.253289
Q4VA61	Dscaml1	Dscaml1 (#6)	Down syndrome cell adhesion molecule-like protein 1 homolog OS=Mus musculus GN=Dscaml1 PE=1 SV=2			2178	6		0.956748	1.01375	1.03895	1.1194	1.01388	1.08918	1.01749	1.01235	0.972932	0.994377		Dscaml1 (#6)		0.803521	0.0637199
O35075	Dscr3	Dscr3 (#2)	Down syndrome critical region protein 3 homolog OS=Mus musculus GN=Dscr3 PE=1 SV=1			4891	2		1.0723	0.818822	0.938993	0.736041	0.962926	0.81001	1.06414	0.865035	0.961642	0.811871		Dscr3 (#2)		3.26511	-0.306601
Q91ZU6	Dst	Dst (#143)	Dystonin OS=Mus musculus GN=Dst PE=1 SV=2			604	143		1.08248	1.14782	0.978069	1.06235	1.01072	0.971174	0.906438	0.866473	1.0223	0.991632		Dst (#143)		0.0322984	0.00744587
Q9R0P5	Dstn	Dstn (#27)	Destrin OS=Mus musculus GN=Dstn PE=1 SV=3			2320	27		1.03706	0.944208	0.977564	0.937809	1.01475	0.947966	0.97896	0.968564	0.991675	0.959274		Dstn (#27)		2.08167	-0.07135
Q6XUX1	Dstyk	Dstyk (#2)	Dual serine/threonine and tyrosine protein kinase OS=Mus musculus GN=Dstyk PE=1 SV=1			2984	2		0.954845	1.10057	1.05631	1.22481	0.991869	1.16268	0.948997	1.08724	1.04798	1.14003		Dstyk (#2)		2.59401	0.193063
Q9DD18	Dtd1	Dtd1 (#9)	D-tyrosyl-tRNA(Tyr) deacylase 1 OS=Mus musculus GN=Dtd1 PE=1 SV=2			2148	9		0.965466	0.932794	0.983514	0.956963	1.03053	1.06213	1.00047	0.988132	1.02003	1.01727		Dtd1 (#9)		0.137548	-0.0134742
Q9D2N4	Dtna	Dtna (#7)	Dystrobrevin alpha OS=Mus musculus GN=Dtna PE=1 SV=2			1546	7		0.947868	0.980104	1.10031	1.14755	1.02374	1.11427	0.960984	1.03204	0.967095	1.35475		Dtna (#7)		0.932799	0.164071
O70585	Dtnb	Dtnb (#3)	Dystrobrevin beta OS=Mus musculus GN=Dtnb PE=1 SV=3			1546	3		1.05851	1.20265	0.973916	1.07005	0.941565	1.09624	1.0194	1.24867	1.0066	1.22018		Dtnb (#3)		2.37398	0.221939
Q91WZ8	Dtnbp1	Dtnbp1 (#1)	Dysbindin OS=Mus musculus GN=Dtnbp1 PE=1 SV=1			1501	1		0.923904	0.929879	1.01754	0.776611	1.04361	1.04115	1.02252	1.04462	0.992433	0.967412		Dtnbp1 (#1)		0.404531	-0.0779799
Q61010	Dtx1	Dtx1 (#1)	E3 ubiquitin-protein ligase DTX1 OS=Mus musculus GN=Dtx1 PE=1 SV=2			4906	1		1.02909	0.750069	0.967171	0.724722	0.980151	0.71483	1.04463	0.810096	0.978966	0.712438		Dtx1 (#1)		4.73177	-0.430666
Q80V91	Dtx3	Dtx3 (#5)	Probable E3 ubiquitin-protein ligase DTX3 OS=Mus musculus GN=Dtx3 PE=1 SV=2			2627	5		1.0142	0.700129	1.03091	0.620426	1.03978	0.640605	0.79146	0.775682	1.12366	0.857429		Dtx3 (#5)		2.34903	-0.477033
P97930	Dtymk	Dtymk (#3)	Thymidylate kinase OS=Mus musculus GN=Dtymk PE=1 SV=2			3709	3		1.02813	1.00915	1.0786	1.13018	1.04656	1.14607	0.896909	0.998151	0.949804	1.07156		Dtymk (#3)		0.805589	0.0999728
Q91XI1	Dus3l	Dus3l (#1)	tRNA-dihydrouridine(47) synthase [NAD(P)(+)]-like OS=Mus musculus GN=Dus3l PE=1 SV=1			5401	1		1.03412	0.883881	1.01772	0.89662	0.906271	0.847263	1.10603	0.880439	0.935865	0.878047		Dus3l (#1)		1.68333	-0.185495
Q9D0T2	Dusp12	Dusp12 (#1)	Dual specificity protein phosphatase 12 OS=Mus musculus GN=Dusp12 PE=2 SV=1			5317	1		1.07772	1.66795	0.969854	1.20028	0.975848	1.35538	1.0051	1.27197	0.971484	1.23937		Dusp12 (#1)		2.25324	0.420533
Q8R4V2	Dusp15	Dusp15 (#2)	Dual specificity protein phosphatase 15 OS=Mus musculus GN=Dusp15 PE=2 SV=3			1590	2		0.723039	0.907076	1.01736	1.07045	1.2384	1.48128	1.05477	1.23795	0.966428	1.34444		Dusp15 (#2)		0.78866	0.273239
Q9D7X3	Dusp3	Dusp3 (#12)	Dual specificity protein phosphatase 3 OS=Mus musculus GN=Dusp3 PE=1 SV=1			1789	12		0.906855	0.92082	1.0051	1.14469	1.04009	1.12993	1.04992	1.05734	0.99804	0.999975		Dusp3 (#12)		0.448305	0.0684277
P51141	Dvl1	Dvl1 (#1)	Segment polarity protein dishevelled homolog DVL-1 OS=Mus musculus GN=Dvl1 PE=1 SV=2			5205	1		0.98775	1.07411	1.04665	1.15963	1.01525	1.15282	0.924838	0.897966	1.02551	1.12418		Dvl1 (#1)		0.693425	0.108428
Q60838	Dvl2	Dvl2 (#1)	Segment polarity protein dishevelled homolog DVL-2 OS=Mus musculus GN=Dvl2 PE=1 SV=2			5305	1		0.993866	0.954896	1.06453	0.885245	1.1467	1.01589	0.815586	0.937364	0.979323	1.0179		Dvl2 (#1)		0.213053	-0.0483991
Q61062	Dvl3	Dvl3 (#3)	Segment polarity protein dishevelled homolog DVL-3 OS=Mus musculus GN=Dvl3 PE=1 SV=2			1732	3		0.973782	0.846771	1.08089	0.98383	0.878525	0.871742	1.07687	0.965515	0.98994	0.825794		Dvl3 (#3)		1.12506	-0.153514
Q9JHU4	Dync1h1	Dync1h1 (#563)	Cytoplasmic dynein 1 heavy chain 1 OS=Mus musculus GN=Dync1h1 PE=1 SV=2			1425	563		0.993334	0.93031	1.04042	1.01569	1.02716	0.917538	0.959872	0.979396	0.979215	0.910132		Dync1h1 (#563)		1.05961	-0.073717
O88485	Dync1i1	Dync1i1 (#26)	Cytoplasmic dynein 1 intermediate chain 1 OS=Mus musculus GN=Dync1i1 PE=1 SV=2			1425	26		1.02104	1.01837	0.980922	0.989914	1.01417	1.03826	0.975857	1.00827	1.00801	1.02852		Dync1i1 (#26)		0.667226	0.0238927
O88487	Dync1i2	Dync1i2 (#32)	Cytoplasmic dynein 1 intermediate chain 2 OS=Mus musculus GN=Dync1i2 PE=1 SV=1			1425	32		0.932046	0.925823	1.00139	0.979596	1.04211	1.05824	1.03524	1.00045	0.98921	1.04795		Dync1i2 (#32)		0.0222451	0.00293079
Q8R1Q8	Dync1li1	Dync1li1 (#46)	Cytoplasmic dynein 1 light intermediate chain 1 OS=Mus musculus GN=Dync1li1 PE=1 SV=1			2630	46		1.03056	0.997273	0.982482	1.03783	1.01019	1.03948	0.947469	0.978409	1.0293	1.02625		Dync1li1 (#46)		0.34914	0.0230023
Q6PDL0	Dync1li2	Dync1li2 (#17)	Cytoplasmic dynein 1 light intermediate chain 2 OS=Mus musculus GN=Dync1li2 PE=1 SV=2			2631	17		1.02639	1.00264	0.979412	0.980336	1.01773	1.03047	0.97963	0.998881	0.996833	1.00543		Dync1li2 (#17)		0.107451	0.0051989
Q45VK7	Dync2h1	Dync2h1 (#2)	Cytoplasmic dynein 2 heavy chain 1 OS=Mus musculus GN=Dync2h1 PE=1 SV=1			356	2		1.02603	0.95436	1.00259	0.96738	0.968585	0.871402	0.95584	0.982557	1.04695	0.928202		Dync2h1 (#2)		1.25806	-0.0885005
P63168	Dynll1	Dynll1 (#38)	Dynein light chain 1, cytoplasmic OS=Mus musculus GN=Dynll1 PE=1 SV=1			2841	38		0.945677	1.24378	0.96406	1.13848	1.03885	1.19529	1.16171	1.09616	0.8897	1.08491		Dynll1 (#38)		1.49489	0.207996
Q9D0M5	Dynll2	Dynll2 (#14)	Dynein light chain 2, cytoplasmic OS=Mus musculus GN=Dynll2 PE=1 SV=1			2841	14		1.07999	1.11715	1.02481	1.12664	0.96598	0.973811	0.903067	0.946631	1.02616	1.05964		Dynll2 (#14)		0.415992	0.0622838
P62627	Dynlrb1	Dynlrb1 (#10)	Dynein light chain roadblock-type 1 OS=Mus musculus GN=Dynlrb1 PE=1 SV=3			3246	10		0.930487	0.94967	1.0222	1.03149	1.06796	1.0068	0.950116	0.876197	1.02924	1.07466		Dynlrb1 (#10)		0.114655	-0.0194244
P51807	Dynlt1	Dynlt1 (#3)	Dynein light chain Tctex-type 1 OS=Mus musculus GN=Dynlt1 PE=1 SV=1			3304	3		0.958272	1.00481	1.05553	1.02745	1.00464	1.03594	1.03661	0.970265	0.944953	0.881048		Dynlt1 (#3)		0.184026	-0.0245304
Q61214	Dyrk1a	Dyrk1a (#10)	Dual specificity tyrosine-phosphorylation-regulated kinase 1A OS=Mus musculus GN=Dyrk1a PE=1 SV=1			947	10		0.938359	0.921741	0.992606	0.978767	0.954087	0.990798	1.09791	0.932688	1.01704	0.952015		Dyrk1a (#10)		0.699904	-0.0644353
Q9Z188	Dyrk1b	Dyrk1b (#1)	Dual specificity tyrosine-phosphorylation-regulated kinase 1B OS=Mus musculus GN=Dyrk1b PE=1 SV=3			947	1		0.968068	0.97673	1.00784	0.960593	1.00145	1.05662	1.02796	0.984169	0.994682	1.00777		Dyrk1b (#1)		0.0589183	-0.00459901
Q5U4C9	Dyrk2	Dyrk2 (#1)	Dual specificity tyrosine-phosphorylation-regulated kinase 2 OS=Mus musculus GN=Dyrk2 PE=2 SV=1			947	1		0.959731	0.932287	0.990891	0.946884	1.00251	1.08409	1.00283	0.933986	1.04404	1.10888		Dyrk2 (#1)		0.0115443	-0.00203786
Q8C008	Dzank1	Dzank1 (#5)	Double zinc ribbon and ankyrin repeat-containing protein 1 OS=Mus musculus GN=Dzank1 PE=1 SV=2			3164	5		1.05405	1.08654	1.14286	1.11435	1.04166	1.08628	0.934492	1.08117	0.826936	0.956914		Dzank1 (#5)		0.495924	0.097764
Q7TPV2	Dzip3	Dzip3 (#15)	E3 ubiquitin-protein ligase DZIP3 OS=Mus musculus GN=Dzip3 PE=1 SV=2			2677	15		0.981217	0.902137	0.979707	0.938563	0.985385	1.0005	1.01876	0.973748	1.03493	0.982674		Dzip3 (#15)		1.01203	-0.0602199
Q9CXJ1	Ears2	Ears2 (#4)	Probable glutamate--tRNA ligase, mitochondrial OS=Mus musculus GN=Ears2 PE=1 SV=1	+		3202	4		0.953686	0.873435	1.04047	0.92668	1.00896	0.882813	0.967242	0.955432	1.02964	0.945903		Ears2 (#4)		2.08074	-0.12534
Q9D0V7	Ebag9	Ebag9 (#2)	Receptor-binding cancer antigen expressed on SiSo cells OS=Mus musculus GN=Ebag9 PE=1 SV=2			3007	2		1.09474	1.06972	1.02549	0.920084	0.962348	0.943825	0.903679	0.983507	1.01374	0.906782		Ebag9 (#2)		0.356516	-0.0513209
Q9D903	Ebna1bp2	Ebna1bp2 (#1)	Probable rRNA-processing protein EBP2 OS=Mus musculus GN=Ebna1bp2 PE=2 SV=1			3812	1		0.984046	0.666532	0.88614	0.691505	1.0594	0.65092	1.12735	0.982	0.943056	0.797925		Ebna1bp2 (#1)		1.7934	-0.412557
Q4PZA2	Ece1	Ece1 (#5)	Endothelin-converting enzyme 1 OS=Mus musculus GN=Ece1 PE=1 SV=1			2454	5		0.8465	0.652508	0.963521	0.504242	0.868643	0.549698	1.18227	0.927275	1.13907	0.82163		Ece1 (#5)		1.58965	-0.558324
Q80Z60	Ece2	Ece2 (#1)	Endothelin-converting enzyme 2 OS=Mus musculus GN=Ece2 PE=1 SV=2			146	1		0.983101	0.889191	0.908018	0.817456	0.96091	0.809654	1.12855	0.871311	1.01942	0.874879		Ece2 (#1)		2.0854	-0.227465
O35459	Ech1	Ech1 (#13)	Delta(3,5)-Delta(2,4)-dienoyl-CoA isomerase, mitochondrial OS=Mus musculus GN=Ech1 PE=1 SV=1	+		1844	13		1.07512	1.09035	0.951499	1.002	0.8308	0.91489	0.87668	0.979221	1.2659	0.872615		Ech1 (#13)		0.0847138	-0.0286311
Q9D9V3	Echdc1	Echdc1 (#4)	Ethylmalonyl-CoA decarboxylase OS=Mus musculus GN=Echdc1 PE=1 SV=2	+		4106	4		1.08496	1.09578	1.00301	0.783169	0.919773	0.936985	1.0767	0.91946	0.91556	0.874238		Echdc1 (#4)		0.622487	-0.122051
Q3TLP5	Echdc2	Echdc2 (#1)	Enoyl-CoA hydratase domain-containing protein 2, mitochondrial OS=Mus musculus GN=Echdc2 PE=1 SV=2	+		596	1		0.986885	1.02615	1.02628	0.978053	0.927129	1.01548	1.09365	1.03423	0.966057	0.980042		Echdc2 (#1)		0.0967606	0.0116636
Q8BH95	Echs1	Echs1 (#35)	Enoyl-CoA hydratase, mitochondrial OS=Mus musculus GN=Echs1 PE=1 SV=1	+		863	35		1.22567	1.15841	0.873404	0.776043	0.88655	0.963729	1.13039	1.12931	0.883988	0.903174		Echs1 (#35)		0.0483933	-0.0203834
P42125	Eci1	Eci1 (#7)	Enoyl-CoA delta isomerase 1, mitochondrial OS=Mus musculus GN=Eci1 PE=1 SV=2	+		1637	7		1.15551	1.07341	0.963031	0.87575	0.897377	0.876723	1.08597	0.898832	0.898114	0.81779		Eci1 (#7)		0.691697	-0.137001
Q9WUR2	Eci2	Eci2 (#11)	Enoyl-CoA delta isomerase 2, mitochondrial OS=Mus musculus GN=Eci2 PE=1 SV=2	+		2113	11		1.17283	1.20523	0.955782	0.798582	0.771406	0.977836	1.17774	0.971527	0.922242	0.906172		Eci2 (#11)		0.0883607	-0.036175
Q6PDI5	Ecm29	Ecm29 (#26)	Proteasome-associated protein ECM29 homolog OS=Mus musculus GN=Ecm29 PE=1 SV=3			1072	26		1.15612	1.06224	0.898108	0.847879	0.895299	0.860899	1.10101	1.01933	0.949462	0.849649		Ecm29 (#26)		0.471137	-0.106637
Q9QZH6	Ecsit	Ecsit (#7)	Evolutionarily conserved signaling intermediate in Toll pathway, mitochondrial OS=Mus musculus GN=Ecsit PE=1 SV=2	+		2059	7		0.945521	1.10237	1.02121	1.13013	1.00894	1.15454	1.02671	1.0758	0.997628	1.09035		Ecsit (#7)		3.15596	0.151543
Q8K2D3	Edc3	Edc3 (#6)	Enhancer of mRNA-decapping protein 3 OS=Mus musculus GN=Edc3 PE=1 SV=1			390	6		1.07399	0.891432	0.996458	0.740793	0.938558	0.694208	1.03831	0.750765	0.952682	0.726238		Edc3 (#6)		2.96151	-0.398192
Q3UJB9	Edc4	Edc4 (#28)	Enhancer of mRNA-decapping protein 4 OS=Mus musculus GN=Edc4 PE=1 SV=2			10	28		0.993241	0.985876	0.952544	0.938452	1.03456	0.972572	0.96335	1.04036	1.05631	1.03842		Edc4 (#28)		0.0620052	-0.00701351
Q2HXL6	Edem3	Edem3 (#3)	ER degradation-enhancing alpha-mannosidase-like protein 3 OS=Mus musculus GN=Edem3 PE=1 SV=2			2177	3		1.00425	0.952167	0.906011	0.868328	1.06461	0.838643	1.05653	1.07109	0.968599	0.914013		Edem3 (#3)		0.728932	-0.10925
Q9JMG1	Edf1	Edf1 (#2)	Endothelial differentiation-related factor 1 OS=Mus musculus GN=Edf1 PE=1 SV=1			1359	2		0.980284	0.936898	0.952988	0.947497	1.01102	0.929179	1.03022	0.933177	1.02549	0.898846		Edf1 (#2)		2.35862	-0.105665
O35474	Edil3	Edil3 (#35)	EGF-like repeat and discoidin I-like domain-containing protein 3 OS=Mus musculus GN=Edil3 PE=1 SV=2			1520	35		0.928444	1.42281	1.01066	1.44368	0.990033	1.48441	1.0687	1.21073	1.00216	1.2975		Edil3 (#35)		3.5724	0.453459
P48302	Ednrb	Ednrb (#3)	Endothelin B receptor OS=Mus musculus GN=Ednrb PE=2 SV=1			1788	3		1.18682	1.16856	0.902076	0.844812	0.936324	0.867162	0.909635	0.992268	1.06514	1.11746		Ednrb (#3)		0.0186407	-0.00661394
Q8BL66	Eea1	Eea1 (#30)	Early endosome antigen 1 OS=Mus musculus GN=Eea1 PE=1 SV=2			314	30		1.11275	0.861727	0.898773	0.654551	0.837006	0.61574	1.08513	0.970781	1.06634	0.885209		Eea1 (#30)		1.1992	-0.339684
Q921E6	Eed	Eed (#1)	Polycomb protein EED OS=Mus musculus GN=Eed PE=1 SV=1			3044	1		0.973346	1.06149	1.07873	1.05934	1.045	0.99466	0.974652	1.01283	0.928264	0.963009		Eed (#1)		0.234025	0.0272211
P10126	Eef1a1	Eef1a1 (#54)	Elongation factor 1-alpha 1 OS=Mus musculus GN=Eef1a1 PE=1 SV=3			2816	54		0.874331	0.907683	1.03016	1.09298	0.993159	1.11242	1.1065	1.16089	0.995848	1.15703		Eef1a1 (#54)		0.683605	0.117732
P62631	Eef1a2	Eef1a2 (#53)	Elongation factor 1-alpha 2 OS=Mus musculus GN=Eef1a2 PE=1 SV=1			2816	53		1.09465	1.32043	0.99931	1.11552	0.914674	1.10757	1.03401	1.11214	0.957364	1.03083		Eef1a2 (#53)		1.39483	0.183419
Q9CY45	Eef1akmt1	Eef1akmt1 (#2)	EEF1A lysine methyltransferase 1 OS=Mus musculus GN=Eef1akmt1 PE=1 SV=1			3378	2		1.05291	1.37979	1.01489	1.21103	0.967884	1.22206	1.0302	1.22294	0.93412	1.10035		Eef1akmt1 (#2)		2.65057	0.29302
Q9D853	Eef1akmt2	Eef1akmt2 (#3)	EEF1A lysine methyltransferase 2 OS=Mus musculus GN=Eef1akmt2 PE=1 SV=1			203	3		0.953002	1.11855	1.0244	1.27265	0.930964	1.02965	0.919724	0.872032	1.17191	1.19591		Eef1akmt2 (#3)		0.523485	0.128386
O70251	Eef1b	Eef1b (#17)	Elongation factor 1-beta OS=Mus musculus GN=Eef1b PE=1 SV=5			1422	17		1.00826	0.952566	0.953732	1.01668	0.969057	1.0019	1.09895	1.03771	0.970006	1.08589		Eef1b (#17)		0.235071	0.0276834
P57776	Eef1d	Eef1d (#17)	Elongation factor 1-delta OS=Mus musculus GN=Eef1d PE=1 SV=3			1422	17		1.05287	1.46003	1.0019	1.18961	0.979155	1.09129	0.985788	1.30336	0.980291	1.09015		Eef1d (#17)		1.66346	0.286398
Q9D1M4	Eef1e1	Eef1e1 (#5)	Eukaryotic translation elongation factor 1 epsilon-1 OS=Mus musculus GN=Eef1e1 PE=1 SV=1			1775	5		1.01098	1.12107	0.949892	0.972714	0.991279	0.978808	1.05642	1.07394	0.991424	0.992836		Eef1e1 (#5)		0.344144	0.0381769
Q9D8N0	Eef1g	Eef1g (#40)	Elongation factor 1-gamma OS=Mus musculus GN=Eef1g PE=1 SV=3			31	40		1.00604	1.3653	0.966363	1.08787	1.01239	1.11365	0.997551	1.23869	1.01766	1.14411		Eef1g (#40)		1.87769	0.246052
P58252	Eef2	Eef2 (#76)	Elongation factor 2 OS=Mus musculus GN=Eef2 PE=1 SV=2			925	76		1.03108	1.41015	0.980361	1.1696	0.993033	1.12315	0.975788	1.32879	1.01974	1.1586		Eef2 (#76)		2.1226	0.302725
Q9JHW4	Eefsec	Eefsec (#7)	Selenocysteine-specific elongation factor OS=Mus musculus GN=Eefsec PE=1 SV=2	+		1669	7		1.02732	1.23893	0.984806	1.10257	1.00999	1.19933	0.989297	1.07394	0.98859	1.05834		Eefsec (#7)		1.8445	0.17957
Q3TGW2	Eepd1	Eepd1 (#3)	Endonuclease/exonuclease/phosphatase family domain-containing protein 1 OS=Mus musculus GN=Eepd1 PE=1 SV=1			2316	3		0.95062	1.01225	1.04013	1.0573	1.05621	1.08253	0.951021	0.935483	1.00202	1.02909		Eepd1 (#3)		0.290673	0.0328905
Q8BGQ6	Efcab14	Efcab14 (#1)	EF-hand calcium-binding domain-containing protein 14 OS=Mus musculus GN=Efcab14 PE=2 SV=1			5188	1		1.09923	0.875663	0.935851	0.813027	0.948553	0.745927	1.05254	0.935148	0.963829	0.811639		Efcab14 (#1)		2.14045	-0.259252
Q9D4J1	Efhd1	Efhd1 (#1)	EF-hand domain-containing protein D1 OS=Mus musculus GN=Efhd1 PE=1 SV=1	+		583	1		1.09272	0.912214	0.849847	0.691808	0.955464	0.710591	1.05859	0.930642	1.04338	0.787628		Efhd1 (#1)		1.63629	-0.315203
Q9D8Y0	Efhd2	Efhd2 (#13)	EF-hand domain-containing protein D2 OS=Mus musculus GN=Efhd2 PE=1 SV=1			583	13		1.01157	1.01127	1.07256	0.975808	0.970189	0.862691	1.06504	0.88195	0.880631	0.838163		Efhd2 (#13)		0.930969	-0.129941
Q8C0D5	Efl1	Efl1 (#9)	Elongation factor-like GTPase 1 OS=Mus musculus GN=Efl1 PE=1 SV=1			1620	9		0.931159	0.908255	1.07345	1.0402	1.00109	1.05912	1.03305	0.970576	0.961252	0.953691		Efl1 (#9)		0.142217	-0.0202841
O08545	Efna3	Efna3 (#1)	Ephrin-A3 OS=Mus musculus GN=Efna3 PE=1 SV=4			4574	1		0.993976	1.06539	1.01834	1.06942	1.03408	1.11158	0.946205	0.996636	1.00739	1.04567		Efna3 (#1)		1.35489	0.0807361
O08543	Efna5	Efna5 (#1)	Ephrin-A5 OS=Mus musculus GN=Efna5 PE=1 SV=1			3890	1		0.986809	0.781353	1.00336	1.01962	1.12026	1.09034	0.829105	0.940059	1.06046	1.11117		Efna5 (#1)		0.0633221	-0.0208167
P52795	Efnb1	Efnb1 (#13)	Ephrin-B1 OS=Mus musculus GN=Efnb1 PE=1 SV=1			28	13		0.995265	0.931343	1.00515	0.910136	1.09925	0.952958	0.962052	0.87224	0.938275	0.997081		Efnb1 (#13)		1.06984	-0.0997522
P52800	Efnb2	Efnb2 (#7)	Ephrin-B2 OS=Mus musculus GN=Efnb2 PE=1 SV=1			28	7		0.915771	0.724833	1.00346	0.983215	0.976502	0.91366	1.05919	1.05053	1.04507	1.0067		Efnb2 (#7)		0.46075	-0.105706
O35393	Efnb3	Efnb3 (#24)	Ephrin-B3 OS=Mus musculus GN=Efnb3 PE=1 SV=1			28	24		0.895088	0.699488	0.997929	0.909923	0.975375	0.778926	1.10283	1.09606	1.02878	0.984464		Efnb3 (#24)		0.667854	-0.177161
Q8BG67	Efr3a	Efr3a (#13)	Protein EFR3 homolog A OS=Mus musculus GN=Efr3a PE=1 SV=1			130	13		0.794447	0.703717	1.04954	1.01952	0.954777	0.966058	1.18336	1.10816	1.01788	1.04629		Efr3a (#13)		0.129781	-0.0509762
Q6ZQ18	Efr3b	Efr3b (#24)	Protein EFR3 homolog B OS=Mus musculus GN=Efr3b PE=1 SV=2			130	24		1.02401	0.893836	0.975726	0.87644	1.06243	0.98449	0.904986	0.822232	1.03284	0.955418		Efr3b (#24)		1.30454	-0.142332
O08810	Eftud2	Eftud2 (#25)	116 kDa U5 small nuclear ribonucleoprotein component OS=Mus musculus GN=Eftud2 PE=1 SV=1			925	25		0.972307	0.869582	0.997163	0.870319	1.03682	0.96234	1.00731	0.893866	0.986405	0.922601		Eftud2 (#25)		2.49206	-0.146753
Q01279	Egfr	Egfr (#22)	Epidermal growth factor receptor OS=Mus musculus GN=Egfr PE=1 SV=1			443	22		0.909945	0.908633	0.943369	0.728962	1.02389	0.746593	1.09338	1.01022	1.02942	0.874143		Egfr (#22)		1.24858	-0.235949
Q91YE3	Egln1	Egln1 (#2)	Egl nine homolog 1 OS=Mus musculus GN=Egln1 PE=1 SV=2			4436	2		1.04674	0.978684	0.981473	0.863813	0.884975	0.7759	1.01243	0.920131	1.07438	0.996743		Egln1 (#2)		0.918335	-0.143421
Q69ZW3	Ehbp1	Ehbp1 (#25)	EH domain-binding protein 1 OS=Mus musculus GN=Ehbp1 PE=1 SV=3			799	25		0.828104	0.89491	1.07182	1.0256	0.989339	1.12266	0.999556	1.01717	1.11119	0.978631		Ehbp1 (#25)		0.0571962	0.0145328
Q9WVK4	Ehd1	Ehd1 (#28)	EH domain-containing protein 1 OS=Mus musculus GN=Ehd1 PE=1 SV=1			621	28		0.950692	0.868065	1.00198	1.01917	0.999421	0.963857	1.07727	1.09238	0.970641	0.974939		Ehd1 (#28)		0.164345	-0.0264858
Q9QXY6	Ehd3	Ehd3 (#23)	EH domain-containing protein 3 OS=Mus musculus GN=Ehd3 PE=1 SV=2			621	23		0.969485	0.947493	1.01106	1.00956	1.00454	1.09327	1.0259	1.04104	0.989023	1.04633		Ehd3 (#23)		0.456209	0.0378574
Q9EQP2	Ehd4	Ehd4 (#10)	EH domain-containing protein 4 OS=Mus musculus GN=Ehd4 PE=1 SV=1			621	10		0.935447	0.91038	1.03143	1.02246	1.06951	1.12567	0.957114	0.971511	1.0065	1.0226		Ehd4 (#10)		0.0785319	0.0132967
Q61070	Ei24	Ei24 (#5)	Etoposide-induced protein 2.4 OS=Mus musculus GN=Ei24 PE=1 SV=3			2124	5		0.8776	0.934171	1.09208	1.12262	1.08676	1.1261	0.928983	0.941741	1.01458	1.06882		Ei24 (#5)		0.267589	0.0552064
P48024	Eif1	Eif1 (#4)	Eukaryotic translation initiation factor 1 OS=Mus musculus GN=Eif1 PE=1 SV=2			3909	4		0.958569	1.00339	1.05215	0.917135	0.920965	0.98771	1.07251	0.935289	0.995806	0.935236		Eif1 (#4)		0.643567	-0.0638624
Q60872	Eif1a	Eif1a (#1)	Eukaryotic translation initiation factor 1A OS=Mus musculus GN=Eif1a PE=2 SV=3			2437	1		1.03274	1.2086	0.978807	1.11096	0.941783	1.13997	1.1061	1.14122	0.940571	1.02633		Eif1a (#1)		1.70281	0.171216
Q8BJW6	Eif2a	Eif2a (#5)	Eukaryotic translation initiation factor 2A OS=Mus musculus GN=Eif2a PE=1 SV=2			2819	5		0.966794	1.25422	1.03463	1.03388	0.838727	1.07242	1.10226	1.05098	1.05759	0.93644		Eif2a (#5)		0.460789	0.0969602
Q9QZ05	Eif2ak4	Eif2ak4 (#3)	eIF-2-alpha kinase GCN2 OS=Mus musculus GN=Eif2ak4 PE=1 SV=2			2133	3		0.96382	1.27766	1.03501	1.18069	0.965048	1.14309	1.07137	1.05033	0.964759	0.962713		Eif2ak4 (#3)		1.07293	0.161849
Q99LC8	Eif2b1	Eif2b1 (#8)	Translation initiation factor eIF-2B subunit alpha OS=Mus musculus GN=Eif2b1 PE=1 SV=1			1807	8		1.04801	0.926836	0.939063	0.877243	0.973089	0.912183	1.07081	0.889854	0.969026	0.846467		Eif2b1 (#8)		2.19161	-0.166181
Q99LD9	Eif2b2	Eif2b2 (#7)	Translation initiation factor eIF-2B subunit beta OS=Mus musculus GN=Eif2b2 PE=1 SV=1			1091	7		0.991684	1.07592	1.0285	1.06767	1.02525	1.06502	0.968043	1.04917	0.986519	1.05674		Eif2b2 (#7)		2.37709	0.0883492
Q61749	Eif2b4	Eif2b4 (#3)	Translation initiation factor eIF-2B subunit delta OS=Mus musculus GN=Eif2b4 PE=1 SV=2			2279	3		0.929348	1.07735	0.946979	1.13442	1.01917	1.22393	1.04237	1.11883	1.06213	1.21182		Eif2b4 (#3)		2.38013	0.206041
Q8CHW4	Eif2b5	Eif2b5 (#8)	Translation initiation factor eIF-2B subunit epsilon OS=Mus musculus GN=Eif2b5 PE=1 SV=1			4345	8		0.909425	1.06856	1.09158	1.0793	0.958015	1.10032	0.990376	1.05962	1.0506	1.17403		Eif2b5 (#8)		1.35507	0.134773
Q6ZWX6	Eif2s1	Eif2s1 (#17)	Eukaryotic translation initiation factor 2 subunit 1 OS=Mus musculus GN=Eif2s1 PE=1 SV=3			561	17		0.95258	1.09702	1.03137	1.16812	1.00095	1.17348	1.01742	1.08695	0.997678	1.12765		Eif2s1 (#17)		3.42158	0.176956
Q99L45	Eif2s2	Eif2s2 (#19)	Eukaryotic translation initiation factor 2 subunit 2 OS=Mus musculus GN=Eif2s2 PE=1 SV=1			2625	19		0.985291	1.24418	1.0502	1.21759	0.985592	1.14575	0.990113	1.17097	0.988803	1.09134		Eif2s2 (#19)		3.08835	0.23031
Q9Z0N1	Eif2s3x	Eif2s3x (#5)	Eukaryotic translation initiation factor 2 subunit 3, X-linked OS=Mus musculus GN=Eif2s3x PE=1 SV=2			842	5		1.00299	1.18817	1.04097	1.24055	1.04531	1.18617	0.989376	1.23167	0.921356	1.06329		Eif2s3x (#5)		2.74547	0.240521
Q9Z0N2	Eif2s3y	Eif2s3y (#11)	Eukaryotic translation initiation factor 2 subunit 3, Y-linked OS=Mus musculus GN=Eif2s3y PE=1 SV=2			842	11		0.996863	1.41921	1.01724	1.45731	1.02899	1.34895	0.924816	1.27122	1.03209	1.40343		Eif2s3y (#11)		5.09003	0.464246
P23116	Eif3a	Eif3a (#36)	Eukaryotic translation initiation factor 3 subunit A OS=Mus musculus GN=Eif3a PE=1 SV=5			1511	36		1.02975	1.22902	1.08474	1.19394	0.969161	1.10767	0.93496	1.08132	0.981396	1.0752		Eif3a (#36)		2.04769	0.185571
Q8JZQ9	Eif3b	Eif3b (#29)	Eukaryotic translation initiation factor 3 subunit B OS=Mus musculus GN=Eif3b PE=1 SV=1			3089	29		1.0319	1.37192	0.970309	1.27193	0.980594	1.21932	1.06581	1.28628	0.951387	1.14396		Eif3b (#29)		3.40574	0.330585
Q8R1B4	Eif3c	Eif3c (#20)	Eukaryotic translation initiation factor 3 subunit C OS=Mus musculus GN=Eif3c PE=1 SV=1			2689	20		1.01519	1.34101	1.01207	1.29719	1.00275	1.23965	0.992269	1.22289	0.977721	1.15214		Eif3c (#20)		3.18641	0.320789
O70194	Eif3d	Eif3d (#6)	Eukaryotic translation initiation factor 3 subunit D OS=Mus musculus GN=Eif3d PE=1 SV=2			2569	6		1.05775	1.48493	0.974469	1.28954	0.982326	1.25852	1.04382	1.30261	0.941637	1.17519		Eif3d (#6)		3.10193	0.378041
P60229	Eif3e	Eif3e (#12)	Eukaryotic translation initiation factor 3 subunit E OS=Mus musculus GN=Eif3e PE=1 SV=1			3825	12		1.0275	1.27808	0.979308	1.18484	0.968331	1.20553	1.07323	1.10273	0.951634	1.13657		Eif3e (#12)		2.93288	0.240226
Q9DCH4	Eif3f	Eif3f (#7)	Eukaryotic translation initiation factor 3 subunit F OS=Mus musculus GN=Eif3f PE=1 SV=2			3316	7		1.04322	1.30545	0.981842	1.23655	0.981859	1.22869	1.04511	1.28868	0.947966	1.12076		Eif3f (#7)		3.50384	0.304719
Q9Z1D1	Eif3g	Eif3g (#5)	Eukaryotic translation initiation factor 3 subunit G OS=Mus musculus GN=Eif3g PE=1 SV=2			3167	5		1.03994	1.4394	1.00646	1.23149	0.967478	1.22843	1.0643	1.22317	0.921831	1.09486		Eif3g (#5)		2.34664	0.310699
Q91WK2	Eif3h	Eif3h (#14)	Eukaryotic translation initiation factor 3 subunit H OS=Mus musculus GN=Eif3h PE=1 SV=1			2080	14		0.9887	1.18635	0.987959	1.20514	0.983365	1.13525	1.06754	1.3346	0.972435	1.07511		Eif3h (#14)		2.22934	0.244751
Q9QZD9	Eif3i	Eif3i (#9)	Eukaryotic translation initiation factor 3 subunit I OS=Mus musculus GN=Eif3i PE=1 SV=1			3006	9		1.00885	1.43632	0.990215	1.31607	0.980323	1.32194	1.07488	1.31172	0.945727	1.22183		Eif3i (#9)		4.41321	0.401648
Q66JS6	Eif3j2	Eif3j2 (#16)	Eukaryotic translation initiation factor 3 subunit J-B OS=Mus musculus GN=Eif3j2 PE=1 SV=1			2660	16		0.997825	1.32083	1.02775	1.30703	0.993253	1.25241	1.05484	1.17932	0.926336	1.13057		Eif3j2 (#16)		3.22589	0.306847
Q9DBZ5	Eif3k	Eif3k (#7)	Eukaryotic translation initiation factor 3 subunit K OS=Mus musculus GN=Eif3k PE=1 SV=1			1678	7		0.954289	0.912596	1.02198	1.07001	1.0146	0.991799	1.02239	1.02114	0.986745	0.972398		Eif3k (#7)		0.0920244	-0.0107744
Q8QZY1	Eif3l	Eif3l (#24)	Eukaryotic translation initiation factor 3 subunit L OS=Mus musculus GN=Eif3l PE=1 SV=1			2995	24		0.958829	1.33706	1.03378	1.37139	0.946401	1.1609	1.04038	1.15169	1.02061	1.14769		Eif3l (#24)		2.4553	0.299617
Q99JX4	Eif3m	Eif3m (#8)	Eukaryotic translation initiation factor 3 subunit M OS=Mus musculus GN=Eif3m PE=1 SV=1			3042	8		1.03712	1.39445	0.973997	1.27197	0.991884	1.20598	1.04979	1.28728	0.94721	1.14843		Eif3m (#8)		3.17571	0.333258
P60843	Eif4a1	Eif4a1 (#16)	Eukaryotic initiation factor 4A-I OS=Mus musculus GN=Eif4a1 PE=1 SV=1			1327	16		0.987802	1.31801	0.983501	1.2711	1.01234	1.21377	1.04887	1.20322	0.967487	1.10447		Eif4a1 (#16)		2.94939	0.287411
P10630	Eif4a2	Eif4a2 (#27)	Eukaryotic initiation factor 4A-II OS=Mus musculus GN=Eif4a2 PE=1 SV=2			1327	27		1.0242	1.81096	0.974349	1.59338	0.964558	1.67266	1.06927	1.56526	0.967623	1.45003		Eif4a2 (#27)		4.668	0.691878
Q91VC3	Eif4a3	Eif4a3 (#25)	Eukaryotic initiation factor 4A-III OS=Mus musculus GN=Eif4a3 PE=1 SV=3			1327	25		1.01265	1.59031	0.949551	1.40686	0.974136	1.43085	1.07383	1.30383	0.989838	1.26567		Eif4a3 (#25)		3.51673	0.481529
Q8BGD9	Eif4b	Eif4b (#26)	Eukaryotic translation initiation factor 4B OS=Mus musculus GN=Eif4b PE=1 SV=1			348	26		0.930701	0.981491	0.936862	0.7966	1.00136	0.760305	1.12277	1.07163	1.00831	0.909679		Eif4b (#26)		0.723874	-0.15408
P63073	Eif4e	Eif4e (#4)	Eukaryotic translation initiation factor 4E OS=Mus musculus GN=Eif4e PE=1 SV=1			2793	4		0.996094	1.22012	1.02077	1.20209	0.995327	1.19108	0.985392	1.18608	1.00241	1.15655		Eif4e (#4)		6.1159	0.252274
Q8BMB3	Eif4e2	Eif4e2 (#6)	Eukaryotic translation initiation factor 4E type 2 OS=Mus musculus GN=Eif4e2 PE=1 SV=1			2394	6		0.971874	1.14511	1.05698	1.11658	0.944215	1.13267	1.00673	1.12654	1.02021	1.03047		Eif4e2 (#6)		2.31112	0.151
Q60876	Eif4ebp1	Eif4ebp1 (#1)	Eukaryotic translation initiation factor 4E-binding protein 1 OS=Mus musculus GN=Eif4ebp1 PE=1 SV=3			5096	1		0.98924	1.25506	0.94457	1.16857	1.01458	1.21998	0.99802	1.1753	1.05359	1.25422		Eif4ebp1 (#1)		4.42023	0.280743
P70445	Eif4ebp2	Eif4ebp2 (#3)	Eukaryotic translation initiation factor 4E-binding protein 2 OS=Mus musculus GN=Eif4ebp2 PE=1 SV=1			4419	3		0.9602	0.84557	0.840403	1.19163	1.11823	1.53426	1.0204	1.36323	1.06077	1.4086		Eif4ebp2 (#3)		0.977506	0.32075
Q6NZJ6	Eif4g1	Eif4g1 (#38)	Eukaryotic translation initiation factor 4 gamma 1 OS=Mus musculus GN=Eif4g1 PE=1 SV=1			253	38		0.928907	0.921732	1.03814	1.11897	1.09861	1.09731	0.96304	1.01484	0.971299	0.976232		Eif4g1 (#38)		0.21233	0.0356326
Q62448	Eif4g2	Eif4g2 (#20)	Eukaryotic translation initiation factor 4 gamma 2 OS=Mus musculus GN=Eif4g2 PE=1 SV=2			935	20		0.984677	1.19622	0.977582	1.12054	1.02512	1.07345	1.02882	1.13893	0.983804	1.05315		Eif4g2 (#20)		2.29363	0.157818
Q80XI3	Eif4g3	Eif4g3 (#28)	Eukaryotic translation initiation factor 4 gamma 3 OS=Mus musculus GN=Eif4g3 PE=1 SV=2			253	28		0.999686	1.21888	1.00954	1.19245	0.971063	1.14969	1.05368	1.18863	0.966037	1.0943		Eif4g3 (#28)		3.60873	0.224717
Q9WUK2	Eif4h	Eif4h (#18)	Eukaryotic translation initiation factor 4H OS=Mus musculus GN=Eif4h PE=1 SV=3			1159	18		1.04395	1.31848	0.987131	1.21687	1.00987	1.13211	0.999998	1.26732	0.959052	1.11688		Eif4h (#18)		2.66428	0.27302
P59325	Eif5	Eif5 (#17)	Eukaryotic translation initiation factor 5 OS=Mus musculus GN=Eif5 PE=1 SV=1			1606	17		0.932049	1.05525	1.04069	1.14231	1.01336	1.19336	1.01502	1.05024	0.998883	1.13239		Eif5 (#17)		2.04959	0.155919
P63242	Eif5a	Eif5a (#27)	Eukaryotic translation initiation factor 5A-1 OS=Mus musculus GN=Eif5a PE=1 SV=2			3371	27		0.952061	1.05649	1.05647	1.24582	0.978361	1.12288	0.963043	1.05808	1.05007	1.08288		Eif5a (#27)		1.60273	0.153387
Q05D44	Eif5b	Eif5b (#13)	Eukaryotic translation initiation factor 5B OS=Mus musculus GN=Eif5b PE=1 SV=2			1363	13		0.987823	1.12866	1.08242	1.15219	0.949808	1.13451	0.96877	1.01389	1.01118	1.05801		Eif5b (#13)		1.62916	0.133951
O55135	Eif6	Eif6 (#1)	Eukaryotic translation initiation factor 6 OS=Mus musculus GN=Eif6 PE=1 SV=2			3134	1		1.18078	1.43725	1.00696	1.13099	0.970396	1.14014	0.973337	1.14707	0.868522	0.935409		Eif6 (#1)		0.877374	0.205537
Q8K0G5	Eipr1	Eipr1 (#4)	Protein TSSC1 OS=Mus musculus GN=Eipr1 PE=1 SV=2			1679	4		0.909703	0.891261	1.01307	0.954288	1.04172	0.880631	1.04733	0.969706	0.988184	0.978354		Eipr1 (#4)		1.08202	-0.0967307
Q8VEB6	Elac1	Elac1 (#1)	Zinc phosphodiesterase ELAC protein 1 OS=Mus musculus GN=Elac1 PE=2 SV=1			5067	1		1.02607	0.927077	1.07797	0.942507	0.97734	0.913517	0.916715	0.875171	1.00191	0.921276		Elac1 (#1)		1.55114	-0.125098
Q80Y81	Elac2	Elac2 (#10)	Zinc phosphodiesterase ELAC protein 2 OS=Mus musculus GN=Elac2 PE=1 SV=1	+		233	10		1.03283	1.12973	0.953115	0.883983	1.06471	1.37526	1.19046	1.28524	0.758882	1.521		Elac2 (#10)		0.911265	0.300714
P70372	Elavl1	Elavl1 (#20)	ELAV-like protein 1 OS=Mus musculus GN=Elavl1 PE=1 SV=2			1383	20		1.03486	1.10973	0.940289	1.02194	0.990176	1.00526	1.06031	1.00228	0.974358	1.01995		Elavl1 (#20)		0.521856	0.0454956
Q60899	Elavl2	Elavl2 (#2)	ELAV-like protein 2 OS=Mus musculus GN=Elavl2 PE=2 SV=1			1353	2		0.839022	0.81056	0.932159	0.614935	1.0415	0.563329	1.09285	1.05086	1.09446	0.846454		Elavl2 (#2)		1.13016	-0.392758
Q60900	Elavl3	Elavl3 (#12)	ELAV-like protein 3 OS=Mus musculus GN=Elavl3 PE=1 SV=1			1353	12		1.01648	1.00938	0.894288	0.764717	0.9763	0.932903	1.03537	1.21804	1.07756	1.06249		Elavl3 (#12)		0.050818	-0.0174866
Q61701	Elavl4	Elavl4 (#13)	ELAV-like protein 4 OS=Mus musculus GN=Elavl4 PE=1 SV=1			1353	13		0.899985	0.766482	0.885926	0.706613	1.05376	0.602917	1.07399	1.06254	1.08634	0.918335		Elavl4 (#13)		1.0551	-0.324255
Q8C8T7	Elfn1	Elfn1 (#5)	Protein ELFN1 OS=Mus musculus GN=Elfn1 PE=2 SV=1			2105	5		0.888553	0.805151	0.878509	0.833089	1.0885	0.688247	1.13789	1.21953	1.00654	0.961726		Elfn1 (#5)		0.488695	-0.169176
Q68FM6	Elfn2	Elfn2 (#9)	Protein phosphatase 1 regulatory subunit 29 OS=Mus musculus GN=Elfn2 PE=1 SV=1			2105	9		1.07068	0.685292	0.987838	0.624658	0.996035	0.600129	0.958113	0.790166	0.98733	0.740504		Elfn2 (#9)		3.03097	-0.545788
Q8BPU7	Elmo1	Elmo1 (#2)	Engulfment and cell motility protein 1 OS=Mus musculus GN=Elmo1 PE=1 SV=2			604	2		1.00348	0.703272	0.945628	0.687018	1.00849	0.620053	1.00039	0.849673	1.04201	0.842568		Elmo1 (#2)		2.21865	-0.443521
Q8BHL5	Elmo2	Elmo2 (#18)	Engulfment and cell motility protein 2 OS=Mus musculus GN=Elmo2 PE=1 SV=1			604	18		0.964919	0.843777	1.03006	0.898936	1.07128	0.995699	0.902462	0.800031	1.03128	0.984887		Elmo2 (#18)		1.04152	-0.14715
Q8BYZ7	Elmo3	Elmo3 (#1)	Engulfment and cell motility protein 3 OS=Mus musculus GN=Elmo3 PE=1 SV=2			3762	1		1.09271	1.098	0.988512	0.930351	0.994549	0.998943	0.967658	0.929045	0.956572	0.914781		Elmo3 (#1)		0.275914	-0.0394702
Q3V1U8	Elmod1	Elmod1 (#9)	ELMO domain-containing protein 1 OS=Mus musculus GN=Elmod1 PE=1 SV=2			2628	9		1.02049	1.19351	1.264	1.12945	0.888745	1.0955	0.964756	1.10928	0.862	0.976896		Elmod1 (#9)		0.656998	0.149445
Q8BGF6	Elmod2	Elmod2 (#3)	ELMO domain-containing protein 2 OS=Mus musculus GN=Elmod2 PE=1 SV=1			4501	3		1.10202	0.805762	0.926299	0.68201	0.952712	0.724108	1.08922	0.793641	0.929742	0.709968		Elmod2 (#3)		3.36489	-0.427014
P62869	Elob	Elob (#15)	Elongin-B OS=Mus musculus GN=Elob PE=1 SV=1			522	15		1.1039	0.923782	0.936503	0.875367	0.972119	0.876716	1.0025	0.920468	0.98498	0.823123		Elob (#15)		2.07719	-0.17711
P83940	Eloc	Eloc (#19)	Elongin-C OS=Mus musculus GN=Eloc PE=1 SV=1			1758	19		1.02158	0.994024	1.00596	1.09387	0.984756	1.02352	0.999195	1.03886	0.988504	1.00428		Eloc (#19)		0.809185	0.0432216
Q9EQC4	Elovl4	Elovl4 (#2)	Elongation of very long chain fatty acids protein 4 OS=Mus musculus GN=Elovl4 PE=1 SV=2			5361	2		0.940173	1.00112	1.06349	1.07233	0.992386	1.06819	1.00313	0.98224	1.00082	1.06213		Elovl4 (#2)		0.678059	0.0528302
Q8BHI7	Elovl5	Elovl5 (#1)	Elongation of very long chain fatty acids protein 5 OS=Mus musculus GN=Elovl5 PE=1 SV=1			5383	1		1.06265	1.01462	0.948055	0.934031	0.936012	0.840368	1.08585	1.13834	0.967438	0.852501		Elovl5 (#1)		0.328706	-0.0716174
Q920L5	Elovl6	Elovl6 (#1)	Elongation of very long chain fatty acids protein 6 OS=Mus musculus GN=Elovl6 PE=1 SV=1			5041	1		1.09053	0.974032	1.08113	1.01622	0.833889	0.706902	0.949051	0.755176	1.0454	0.871966		Elovl6 (#1)		0.902197	-0.216409
Q91WG4	Elp2	Elp2 (#12)	Elongator complex protein 2 OS=Mus musculus GN=Elp2 PE=1 SV=1			3724	12		1.00327	0.897105	1.04733	1.13478	0.862311	0.828773	0.999071	0.897243	1.08802	1.0605		Elp2 (#12)		0.236004	-0.0589899
Q9CZX0	Elp3	Elp3 (#16)	Elongator complex protein 3 OS=Mus musculus GN=Elp3 PE=1 SV=1			2866	16		1.01039	0.98391	1.01008	1.03012	0.988479	0.991708	1.05841	0.96269	0.932643	0.961063		Elp3 (#16)		0.230166	-0.0197437
Q9ER73	Elp4	Elp4 (#8)	Elongator complex protein 4 OS=Mus musculus GN=Elp4 PE=1 SV=2			3832	8		0.947922	1.01886	1.01758	1.06759	1.00843	1.06	1.08776	1.07074	0.938303	0.979214		Elp4 (#8)		0.589776	0.0568182
Q99L85	Elp5	Elp5 (#1)	Elongator complex protein 5 OS=Mus musculus GN=Elp5 PE=2 SV=1			3470	1		0.969183	0.984283	0.99919	1.0799	0.98919	1.08536	1.05019	1.08099	0.992249	1.03647		Elp5 (#1)		1.23276	0.0745655
Q8BK75	Elp6	Elp6 (#5)	Elongator complex protein 6 OS=Mus musculus GN=Elp6 PE=2 SV=1			743	5		1.00472	1.15401	1.06297	1.10103	0.86363	1.13811	0.969387	1.08218	1.09929	0.947574		Elp6 (#5)		0.764816	0.118661
P21995	Emb	Emb (#5)	Embigin OS=Mus musculus GN=Emb PE=1 SV=2			2342	5		0.905305	1.12177	1.0311	1.15519	1.02277	1.1811	1.08721	1.20364	0.953614	1.0844		Emb (#5)		2.09609	0.202618
Q8C7X2	Emc1	Emc1 (#31)	ER membrane protein complex subunit 1 OS=Mus musculus GN=Emc1 PE=1 SV=1			1704	31		1.04	0.996535	0.95707	1.04033	1.0934	1.04236	0.892439	1.01528	1.01708	1.03625		Emc1 (#31)		0.322516	0.0405543
Q3TAS6	Emc10	Emc10 (#5)	ER membrane protein complex subunit 10 OS=Mus musculus GN=Emc10 PE=2 SV=2			3185	5		1.04493	1.01118	0.950849	0.859459	0.976771	0.808449	1.04451	1.00721	0.982942	0.861801		Emc10 (#5)		1.00124	-0.141645
Q9CRD2	Emc2	Emc2 (#10)	ER membrane protein complex subunit 2 OS=Mus musculus GN=Emc2 PE=1 SV=1	+		2282	10		1.07404	0.905088	0.980707	0.766623	0.973928	0.753813	0.942795	0.87447	1.02853	0.788758		Emc2 (#10)		2.60408	-0.292659
Q99KI3	Emc3	Emc3 (#12)	ER membrane protein complex subunit 3 OS=Mus musculus GN=Emc3 PE=1 SV=3			2927	12		0.985055	0.986549	0.956065	0.827732	1.00977	0.781815	1.03937	0.928431	1.00974	0.91927		Emc3 (#12)		1.37305	-0.17463
Q9CZX9	Emc4	Emc4 (#7)	ER membrane protein complex subunit 4 OS=Mus musculus GN=Emc4 PE=1 SV=1			4355	7		1.02751	1.01374	0.963627	0.852845	0.959778	0.818153	1.07028	1.02513	0.9788	0.854531		Emc4 (#7)		0.911171	-0.136812
Q9CQW0	Emc6	Emc6 (#2)	ER membrane protein complex subunit 6 OS=Mus musculus GN=Emc6 PE=1 SV=1			3499	2		0.991991	0.929638	0.919204	0.893495	1.01085	0.842235	1.05946	0.936739	1.0185	0.932899		Emc6 (#2)		1.85477	-0.140423
Q9EP72	Emc7	Emc7 (#5)	ER membrane protein complex subunit 7 OS=Mus musculus GN=Emc7 PE=1 SV=1			2395	5		0.960284	0.860121	1.06103	0.788718	0.964881	0.961468	1.10269	0.875035	0.911105	0.99926		Emc7 (#5)		1.09204	-0.158461
O70378	Emc8	Emc8 (#11)	ER membrane protein complex subunit 8 OS=Mus musculus GN=Emc8 PE=1 SV=1			3028	11		1.00549	0.940953	0.944321	0.844427	1.00134	0.79485	1.09423	0.964063	0.954625	0.842865		Emc8 (#11)		1.68456	-0.190505
O08579	Emd	Emd (#20)	Emerin OS=Mus musculus GN=Emd PE=1 SV=1			2666	20		1.05761	1.0383	0.938732	0.884866	0.960769	0.818245	1.03391	1.02979	1.00898	0.886119		Emd (#20)		0.692358	-0.107317
Q05BC3	Eml1	Eml1 (#20)	Echinoderm microtubule-associated protein-like 1 OS=Mus musculus GN=Eml1 PE=1 SV=1			815	20		0.939429	0.732456	0.992495	0.817127	1.01122	0.775412	1.08115	1.11909	0.975698	0.89195		Eml1 (#20)		0.963503	-0.220465
Q7TNG5	Eml2	Eml2 (#12)	Echinoderm microtubule-associated protein-like 2 OS=Mus musculus GN=Eml2 PE=1 SV=1			1945	12		0.940321	1.0447	0.990329	1.04184	1.02542	1.14635	1.00103	1.06697	1.0429	1.15527		Eml2 (#12)		1.75224	0.125106
Q3UMY5	Eml4	Eml4 (#18)	Echinoderm microtubule-associated protein-like 4 OS=Mus musculus GN=Eml4 PE=1 SV=1			815	18		0.930241	1.08655	1.03317	1.23436	1.01702	1.21281	1.05389	1.16099	0.965682	1.19264		Eml4 (#18)		3.03539	0.23579
Q5SQM0	Eml6	Eml6 (#3)	Echinoderm microtubule-associated protein-like 6 OS=Mus musculus GN=Eml6 PE=2 SV=1			815	3		0.948208	1.06275	1.02697	1.09245	1.03338	1.13553	0.978576	1.05094	1.01287	1.07444		Eml6 (#3)		2.25491	0.115553
Q03173	Enah	Enah (#17)	Protein enabled homolog OS=Mus musculus GN=Enah PE=1 SV=2			604	17		0.915868	1.0015	1.03607	0.919868	1.08733	0.943257	0.948866	0.908667	1.01187	1.0437		Enah (#17)		0.408502	-0.0531004
Q8C522	Endod1	Endod1 (#16)	Endonuclease domain-containing 1 protein OS=Mus musculus GN=Endod1 PE=1 SV=2			1659	16		1.03537	0.918347	1.00823	0.969673	0.984393	0.928481	0.980074	0.935949	0.991937	0.937852		Endod1 (#16)		2.81835	-0.0921994
O08600	Endog	Endog (#3)	Endonuclease G, mitochondrial OS=Mus musculus GN=Endog PE=1 SV=1	+		4027	3		0.977057	0.988372	0.956351	1.06813	1.05653	1.11171	1.06684	1.0015	0.943217	1.02067		Endog (#3)		0.529637	0.0544408
Q8BX80	Engase	Engase (#1)	Cytosolic endo-beta-N-acetylglucosaminidase OS=Mus musculus GN=Engase PE=1 SV=1			5280	1		1.12612	1.1168	0.927112	0.846273	0.95017	0.79896	1.19837	0.862849	0.798229	0.745973		Engase (#1)		0.663224	-0.193047
Q8K1D8	Enho	Enho (#1)	Adropin OS=Mus musculus GN=Enho PE=1 SV=1			1886	1		1.03659	1.26247	0.918493	1.17823	0.993983	1.13524	1.07517	1.13758	0.975762	1.10971		Enho (#1)		2.58712	0.220474
P17182	Eno1	Eno1 (#68)	Alpha-enolase OS=Mus musculus GN=Eno1 PE=1 SV=3			407	68		0.937269	1.12079	0.808771	0.720884	1.02729	1.09483	1.25749	1.24146	0.969186	0.900518		Eno1 (#68)		0.0235441	0.0118727
P17183	Eno2	Eno2 (#30)	Gamma-enolase OS=Mus musculus GN=Eno2 PE=1 SV=2			407	30		0.87891	1.0368	1.13525	1.35547	1.13431	1.45578	0.886654	1.12379	0.964877	1.159		Eno2 (#30)		1.3621	0.292099
Q8BGB7	Enoph1	Enoph1 (#13)	Enolase-phosphatase E1 OS=Mus musculus GN=Enoph1 PE=1 SV=1			141	13		0.995768	1.27618	1.05044	1.35396	1.0664	1.38144	0.917451	1.10558	0.969939	1.17466		Enoph1 (#13)		2.54299	0.328589
Q8BTJ4	Enpp4	Enpp4 (#4)	Bis(5'-adenosyl)-triphosphatase enpp4 OS=Mus musculus GN=Enpp4 PE=1 SV=1			3844	4		0.93337	1.07124	1.05284	1.203	0.97866	1.11024	0.986068	1.03344	1.04906	1.10767		Enpp4 (#4)		1.72135	0.143843
Q9EQG7	Enpp5	Enpp5 (#4)	Ectonucleotide pyrophosphatase/phosphodiesterase family member 5 OS=Mus musculus GN=Enpp5 PE=1 SV=3			1096	4		1.01279	1.08059	0.941289	0.892199	0.972463	0.912063	1.05793	1.08459	1.01554	1.00443		Enpp5 (#4)		0.0603268	-0.0112466
Q8BGN3	Enpp6	Enpp6 (#5)	Ectonucleotide pyrophosphatase/phosphodiesterase family member 6 OS=Mus musculus GN=Enpp6 PE=1 SV=1			572	5		0.958902	0.972914	1.01011	0.86561	1.06753	1.01694	0.917502	0.87881	1.04595	1.00714		Enpp6 (#5)		0.589208	-0.0777103
P60840	Ensa	Ensa (#14)	Alpha-endosulfine OS=Mus musculus GN=Ensa PE=1 SV=1			3482	14		1.44043	1.35535	0.662383	0.602943	0.761137	0.571173	1.34226	0.962823	0.793795	0.625155		Ensa (#14)		0.391688	-0.292315
O55026	Entpd2	Entpd2 (#1)	Ectonucleoside triphosphate diphosphohydrolase 2 OS=Mus musculus GN=Entpd2 PE=1 SV=2			4221	1		0.872522	0.856719	1.04947	1.05742	1.06694	1.08363	0.962657	1.07156	1.04841	1.05036		Entpd2 (#1)		0.151499	0.0328439
Q9DBT4	Entpd4	Entpd4 (#6)	Ectonucleoside triphosphate diphosphohydrolase 4 OS=Mus musculus GN=Entpd4 PE=1 SV=1			4202	6		0.737973	0.696102	0.801294	0.924966	0.629536	0.883465	1.69715	2.68777	1.13405	1.38546		Entpd4 (#6)		0.312931	0.312773
Q9WUZ9	Entpd5	Entpd5 (#2)	Ectonucleoside triphosphate diphosphohydrolase 5 OS=Mus musculus GN=Entpd5 PE=1 SV=1			4684	2		1.00217	0.915185	0.975706	0.799117	1.00599	0.749264	1.06804	0.906264	0.948094	0.752734		Entpd5 (#2)		2.12242	-0.282791
Q9JIX0	Eny2	Eny2 (#5)	Transcription and mRNA export factor ENY2 OS=Mus musculus GN=Eny2 PE=1 SV=1			1699	5		1.11314	1.02255	0.933775	0.913023	0.8929	0.975432	1.11717	0.960434	0.943019	0.864028		Eny2 (#5)		0.414748	-0.0743286
Q8CHI8	Ep400	Ep400 (#1)	E1A-binding protein p400 OS=Mus musculus GN=Ep400 PE=1 SV=3			1877	1		0.948965	1.01906	1.0004	1.11358	0.974537	1.03896	1.02538	1.00482	1.05073	1.11501		Ep400 (#1)		1.07019	0.0812521
P48193	Epb41	Epb41 (#17)	Protein 4.1 OS=Mus musculus GN=Epb41 PE=1 SV=2			50	17		0.8816	0.942242	1.15375	0.82735	0.98565	0.852518	0.983928	0.830789	0.995075	0.765958		Epb41 (#17)		1.80228	-0.242948
Q9Z2H5	Epb41l1	Epb41l1 (#114)	Band 4.1-like protein 1 OS=Mus musculus GN=Epb41l1 PE=1 SV=2			50	114		1.09089	0.824263	0.937102	0.755558	0.90533	0.687066	1.07244	0.852503	0.99423	0.804166		Epb41l1 (#114)		2.75677	-0.350041
O70318	Epb41l2	Epb41l2 (#46)	Band 4.1-like protein 2 OS=Mus musculus GN=Epb41l2 PE=1 SV=2			50	46		0.938332	0.787616	1.02482	0.917028	1.00609	0.898812	1.02576	0.958802	1.005	0.936192		Epb41l2 (#46)		1.49613	-0.155062
Q9WV92	Epb41l3	Epb41l3 (#78)	Band 4.1-like protein 3 OS=Mus musculus GN=Epb41l3 PE=1 SV=1			50	78		1.14993	1.01318	0.888993	0.818148	0.926903	0.877594	0.993685	1.00903	1.04048	0.985636		Epb41l3 (#78)		0.445334	-0.0874719
P52963	Epb41l4a	Epb41l4a (#3)	Band 4.1-like protein 4A OS=Mus musculus GN=Epb41l4a PE=2 SV=2			2531	3		0.979043	0.758152	0.990097	0.824583	1.03943	0.869888	0.97509	0.857851	1.01634	0.931596		Epb41l4a (#3)		2.2456	-0.240019
Q8BGS1	Epb41l5	Epb41l5 (#5)	Band 4.1-like protein 5 OS=Mus musculus GN=Epb41l5 PE=1 SV=1			2135	5		0.894848	0.745761	1.06781	0.8076	1.01982	0.852807	0.99111	0.840387	1.02642	0.922877		Epb41l5 (#5)		2.36705	-0.263057
Q99M71	Epdr1	Epdr1 (#2)	Mammalian ependymin-related protein 1 OS=Mus musculus GN=Epdr1 PE=1 SV=1			1705	2		1.02348	0.832136	0.886106	0.721218	0.975083	0.75077	1.09336	1.01307	1.02196	0.936205		Epdr1 (#2)		1.21754	-0.241857
Q80TA9	Epg5	Epg5 (#3)	Ectopic P granules protein 5 homolog OS=Mus musculus GN=Epg5 PE=1 SV=2			1983	3		1.10406	1.3411	1.22848	1.02367	0.775151	0.935517	0.894587	1.11888	0.997724	1.09016		Epg5 (#3)		0.472044	0.147867
Q8BYG9	Epha10	Epha10 (#4)	Ephrin type-A receptor 10 OS=Mus musculus GN=Epha10 PE=2 SV=2			1036	4		1.07868	1.01655	0.939629	0.901048	0.970196	0.843316	1.02849	1.05756	0.983002	0.947886		Epha10 (#4)		0.484091	-0.0721112
P29319	Epha3	Epha3 (#3)	Ephrin type-A receptor 3 OS=Mus musculus GN=Epha3 PE=1 SV=1			1036	3		0.879486	0.639272	1.05561	0.868175	1.01327	0.822296	1.0624	0.808278	0.989223	0.770475		Epha3 (#3)		2.25613	-0.359701
Q03137	Epha4	Epha4 (#29)	Ephrin type-A receptor 4 OS=Mus musculus GN=Epha4 PE=1 SV=2			1036	29		1.03428	0.797489	1.00881	0.873127	0.931463	0.784525	0.981122	0.81996	1.04432	0.897021		Epha4 (#29)		3.15797	-0.261879
Q60629	Epha5	Epha5 (#14)	Ephrin type-A receptor 5 OS=Mus musculus GN=Epha5 PE=1 SV=2			1036	14		1.06682	0.900926	1.01352	0.868364	1.11157	1.01363	0.72404	0.693689	1.08405	1.01291		Epha5 (#14)		0.459081	-0.151922
Q62413	Epha6	Epha6 (#8)	Ephrin type-A receptor 6 OS=Mus musculus GN=Epha6 PE=2 SV=2			1036	8		0.95116	0.843342	0.986894	0.796606	0.92839	0.728022	1.10386	1.06501	1.0297	0.859129		Epha6 (#8)		1.18579	-0.229263
Q61772	Epha7	Epha7 (#8)	Ephrin type-A receptor 7 OS=Mus musculus GN=Epha7 PE=1 SV=2			1036	8		1.07391	0.935652	0.990166	0.891206	1.0058	0.861057	0.912499	0.777872	1.01762	0.932811		Epha7 (#8)		1.74151	-0.186149
O09127	Epha8	Epha8 (#1)	Ephrin type-A receptor 8 OS=Mus musculus GN=Epha8 PE=1 SV=2			1036	1		1.02165	0.803368	1.00252	0.768823	0.93392	0.819243	0.951728	0.792549	1.09018	0.988876		Epha8 (#1)		1.96386	-0.264688
Q8CBF3	Ephb1	Ephb1 (#3)	Ephrin type-B receptor 1 OS=Mus musculus GN=Ephb1 PE=1 SV=1			1036	3		0.986452	0.966606	0.95362	0.794732	0.892077	0.831659	1.20895	1.22453	0.958903	0.882873		Ephb1 (#3)		0.317097	-0.0988293
P54763	Ephb2	Ephb2 (#24)	Ephrin type-B receptor 2 OS=Mus musculus GN=Ephb2 PE=1 SV=3			1036	24		1.00094	0.883481	0.972745	0.977227	0.947938	0.903378	1.09332	1.10304	0.985061	1.04154		Ephb2 (#24)		0.166131	-0.029943
P54754	Ephb3	Ephb3 (#12)	Ephrin type-B receptor 3 OS=Mus musculus GN=Ephb3 PE=1 SV=2			1036	12		1.02737	0.918016	0.971864	0.936922	0.956009	0.898527	1.00151	1.00653	1.04324	1.01715		Ephb3 (#12)		0.783981	-0.066797
O08644	Ephb6	Ephb6 (#3)	Ephrin type-B receptor 6 OS=Mus musculus GN=Ephb6 PE=2 SV=4			1036	3		1.14308	0.918627	0.973147	0.871142	0.935285	0.859249	0.896712	0.932366	1.05178	0.994984		Ephb6 (#3)		0.868994	-0.124257
Q9D379	Ephx1	Ephx1 (#39)	Epoxide hydrolase 1 OS=Mus musculus GN=Ephx1 PE=1 SV=2			2104	39		0.931577	0.685175	1.01708	0.91865	0.999509	0.938566	0.946749	0.897739	1.10509	0.943506		Ephx1 (#39)		1.0409	-0.19711
P34914	Ephx2	Ephx2 (#5)	Bifunctional epoxide hydrolase 2 OS=Mus musculus GN=Ephx2 PE=1 SV=2	+		2036	5		1.10859	1.03848	0.982271	0.933105	1.07709	1.06048	0.9012	0.807084	0.930845	0.854801		Ephx2 (#5)		0.448028	-0.0945673
Q6IE26	Ephx4	Ephx4 (#1)	Epoxide hydrolase 4 OS=Mus musculus GN=Ephx4 PE=2 SV=2			4407	1		1.17714	1.17257	0.99949	0.990265	0.900953	0.999622	0.99798	0.856657	0.924438	0.932764		Ephx4 (#1)		0.054196	-0.0152836
Q8VEH5	Epm2aip1	Epm2aip1 (#16)	EPM2A-interacting protein 1 OS=Mus musculus GN=Epm2aip1 PE=1 SV=1			809	16		1.06817	0.820206	0.924184	0.863849	0.896439	0.901337	0.948457	0.71588	1.16275	0.851262		Epm2aip1 (#16)		1.69761	-0.265271
Q80VP1	Epn1	Epn1 (#15)	Epsin-1 OS=Mus musculus GN=Epn1 PE=1 SV=3			1676	15		0.983715	1.35299	1.02541	1.29707	1.00327	1.2935	1.02804	1.18438	0.959566	1.14724		Epn1 (#15)		3.08671	0.325484
Q8CHU3	Epn2	Epn2 (#15)	Epsin-2 OS=Mus musculus GN=Epn2 PE=1 SV=1			1676	15		0.935889	0.885073	1.04862	1.04167	1.03953	0.999486	1.03977	0.990758	0.936194	0.962135		Epn2 (#15)		0.27095	-0.0354068
Q8CGC7	Eprs	Eprs (#63)	Bifunctional glutamate/proline--tRNA ligase OS=Mus musculus GN=Eprs PE=1 SV=4			232	63		0.988637	0.92271	0.99619	0.930165	0.962628	0.846007	1.05876	0.948665	0.993785	0.887632		Eprs (#63)		2.24038	-0.141237
P42567	Eps15	Eps15 (#9)	Epidermal growth factor receptor substrate 15 OS=Mus musculus GN=Eps15 PE=1 SV=1			1435	9		1.06814	1.32164	0.953016	1.12972	0.970542	1.0598	0.99365	1.27359	1.01465	1.12948		Eps15 (#9)		1.91911	0.238466
Q60902	Eps15l1	Eps15l1 (#32)	Epidermal growth factor receptor substrate 15-like 1 OS=Mus musculus GN=Eps15l1 PE=1 SV=3			1579	32		1.08202	0.928855	0.943049	0.881053	0.953211	0.823638	1.04915	0.915504	0.972563	0.884356		Eps15l1 (#32)		2.03039	-0.17257
Q08509	Eps8	Eps8 (#7)	Epidermal growth factor receptor kinase substrate 8 OS=Mus musculus GN=Eps8 PE=1 SV=2			642	7		0.988152	0.925615	1.01611	0.979062	1.01372	0.965086	1.00529	0.960909	0.976727	0.926469		Eps8 (#7)		2.0853	-0.0720375
Q9CZU4	Eral1	Eral1 (#1)	GTPase Era, mitochondrial OS=Mus musculus GN=Eral1 PE=2 SV=1	+		2545	1		0.991958	1.02185	1.06303	0.917959	1.01024	1.09866	0.929319	0.923496	1.00545	1.05103		Eral1 (#1)		0.00794673	0.00141974
Q9EQH2	Erap1	Erap1 (#10)	Endoplasmic reticulum aminopeptidase 1 OS=Mus musculus GN=Erap1 PE=1 SV=2			2083	10		1.06658	0.88056	0.974307	0.819652	0.993233	0.740435	1.07899	0.877254	0.886888	0.833664		Erap1 (#10)		2.34156	-0.267505
Q61526	Erbb3	Erbb3 (#1)	Receptor tyrosine-protein kinase erbB-3 OS=Mus musculus GN=Erbb3 PE=1 SV=2			443	1		1.05735	1.07656	0.968727	0.916706	0.910237	1.07675	1.0913	0.927937	0.972381	0.932891		Erbb3 (#1)		0.11022	-0.0210127
Q61527	Erbb4	Erbb4 (#9)	Receptor tyrosine-protein kinase erbB-4 OS=Mus musculus GN=Erbb4 PE=1 SV=5			443	9		1.15149	0.718648	0.962133	0.607385	1.00703	0.679343	0.915862	0.51239	0.96349	0.66811		Erbb4 (#9)		3.41279	-0.655546
Q80TH2	Erbin	Erbin (#10)	Erbin OS=Mus musculus GN=Erbin PE=1 SV=3			382	10		1.1047	0.92431	0.982924	0.77246	1.00944	0.813147	0.952349	0.74935	0.950593	0.819166		Erbin (#10)		2.64083	-0.295461
Q99MI1	Erc1	Erc1 (#65)	ELKS/Rab6-interacting/CAST family member 1 OS=Mus musculus GN=Erc1 PE=1 SV=1			194	65		1.02762	0.929015	0.982924	0.802781	1.01602	0.934751	0.960368	0.935087	1.01306	0.926369		Erc1 (#65)		1.62022	-0.145088
Q6PH08	Erc2	Erc2 (#26)	ERC protein 2 OS=Mus musculus GN=Erc2 PE=1 SV=2			194	26		0.990596	0.928628	1.01978	0.993838	1.00093	0.993166	0.973547	1.0169	1.01514	1.0115		Erc2 (#26)		0.260856	-0.0167901
P49135	Ercc3	Ercc3 (#1)	TFIIH basal transcription factor complex helicase XPB subunit OS=Mus musculus GN=Ercc3 PE=2 SV=1			4820	1		1.12815	1.03082	0.947885	0.89941	0.981343	1.01747	0.913573	0.927159	1.02905	1.01285		Ercc3 (#1)		0.185558	-0.0310671
Q9DC16	Ergic1	Ergic1 (#16)	Endoplasmic reticulum-Golgi intermediate compartment protein 1 OS=Mus musculus GN=Ergic1 PE=1 SV=1			3902	16		1.06	1.19856	0.917023	1.08689	1.00908	1.0728	1.06527	0.901492	0.948625	1.16123		Ergic1 (#16)		0.654019	0.112334
Q9CR89	Ergic2	Ergic2 (#5)	Endoplasmic reticulum-Golgi intermediate compartment protein 2 OS=Mus musculus GN=Ergic2 PE=1 SV=1			3587	5		0.968854	0.92748	0.939367	0.987126	1.04664	0.989921	1.0273	1.03935	1.01783	1.03761		Ergic2 (#5)		0.0460641	-0.00544422
Q9CQE7	Ergic3	Ergic3 (#6)	Endoplasmic reticulum-Golgi intermediate compartment protein 3 OS=Mus musculus GN=Ergic3 PE=1 SV=1			2826	6		0.978375	1.05018	0.961633	1.02305	1.0285	0.964872	1.08406	1.14025	0.947428	0.97658		Ergic3 (#6)		0.334368	0.0431977
P84089	Erh	Erh (#6)	Enhancer of rudimentary homolog OS=Mus musculus GN=Erh PE=1 SV=1			641	6		0.985403	0.98816	0.946524	0.954187	1.00618	0.914654	1.09358	1.0873	0.968316	0.986039		Erh (#6)		0.147004	-0.0208136
Q8C460	Eri3	Eri3 (#6)	ERI1 exoribonuclease 3 OS=Mus musculus GN=Eri3 PE=1 SV=1	+		2456	6		0.885898	1.00043	0.922638	0.81149	1.10452	0.78038	1.13948	1.16183	0.947471	0.856988		Eri3 (#6)		0.440689	-0.125545
Q8VEH8	Erlec1	Erlec1 (#7)	Endoplasmic reticulum lectin 1 OS=Mus musculus GN=Erlec1 PE=1 SV=1			2442	7		0.882968	1.07987	1.06059	1.17311	1.01804	1.12728	1.01034	1.03144	1.02807	1.10029		Erlec1 (#7)		1.43475	0.142147
Q91X78	Erlin1	Erlin1 (#12)	Erlin-1 OS=Mus musculus GN=Erlin1 PE=1 SV=1			494	12		1.01608	0.857793	0.947687	0.861693	1.05141	0.816444	1.0054	0.880369	0.979425	0.839038		Erlin1 (#12)		3.93661	-0.232247
Q8BFZ9	Erlin2	Erlin2 (#24)	Erlin-2 OS=Mus musculus GN=Erlin2 PE=1 SV=1			494	24		1.04219	0.980754	0.950985	0.905103	0.974611	0.892285	0.987146	1.08372	1.04507	0.947349		Erlin2 (#24)		0.466304	-0.0586581
Q3UVK0	Ermp1	Ermp1 (#16)	Endoplasmic reticulum metallopeptidase 1 OS=Mus musculus GN=Ermp1 PE=1 SV=2			924	16		1.04504	0.986183	0.937545	0.87531	0.987421	0.858475	1.02745	1.02646	1.00255	0.944098		Ermp1 (#16)		0.849193	-0.0945331
Q8R180	Ero1a	Ero1a (#11)	ERO1-like protein alpha OS=Mus musculus GN=Ero1a PE=1 SV=2			2351	11		0.956972	0.926983	0.951145	0.87507	1.01721	0.879056	1.0593	0.942951	1.01537	0.904423		Ero1a (#11)		2.28271	-0.142318
Q8R2E9	Ero1b	Ero1b (#2)	ERO1-like protein beta OS=Mus musculus GN=Ero1b PE=1 SV=1			5035	2		0.893964	0.778303	1.09942	1.14246	1.0673	1.50544	0.95457	0.769826	0.984743	1.05191		Ero1b (#2)		0.0499083	0.0273216
P57759	Erp29	Erp29 (#24)	Endoplasmic reticulum resident protein 29 OS=Mus musculus GN=Erp29 PE=1 SV=2			2777	24		1.04551	0.955556	0.975836	1.00563	1.00082	1.02328	1.01506	1.02613	0.962777	0.983372		Erp29 (#24)		0.0197511	-0.00163963
Q9D1Q6	Erp44	Erp44 (#15)	Endoplasmic reticulum resident protein 44 OS=Mus musculus GN=Erp44 PE=1 SV=1			1258	15		1.04288	1.40861	1.00199	1.40171	0.955106	1.4908	1.06478	1.2975	0.935239	1.26178		Erp44 (#15)		4.30515	0.45552
Q9R0P3	Esd	Esd (#20)	S-formylglutathione hydrolase OS=Mus musculus GN=Esd PE=1 SV=1			987	20		1.02925	1.15501	0.967372	1.14496	0.970144	1.1734	1.05249	1.00991	0.980749	1.07181		Esd (#20)		1.77168	0.150484
Q3TZZ7	Esyt2	Esyt2 (#22)	Extended synaptotagmin-2 OS=Mus musculus GN=Esyt2 PE=1 SV=1			445	22		1.02633	1.23427	0.99455	1.21399	0.992776	1.17474	0.966439	1.11459	1.01991	1.17833		Esyt2 (#22)		3.98765	0.242135
Q8BWY3	Etf1	Etf1 (#16)	Eukaryotic peptide chain release factor subunit 1 OS=Mus musculus GN=Etf1 PE=1 SV=4			3962	16		1.00548	0.900053	0.986358	0.905461	0.975354	0.846698	1.08522	0.956406	0.947589	0.853099		Etf1 (#16)		2.13907	-0.164235
Q99LC5	Etfa	Etfa (#27)	Electron transfer flavoprotein subunit alpha, mitochondrial OS=Mus musculus GN=Etfa PE=1 SV=2	+		392	27		1.00411	1.13257	1.03772	1.0854	0.998851	1.02194	0.978968	0.982901	0.980345	0.995783		Etfa (#27)		0.682847	0.0599555
Q9DCW4	Etfb	Etfb (#16)	Electron transfer flavoprotein subunit beta OS=Mus musculus GN=Etfb PE=1 SV=3	+		766	16		1.16781	1.19929	0.991394	0.939992	0.854075	1.04086	1.06177	0.863131	0.924947	0.918907		Etfb (#16)		0.0376824	-0.0122733
Q921G7	Etfdh	Etfdh (#29)	Electron transfer flavoprotein-ubiquinone oxidoreductase, mitochondrial OS=Mus musculus GN=Etfdh PE=1 SV=1	+		311	29		1.14468	1.17304	0.996996	0.887317	0.897437	1.03786	1.03801	0.898384	0.922881	0.910198		Etfdh (#29)		0.113465	-0.0302932
Q9DCM0	Ethe1	Ethe1 (#4)	Persulfide dioxygenase ETHE1, mitochondrial OS=Mus musculus GN=Ethe1 PE=1 SV=2	+		3330	4		1.14808	1.00376	0.94855	0.812037	0.921084	0.759144	1.00682	0.795418	0.975473	0.783922		Ethe1 (#4)		1.72702	-0.270469
Q9D4V0	Etnk1	Etnk1 (#4)	Ethanolamine kinase 1 OS=Mus musculus GN=Etnk1 PE=1 SV=2			4194	4		0.999317	1.02564	0.959166	0.920061	0.931539	0.950826	1.13211	0.846992	0.977872	0.904638		Etnk1 (#4)		0.814884	-0.104775
P97366	Evi5	Evi5 (#4)	Ecotropic viral integration site 5 protein OS=Mus musculus GN=Evi5 PE=1 SV=2			519	4		1.02589	0.814436	0.994343	0.806398	0.997165	0.924752	0.976189	0.790927	1.00641	0.844716		Evi5 (#4)		2.71023	-0.260064
P70429	Evl	Evl (#21)	Ena/VASP-like protein OS=Mus musculus GN=Evl PE=1 SV=2			2122	21		0.956464	0.861988	1.05589	0.918993	0.979346	0.957861	1.00459	0.884059	1.00371	0.899585		Evl (#21)		2.47745	-0.144957
Q61545	Ewsr1	Ewsr1 (#4)	RNA-binding protein EWS OS=Mus musculus GN=Ewsr1 PE=1 SV=2			399	4		0.908326	0.972117	1.0502	1.09774	1.00557	1.14775	1.05937	1.18589	0.976526	1.13591		Ewsr1 (#4)		1.28321	0.146691
Q8VEG4	Exd2	Exd2 (#8)	Exonuclease 3'-5' domain-containing protein 2 OS=Mus musculus GN=Exd2 PE=1 SV=2		+	3154	8		0.903772	1.52526	1.26637	1.72015	1.42848	1.57966	0.605481	0.953489	0.795896	0.983137		Exd2 (#8)		0.820345	0.460388
Q8R3S6	Exoc1	Exoc1 (#28)	Exocyst complex component 1 OS=Mus musculus GN=Exoc1 PE=1 SV=4			1631	28		1.06009	0.848297	0.93769	0.776498	1.00303	0.743235	1.03013	0.819072	0.96905	0.770808		Exoc1 (#28)		4.0717	-0.337425
Q9D4H1	Exoc2	Exoc2 (#34)	Exocyst complex component 2 OS=Mus musculus GN=Exoc2 PE=1 SV=1			3179	34		0.971404	0.893963	1.04438	0.937397	1.00441	0.966101	0.995253	0.93451	0.984557	0.952942		Exoc2 (#34)		2.16988	-0.0939615
Q6KAR6	Exoc3	Exoc3 (#25)	Exocyst complex component 3 OS=Mus musculus GN=Exoc3 PE=1 SV=2			197	25		0.973174	0.873231	1.01866	0.95252	1.01937	0.981218	1.00878	0.993828	0.98002	0.958051		Exoc3 (#25)		1.03298	-0.0724928
O35382	Exoc4	Exoc4 (#37)	Exocyst complex component 4 OS=Mus musculus GN=Exoc4 PE=1 SV=2			1452	37		0.957506	0.896861	1.00908	0.978019	1.05106	0.961208	1.00868	0.994049	0.973677	0.968666		Exoc4 (#37)		0.90425	-0.0593895
Q3TPX4	Exoc5	Exoc5 (#22)	Exocyst complex component 5 OS=Mus musculus GN=Exoc5 PE=1 SV=2			3267	22		0.989747	0.912575	1.02846	0.966686	1.02053	0.994103	0.985276	0.992616	0.975987	0.959823		Exoc5 (#22)		1.01266	-0.051544
Q8R313	Exoc6	Exoc6 (#10)	Exocyst complex component 6 OS=Mus musculus GN=Exoc6 PE=1 SV=2			604	10		0.96996	0.933833	1.03769	0.948796	1.01101	1.04453	1.01235	1.00837	0.968991	1.00772		Exoc6 (#10)		0.190208	-0.0172105
A6H5Z3	Exoc6b	Exoc6b (#15)	Exocyst complex component 6B OS=Mus musculus GN=Exoc6b PE=1 SV=1			604	15		1.00787	0.958017	1.01474	0.955549	1.00675	0.994535	1.01277	0.978073	0.957862	0.926208		Exoc6b (#15)		1.34245	-0.0552585
O35250	Exoc7	Exoc7 (#32)	Exocyst complex component 7 OS=Mus musculus GN=Exoc7 PE=1 SV=2			1487	32		0.93797	0.849266	1.04598	0.963214	1.01113	0.95097	1.00967	0.967962	0.995242	0.932655		Exoc7 (#32)		1.30084	-0.101065
Q6PGF7	Exoc8	Exoc8 (#24)	Exocyst complex component 8 OS=Mus musculus GN=Exoc8 PE=1 SV=1			48	24		0.982969	0.9022	1.01755	0.963013	0.997667	0.964373	1.02686	1.00274	0.974957	0.94497		Exoc8 (#24)		1.24575	-0.0662993
Q8C163	Exog	Exog (#16)	Nuclease EXOG, mitochondrial OS=Mus musculus GN=Exog PE=1 SV=1	+	+	1311	16		0.985898	0.966539	1.00996	1.00805	1.02057	1.04554	0.990162	1.04243	0.993414	1.03308		Exog (#16)		0.533231	0.0268487
P56960	Exosc10	Exosc10 (#2)	Exosome component 10 OS=Mus musculus GN=Exosc10 PE=1 SV=2			3782	2		1.03266	1.07174	0.951749	0.91425	0.95009	0.91182	1.07792	0.987194	0.987578	0.948564		Exosc10 (#2)		0.398957	-0.0497438
Q8VBV3	Exosc2	Exosc2 (#2)	Exosome complex component RRP4 OS=Mus musculus GN=Exosc2 PE=1 SV=1			4238	2		0.938131	1.03661	0.972277	0.80275	0.999979	0.837251	1.20668	0.97089	0.882933	0.838704		Exosc2 (#2)		0.758562	-0.155288
Q921I9	Exosc4	Exosc4 (#2)	Exosome complex component RRP41 OS=Mus musculus GN=Exosc4 PE=1 SV=3			4389	2		1.04278	1.38973	1.08858	1.16383	0.924399	1.13176	0.973477	1.17325	0.970766	1.0167		Exosc4 (#2)		1.48956	0.227756
Q8BTW3	Exosc6	Exosc6 (#1)	Exosome complex component MTR3 OS=Mus musculus GN=Exosc6 PE=1 SV=1			4587	1		1.02343	1.13388	0.909236	0.97265	1.01062	0.959572	1.07896	1.04011	0.977745	1.02786		Exosc6 (#1)		0.268612	0.0379096
Q9D0M0	Exosc7	Exosc7 (#1)	Exosome complex exonuclease RRP42 OS=Mus musculus GN=Exosc7 PE=1 SV=2			4750	1		0.892262	1.12133	1.09146	1.12309	0.921366	0.946455	0.991471	1.14527	1.10344	0.984416		Exosc7 (#1)		0.504961	0.0906035
Q9D753	Exosc8	Exosc8 (#2)	Exosome complex component RRP43 OS=Mus musculus GN=Exosc8 PE=1 SV=1			2235	2		1.04823	1.20892	0.954438	1.05385	1.015	1.06125	1.07084	1.05376	0.911486	0.976015		Exosc8 (#2)		0.751204	0.0976943
P97464	Ext1	Ext1 (#2)	Exostosin-1 OS=Mus musculus GN=Ext1 PE=1 SV=1			4703	2		1.06779	1.16909	1.0007	0.976441	0.93748	1.10102	1.07334	1.05797	0.920691	0.952921		Ext1 (#2)		0.458851	0.071234
P70428	Ext2	Ext2 (#2)	Exostosin-2 OS=Mus musculus GN=Ext2 PE=1 SV=2			3816	2		1.008	0.828863	0.939044	0.746574	1.00594	0.866382	1.03684	0.948284	1.01017	0.84927		Ext2 (#2)		2.05625	-0.241556
Q9ES89	Extl2	Extl2 (#2)	Exostosin-like 2 OS=Mus musculus GN=Extl2 PE=1 SV=1			4901	2		1.01855	0.871979	0.943343	0.781368	1.01343	0.808911	0.984066	0.850135	1.04061	0.795774		Extl2 (#2)		4.02643	-0.283838
Q9WVL6	Extl3	Extl3 (#2)	Exostosin-like 3 OS=Mus musculus GN=Extl3 PE=1 SV=2			2657	2		1.08215	0.997279	0.968477	0.77829	0.993142	0.764247	1.00593	0.966997	0.950304	0.789358		Extl3 (#2)		1.30048	-0.227171
P26040	Ezr	Ezr (#31)	Ezrin OS=Mus musculus GN=Ezr PE=1 SV=3			792	31		1.13995	0.877438	0.946317	0.899637	0.989261	0.750967	0.963215	0.952161	0.961256	0.904306		Ezr (#31)		1.42705	-0.19059
P20352	F3	F3 (#4)	Tissue factor OS=Mus musculus GN=F3 PE=1 SV=2			2492	4		0.896753	0.872908	1.12676	0.912633	0.885104	0.811464	1.01057	0.987514	1.08082	0.936466		F3 (#4)		0.859521	-0.141678
Q00558	F8a1	F8a1 (#2)	Factor VIII intron 22 protein OS=Mus musculus GN=F8a1 PE=1 SV=1			2548	2		1.10949	0.954658	0.977032	0.905107	0.937767	0.79148	0.912807	0.708024	1.06291	1.00913		F8a1 (#2)		0.977034	-0.202649
O08914	Faah	Faah (#20)	Fatty-acid amide hydrolase 1 OS=Mus musculus GN=Faah PE=1 SV=1			1118	20		0.955169	0.999072	1.0099	0.974588	1.01655	1.11777	0.92373	0.93934	1.09466	1.1117		Faah (#20)		0.245845	0.0393789
A2ACJ2	Faap100	Faap100 (#7)	Fanconi anemia core complex-associated protein 100 OS=Mus musculus GN=Faap100 PE=2 SV=1			1905	7		1.00799	0.967246	0.977443	0.90138	1.00445	0.887748	1.0248	0.960685	0.98532	0.967976		Faap100 (#7)		1.671	-0.0946823
P11404	Fabp3	Fabp3 (#22)	Fatty acid-binding protein, heart OS=Mus musculus GN=Fabp3 PE=1 SV=5			4777	22		0.944725	0.951258	1.03522	1.11689	0.976857	1.02274	1.07664	1.06435	0.96656	1.01561		Fabp3 (#22)		0.420033	0.0481151
Q05816	Fabp5	Fabp5 (#51)	Fatty acid-binding protein, epidermal OS=Mus musculus GN=Fabp5 PE=1 SV=3			3614	51		0.947511	0.991582	1.08808	1.17392	1.01843	1.12512	0.900936	0.980503	1.04505	1.11155		Fabp5 (#51)		0.75328	0.105996
P51880	Fabp7	Fabp7 (#18)	Fatty acid-binding protein, brain OS=Mus musculus GN=Fabp7 PE=1 SV=2			1552	18		0.888963	1.016	1.11119	1.31202	0.976506	1.12275	1.00191	1.01556	1.02143	1.12763		Fabp7 (#18)		0.993335	0.159189
Q920L1	Fads1	Fads1 (#9)	Fatty acid desaturase 1 OS=Mus musculus GN=Fads1 PE=1 SV=1			921	9		0.990842	1.19939	1.06253	1.46527	0.868245	1.14631	1.1291	1.18593	0.949282	1.1541		Fads1 (#9)		1.91198	0.298555
Q9Z0R9	Fads2	Fads2 (#13)	Fatty acid desaturase 2 OS=Mus musculus GN=Fads2 PE=1 SV=1			921	13		0.856317	0.693991	1.10975	0.81503	1.04136	0.792793	1.05376	0.743746	0.938815	0.694575		Fads2 (#13)		2.87301	-0.415873
Q9JJE7	Fads3	Fads3 (#2)	Fatty acid desaturase 3 OS=Mus musculus GN=Fads3 PE=2 SV=2			4200	2		0.825592	0.65968	1.08421	0.774989	1.08852	0.713829	0.999881	0.697471	1.0018	0.702529		Fads3 (#2)		3.01902	-0.489672
P54731	Faf1	Faf1 (#8)	FAS-associated factor 1 OS=Mus musculus GN=Faf1 PE=1 SV=2			3894	8		0.810691	0.659727	1.059	0.887808	1.10909	0.942917	0.98371	1.00287	1.03751	0.837927		Faf1 (#8)		0.842953	-0.213247
Q3TDN2	Faf2	Faf2 (#21)	FAS-associated factor 2 OS=Mus musculus GN=Faf2 PE=1 SV=2			1242	21		0.976394	1.06527	1.0256	1.1025	0.981507	1.10788	1.037	1.13043	0.979495	1.09347		Faf2 (#21)		3.33201	0.137597
Q8R0F8	Fahd1	Fahd1 (#1)	Acylpyruvase FAHD1, mitochondrial OS=Mus musculus GN=Fahd1 PE=1 SV=2	+		3707	1		1.04263	0.91701	0.942351	0.848788	1.01888	0.880289	0.990662	0.881139	1.00548	0.913407		Fahd1 (#1)		3.12852	-0.170918
Q3TC72	Fahd2	Fahd2 (#10)	Fumarylacetoacetate hydrolase domain-containing protein 2A OS=Mus musculus GN=Fahd2 PE=1 SV=1	+		1458	10		1.15849	1.06064	0.924535	0.95802	0.959321	0.864085	0.915537	0.650864	1.04211	0.878841		Fahd2 (#10)		0.703673	-0.192985
Q9WUD8	Faim	Faim (#1)	Fas apoptotic inhibitory molecule 1 OS=Mus musculus GN=Faim PE=1 SV=1			3758	1		1.01074	1.03108	1.06268	0.932222	0.940113	1.0482	1.05131	0.899454	0.935164	0.94607		Faim (#1)		0.313162	-0.0423094
Q8K097	Faim2	Faim2 (#3)	Protein lifeguard 2 OS=Mus musculus GN=Faim2 PE=2 SV=1			2619	3		0.92804	1.27098	1.10422	1.42744	0.987579	1.48482	1.05476	1.31238	0.925398	1.30394		Faim2 (#3)		3.77478	0.444479
Q9CQY2	Fam103a1	Fam103a1 (#1)	RNMT-activating mini protein OS=Mus musculus GN=Fam103a1 PE=3 SV=1			3898	1		1.10832	0.943331	0.914293	0.837635	0.993347	0.911979	0.966138	0.963198	1.0179	0.932328		Fam103a1 (#1)		1.16669	-0.122651
Q3TVP5	Fam105a	Fam105a (#2)	Inactive ubiquitin thioesterase FAM105A OS=Mus musculus GN=Fam105a PE=1 SV=1			4862	2		0.740965	0.869578	1.1957	0.571656	0.914343	1.22528	1.25463	0.849892	0.89436	1.01312		Fam105a (#2)		0.291527	-0.158693
Q3TGF2	Fam107b	Fam107b (#3)	Protein FAM107B OS=Mus musculus GN=Fam107b PE=1 SV=2			4722	3		1.00513	0.984913	1.06414	0.940183	1.11758	1.01553	0.840456	0.870386	0.972696	0.980229		Fam107b (#3)		0.299086	-0.0569036
Q8C739	Fam110b	Fam110b (#1)	Protein FAM110B OS=Mus musculus GN=Fam110b PE=1 SV=1			1818	1		0.911929	0.86763	1.07183	0.947547	0.967334	0.87551	1.06954	0.902191	0.979364	0.904975		Fam110b (#1)		1.61018	-0.150599
Q8VE88	Fam114a2	Fam114a2 (#8)	Protein FAM114A2 OS=Mus musculus GN=Fam114a2 PE=1 SV=2			2705	8		0.900123	1.07219	0.928655	1.07119	1.01527	1.2077	1.05236	0.900109	1.10359	1.1552		Fam114a2 (#8)		0.579136	0.10985
Q3U3E2	Fam117b	Fam117b (#6)	Protein FAM117B OS=Mus musculus GN=Fam117b PE=1 SV=1			2240	6		1.08513	1.11639	0.993488	1.08994	1.00366	1.04555	0.937462	1.01767	0.98026	1.02729		Fam117b (#6)		1.05426	0.0839373
Q6A0A9	FAM120A	FAM120A (#17)	Constitutive coactivator of PPAR-gamma-like protein 1 OS=Mus musculus GN=FAM120A PE=1 SV=2			930	17		0.913467	0.897744	1.02745	1.00865	1.057	1.06233	1.03909	1.05622	0.962993	1.07819		FAM120A (#17)		0.18015	0.0284362
Q6RI63	Fam120b	Fam120b (#3)	Constitutive coactivator of peroxisome proliferator-activated receptor gamma OS=Mus musculus GN=Fam120b PE=1 SV=1			4398	3		1.01251	1.00906	0.91107	0.932206	1.06951	0.873191	1.04771	1.01909	0.959199	0.89477		Fam120b (#3)		0.644963	-0.0809363
Q8C3F2	Fam120c	Fam120c (#11)	Constitutive coactivator of PPAR-gamma-like protein 2 OS=Mus musculus GN=Fam120c PE=1 SV=3			930	11		0.942997	1.13227	1.00799	1.03208	0.995694	1.08053	1.04128	1.14225	1.01204	1.01257		Fam120c (#11)		1.46804	0.110044
Q6P9N1	Fam126a	Fam126a (#11)	Hyccin OS=Mus musculus GN=Fam126a PE=1 SV=3			1469	11		0.95965	1.12377	0.988994	0.989412	1.00108	0.950955	1.07894	1.19838	0.971333	0.989463		Fam126a (#11)		0.417735	0.066482
Q8C729	Fam126b	Fam126b (#6)	Protein FAM126B OS=Mus musculus GN=Fam126b PE=1 SV=1			1611	6		0.957038	0.89815	1.00978	0.896319	1.0289	0.918521	1.03698	0.925755	0.967304	0.904091		Fam126b (#6)		2.61386	-0.137695
Q8R1F1	Fam129b	Fam129b (#7)	Niban-like protein 1 OS=Mus musculus GN=Fam129b PE=1 SV=2			2009	7		1.03473	0.935266	0.946638	0.869985	1.07333	0.970097	0.897545	0.870801	1.04776	0.979094		Fam129b (#7)		0.957229	-0.110989
Q8BWU3	Fam131a	Fam131a (#2)	Protein FAM131A OS=Mus musculus GN=Fam131a PE=2 SV=1			1675	2		0.916597	0.954662	1.00837	1.07067	1.03399	1.13733	1.03027	1.03914	1.01077	1.10427		Fam131a (#2)		0.800266	0.084524
Q3TY60	Fam131b	Fam131b (#8)	Protein FAM131B OS=Mus musculus GN=Fam131b PE=1 SV=1			3157	8		1.17024	0.921889	0.93525	0.881531	0.999591	0.978984	0.967917	1.05814	0.927007	0.865181		Fam131b (#8)		0.49602	-0.0861051
Q6NS82	Fam134a	Fam134a (#7)	Protein FAM134A OS=Mus musculus GN=Fam134a PE=1 SV=2			2232	7		1.05634	0.900268	0.986336	0.885268	0.98868	0.939233	0.989513	0.939915	0.97913	0.926074		Fam134a (#7)		2.75651	-0.123039
Q8VE91	Fam134b	Fam134b (#4)	Reticulophagy receptor Fam134b OS=Mus musculus GN=Fam134b PE=1 SV=2			4594	4		0.915987	0.837484	1.01601	1.03517	1.04198	1.04656	0.997497	1.11775	1.02852	1.04239		Fam134b (#4)		0.0806335	0.0175091
Q9CQV4	Fam134c	Fam134c (#5)	Protein FAM134C OS=Mus musculus GN=Fam134c PE=1 SV=1			1768	5		0.905535	0.778756	0.944156	0.942118	0.997428	0.931174	1.13812	1.02819	1.01476	1.00036		Fam134c (#5)		0.508634	-0.0974096
Q9CR98	Fam136a	Fam136a (#10)	Protein FAM136A OS=Mus musculus GN=Fam136a PE=1 SV=1	+		2496	10		0.934231	0.963988	0.986101	0.998054	0.94452	1.07707	1.08906	0.974996	1.04609	1.02792		Fam136a (#10)		0.0963011	0.0134367
Q9DBR2	Fam13c	Fam13c (#5)	Protein FAM13C OS=Mus musculus GN=Fam13c PE=1 SV=2			2598	5		1.08373	1.14765	1.00314	1.05613	0.957137	1.115	1.04311	1.00091	0.912885	1.02498		Fam13c (#5)		0.885782	0.0969443
Q3U2I3	Fam160a2	Fam160a2 (#6)	FTS and Hook-interacting protein OS=Mus musculus GN=Fam160a2 PE=1 SV=2			17	6		0.965384	0.825527	1.00853	0.804264	1.06425	0.858836	0.973277	0.81122	0.988554	0.885578		Fam160a2 (#6)		3.97452	-0.256629
Q8CDM8	Fam160b1	Fam160b1 (#7)	Protein FAM160B1 OS=Mus musculus GN=Fam160b1 PE=1 SV=2			1391	7		0.996795	1.1492	1.00321	1.08162	1.0658	1.1397	0.968599	1.02257	0.96559	1.03216		Fam160b1 (#7)		1.53247	0.11699
Q9D6U8	Fam162a	Fam162a (#7)	Protein FAM162A OS=Mus musculus GN=Fam162a PE=1 SV=1	+		3388	7		1.05363	1.19713	0.967058	1.08498	1.0194	1.18668	1.06443	1.16506	0.895478	1.04809		Fam162a (#7)		1.82056	0.185354
Q8BUM6	Fam163b	Fam163b (#1)	Protein FAM163B OS=Mus musculus GN=Fam163b PE=1 SV=1			5152	1		0.887767	0.761854	1.05646	0.879578	0.992204	0.916034	1.09399	0.954504	0.969578	0.796095		Fam163b (#1)		1.54964	-0.21629
Q5XG69	Fam169a	Fam169a (#4)	Soluble lamin-associated protein of 75 kDa OS=Mus musculus GN=Fam169a PE=1 SV=3			2624	4		0.947665	0.645738	0.907447	0.666909	0.991382	0.610038	1.16255	0.968532	0.990954	0.801909		Fam169a (#4)		1.77807	-0.45342
A2A699	Fam171a2	Fam171a2 (#26)	Protein FAM171A2 OS=Mus musculus GN=Fam171a2 PE=1 SV=1			1461	26		0.994062	1.96725	1.06167	1.37375	1.05677	1.43019	0.930946	1.52108	0.956559	1.46763		Fam171a2 (#26)		2.92351	0.623802
Q14CH0	Fam171b	Fam171b (#16)	Protein FAM171B OS=Mus musculus GN=Fam171b PE=1 SV=2			703	16		0.992916	0.919674	0.984981	0.917308	0.970436	0.911885	1.04621	1.04459	1.00546	0.988229		Fam171b (#16)		0.753114	-0.0660366
Q501J2	Fam173a	Fam173a (#1)	Protein FAM173A OS=Mus musculus GN=Fam173a PE=1 SV=1			1048	1		0.978075	0.810211	0.978883	0.885632	1.03291	0.899317	1.00451	0.950814	1.00562	0.940629		Fam173a (#1)		1.82448	-0.158307
Q9D1Z3	Fam173b	Fam173b (#1)	Protein FAM173B OS=Mus musculus GN=Fam173b PE=1 SV=1			4634	1		1.15288	0.84842	0.935674	0.690599	0.906658	0.65091	0.931115	0.515612	1.07367	0.774861		Fam173b (#1)		2.09472	-0.536374
[truncated: 4,471 more rows]

## Sheet: Kgg Proteomic (Normalized)
site_id	UniProt ID	Gene symbol	Gene (K Site)	Protein description	Site Position	MitoCarta2.0	MOM_TING	Motif	Max Score (>13 means site position is localized)	redundancy	sequence	Number of Quantifed Peptide	Normalized to Indivial Protein Abundance		UT1_Ratio	AO1_Ratio	UT2_Ratio	AO2_Ratio	UT3_Ratio	AO3_Ratio	UT4_Ratio	AO4_Ratio	UT5_Ratio	AO5_Ratio			Welch's T-test Significant	-Log10(Welch's T-test p-value)	Log2 Ratio (AO/UT)	FC:	Gene (Site Position)
[truncated: 5,616 more rows]
