# Supplementary material for: Global ubiquitylation analysis of mitochondria in primary neurons identifies endogenous Parkin targets following activation of PINK1
Source: Sci Adv. 2021 Nov 12;7(46):eabj0722. doi: 10.1126/sciadv.abj0722 (PMC8589319; doi:10.1126/sciadv.abj0722)
Supplement: Supplementary file 2 — Tables S1 to S5 [file sciadv.abj0722_tables_s1_to_s5.zip › sciadv.abj0722_table_s5.xlsx]

## Sheet: AO2997_3002_Kgg_Final
														Kgg Ratios (Not Normalized to Protein Level)												Used for Normalization to Protein level														Kgg Ratios (Normalized to Protein Level)
Rank	site_id	Protein Id	UniProt_ID	Gene_Symbol	Gene (Site)	Protein_description	Site Position	Motif	Max Score	MitoCarta2.0	MOM_TING	sequence	Quantified Peptides	WT_UT_1_sn_sum_NormWCL	WT_AO_1_sn_sum_NormWCL	WT_UT_2_sn_sum_NormWCL	WT_AO_2_sn_sum_NormWCL	WT_UT_3_sn_sum_NormWCL	WT_AO_3_sn_sum_NormWCL	PINK1_AO_1_sn_sum_NormWCL	PINK1_UT_2_sn_sum_NormWCL	PINK1_UT_1_sn_sum_NormWCL	PINK1_UT_3_sn_sum_NormWCL	PINK1_AO_3_sn_sum_NormWCL		UniProt_ID_ProteinNorm	Normalized to Protein	WT_UT_1_sn_sum_Protein	WT_AO_1_sn_sum_Protein	WT_UT_2_sn_sum_Protein	WT_AO_2_sn_sum_Protein	WT_UT_3_sn_sum_Protein	WT_AO_3_sn_sum_Protein	PINK1_AO_1_sn_sum_Protein	PINK1_UT_2_sn_sum_Protein	PINK1_UT_1_sn_sum_Protein	PINK1_UT_3_sn_sum_Protein	PINK1_AO_3_sn_sum_Protein		WT_UT_1_Ratio_NormWCL&Prot	WT_AO_1_Ratio_NormWCL&Prot	WT_UT_2_Ratio_NormWCL&Prot	WT_AO_2_Ratio_NormWCL&Prot	WT_UT_3_Ratio_NormWCL&Prot	WT_AO_3_Ratio_NormWCL&Prot	PINK1_AO_1_Ratio_NormWCL&Prot	PINK1_UT_2_Ratio_NormWCL&Prot	PINK1_UT_1_Ratio_NormWCL&Prot	PINK1_UT_3_Ratio_NormWCL&Prot
3858	5022	sp|Q3U821|WDR75_MOUSE	Q3U821	Wdr75	Wdr75 (K135)	WD repeat-containing protein 75 OS=Mus musculus GN=Wdr75 PE=1 SV=1	135	VSVKLPKSTSQDV	1000			K.LPK#STSQDVEAR.Q	1	13.4848	8.07189	14.3461	20.5276	61.9207	21.1818	28.9949	6.93934	94.6146	5.96635	892.491		Q3U821	+	133.9	112.818	69.5779	87.3398	60.8574	87.5293	72.6059	106.625	110.273	73.3564	125.87		0.228127	0.162073	0.467061	0.5324	2.30481	0.548179	0.904613	0.147425	1.94358	0.18424
3585	5235	sp|P62500|T22D1_MOUSE	P62500	Tsc22d1	Tsc22d1 (K1011)	TSC22 domain family protein 1 OS=Mus musculus GN=Tsc22d1 PE=1 SV=2	1011	EEVEVLKEQIKEL	1000			R.EEVEVLK#EQIK.E	2	39.9589	49.8985	65.6367	43.921	51.5178	49.2808	760.593	54.4907	167.496	53.7432	94.4909		P62500	+	1108.6	1252.51	1012.75	1236.56	1367.54	1037.34	1342.49	1180.25	1386.68	1390.34	1459.69		0.780595	0.862765	1.40357	0.769206	0.815836	1.02883	12.2695	0.999852	2.61586	0.837126
3457	4218	sp|Q9WVA2|TIM8A_MOUSE	Q9WVA2	Timm8a1	Timm8a1 (K88)	Mitochondrial import inner membrane translocase subunit Tim8 A OS=Mus musculus GN=Timm8a1 PE=1 SV=1	88	EQTQKSKPVFSES	1000	+		K.SK#PVFSESLSD.-	2	128.196	149.41	208.003	147.269	95.5393	71.0301	224.74	830.725	280.363	1308.71	1426.23		Q9WVA2	+	438.7	416.065	396.556	549.085	555.644	329.936	659.563	446.133	594.597	550.395	472.964		0.886688	1.08964	1.59158	0.81383	0.521733	0.653243	1.03392	5.65011	1.43074	7.21491
3459	3925	sp|P62077|TIM8B_MOUSE	P62077	Timm8b	Timm8b (K80)	Mitochondrial import inner membrane translocase subunit Tim8 B OS=Mus musculus GN=Timm8b PE=1 SV=1	80	FAQIVQKGGQxxx	1000	+		R.FAQIVQK#GGQ.-	1	163.165	168.52	202.647	172.793	116.193	89.6077	244.953	1177.18	325.5	1769.36	1457		P62077	+	41.3	33.325	41.5693	50.6271	41.5043	31.5249	50.5605	37.3133	53.3749	51.0836	45.7202		1.01952	1.30497	1.25802	0.880772	0.722452	0.733521	1.25024	8.14143	1.57375	8.9383
3220	5290	sp|P08228|SODC_MOUSE	P08228	Sod1	Sod1 (K137)	Superoxide dismutase [Cu-Zn] OS=Mus musculus GN=Sod1 PE=1 SV=2	137	GNEESTKTGNAGS	1000	+		K.GGNEESTK#TGNAGSR.L	1	19.494	16.0904	60.0444	23.1612	58.8165	44.7486	62.5796	38.6528	69.5548	40.3984	51.2388		P08228	+	30	39.7465	93.9112	29.4344	29.2629	62.0944	29.4737	37.5302	57.5382	31.3593	28.5053		0.590886	0.368123	0.581406	0.715535	1.82771	0.655317	1.93074	0.936535	1.09925	1.17145
1546	50	sp|P27661|H2AX_MOUSE	P27661	H2afx	H2afx (K120)	Histone H2AX OS=Mus musculus GN=H2afx PE=1 SV=2	120	AVLLPKKSSATVG	1000			K.K#SSATVGPK.A	5	551.92	196.963	3140.8	367.525	1838.84	1608.31	1459.34	1217.05	1706.36	945.802	1669.78		P27661	+	917.6	1778.63	1092.84	692.618	958.213	1308.04	1287.14	1128.08	1287.83	929.588	1089.35		0.334499	0.0615844	1.59828	0.295097	1.06722	0.683784	0.630528	0.599988	0.736857	0.565823
2856	4746	sp|Q91YQ5|RPN1_MOUSE	Q91YQ5	Rpn1	Rpn1 (K565)	Dolichyl-diphosphooligosaccharide--protein glycosyltransferase subunit 1 OS=Mus musculus GN=Rpn1 PE=1 SV=1	565	VKELVLKSAVEAE	1000			K.ELVLK#SAVEAER.L	1	36.2217	31.8858	40.5483	17.4322	42.3904	39.9042	243.028	49.5738	55.7086	48.9018	31.1792		Q91YQ5	+	3587.2	3595.12	3906.38	3495.63	2988.31	4469.96	3647.07	3678.94	4682.69	3772.87	3985.26		0.873915	0.767608	0.898369	0.431603	1.22772	0.772629	5.76724	1.16623	1.02963	1.12178
1617	4415	sp|P62806|H4_MOUSE	P62806	Hist1h4a	Hist1h4a (K13)	Histone H4 OS=Mus musculus GN=Hist1h4a PE=1 SV=2	13	GGKGLGKGGAKRH	1000			K.GLGK#GGAK.R	1	50.2033	19.627	424.255	38.2842	296.515	301.563	180.621	227.987	337.119	175.742	207.401		P62806	+	1184.1	1501.51	1342.64	1140.02	931.515	1555.94	1156.18	1145.76	2136.49	1002.17	1745.86		0.187962	0.0579499	1.40086	0.148879	1.41118	0.859231	0.692576	0.882152	0.699532	0.777431
1163	3356	sp|P17183|ENOG_MOUSE	P17183	Eno2	Eno2 (K60)	Gamma-enolase OS=Mus musculus GN=Eno2 PE=1 SV=2	60	KQRYLGKGVLKAV	1000			R.YLGK#GVLK.A	1	100.745	139.788	208.705	131.793	247.598	269.694	347.4	125.944	179.038	126.455	313.681		P17183	+	753.8	1439.4	3945.41	1036.3	1252.47	2954.38	1335.42	2088.24	937.905	1163.51	822.516		1.0435	0.75825	0.413014	0.992958	1.54349	0.712737	2.03112	0.470892	1.49043	0.848578
1392	5258	sp|P03995|GFAP_MOUSE	P03995	Gfap	Gfap (K151)	Glial fibrillary acidic protein OS=Mus musculus GN=Gfap PE=1 SV=4	151	LGTLRQKLQDETN	1000			R.QK#LQDETNLR.L	1	60.4299	70.3716	106.664	57.6636	89.2598	93.3465	80.5084	206.608	86.4797	89.0497	130.526		P03995	+	1987.8	2213.29	3695.87	2128.91	1248.74	3772.48	1256.23	1535.05	1862.47	940.558	1232.88		0.697575	0.729575	0.662235	0.621521	1.64019	0.567784	1.47057	3.08842	1.06546	2.17249
2194	3410	sp|P13595|NCAM1_MOUSE	P13595	Ncam1	Ncam1 (K760)	Neural cell adhesion molecule 1 OS=Mus musculus GN=Ncam1 PE=1 SV=3	760	GPGAKGKDMEEGK	1000			K.GK#DM*EEGK.A	3	145.159	51.0709	888.261	204.691	1075.04	762.982	632.809	104.3	1228.35	336.35	539.337		P13595	+	4187.8	5500.85	5193.38	4187.39	5127.41	5131.63	4849.38	4764.39	4809.51	5150.46	4819.18		0.250351	0.0670556	1.23532	0.353058	1.51432	1.07387	0.942491	0.158113	1.84465	0.471667
2627	1627	sp|P62334|PRS10_MOUSE	P62334	Psmc6	Psmc6 (K197)	26S protease regulatory subunit 10B OS=Mus musculus GN=Psmc6 PE=1 SV=1	197	LDCNFLKVVSSSI	1000			R.AVASQLDCNFLK#VVSSSIVDK.Y	2	28.6836	17.7451	27.2564	17.5061	42.3113	18.3037	83.4782	13.4806	26.3856	22.9923	26.3191		P62334	+	1769.8	1960.31	1640.09	2181.03	2364.35	1807.66	1817.06	1604.58	1639.36	1700.16	1737.81		0.958598	0.535402	0.982946	0.474737	1.05846	0.598892	2.71726	0.496906	0.951965	0.799871
1001	3095	sp|Q8BPN8|DMXL2_MOUSE	Q8BPN8	Dmxl2	Dmxl2 (K1391)	DmX-like protein 2 OS=Mus musculus GN=Dmxl2 PE=1 SV=3	1391	DAGEGTKRHLSRT	1000			R.DPDAGEGTK#R.H	1	11.172	5.35492	43.8099	13.0499	53.0936	37.494	38.2315	39.2797	53.8424	27.4887	40.4501		Q8BPN8	+	4659.1	4781.31	4364.27	4859.13	5144.32	4608.01	4438.3	4909.52	4343.23	4450.03	4995.57		0.316107	0.147643	1.32333	0.354043	1.36057	1.07264	1.13556	1.05471	1.63425	0.814324
1442	1831	sp|P63094|GNAS2_MOUSE	P63094	Gnas	Gnas (K305)	Guanine nucleotide-binding protein G(s) subunit alpha isoforms short OS=Mus musculus GN=Gnas PE=1 SV=1	305	EKVLAGKSKIEDY	1000			K.VLAGK#SK.I	1	59.0851	32.1052	267.682	74.6191	260.73	179.054	208.645	136.681	272.424	110.219	207.724		P63094	+	1192.6	1230.37	964.079	1137.13	1186.6	815.826	989.884	1005.72	1014.23	960.282	1050.11		0.271754	0.143131	1.523	0.359942	1.20525	1.20387	1.15615	0.745455	1.47333	0.629578
801	1949	sp|Q5M8N0|CNRP1_MOUSE	Q5M8N0	Cnrip1	Cnrip1 (K76)	CB1 cannabinoid receptor-interacting protein 1 OS=Mus musculus GN=Cnrip1 PE=1 SV=1	76	PLELKGKEPDGER	1000			K.GK#EPDGER.V	1	38.7839	21.2455	340.155	95.558	419.728	278.055	250.478	138.933	538.886	84.6949	164.505		Q5M8N0	+	737.1	893.576	627.722	856.808	923.004	687.815	674.659	767.743	671.137	690.57	808.99		0.150442	0.0679796	1.54936	0.31888	1.30019	1.15585	1.06152	0.517407	2.29578	0.350666
1611	111	sp|Q8CGP7|H2A1K_MOUSE	Q8CGP7	Hist1h2ak	Hist1h2ak (K120)	Histone H2A type 1-K OS=Mus musculus GN=Hist1h2ak PE=1 SV=3	120	AVLLPKKTETHHK	1000			K.K#TETHHK.A	2	390.689	123.694	1780.13	66.1371	2095.66	1214.94	628.142	491.025	1422.76	352.795	516.447		#N/A	-	#N/A	#N/A	#N/A	#N/A	#N/A	#N/A	#N/A	#N/A	#N/A	#N/A	#N/A		0.274716	0.0869766	1.25171	0.0465047	1.47358	0.854297	0.441683	0.345268	1.00042	0.24807
2561	5058	sp|O54950|AAKG1_MOUSE	O54950	Prkag1	Prkag1 (K233)	5'-AMP-activated protein kinase subunit gamma-1 OS=Mus musculus GN=Prkag1 PE=1 SV=2	233	LPVVDEKGRVVDI	1000			R.VSALPVVDEK#GR.V	1	28.3353	45.5789	57.308	37.3357	44.6027	39.6332	298.369	58.1885	318.961	51.1828	33.1042		O54950	+	1549.1	1790.47	1293.47	1566.23	1819.89	1258.96	1322.48	1787.68	1500.26	1333.27	1511.11		0.629975	0.876739	1.52593	0.821001	0.844092	1.08423	7.77031	1.12105	7.32227	1.32215
2946	1636	sp|A2APX8|SCN1A_MOUSE	A2APX8	Scn1a	Scn1a (K33)	Sodium channel protein type 1 subunit alpha OS=Mus musculus GN=Scn1a PE=1 SV=1	33	RRIAEEKAKNPKP	1000			R.IAEEK#AK.N	2	88.1945	79.6652	302.357	144.923	288.061	328.478	365.716	227.322	322.631	150.003	391.861		A2APX8	+	189.9	182.79	159.434	208.716	182.222	173.267	169.653	176.587	173.469	175.856	185.228		0.353472	0.331708	1.44337	0.528468	1.20315	1.44287	1.64067	0.979763	1.41555	0.649205
3456	4219	sp|Q9WVA2|TIM8A_MOUSE	Q9WVA2	Timm8a1	Timm8a1 (K86)	Mitochondrial import inner membrane translocase subunit Tim8 A OS=Mus musculus GN=Timm8a1 PE=1 SV=1	86	RLEQTQKSKPVFS	1000	+		R.LEQTQK#SK#PVFSESLSD.-	1	116.509	137.12	132.83	112.369	71.0707	43.7929	78.6784	188.361	196.25	1068.99	1127.73		Q9WVA2	+	438.7	416.065	396.556	549.085	555.644	329.936	659.563	446.133	594.597	550.395	472.964		1.09375	1.35727	1.37949	0.842819	0.526768	0.546637	0.491275	1.73881	1.35929	7.99884
820	5053	sp|P56391|CX6B1_MOUSE	P56391	Cox6b1	Cox6b1 (K13)	Cytochrome c oxidase subunit 6B1 OS=Mus musculus GN=Cox6b1 PE=1 SV=2	13	TKIKNYKTAPFDS	1000	+		K.NYK#TAPFDSR.F	1	157.797	139.396	185.515	129.644	157.77	169.61	301.344	519.032	370.99	841.831	855.391		P56391	+	475.6	305.018	573.986	381.363	307.551	569.597	594.985	397.972	486.993	638.711	515.777		0.852203	1.17384	0.830166	0.873174	1.31763	0.764838	1.3009	3.34987	1.95671	3.38538
1747	3918	sp|Q9CPN8|IF2B3_MOUSE	Q9CPN8	Igf2bp3	Igf2bp3 (K450)	Insulin-like growth factor 2 mRNA-binding protein 3 OS=Mus musculus GN=Igf2bp3 PE=1 SV=1	450	AEAPDAKVRMVII	1000			K.IAPAEAPDAK#VR.M	1	30.2497	35.2443	41.2456	25.5434	40.4613	48.8525	163.007	25.2127	40.3777	36.8606	46.3002		Q9CPN8	+	613	538.404	594.771	696.15	556.81	598.734	663.637	614.693	613.705	560.146	523.938		0.773625	1.02624	1.08717	0.575235	1.13921	1.27915	3.85074	0.643028	1.03146	1.03165
3593	5259	sp|Q3V038|TTC9A_MOUSE	Q3V038	Ttc9	Ttc9 (K162)	Tetratricopeptide repeat protein 9A OS=Mus musculus GN=Ttc9 PE=1 SV=1	162	KEGENFKALYRSG	1000			K.EGENFK#ALYR.S	1	50.4043	54.3385	64.9465	41.3707	64.8483	52.8324	271.261	68.3695	59.8136	67.588	51.0473		Q3V038	+	223.1	270.143	203.411	249.389	287.732	219.599	211.707	241.669	189.695	195.359	255.877		0.879559	0.783089	1.24302	0.64582	0.87742	0.936626	4.98825	1.10139	1.22756	1.3469
3913	648	sp|P68510|1433F_MOUSE	P68510	Ywhah	Ywhah (K77)	14-3-3 protein eta OS=Mus musculus GN=Ywhah PE=1 SV=2	77	MADGNEKKLEKVK	1000			K.TM*ADGNEK#K.L	3	53.9482	28.7599	263.315	75.5092	340.496	251.35	287.386	60.703	356.449	95.0415	146.523		P68510	+	1420.2	1451.91	1509.42	1355.16	1389.46	1320.7	1466.49	1548.07	1189.51	1551.68	1288.66		0.249096	0.129893	1.14394	0.365383	1.60696	1.248	1.28506	0.257134	1.96502	0.401653
327	5184	sp|Q9D906|ATG7_MOUSE	Q9D906	Atg7	Atg7 (K305)	Ubiquitin-like modifier-activating enzyme ATG7 OS=Mus musculus GN=Atg7 PE=1 SV=1	305	GWEKNQKGGMGPR	1000			K.NQK#GGM*GPR.M	1	23.6998	13.7159	45.4907	12.9368	54.0663	39.6872	40.4551	19.9908	48.701	39.9743	45.9215		Q9D906	+	1246.5	1367.21	1119.96	1364.26	1377.22	1153.52	1182.54	1195.65	1211.29	1177.14	1201.58		0.576802	0.304344	1.23223	0.287678	1.19096	1.04375	1.03784	0.507225	1.21973	1.03022
3221	1474	sp|Q6NZL0|SOGA3_MOUSE	Q6NZL0	Soga3	Soga3 (K669)	Protein SOGA3 OS=Mus musculus GN=Soga3 PE=1 SV=2	669	DLEEQNKRITAEL	1000			R.NVADLEEQNK#R.I	1	10.4701	8.03824	13.0747	8.1874	17.4823	11.6076	48.7482	15.4134	18.218	18.517	11.2458		Q6NZL0	+	1835.3	1851.48	2135.75	1658.71	1726.39	2092.46	1885.12	1620.85	1906.66	2166.56	2069.26		0.779591	0.59329	0.836578	0.67453	1.38383	0.758071	3.53383	1.29951	1.30572	1.16795
2657	4271	sp|Q64487|PTPRD_MOUSE	Q64487	Ptprd	Ptprd (K1301)	Receptor-type tyrosine-protein phosphatase delta OS=Mus musculus GN=Ptprd PE=1 SV=3	1301	AESESRKSSLPNS	1000			R.K#SSLPNSK.E	1	30.0879	25.4638	71.1355	22.5973	94.8072	72.3679	70.916	48.6178	92.9729	56.4243	97.6545		Q64487	+	3516.7	3712.81	3722.61	3463.09	3752.41	3862.04	3542.59	3348.43	3566.62	3788.83	3799.02		0.484922	0.388719	1.08306	0.369836	1.43201	1.06205	1.13459	0.822942	1.47746	0.844068
3354	3266	sp|Q69ZS6|SV2C_MOUSE	Q69ZS6	Sv2c	Sv2c (K118)	Synaptic vesicle glycoprotein 2C OS=Mus musculus GN=Sv2c PE=1 SV=2	118	PKGDEYKDRRELE	1000			K.GDEYK#DR.R	1	40.6696	11.5895	144.708	21.7784	150.404	77.5888	73.4067	88.5299	215.723	82.2201	102.549		Q69ZS6	+	72.1	91.6715	92.1369	103.823	88.1383	87.4099	150.364	100.876	89.7767	109.148	111.115		0.440555	0.0987404	1.22666	0.163831	1.33279	0.693271	0.381292	0.685436	1.87671	0.588337
3326	3808	sp|O35526|STX1A_MOUSE	O35526	Stx1a	Stx1a (K256)	Syntaxin-1A OS=Mus musculus GN=Stx1a PE=1 SV=3	256	DTKKAVKYQSKAR	1000			K.AVK#YQSK.A	2	75.9208	50.6882	361.614	146.972	393.642	432.176	412.982	200.096	462.814	177.007	369.016		O35526	+	2205.8	2260.12	2407.47	2009.57	2387.78	2280.42	2488.49	2340.87	2466.03	2389.18	2451.56		0.295456	0.192519	1.28938	0.627813	1.41516	1.62684	1.4246	0.73377	1.61104	0.635973
1782	5253	sp|Q8R071|IP3KA_MOUSE	Q8R071	Itpka	Itpka (K275)	Inositol-trisphosphate 3-kinase A OS=Mus musculus GN=Itpka PE=1 SV=1	275	LEEELTKARERPK	1000			R.TYLEEELTK#AR.E	1	22.4013	37.424	36.4859	23.3017	37.5249	39.3652	141.608	28.4277	36.235	28.4682	53.0489		Q8R071	+	950.8	864.015	946.589	1061.46	1173.78	880.666	1140.85	1107.9	823.362	1093.48	1000.37		0.751337	1.38127	1.22917	0.700059	1.01949	1.42545	3.95831	0.818257	1.40342	0.830235
2889	4870	sp|Q99PL5|RRBP1_MOUSE	Q99PL5	Rrbp1	Rrbp1 (K902)	Ribosome-binding protein 1 OS=Mus musculus GN=Rrbp1 PE=1 SV=2	902	DPVAILKRQLQEK	1000			K.GDPVAILK#R.Q	1	353.595	132.428	347.306	84.8886	426.767	655.873	1124.6	432.803	587.526	482.601	253.355		Q99PL5	+	1856.2	1287.5	1958.07	1181.55	890.593	2045.53	1565.58	1564.99	1828.31	1792.58	1913.43		0.674666	0.364283	0.628191	0.254451	1.69714	1.13558	2.54407	0.979458	1.13811	0.953491
1554	1772	sp|Q8CCK0|H2AW_MOUSE	Q8CCK0	H2afy2	H2afy2 (K134)	Core histone macro-H2A.2 OS=Mus musculus GN=H2afy2 PE=1 SV=3	134	LSPPPEKRGRKAA	1000			K.SETILSPPPEK#R.G	1	57.0819	14.3051	67.1074	8.47353	34.6679	26.1933	23.8335	70.7814	40.1565	86.206	39.9205		Q8CCK0	+	2656.2	2759.22	1757.95	2029.05	1670.31	1915.37	1611.35	2181.09	2968.07	1397.87	2556.42		0.801678	0.193405	1.42405	0.155788	0.774269	0.510152	0.551775	1.21062	0.504712	2.30056
482	3107	sp|Q91XV3|BASP1_MOUSE	Q91XV3	Basp1	Basp1 (K58)	Brain acid soluble protein 1 OS=Mus musculus GN=Basp1 PE=1 SV=3	58	KESTEEKPKDAAD	1000			K.ESTEEK#PK.D	1	6.57954	4.61081	37.2054	19.1903	70.3037	51.6425	66.7784	18.5867	49.411	14.9892	28.5826		Q91XV3	+	3582.2	4334.25	4784.91	2635.18	3532.99	4592.12	4258.94	4680.43	3903.42	4643.62	4389.92		0.186714	0.108142	0.790428	0.74029	2.02286	1.14321	1.59391	0.403689	1.28679	0.328134
2868	2805	sp|P25444|RS2_MOUSE	P25444	Rps2	Rps2 (K58)	40S ribosomal protein S2 OS=Mus musculus GN=Rps2 PE=1 SV=3	58	GGKAEDKEWIPVT	1000			K.AEDK#EWIPVTK.L	1	32.5089	69.2599	53.534	49.1802	45.838	100.5	111.017	48.3542	36.1024	63.9994	155.112		P25444	+	1738.7	1684.41	1313.11	1879.52	1469.67	1309	1452	1526.27	1516.49	1414.27	1220.36		0.618735	1.3607	1.34914	0.865907	1.03213	2.54072	2.53019	1.04841	0.787816	1.49751
2521	4960	sp|Q6R891|NEB2_MOUSE	Q6R891	Ppp1r9b	Ppp1r9b (K774)	Neurabin-2 OS=Mus musculus GN=Ppp1r9b PE=1 SV=1	774	KEIEFLKKETAQR	1000			K.ELEFLK#K.L	1	34.2725	21.6374	44.8892	20.6811	33.9992	58.1542	135.875	81.4085	109.923	60.1122	41.5829		Q6R891	+	2186.3	2393.09	2909.73	1646.4	1706.57	3134.22	2631.9	2611.93	2394.83	3213.17	2574.19		0.921652	0.531589	0.907028	0.738534	1.17132	1.0909	3.03529	1.83248	2.69865	1.09992
2800	4091	sp|Q9JI90|RNF14_MOUSE	Q9JI90	Rnf14	Rnf14 (K212)	E3 ubiquitin-protein ligase RNF14 OS=Mus musculus GN=Rnf14 PE=1 SV=2	212	NQARQTKCFNSKL	1000			R.QTK#CFNSK.L	1	97.5467	84.7733	88.7978	46.3797	133.194	176.286	143.527	117.639	188.896	143.158	256.89		Q9JI90	+	855.1	990.562	1045.7	1003.77	1111.52	1027.9	1177.99	932.399	984.02	987.763	804.854		1.07341	0.805281	0.799036	0.434776	1.12755	1.61375	1.14647	1.18719	1.8063	1.36374
2495	5063	sp|P70208|PLXA3_MOUSE	P70208	Plxna3	Plxna3 (K1329)	Plexin-A3 OS=Mus musculus GN=Plxna3 PE=1 SV=2	1329	TPPNVEKALRLFG	1000			K.ELDTPPNVEK#ALR.L	2	145.043	111.139	177.165	73.4102	199.038	169.297	709.674	166.915	235.078	194.468	90.684		P70208	+	2084.8	2028.4	2120.29	2120.24	2094.92	2241.49	2139.48	1954.18	2063.58	2187.29	2184.4		0.841124	0.662428	1.01021	0.418599	1.14867	0.913144	4.01031	1.03266	1.37726	1.0749
2978	3225	sp|Q8C650|SEP10_MOUSE	Q8C650	Sept10	Sept10 (K182)	Septin-10 OS=Mus musculus GN=Sept10 PE=1 SV=1	182	IIPLIAKADTISK	1000			K.VNIIPLIAK#ADTISK.S	1	16.0841	19.1265	25.6953	23.854	17.9974	25.7276	98.8667	19.4963	27.7433	17.1635	35.7178		Q8C650	+	238.1	218.44	299.857	190.414	212.068	262.11	287.189	206.633	283.848	306.723	232.849		0.851102	1.10318	1.07965	1.57836	1.06925	1.23668	4.33736	1.18877	1.23145	0.705023
3445	2718	sp|Q9CY27|TECR_MOUSE	Q9CY27	Tecr	Tecr (K60)	Very-long-chain enoyl-CoA reductase OS=Mus musculus GN=Tecr PE=1 SV=1	60	PKGKSLKDEDVLQ	1000			K.SLK#DEDVLQK.L	3	76.0437	103.261	105.894	64.5191	133.803	137.97	284.353	130.625	108.451	130.9	172.989		Q9CY27	+	1557.9	1629.83	1635.14	1313.95	1330.82	1571.23	1455.11	1479.41	1765.96	1600.77	1613.4		0.683909	0.887709	0.907378	0.687994	1.40871	1.23032	2.73802	1.23713	0.860454	1.14574
2440	5240	sp|Q2M3X8|PHAR1_MOUSE	Q2M3X8	Phactr1	Phactr1 (K493)	Phosphatase and actin regulator 1 OS=Mus musculus GN=Phactr1 PE=1 SV=1	493	QEEQEEKREIKRR	1000			R.NEQEEQEEK#R.E	1	7.56802	16.4008	12.6704	14.6926	14.5902	69.8772	72.9711	9.29649	34.0511	9.52722	60.1826		Q2M3X8	+	793.4	758.837	1051.65	785.737	746.144	1006.05	996.953	822.845	797.528	1087.16	976.333		0.695565	1.57603	0.878546	1.36354	1.42589	5.06482	5.33733	0.823852	3.11338	0.639029
684	3211	sp|P49615|CDK5_MOUSE	P49615	Cdk5	Cdk5 (K213)	Cyclin-dependent-like kinase 5 OS=Mus musculus GN=Cdk5 PE=1 SV=1	213	DVDDQLKRIFRLL	1000			R.PLFPGNDVDDQLK#R.I	1	10.2388	21.5123	15.5228	15.2939	13.1879	19.4998	64.152	16.3857	24.0755	22.4314	20.9993		P49615	+	1258.6	1242.44	1089.04	1606.9	1579.84	1159.61	1185.78	1199.56	1143.61	1069.21	1179.67		0.794016	1.68998	1.39122	0.92896	0.814762	1.64129	5.28052	1.33325	2.05478	2.04769
1547	51	sp|P27661|H2AX_MOUSE	P27661	H2afx	H2afx (K134)	Histone H2AX OS=Mus musculus GN=H2afx PE=1 SV=2	134	KAPAVGKKASQAS	1000			K.APAVGK#K.A	1	67.5173	39.0567	339.39	47.7574	202.946	155.662	123.73	156.768	269.046	130.895	175.885		P27661	+	917.6	1778.63	1092.84	692.618	958.213	1308.04	1287.14	1128.08	1287.83	929.588	1089.35		0.370412	0.110544	1.56338	0.347113	1.06621	0.59908	0.48392	0.699588	1.0517	0.708854
3631	4402	sp|Q9JMH6|TRXR1_MOUSE	Q9JMH6	Txnrd1	Txnrd1 (K260)	Thioredoxin reductase 1, cytoplasmic OS=Mus musculus GN=Txnrd1 PE=1 SV=3	260	IVATNNKGKEKIY	1000	+		R.IVATNNK#GK.E	1	139.688	80.7696	322.927	90.388	292.566	282.625	231.533	253.755	295.472	247.986	299.499		Q9JMH6	+	1098.6	1208.67	992.595	1185.3	1312.4	894.638	1000.43	1001.82	1067.71	951.972	1045.42		0.56477	0.29682	1.44506	0.338717	0.990172	1.40319	1.02797	1.12507	1.22918	1.15706
410	1919	sp|Q6Q477|AT2B4_MOUSE	Q6Q477	Atp2b4	Atp2b4 (K743)	Plasma membrane calcium-transporting ATPase 4 OS=Mus musculus GN=Atp2b4 PE=1 SV=1	743	GEVEQEKLDKIWP	1000			K.GEVEQEK#LDK.I	1	94.9236	64.932	133.935	62.0417	198.578	89.671	179.564	123.281	145.907	194.003	159.85		Q6Q477	+	1429.7	1264.25	1397.26	1305.6	1348.31	1471.64	1239.57	1462.49	1299.57	1366.51	1756.04		0.643501	0.49779	0.929043	0.460567	1.42746	0.590569	1.404	0.817003	1.08816	1.37598
1587	2034	sp|Q4U2R1|HERC2_MOUSE	Q4U2R1	Herc2	Herc2 (K73)	E3 ubiquitin-protein ligase HERC2 OS=Mus musculus GN=Herc2 PE=1 SV=3	73	DAQSGTKKEDLND	1000			K.DDGVDAQSGTK#K.E	2	163.315	79.6016	404.794	101.086	339.174	272.916	277.521	397.897	516.723	325.846	322.445		Q4U2R1	+	1366.6	1421.02	1264.57	1367.15	1321.14	1202.6	1285.22	1332	1508.7	1368.84	1557.17		0.514858	0.241337	1.37909	0.31855	1.10605	0.977708	0.930293	1.28697	1.47556	1.02556
1160	2197	sp|P17182|ENOA_MOUSE	P17182	Eno1	Eno1 (K89)	Alpha-enolase OS=Mus musculus GN=Eno1 PE=1 SV=3	89	NVVEQEKIDKLMI	1000			K.VNVVEQEK#IDK.L	3	334.188	289.86	584.962	268.759	396.971	262.613	302.176	632.503	380.839	587.32	483.844		P17182	+	2360.9	3281.46	4748.03	3043.09	2883.73	3926.4	2540.01	3680.13	2450.98	2354.72	1934.89		1.05527	0.658524	0.918472	0.658415	1.02626	0.498625	0.886905	1.2813	1.15839	1.85946
317	4764	sp|Q6NXK8|ASIC1_MOUSE	Q6NXK8	Asic1	Asic1 (K490)	Acid-sensing ion channel 1 OS=Mus musculus GN=Asic1 PE=1 SV=1	490	LSLDDVKRHNPCE	1000			K.GVALSLDDVK#R.H	2	267.669	132.528	237.789	94.3805	229.793	217.479	492.326	270.244	439.17	304.258	191.211		Q6NXK8	+	392.7	362.811	376.405	363.809	360.364	387.851	359.794	313.909	428.387	397.144	408.911		1.04809	0.561677	0.971395	0.398905	0.980516	0.862208	2.10406	1.32377	1.57636	1.17803
2601	1493	sp|Q2PFD7|PSD3_MOUSE	Q2PFD7	Psd3	Psd3 (K957)	PH and SEC7 domain-containing protein 3 OS=Mus musculus GN=Psd3 PE=1 SV=2	957	KDVDEYKLKDHYL	1000			K.DVDEYK#LK.D	5	744.298	468.738	1013.93	349.782	803.133	743.757	1678.05	1121.52	772.86	1149.66	713.979		Q2PFD7	+	3721.3	3994.02	3384.73	3095.43	3064.44	3461.05	3338.91	4261.74	3659.17	3583.94	3967.37		0.787803	0.462259	1.17991	0.445085	1.03229	0.846426	1.97955	1.03654	0.831924	1.26349
1606	492	sp|P15864|H12_MOUSE	P15864	Hist1h1c	Hist1h1c (K64)	Histone H1.2 OS=Mus musculus GN=Hist1h1c PE=1 SV=2	64	SLAALKKALAAAG	1000			K.K#ALAAAGYDVEK.N	1	85.1028	43.3298	120.869	31.4171	99.6943	57.611	35.723	159.93	77.993	217.656	129.803		P15864	+	1817.6	1756.48	1393.59	1493.13	1614.7	1885.16	1027.03	1756.55	1404.4	1162.62	1621.78		0.719242	0.378941	1.33233	0.32322	0.948433	0.469446	0.534314	1.39862	0.853087	2.87582
935	2079	sp|Q8CBY8|DCTN4_MOUSE	Q8CBY8	Dctn4	Dctn4 (K219)	Dynactin subunit 4 OS=Mus musculus GN=Dctn4 PE=1 SV=1	219	REGEDQKEVKIEP	1000			R.EGEDQK#EVK.I	2	42.4982	19.3335	175.269	53.8551	234.036	185.405	145.359	130.861	226.066	92.293	100.296		Q8CBY8	+	613.7	607.601	595.024	635.14	675.261	599.808	589.833	530.955	578.371	587.406	648.243		0.292441	0.134374	1.24392	0.35808	1.46364	1.30537	1.04072	1.04082	1.65064	0.66352
2549	1960	sp|Q61171|PRDX2_MOUSE	Q61171	Prdx2	Prdx2 (K196)	Peroxiredoxin-2 OS=Mus musculus GN=Prdx2 PE=1 SV=3	196	SKEYFSKHNxxxx	1000	+		K.EYFSK#HN.-	1	118.155	100.345	201.026	91.5059	211.666	275.144	217.643	192.753	323.365	221.68	313.889		Q61171	+	2419.4	2520.52	2165.53	2405.48	2575.36	2011.02	2274.26	2719.75	1610.11	2477.28	2039.86		0.654483	0.533532	1.24406	0.509801	1.10146	1.83357	1.2825	0.949786	2.69149	1.19924
1162	2196	sp|P17182|ENOA_MOUSE	P17182	Eno1	Eno1 (K420)	Alpha-enolase OS=Mus musculus GN=Eno1 PE=1 SV=3	420	EEELGSKAKFAGR	1000			R.IEEELGSK#AK.F	3	506.485	420.995	640.246	302.266	512.981	401.738	346.73	660.608	550.536	760.653	708.915		P17182	+	2360.9	3281.46	4748.03	3043.09	2883.73	3926.4	2540.01	3680.13	2450.98	2354.72	1934.89		1.22063	0.729967	0.767234	0.565157	1.01214	0.58216	0.776696	1.02135	1.27803	1.83798
1100	1151	sp|P10126|EF1A1_MOUSE	P10126	Eef1a1	Eef1a1 (K392)	Elongation factor 1-alpha 1 OS=Mus musculus GN=Eef1a1 PE=1 SV=3	392	KLEDGPKFLKSGD	189.529			K.KLEDGPK#FLK.S	1	324.196	311.041	457.164	234.107	520.187	541.52	552.756	498	578.426	611.168	753.822		P10126	+	2817.7	3409.56	3188.55	3550.32	3707.41	3587.98	3984.58	3637.72	3212.42	3113.77	2676.25		0.865646	0.68635	1.07871	0.496105	1.05564	1.13551	1.04371	1.02998	1.35469	1.47673
3455	3996	sp|P62073|TIM10_MOUSE	P62073	Timm10	Timm10 (K81)	Mitochondrial import inner membrane translocase subunit Tim10 OS=Mus musculus GN=Timm10 PE=1 SV=1	81	QDEELMKRVQQSS	172.26	+		K.KLTELSM*QDEELM*K#R.V	1	47.1278	32.4891	74.227	35.1224	39.6225	21.1792	48.8101	30.9443	76.8575	197.783	128.318		P62073	+	296.5	338.454	330.907	281.286	327.254	198.344	426.17	340.592	336.903	389.942	300.926		0.945482	0.571005	1.33431	0.742741	0.720207	0.635173	0.681283	0.540439	1.35701	3.01711
2551	1172	sp|Q9QUR6|PPCE_MOUSE	Q9QUR6	Prep	Prep (K162)	Prolyl endopeptidase OS=Mus musculus GN=Prep PE=1 SV=1	162	MKVDGAKELPDVL	1000			K.VDGAK#ELPDVLER.V	1	24.5833	18.9673	30.5263	18.0027	27.9053	25.2528	56.5664	26.0253	31.8227	28.0874	22.5299		Q9QUR6	+	4945.8	5159.74	4204.97	5624.43	5669.18	4517.61	4131.35	5332.66	3937.79	4358.95	4593.26		0.86936	0.642944	1.26972	0.559828	0.86092	0.977678	2.39477	0.853587	1.41345	1.12701
2480	1211;1212	sp|P60202|MYPR_MOUSE	P60202	Plp1	Plp1 (K111;122)	Myelin proteolipid protein OS=Mus musculus GN=Plp1 PE=1 SV=2	111;122	KTTICGKGLSATV;TVTGGQKGRGSRG	1000;1000			K.TTICGK#GLSATVTGGQK#GR.G	1	72.3997	31.4583	53.5482	19.1045	137.659	72.8766	54.6602	44.0513	147.737	56.986	64.0831		P60202	+	291.7	334.247	473.105	241.148	228.856	415.316	346.016	261.952	352.275	370.661	205.909		0.773293	0.293232	0.352639	0.246829	1.87407	0.546704	0.492173	0.523938	1.30662	0.478999
1607	490	sp|P15864|H12_MOUSE	P15864	Hist1h1c	Hist1h1c (K75)	Histone H1.2 OS=Mus musculus GN=Hist1h1c PE=1 SV=2	75	AGYDVEKNNSRIK	1000			K.ALAAAGYDVEK#NNSR.I	1	141.956	52.4893	164.474	27.0805	103.733	71.1754	48.0122	193.714	110.005	230.63	106.424		P15864	+	1817.6	1756.48	1393.59	1493.13	1614.7	1885.16	1027.03	1756.55	1404.4	1162.62	1621.78		0.899898	0.34432	1.35988	0.208976	0.740223	0.435028	0.53865	1.27068	0.902521	2.28567
1662	3737	sp|Q00PI9|HNRL2_MOUSE	Q00PI9	Hnrnpul2	Hnrnpul2 (K185)	Heterogeneous nuclear ribonucleoprotein U-like protein 2 OS=Mus musculus GN=Hnrnpul2 PE=1 SV=2	185	DDQDSEKSKPAGS	0			K.AVEEQGDDQDSEK#SKPAGSDGER.R	1	27.7781	6.61848	27.4956	4.70466	23.4709	21.4773	12.8599	20.658	17.9397	42.5628	23.4834		Q00PI9	+	3684	3939.11	2631.29	2608.85	2185.27	3290.89	2824.92	3009.69	3647.75	2501.99	3567.29		0.787348	0.175446	1.09113	0.188305	1.12152	0.681475	0.475352	0.716721	0.513539	1.77635
1159	2201	sp|P17182|ENOA_MOUSE	P17182	Eno1	Eno1 (K80)	Alpha-enolase OS=Mus musculus GN=Eno1 PE=1 SV=3	80	APALVSKKVNVVE	1000			K.TIAPALVSK#K.V	1	269.307	234.073	373.953	162.798	281.666	224.192	192.27	293.361	352.28	405.99	371.947		P17182	+	2360.9	3281.46	4748.03	3043.09	2883.73	3926.4	2540.01	3680.13	2450.98	2354.72	1934.89		1.17799	0.736637	0.813343	0.552465	1.00867	0.589653	0.78171	0.823208	1.48429	1.78051
1875	4390	sp|P11627|L1CAM_MOUSE	P11627	L1cam	L1cam (K1153)	Neural cell adhesion molecule L1 OS=Mus musculus GN=L1cam PE=1 SV=1	1153	KRSKGGKYSVKDK	1000			K.GGK#YSVK.D	2	457.056	255.012	709.738	268.23	1025.71	864.763	704.454	685.991	1394.16	784.448	926.579		P11627	+	3447.8	3342.8	3774.83	2989.68	3355.2	3924.85	3474.18	3422.3	3380.45	3815.42	3652.14		0.634999	0.365422	0.900631	0.429763	1.46437	1.05541	0.971283	0.960165	1.97552	0.984843
1609	494	sp|P15864|H12_MOUSE	P15864	Hist1h1c	Hist1h1c (K97)	Histone H1.2 OS=Mus musculus GN=Hist1h1c PE=1 SV=2	97	GILVQTKGTGASG	1000			K.GILVQTK#GTGASGSFK.L	1	51.1003	19.788	52.4384	7.27678	43.8158	26.245	8.76679	84.4155	39.9193	127.831	61.9875		P15864	+	1817.6	1756.48	1393.59	1493.13	1614.7	1885.16	1027.03	1756.55	1404.4	1162.62	1621.78		0.9081	0.363886	1.21541	0.157417	0.876488	0.449683	0.275719	1.55228	0.918119	3.55144
3555	4072	sp|P21107|TPM3_MOUSE	P21107	Tpm3	Tpm3 (K137)	Tropomyosin alpha-3 chain OS=Mus musculus GN=Tpm3 PE=1 SV=3	137	IENRALKDEEKME	1000			R.ALK#DEEK.M	1	79.0817	58.2922	206.819	68.7354	228.941	231.806	180.319	188.935	285.934	168.769	206.129		P21107	+	1347.7	1260.04	1364.31	1260.33	1457.9	1474.5	1420.49	1288.18	1261.78	1330.06	1251.44		0.479265	0.37785	1.23814	0.445441	1.2826	1.28402	1.03681	1.19793	1.85086	1.03637
222	4898	sp|Q9EST5|AN32B_MOUSE	Q9EST5	Anp32b	Anp32b (K110)	Acidic leucine-rich nuclear phosphoprotein 32 family member B OS=Mus musculus GN=Anp32b PE=1 SV=1	110	STLEPLKRLDCLK	1000			K.DISTLEPLK#R.L	1	62.6875	185.55	93.8304	131.583	70.2633	369.912	232.347	86.6536	91.7076	55.5762	486.806		Q9EST5	+	392.9	401.118	326.598	626.257	600.763	376.627	409.037	398.515	454.114	269.712	342.734		0.848969	2.4614	1.5287	1.11799	0.622327	5.22613	3.02251	1.15701	1.07457	1.09643
1604	903	sp|P43276|H15_MOUSE	P43276	Hist1h1b	Hist1h1b (K106)	Histone H1.5 OS=Mus musculus GN=Hist1h1b PE=1 SV=2	106	GASGSFKLNKKAA	1000			K.GTGASGSFK#LNK.K	2	371.753	118.185	367.117	67.043	219.078	150.564	95.836	401.764	250.668	586.322	273.59		P43276	+	986	857.594	624.934	805.967	670.831	707.041	420.539	843.02	917.409	481.693	896.183		0.8761	0.320225	1.36504	0.193291	0.758858	0.494824	0.529539	1.10741	0.634909	2.82841
2038	3506	sp|P41242|MATK_MOUSE	P41242	Matk	Matk (K373)	Megakaryocyte-associated tyrosine-protein kinase OS=Mus musculus GN=Matk PE=1 SV=2	373	SDFGLAKAERKGL	1000			K.VSDFGLAK#AER.K	1	28.9469	84.11	36.1821	49.0114	25.677	115.569	216.076	34.1073	29.5158	29.9666	114.266		P41242	+	448.4	356.833	375.645	472.449	428.567	449.229	438.87	441.468	425.398	359.801	430.709		0.877161	3.20277	1.30876	1.40957	0.814083	3.49556	6.68978	1.04976	0.942761	1.13166
524	5043	sp|P18572|BASI_MOUSE	P18572	Bsg	Bsg (K354)	Basigin OS=Mus musculus GN=Bsg PE=1 SV=2	354	IYEKRRKPDQTLD	1000			R.K#PDQTLDEDDPGAAPLK.G	7	382.705	163.258	483.107	116.423	387.519	237.767	165.246	702.344	563.943	895.114	677.009		P18572	+	1999.7	2338.29	1943.49	1499.76	1556.06	1619.47	1693.42	2317.76	2020.13	2021.07	2016.38		0.833304	0.304004	1.08234	0.338004	1.08435	0.639267	0.424885	1.31943	1.21551	1.92842
1034	3335	sp|Q99KE3|DOK4_MOUSE	Q99KE3	Dok4	Dok4 (K309)	Docking protein 4 OS=Mus musculus GN=Dok4 PE=1 SV=1	309	NRFILLKPKPSQE	1000			R.FILLK#PK.P	1	19.9896	86.6588	61.7891	64.5034	25.6291	220.687	185.203	28.9514	70.4972	60.2964	213.188		Q99KE3	+	127.5	132.193	127.75	157.661	138.27	137.324	145.691	144.589	110.913	113.802	125.982		0.569553	2.38147	1.75709	1.48627	0.673359	5.8381	4.61804	0.727403	2.30903	1.92478
584	543	sp|P28652|KCC2B_MOUSE	P28652	Camk2b	Camk2b (K57)	Calcium/calmodulin-dependent protein kinase type II subunit beta OS=Mus musculus GN=Camk2b PE=1 SV=2	57	SARDHQKLEREAR	1000			R.DHQK#LER.E	1	83.2761	325.801	79.4487	233.424	66.9009	458.915	478.532	57.448	43.3266	69.7414	910.801		P28652	+	1900.2	1743.31	1711.57	1931.32	1830.27	1757.51	1798.49	2157.55	1559.94	1717.01	1972.56		1.0369	4.42174	1.09827	2.85961	0.864833	6.17802	6.29531	0.629983	0.657148	0.961024
1161	2198	sp|P17182|ENOA_MOUSE	P17182	Eno1	Eno1 (K202)	Alpha-enolase OS=Mus musculus GN=Eno1 PE=1 SV=3	202	IKEKYGKDATNVG	1000			K.YGK#DATNVGDEGGFAPNILENK.E	1	44.3474	42.0587	57.8122	43.7907	53.1222	33.1305	39.653	44.7694	46.7415	51.7885	62.275		P17182	+	2360.9	3281.46	4748.03	3043.09	2883.73	3926.4	2540.01	3680.13	2450.98	2354.72	1934.89		1.14116	0.778655	0.739713	0.874228	1.11912	0.512614	0.948415	0.739052	1.15857	1.33614
126	4431	sp|P51830|ADCY9_MOUSE	P51830	Adcy9	Adcy9 (K359)	Adenylate cyclase type 9 OS=Mus musculus GN=Adcy9 PE=1 SV=1	359	ESENSVKRHATSS	1000			K.QGDEESENSVK#R.H	1	17.3322	12.0732	18.2315	4.29234	22.4328	20.4307	18.9414	20.5952	29.9295	18.7278	24.3534		P51830	+	1364.4	1329.02	1402.71	1167.85	1229.97	1325.12	1288.93	1340.57	1279.82	1368.73	1495.69		0.867327	0.620245	0.887413	0.250946	1.24526	1.05269	1.00335	1.04894	1.59669	0.934202
2349	3069	sp|P63005|LIS1_MOUSE	P63005	Pafah1b1	Pafah1b1 (K33)	Platelet-activating factor acetylhydrolase IB subunit alpha OS=Mus musculus GN=Pafah1b1 PE=1 SV=2	33	AYSVFKKEAELDM	1000			K.K#EAELDM*NEELDK.K	1	13.7148	8.75931	20.2812	13.4889	24.1053	13.5763	29.0036	20.9403	33.4474	23.0694	14.9388		P63005	+	2007.3	2407.15	2122.19	2070.57	2092.94	1828.44	2153.25	2219.82	1814.32	2283.03	1721.05		0.734498	0.391183	1.02736	0.700324	1.23814	0.798205	1.44801	1.0141	1.98181	1.08628
3469	4839	sp|Q9ET30|TM9S3_MOUSE	Q9ET30	Tm9sf3	Tm9sf3 (K255)	Transmembrane 9 superfamily member 3 OS=Mus musculus GN=Tm9sf3 PE=1 SV=1	255	DYARYSKEEEMDD	1000			R.YSK#EEEM*DDM*DR.D	3	190.073	152.516	253.12	149.882	466.987	160.743	423.11	253.327	208.965	318.623	212.123		Q9ET30	+	1161.4	1187.3	1171.04	1059.96	1057.54	1131.31	1165.53	987.935	1333.31	1210.27	1100.97		0.59774	0.469168	0.789458	0.516458	1.6128	0.518946	1.32588	0.93654	0.572425	0.961543
2060	1222	sp|Q6DIB5|MEG10_MOUSE	Q6DIB5	Megf10	Megf10 (K969)	Multiple epidermal growth factor-like domains protein 10 OS=Mus musculus GN=Megf10 PE=1 SV=1	969	KNVNPGKRGTLVD	1000			K.NVNPGK#R.G	1	147.872	66.0717	573.548	144.833	467.116	362.682	353.241	213.328	474.706	97.6448	237.732		#N/A	-	#N/A	#N/A	#N/A	#N/A	#N/A	#N/A	#N/A	#N/A	#N/A	#N/A	#N/A		0.373246	0.166772	1.4477	0.365575	1.17905	0.915451	0.891621	0.538464	1.19821	0.246467
2582	1763	sp|Q8CIG8|ANM5_MOUSE	Q8CIG8	Prmt5	Prmt5 (K227)	Protein arginine N-methyltransferase 5 OS=Mus musculus GN=Prmt5 PE=1 SV=3	227	WLGEPIKAAILPT	1000			R.WLGEPIK#AAILPTSIFLTNK.K	1	18.4365	20.0819	13.8723	11.2588	13.5511	11.6092	31.3625	14.3812	14.7411	19.2635	17.7118		Q8CIG8	+	2366.6	2421.66	2106.73	2802.26	2901.69	2283.64	2119.83	2147.25	2061.45	2072.38	2350.62		1.22713	1.30626	1.03724	0.632879	0.735632	0.800779	2.33049	1.05499	1.12641	1.46421
2276	2858	sp|Q99K48|NONO_MOUSE	Q99K48	Nono	Nono (K98)	Non-POU domain-containing octamer-binding protein OS=Mus musculus GN=Nono PE=1 SV=3	98	MRKLFEKYGKAGE	1000			K.LFEK#YGK.A	1	48.9916	99.5408	63.1232	87.2355	53.6029	173.795	153.295	114.106	63.7025	150.16	253.437		Q99K48	+	1866.9	1832.55	1573.93	2140.04	2196.7	1731.84	1938.07	2011.45	1989.28	1422.36	1502.62		0.867518	1.79566	1.32581	1.34756	0.806672	3.31748	2.61479	1.87533	1.05862	3.48997
2466	770	sp|P52480|KPYM_MOUSE	P52480	Pkm	Pkm (K261)	Pyruvate kinase PKM OS=Mus musculus GN=Pkm PE=1 SV=4	261	RKVLGEKGKNIKI	1000			K.VLGEK#GK.N	1	151.087	103.492	262.393	99.9286	283.845	228.113	204.207	262.584	308.724	286.716	305.367		P52480	+	2362	2582.64	2275.54	2249.86	2429.75	2066.91	2226.34	2998.3	2048.42	2368.57	2282.43		0.64809	0.406007	1.1683	0.450011	1.18361	1.11819	0.929324	0.887323	1.527	1.22646
3008	2684	sp|Q8VIJ6|SFPQ_MOUSE	Q8VIJ6	Sfpq	Sfpq (K458)	Splicing factor, proline- and glutamine-rich OS=Mus musculus GN=Sfpq PE=1 SV=1	458	PEKLAQKNPMYQK	1000			K.LAQK#NPM*YQK.E	2	184.486	88.5681	137.416	36.8413	135.382	133.732	75.7693	396.6	194.398	227.363	229.64		Q8VIJ6	+	1865.2	1799.33	1422.48	1827.18	1897.77	1380.77	1778.24	1812.08	1706.82	1478.21	1297.72		1.11197	0.553377	1.08604	0.226678	0.801993	1.08885	0.479024	2.46054	1.28043	1.72917
1552	1775	sp|Q8CCK0|H2AW_MOUSE	Q8CCK0	H2afy2	H2afy2 (K116)	Core histone macro-H2A.2 OS=Mus musculus GN=H2afy2 PE=1 SV=3	116	HPELLAKKRGTKG	1000			R.IHPELLAK#K.R	3	3301.06	927.245	3020.79	381.901	1886.43	2453.88	1404.04	3382.35	1181.71	2754.4	1973.43		Q8CCK0	+	2656.2	2759.22	1757.95	2029.05	1670.31	1915.37	1611.35	2181.09	2968.07	1397.87	2556.42		0.911455	0.246462	1.26025	0.138039	0.828294	0.939599	0.639047	1.13733	0.291997	1.44512
3225	4399	sp|Q3UTJ2|SRBS2_MOUSE	Q3UTJ2	Sorbs2	Sorbs2 (K795)	Sorbin and SH3 domain-containing protein 2 OS=Mus musculus GN=Sorbs2 PE=1 SV=2	795	KILTPQKQTEKAK	1000			K.ILTPQK#QTEK.A	1	83.8555	107.215	120.669	73.6868	92.6335	162.81	150.485	103.974	124.848	131.166	370.447		Q3UTJ2	+	1427.7	1557.86	1522.6	1169.35	1293.74	1620.07	1347.28	1788.22	1408.56	1531.29	2025.77		0.840719	0.985108	1.13439	0.901992	1.02489	1.43848	1.59879	0.832262	1.26871	1.22609
1599	5088	sp|Q8VD75|HIP1_MOUSE	Q8VD75	Hip1	Hip1 (K155)	Huntingtin-interacting protein 1 OS=Mus musculus GN=Hip1 PE=1 SV=2	155	RMEYHTKNPRFPG	1000			R.M*EYHTK#NPR.F	1	42.2978	30.642	347.794	295.876	295.372	324.378	537.096	73.1859	414.542	46.6429	169.493		Q8VD75	+	1557.2	1455.34	1521.34	1333.75	1256.44	1427.34	1582.11	1520.08	1559.4	1751.03	1557.17		0.166011	0.128681	1.3972	1.35581	1.43678	1.38896	2.07481	0.294255	1.6247	0.162801
2278	2859	sp|Q99K48|NONO_MOUSE	Q99K48	Nono	Nono (K245)	Non-POU domain-containing octamer-binding protein OS=Mus musculus GN=Nono PE=1 SV=3	245	PEKLVIKNQQFHK	1000			K.LVIK#NQQFHK.E	1	137.463	509.959	173.748	392.118	134.872	1363.56	871.11	148.023	179.938	102.035	1388.49		Q99K48	+	1866.9	1832.55	1573.93	2140.04	2196.7	1731.84	1938.07	2011.45	1989.28	1422.36	1502.62		0.900069	3.40166	1.34941	2.23978	0.750519	9.62448	5.49431	0.899562	1.1057	0.876894
3830	2040	sp|P46467|VPS4B_MOUSE	P46467	Vps4b	Vps4b (K155)	Vacuolar protein sorting-associated protein 4B OS=Mus musculus GN=Vps4b PE=1 SV=2	155	AVILPIKFPHLFT	1000			K.EAVILPIK#FPHLFTGK.R	1	15.505	15.0444	11.9764	11.6565	15.3305	31.0653	22.9558	11.617	19.7693	12.396	40.2676		P46467	+	778	792.826	786.395	1060.71	1158.86	973.33	893.795	851.698	849.195	744.424	825.87		1.2356	1.17647	0.944215	0.681327	0.820186	1.97879	1.59235	0.845656	1.44334	1.03239
814	3065	sp|Q8BH44|COR2B_MOUSE	Q8BH44	Coro2b	Coro2b (K406)	Coronin-2B OS=Mus musculus GN=Coro2b PE=1 SV=2	406	GYKKSSKVVFKAP	1000			K.SSK#VVFK.A	1	279.163	150.404	238.866	88.6247	278.7	209.184	287.167	248.664	313.762	332.513	236.845		Q8BH44	+	1180.1	1304.99	1269.01	1179.62	1151.74	1233.17	1300.08	1199.23	1202	1294.71	1149.38		1.06435	0.518559	0.846905	0.338031	1.08874	0.763221	0.993825	0.932943	1.17446	1.15553
2166	1771	sp|Q78ZA7|NP1L4_MOUSE	Q78ZA7	Nap1l4	Nap1l4 (K282)	Nucleosome assembly protein 1-like 4 OS=Mus musculus GN=Nap1l4 PE=1 SV=1	282	TVRTITKQVPNES	1000			R.TITK#QVPNESFFNFFSPLK.A	1	23.2953	8.40061	12.2822	4.23127	14.5933	11.2013	10.9558	11.4814	18.2525	12.2968	15.9902		Q78ZA7	+	1326.2	1146.34	971.176	1414.78	1320.79	967.957	1114.01	1178.08	978.149	1037.74	1116.18		1.27714	0.532818	0.919516	0.217452	0.803341	0.841382	0.715052	0.708596	1.35675	0.861557
1088	3646	sp|Q6PDI5|ECM29_MOUSE	Q6PDI5	Ecm29	Ecm29 (K1671)	Proteasome-associated protein ECM29 homolog OS=Mus musculus GN=Ecm29 PE=1 SV=3	1671	MGVRTTKAEDENE	1000			R.TTK#AEDENEK.E	2	10.5207	7.09637	38.8398	20.7447	68.9133	51.6739	62.9228	28.3936	78.4521	19.0856	21.1891		Q6PDI5	+	2536	2488.64	2328.39	2887.14	2809	2314.21	2789.93	2489.69	2593.49	2326.68	2292.38		0.27436	0.188581	1.10318	0.475187	1.62246	1.4767	1.49155	0.754223	2.00053	0.542489
2117	3857	sp|Q9JLB0|MPP6_MOUSE	Q9JLB0	Mpp6	Mpp6 (K395)	MAGUK p55 subfamily member 6 OS=Mus musculus GN=Mpp6 PE=1 SV=1	395	KPREDEKDGQAYK	1000			R.EDEK#DGQAYK.F	1	87.5411	47.4844	150.281	42.2191	184.84	129.271	97.8495	133.789	188.956	157.463	151.536		Q9JLB0	+	2340.8	2052.53	2152.61	1984.2	1687.69	1958.72	1923.58	2052.67	1861.61	2325.8	2177.58		0.517656	0.320224	0.966346	0.294522	1.516	0.913532	0.704114	0.902187	1.40496	0.937131
1608	495	sp|P15864|H12_MOUSE	P15864	Hist1h1c	Hist1h1c (K90)	Histone H1.2 OS=Mus musculus GN=Hist1h1c PE=1 SV=2	90	LKSLVSKGILVQT	1000			K.SLVSK#GILVQTK.G	1	80.1009	32.925	86.7587	19.8543	77.368	47.1862	30.0585	105.847	83.1996	134.572	64.8047		P15864	+	1817.6	1756.48	1393.59	1493.13	1614.7	1885.16	1027.03	1756.55	1404.4	1162.62	1621.78		0.857163	0.364591	1.21089	0.258633	0.931951	0.486844	0.569259	1.17204	1.15227	2.25134
2451	1855	sp|Q7M6Y3|PICAL_MOUSE	Q7M6Y3	Picalm	Picalm (K238)	Phosphatidylinositol-binding clathrin assembly protein OS=Mus musculus GN=Picalm PE=1 SV=1	238	EGLDIYKKFLTRM	1000			K.EGLDIYK#K.F	3	394.927	241.572	478.203	196.729	464.981	380.447	723.721	532.385	545.329	493.217	353.514		Q7M6Y3	+	1724	1581.78	1763.91	1796.46	1848.46	2128.41	1727.56	1710.34	2319.03	1797.79	2070.49		0.914194	0.60948	1.08192	0.437029	1.00389	0.713344	1.67185	1.24223	0.938449	1.09486
2585	1935	sp|Q6PAK3|ANM8_MOUSE	Q6PAK3	Prmt8	Prmt8 (K168)	Protein arginine N-methyltransferase 8 OS=Mus musculus GN=Prmt8 PE=1 SV=2	168	ITIFKGKVEEVEL	1000			K.GK#VEEVELPVEK.V	1	5.96935	8.26579	14.4226	4.41745	12.3573	15.2195	33.641	9.64922	10.3522	9.32539	8.26749		Q6PAK3	+	697.9	647.347	579.563	543.626	531.978	483.74	617.27	725.223	536.098	691.678	595.48		0.452815	0.67598	1.31744	0.430187	1.22975	1.66562	2.88523	0.70438	1.0223	0.713756
2009	1371	sp|Q8R001|MARE2_MOUSE	Q8R001	Mapre2	Mapre2 (K155)	Microtubule-associated protein RP/EB family member 2 OS=Mus musculus GN=Mapre2 PE=1 SV=1	155	FIQWFKKFYDANY	1000			K.K#FYDANYDGK.E	3	207.362	898.093	358.206	661.279	224.763	1609.31	1300.09	188.441	206.769	170.616	2158.77		Q8R001	+	1273.5	1645.88	1385.22	1411.67	1640.47	1322.85	1486.02	1601.65	1316.44	1366.18	1220.81		0.874747	2.93139	1.3892	2.51653	0.736052	6.53553	4.7	0.632059	0.843794	0.670906
1619	80	sp|Q6GSS7|H2A2A_MOUSE	Q6GSS7	Hist2h2aa1	Hist2h2aa1 (K120)	Histone H2A type 2-A OS=Mus musculus GN=Hist2h2aa1 PE=1 SV=3	120	AVLLPKKTESHHK	1000			K.K#TESHHK.A	5	937.443	580.855	3331.7	142.25	4194.45	2619.36	1197.31	930.804	2995.17	964.64	1011.52		#N/A	-	#N/A	#N/A	#N/A	#N/A	#N/A	#N/A	#N/A	#N/A	#N/A	#N/A	#N/A		0.332286	0.20589	1.18095	0.0504218	1.48676	0.928459	0.424399	0.329933	1.06167	0.341926
1311	4499	sp|Q9WV18|GABR1_MOUSE	Q9WV18	Gabbr1	Gabbr1 (K886)	Gamma-aminobutyric acid type B receptor subunit 1 OS=Mus musculus GN=Gabbr1 PE=1 SV=1	886	NNNEEEKSRLLEK	1000			K.TGSSTNNNEEEK#SR.L	1	12.9014	9.94492	48.5113	15.9884	70.4664	37.1567	40.6473	29.5179	72.7206	21.8093	32.9185		Q9WV18	+	996.8	908.744	936.577	866.655	792.662	881.144	974.188	900.834	871.293	1079.63	981.363		0.252727	0.21369	1.0114	0.360233	1.73587	0.823407	0.814728	0.639831	1.62974	0.394451
485	3110	sp|Q91XV3|BASP1_MOUSE	Q91XV3	Basp1	Basp1 (K81)	Brain acid soluble protein 1 OS=Mus musculus GN=Basp1 PE=1 SV=3	81	DKAAAAKEEAPKA	1000			K.AAAAK#EEAPK.A	2	83.6841	66.5315	206.802	61.977	303.794	268.473	216.078	183.907	310.97	211.83	219.168		Q91XV3	+	3582.2	4334.25	4784.91	2635.18	3532.99	4592.12	4258.94	4680.43	3903.42	4643.62	4389.92		0.459356	0.301835	0.84984	0.462463	1.6908	1.14959	0.997621	0.772625	1.5665	0.896988
173	5246	sp|Q9DBF1|AL7A1_MOUSE	Q9DBF1	Aldh7a1	Aldh7a1 (K86)	Alpha-aminoadipic semialdehyde dehydrogenase OS=Mus musculus GN=Aldh7a1 PE=1 SV=4	86	VRQASLKDYEETI	1000	+		R.QASLK#DYEETIGK.A	1	20.0315	16.1026	19.5651	8.68633	15.6708	7.51398	16.7194	19.8721	21.936	20.0251	19.4629		Q9DBF1	+	1268.7	1159.18	1334.65	1504.79	1445.77	1392.11	1309.3	1270.6	1432.16	1259.91	1318.17		1.14725	1.00937	1.06516	0.419434	0.787583	0.392194	0.927866	1.13642	1.11294	1.15489
1648	1453	sp|Q9Z204|HNRPC_MOUSE	Q9Z204	Hnrnpc	Hnrnpc (K251)	Heterogeneous nuclear ribonucleoproteins C1/C2 OS=Mus musculus GN=Hnrnpc PE=1 SV=1	251	QSSASVKKDETNV	1000			K.SEEEQSSASVK#K.D	1	43.0304	14.1414	60.3251	7.30592	44.9627	38.6062	23.7687	56.5822	44.35	61.1457	40.9181		Q9Z204	+	2620.4	2990.62	2032.72	1221.37	1259.24	1841.7	2049.38	2377.2	2090.48	2059.74	2044.44		0.602213	0.17341	1.08834	0.219367	1.30945	0.768744	0.42533	0.872882	0.778017	1.08867
1498	920	sp|Q6IR34|GPSM1_MOUSE	Q6IR34	Gpsm1	Gpsm1 (K40)	G-protein-signaling modulator 1 OS=Mus musculus GN=Gpsm1 PE=1 SV=3	40	EGERLCKAGDFKA	1000			R.LCK#AGDFK.A	1	95.1345	348.987	155.593	247.259	98.2251	565.021	439.929	51.4007	104.14	69.5189	787.077		Q6IR34	+	2272.4	2499.27	2353.99	3141.77	3184.17	2951.76	2424.63	2324.05	2539.26	2237.7	2651.32		0.904799	3.01784	1.42851	1.70089	0.666691	4.13697	3.92135	0.477993	0.886354	0.671427
3726	3655	sp|Q9JMA1|UBP14_MOUSE	Q9JMA1	Usp14	Usp14 (K342)	Ubiquitin carboxyl-terminal hydrolase 14 OS=Mus musculus GN=Usp14 PE=1 SV=3	342	KESVNAKVLKDVK	1000			K.ESVNAK#VLK.D	1	109.714	176.921	152.227	127.664	118.659	234.49	181.095	141.902	149.21	161.973	365.572		Q9JMA1	+	1750	2051.43	1633.12	2164.02	2379.73	1768.14	1597.33	1871.31	1456.71	1631.9	1646.82		0.914046	1.25737	1.35899	0.860101	0.726967	1.93353	1.65293	1.10557	1.49337	1.44708
642	5233	sp|Q810U5|CCD50_MOUSE	Q810U5	Ccdc50	Ccdc50 (K125)	Coiled-coil domain-containing protein 50 OS=Mus musculus GN=Ccdc50 PE=1 SV=1	125	KELQEEKRRKKHT	1000			K.ELQEEK#R.R	1	59.1417	25.9124	98.5347	27.3088	99.335	50.8853	42.8697	113.166	119.224	109.208	83.1666		#N/A	-	#N/A	#N/A	#N/A	#N/A	#N/A	#N/A	#N/A	#N/A	#N/A	#N/A	#N/A		0.69034	0.302466	1.15016	0.318766	1.1595	0.593965	0.500402	1.32095	1.39166	1.27474
2041	3652	sp|Q8K310|MATR3_MOUSE	Q8K310	Matr3	Matr3 (K588)	Matrin-3 OS=Mus musculus GN=Matr3 PE=1 SV=1	588	RGIDLLKKDKSRK	1000			D.GLDLLK#K.E	1	39.1436	41.6604	45.3696	31.7778	44.6692	202.957	101.621	85.8497	47.8149	57.7937	157.722		Q8K310	+	2267.3	2133.47	1825.38	1747.12	1570.17	2485.45	1988.87	2099.96	3112.51	1770.42	2627.4		0.733947	0.830139	1.05664	0.77324	1.20941	3.47145	2.17214	1.73797	0.653079	1.38777
486	3111	sp|Q91XV3|BASP1_MOUSE	Q91XV3	Basp1	Basp1 (K86)	Brain acid soluble protein 1 OS=Mus musculus GN=Basp1 PE=1 SV=3	86	AKEEAPKAEPEKS	1000			K.EEAPK#AEPEK.S	2	36.6618	31.09	67.6454	23.1904	101.623	72.9448	71.5928	61.1934	76.1429	81.5183	84.7383		Q91XV3	+	3582.2	4334.25	4784.91	2635.18	3532.99	4592.12	4258.94	4680.43	3903.42	4643.62	4389.92		0.577829	0.404989	0.798179	0.496859	1.62399	0.896844	0.949081	0.738166	1.10134	0.991139
1542	1603	sp|O54865|GCYB1_MOUSE	O54865	Gucy1b3	Gucy1b3 (K387)	Guanylate cyclase soluble subunit beta-1 OS=Mus musculus GN=Gucy1b3 PE=1 SV=1	387	RALEDEKKKTDTL	1000			R.ALEDEK#K.K	1	51.0204	37.699	96.2709	48.9614	101.673	126.227	108.322	107.184	119.397	88.9109	107.816		O54865	+	2456.2	2520.97	2015.61	2489.83	2463.79	2149.18	2218.43	2078.91	2427.71	2305.41	2444.86		0.567535	0.408578	1.30497	0.537276	1.12749	1.60469	1.33408	1.40866	1.34373	1.05371
1023	4912	sp|Q9QYI3|DNJC7_MOUSE	Q9QYI3	Dnajc7	Dnajc7 (K155)	DnaJ homolog subfamily C member 7 OS=Mus musculus GN=Dnajc7 PE=1 SV=2	155	AEVDFEKRDFRKV	1000			K.IAEVDFEK#R.D	2	115.047	146.372	110.636	108.883	117.4	242.208	205.562	156.316	132.654	121.574	270.686		Q9QYI3	+	1488.8	1693.93	1378.63	2314.93	2374.37	1634.52	1708.03	1700.36	1526.31	1286.4	1418.67		1.12009	1.25249	1.16322	0.681762	0.716691	2.14789	1.74445	1.33252	1.25977	1.36987
810	5229	sp|P61924|COPZ1_MOUSE	P61924	Copz1	Copz1 (K39)	Coatomer subunit zeta-1 OS=Mus musculus GN=Copz1 PE=1 SV=1	39	DTYPSVKEQKAFE	1000			K.YYDDTYPSVK#EQK.A	1	16.1638	12.5513	13.3077	7.56394	14.9619	21.0239	14.7896	20.4603	18.7613	27.8365	27.1464		P61924	+	184.9	164.854	161.208	249.496	261.617	195.12	181.634	202.403	182.222	160.786	173.603		1.15451	1.0055	1.0902	0.400383	0.755287	1.423	1.07535	1.33502	1.35973	2.28643
1158	2199	sp|P17182|ENOA_MOUSE	P17182	Eno1	Eno1 (K60)	Alpha-enolase OS=Mus musculus GN=Eno1 PE=1 SV=3	60	KTRFMGKGVSQAV	1000			R.FM*GK#GVSQAVEHINK.T	1	46.1735	53.5971	67.2542	42.4583	62.8536	61.4364	52.7585	33.3166	59.5753	57.5051	69.9702		P17182	+	2360.9	3281.46	4748.03	3043.09	2883.73	3926.4	2540.01	3680.13	2450.98	2354.72	1934.89		1.05682	0.882591	0.765407	0.753935	1.17777	0.845507	1.12239	0.489196	1.31345	1.31963
3247	2220	sp|P16546|SPTN1_MOUSE	P16546	Sptan1	Sptan1 (K1311)	Spectrin alpha chain, non-erythrocytic 1 OS=Mus musculus GN=Sptan1 PE=1 SV=4	1311	ESAEDLKEKCTEL	1000			R.LIQSHPESAEDLK#EK.C	1	75.7298	59.1437	76.6073	39.5039	116.89	103.839	175.581	92.4751	126.97	139.35	81.197		P16546	+	5235.1	4983.26	5863.56	4466.64	4352.24	5602.95	5165.08	5340.36	4866.41	5879.15	5535.61		0.797917	0.654653	0.720651	0.487837	1.48143	1.02225	1.87506	0.955148	1.43916	1.3074
1729	2431	sp|Q7TMY8|HUWE1_MOUSE	Q7TMY8	Huwe1	Huwe1 (K3357)	E3 ubiquitin-protein ligase HUWE1 OS=Mus musculus GN=Huwe1 PE=1 SV=5	3357	FTQQRTKETNCES	1000			R.TK#ETNCESDRER.G	1	48.5878	36.8221	68.4033	22.8142	71.4504	59.8889	69.1572	39.655	95.7377	84.9584	57.714		Q7TMY8	+	4305.1	4063.22	3330.49	4946.15	4800.04	3446.36	3816.96	4236.47	3732.19	3432.57	4045.18		0.724861	0.582036	1.31911	0.296244	0.95603	1.11608	1.16367	0.601181	1.64752	1.58964
504	2757	sp|O88738|BIRC6_MOUSE	O88738	Birc6	Birc6 (K2288)	Baculoviral IAP repeat-containing protein 6 OS=Mus musculus GN=Birc6 PE=1 SV=2	2288	EKIQSNKGSSYKL	1000			K.IQSNK#GSSYK.L	1	75.3439	35.7828	79.8152	9.21172	64.5778	52.782	47.7157	64.1246	107.307	63.9703	49.0086		O88738	+	1873.4	1696.37	1921.19	1870.21	1697.71	2034.07	2020.5	1968.17	1822.86	2052.32	1867.93		1.00712	0.528223	1.04035	0.123343	0.952536	0.649803	0.591377	0.815877	1.47413	0.780542
3450	3695	sp|P40630|TFAM_MOUSE	P40630	Tfam	Tfam (K153)	Transcription factor A, mitochondrial OS=Mus musculus GN=Tfam PE=1 SV=2	153	ELILLGKPKRPRS	1000	+		R.ELILLGK#PK.R	1	241.869	114.851	505.687	95.8875	234.618	258.484	201.198	288.821	184.464	276.083	311.644		P40630	+	771	558.665	779.425	636.532	504.697	753.731	626.735	769.695	473.543	791.075	647.461		0.659341	0.432085	1.36361	0.316611	0.977045	0.720777	0.674719	0.788669	0.818724	0.733509
102	5304	sp|Q9Z2N8|ACL6A_MOUSE	Q9Z2N8	Actl6a	Actl6a (K421)	Actin-like protein 6A OS=Mus musculus GN=Actl6a PE=1 SV=2	421	EYEEGGKQCVERK	1000			K.QEYEEGGK#QCVER.K	1	14.0885	39.6716	16.1839	29.1021	29.6874	47.4104	51.4493	21.9534	31.0215	16.0348	76.8312		Q9Z2N8	+	122.6	115.032	97.9668	125.337	119.383	114.158	108.789	105.106	137.387	98.732	110.332		0.651954	1.9566	0.93723	1.31731	1.41082	2.35618	2.68309	1.18499	1.28103	0.921397
1129	4805	sp|P23116|EIF3A_MOUSE	P23116	Eif3a	Eif3a (K775)	Eukaryotic translation initiation factor 3 subunit A OS=Mus musculus GN=Eif3a PE=1 SV=5	775	QSVYEEKLKQFEE	1000			R.QSVYEEK#LK.Q	2	218.978	154.572	284.292	68.9621	271.715	156.373	152.216	279.213	267.617	343.59	257.497		P23116	+	3249.9	3439.79	2853.08	3724.04	3791.7	2923.93	3534.2	3414.28	3167.7	2846.27	2773.84		0.846891	0.564804	1.25242	0.232752	0.900693	0.672188	0.541336	1.02786	1.06186	1.51726
1708	739	sp|P63017|HSP7C_MOUSE	P63017	Hspa8	Hspa8 (K257)	Heat shock cognate 71 kDa protein OS=Mus musculus GN=Hspa8 PE=1 SV=1	257	KDISENKRAVRRL	1000			K.DISENK#R.A	2	122.374	105.745	247.729	103.375	220.754	255.174	205.618	210.582	266.281	184.557	277.881		P63017	+	4643.4	5089.1	4652.6	4673.32	4907.77	4475.34	4328.2	4473.58	4290.92	4725.51	4710.07		0.634637	0.50037	1.28219	0.532674	1.08317	1.37304	1.144	1.13354	1.49438	0.940487
108	3383	sp|P61161|ARP2_MOUSE	P61161	Actr2	Actr2 (K336)	Actin-related protein 2 OS=Mus musculus GN=Actr2 PE=1 SV=1	336	LKGDVEKLSKFKI	1000			K.GDVEK#LSK.F	1	178.261	137.089	228.233	105.947	254.035	240.347	323.352	232.607	296.866	213.1	211.07		P61161	+	1501.4	1411.94	1257.22	1592.99	1561.66	1276.28	1313.97	1412.37	1378.14	1242.96	1440.58		0.769412	0.629192	1.17643	0.430995	1.05416	1.22037	1.59473	1.06726	1.39593	1.11103
318	3290	sp|Q61024|ASNS_MOUSE	Q61024	Asns	Asns (K244)	Asparagine synthetase [glutamine-hydrolyzing] OS=Mus musculus GN=Asns PE=1 SV=3	244	LFDNAIKKRLMTD	1000			R.ILFDNAIK#K.R	1	65.4674	211.046	106.867	152.624	44.5746	283.251	229.625	83.0896	67.2614	63.7594	412.049		Q61024	+	1440.3	1623.96	1042.28	2008.82	1907.45	949.09	1155.7	1323.21	1518.09	966.045	1261.5		0.795788	2.27524	1.79508	1.33017	0.409128	5.22504	3.47855	1.09937	0.7757	1.15551
1750	3984	sp|Q9CXY6|ILF2_MOUSE	Q9CXY6	Ilf2	Ilf2 (K59)	Interleukin enhancer-binding factor 2 OS=Mus musculus GN=Ilf2 PE=1 SV=1	59	FSEALLKRNQDLA	187.898			R.VKPAPDETSFSEALLK#R.N	1	46.8063	59.6967	50.1877	36.1453	41.814	73.071	109.281	57.8469	143.879	61.1252	85.0305		Q9CXY6	+	2126.2	2291.01	1575.33	1441.86	1382.7	1793.22	1751.17	2015.57	2270.04	1551.12	1887.38		0.785155	0.929348	1.13627	0.894099	1.07857	1.45334	2.22573	1.02362	2.26058	1.4055
1282	929	sp|Q9CQ92|FIS1_MOUSE	Q9CQ92	Fis1	Fis1 (K64)	Mitochondrial fission 1 protein OS=Mus musculus GN=Fis1 PE=1 SV=1	64	LEELLPKGSKEEQ	1000	+	+	R.GIVLLEELLPK#GSK.E	1	6.24667	13.3139	17.5526	12.2588	25.1832	16.3549	46.2433	10.2356	7.8494	12.8924	16.7826		Q9CQ92	+	490.3	446.29	609.472	446.974	449.435	625.005	623.62	531.389	526.49	574.441	514.771		0.391722	0.917232	0.885478	0.843248	1.7228	0.804556	2.27992	0.59223	0.458392	0.69005
1581	1519	sp|Q8K4P8|HECW1_MOUSE	Q8K4P8	Hecw1	Hecw1 (K1421)	E3 ubiquitin-protein ligase HECW1 OS=Mus musculus GN=Hecw1 PE=1 SV=3	1421	VTERELKSGGANT	1000			R.ELK#SGGANTQVTEK.N	1	28.3698	73.7551	33.9811	31.2152	28.2889	118.068	92.7744	38.456	40.5132	32.9313	143.699		Q8K4P8	+	873.1	856.598	827.838	938.047	922.538	889.384	923.508	898.339	881.861	861.218	883.887		0.935455	2.47883	1.18174	0.958017	0.882802	3.82186	2.89214	1.23241	1.3226	1.10085
2533	5315	sp|Q925E7|2ABD_MOUSE	Q925E7	Ppp2r2d	Ppp2r2d (K143)	Serine/threonine-protein phosphatase 2A 55 kDa regulatory subunit B delta isoform OS=Mus musculus GN=Ppp2r2d PE=1 SV=1	143	AEGYNLKDEDGRL	1000			R.AEGYNLK#DEDGR.L	1	12.6442	18.147	15.8063	17.8586	23.5402	23.7941	31.4124	16.0023	25.6851	19.0912	31.5829		Q925E7	+	402.4	429.461	400.485	439.375	446.521	368.268	364.587	393.851	323.025	370.439	379.288		0.762613	1.02554	0.957891	0.986468	1.2795	1.56811	2.09108	0.986105	1.92981	1.2508
2277	2857	sp|Q99K48|NONO_MOUSE	Q99K48	Nono	Nono (K101)	Non-POU domain-containing octamer-binding protein OS=Mus musculus GN=Nono PE=1 SV=3	101	LFEKYGKAGEVFI	1000			K.YGK#AGEVFIHK.D	1	177.839	324.783	212.685	222.654	178.568	632.102	452.233	247.891	198.548	176.285	706.594		Q99K48	+	1866.9	1832.55	1573.93	2140.04	2196.7	1731.84	1938.07	2011.45	1989.28	1422.36	1502.62		0.916897	1.7059	1.30067	1.00144	0.782436	3.51313	2.24598	1.18623	0.960688	1.19294
608	3624	sp|Q8C078|KKCC2_MOUSE	Q8C078	Camkk2	Camkk2 (K241)	Calcium/calmodulin-dependent protein kinase kinase 2 OS=Mus musculus GN=Camkk2 PE=1 SV=2	241	QEIAILKKLDHPN	1000			Q.VYQEIAILK#K.L	1	124.795	99.49	98.4131	70.4118	152.691	94.7519	117.498	131.666	221.553	149.691	149.13		Q8C078	+	1422.2	1736.22	1368.49	1798.6	1998.15	1515.34	1328.83	1562.93	1454.79	1269	1594.28		1.11507	0.728184	0.913856	0.497483	0.971072	0.794592	1.12365	1.07054	1.93529	1.499
3564	4375	sp|Q3TIR1|TPC13_MOUSE	Q3TIR1	Trappc13	Trappc13 (K264)	Trafficking protein particle complex subunit 13 OS=Mus musculus GN=Trappc13 PE=2 SV=1	264	KKEFAEKAGIIKG	1000			K.EFAEK#AGIIK.G	1	87.0294	75.2645	104.601	80.3719	109.434	90.2561	148.335	185.494	128.444	116.417	92.2247		Q3TIR1	+	233.9	341	314.812	277.111	281.436	318.951	279.161	360.225	164.288	299.41	232.29		1.02109	0.605707	0.911827	0.795934	1.06709	0.776569	1.4582	1.41313	2.14553	1.06703
3841	5324	sp|Q8R5H6|WASF1_MOUSE	Q8R5H6	Wasf1	Wasf1 (K523)	Wiskott-Aldrich syndrome protein family member 1 OS=Mus musculus GN=Wasf1 PE=1 SV=2	523	QREQEAKHERIEN	1000			R.EQEAK#HER.I	1	15.6057	8.00957	75.6859	71.0487	89.6944	83.8784	135.239	29.5488	143.628	16.4741	31.1756		Q8R5H6	+	1478.7	1563.51	1391.05	1283.02	1421.06	1293	1405.27	1343.39	1187.27	1459.48	1412.41		0.247196	0.11999	1.27441	1.29706	1.4784	1.51946	2.25413	0.515199	2.83352	0.264387
1553	1773	sp|Q8CCK0|H2AW_MOUSE	Q8CCK0	H2afy2	H2afy2 (K123)	Core histone macro-H2A.2 OS=Mus musculus GN=H2afy2 PE=1 SV=3	123	KRGTKGKSETILS	1000			K.GK#SETILSPPPEK.R	5	2992.72	643.307	2932.9	269.421	1889.78	1586.67	775.682	3294.3	1696.48	3706.76	1406.34		Q8CCK0	+	2656.2	2759.22	1757.95	2029.05	1670.31	1915.37	1611.35	2181.09	2968.07	1397.87	2556.42		0.860848	0.178136	1.27471	0.101452	0.86444	0.632928	0.367803	1.15401	0.436713	2.02604
1615	509	sp|Q64475|H2B1B_MOUSE	Q64475	Hist1h2bb	Hist1h2bb (K121)	Histone H2B type 1-B OS=Mus musculus GN=Hist1h2bb PE=1 SV=3	121	GTKAVTKYTSSKx	1000			K.AVTK#YTSSK.-	6	2293.78	917.453	3406.43	348.261	1539.26	1712.29	893.336	2999.65	1695.65	3134.32	1864.79		Q64475	+	3043	3366.72	2248.8	2769.61	2913.93	3302.47	2283.13	2819.32	3512.28	1836.13	3534.65		0.808554	0.292305	1.62483	0.134879	0.566619	0.556157	0.419704	1.14126	0.51785	1.83105
1309	4503	sp|Q9WV18|GABR1_MOUSE	Q9WV18	Gabbr1	Gabbr1 (K702)	Gamma-aminobutyric acid type B receptor subunit 1 OS=Mus musculus GN=Gabbr1 PE=1 SV=1	702	EKKEWRKTLEPWK	1000			R.K#TLEPWK.L	1	41.5252	37.515	77.0691	40.2779	86.4484	83.8778	79.8155	68.8953	81.6551	69.2147	116.896		Q9WV18	+	996.8	908.744	936.577	866.655	792.662	881.144	974.188	900.834	871.293	1079.63	981.363		0.536359	0.531514	1.05947	0.598373	1.40417	1.22561	1.05486	0.984682	1.20662	0.825423
528	2371	sp|Q9CQC6|BZW1_MOUSE	Q9CQC6	Bzw1	Bzw1 (K272)	Basic leucine zipper and W2 domain-containing protein 1 OS=Mus musculus GN=Bzw1 PE=1 SV=1	272	SRGDPFKDIILYV	1000			R.GDPFK#DIILYVK.E	1	34.0565	31.9452	34.3192	20.0854	42.6112	41.2944	41.8918	32.8862	45.9671	40.3097	55.3816		Q9CQC6	+	2130	1939.05	1671.39	2596.54	2425.9	1791.19	2142.83	2122.63	2056.54	1666.59	1750.33		0.886841	0.913779	1.1389	0.429054	0.974262	1.27872	1.08434	0.859341	1.23976	1.34155
2042	3649	sp|Q8K310|MATR3_MOUSE	Q8K310	Matr3	Matr3 (K624)	Matrin-3 OS=Mus musculus GN=Matr3 PE=1 SV=1	624	ESPAEGKEQEEKS	1000			K.TESPAEGK#EQEEK.S	1	75.2531	28.803	90.0142	14.8789	74.3498	69.2348	41.7486	104.36	77.0815	123.585	81.2547		Q8K310	+	2267.3	2133.47	1825.38	1747.12	1570.17	2485.45	1988.87	2099.96	3112.51	1770.42	2627.4		0.766793	0.311899	1.13926	0.196749	1.09395	0.64355	0.484951	1.14811	0.572141	1.61269
3313	4323	sp|O70166|STMN3_MOUSE	O70166	Stmn3	Stmn3 (K87)	Stathmin-3 OS=Mus musculus GN=Stmn3 PE=1 SV=1	87	SLEELQKRLEAAE	1000			K.DASLEELQK#R.L	1	67.6455	19.424	77.9501	19.9234	73.338	17.9923	58.1947	79.4969	101.46	86.948	21.9077		O70166	+	2180.7	2080.1	2136	1711.8	1819.43	1346.73	1657.71	1454.13	2128.81	2322.14	2028.79		0.863093	0.259818	1.01538	0.323836	1.12153	0.371724	0.976762	1.52111	1.32609	1.0418
2008	1373	sp|Q8R001|MARE2_MOUSE	Q8R001	Mapre2	Mapre2 (K137)	Microtubule-associated protein RP/EB family member 2 OS=Mus musculus GN=Mapre2 PE=1 SV=1	137	KVIPVEKLVKGRF	1000			K.VIPVEK#LVK.G	1	85.2005	340.572	138.777	241.292	81.4302	627.8	467.134	79.3445	70.9414	57.2485	748.667		Q8R001	+	1273.5	1645.88	1385.22	1411.67	1640.47	1322.85	1486.02	1601.65	1316.44	1366.18	1220.81		0.926094	2.86432	1.38679	2.36603	0.687115	6.56935	4.35139	0.685742	0.745953	0.580054
515	4351	sp|Q99MP8|BRAP_MOUSE	Q99MP8	Brap	Brap (K380)	BRCA1-associated protein OS=Mus musculus GN=Brap PE=1 SV=1	380	HRLVASKTDGKIV	1000			R.LVASK#TDGK.I	2	236.586	162.027	267.688	121.493	312.652	364.762	256.62	327.533	344.318	285.248	365.633		Q99MP8	+	718.5	592.101	586.153	863.016	759.668	634.796	731.45	832.39	571.539	568.679	554.567		0.824893	0.68553	1.14407	0.352671	1.03103	1.4395	0.878904	0.985742	1.50921	1.25658
1175	1689	sp|Q60629|EPHA5_MOUSE	Q60629	Epha5	Epha5 (K466)	Ephrin type-A receptor 5 OS=Mus musculus GN=Epha5 PE=1 SV=2	466	CGYSKAKQDPEEE	1000			K.AK#QDPEEEK.M	1	43.3673	31.531	235.83	63.3682	246.543	179.659	131.357	121.735	261.194	70.9208	103.584		Q60629	+	1115.8	1067.4	1209.31	1083.83	983.278	1040.08	967.599	907.017	1117.14	1097.58	1074.93		0.240603	0.182868	1.20722	0.36194	1.55218	1.06932	0.840394	0.830858	1.44738	0.400005
1665	3734	sp|Q00PI9|HNRL2_MOUSE	Q00PI9	Hnrnpul2	Hnrnpul2 (K622)	Heterogeneous nuclear ribonucleoprotein U-like protein 2 OS=Mus musculus GN=Hnrnpul2 PE=1 SV=2	622	AQPIVTKYKEEAR	1000			K.EEAQPIVTK#YK.E	1	41.1951	24.2105	58.1963	16.0577	43.5274	77.005	42.6921	54.8411	45.7559	68.8788	63.6693		Q00PI9	+	3684	3939.11	2631.29	2608.85	2185.27	3290.89	2824.92	3009.69	3647.75	2501.99	3567.29		0.630363	0.346474	1.24679	0.346975	1.12285	1.31908	0.851934	1.02719	0.70711	1.55191
1269	3902	sp|P19096|FAS_MOUSE	P19096	Fasn	Fasn (K2198)	Fatty acid synthase OS=Mus musculus GN=Fasn PE=1 SV=2	2198	TDTTAPKSRSDTS	1000	+		K.TDSATDTTAPK#SR.S	1	14.2979	13.6913	14.2071	8.30019	21.6449	20.2089	16.2946	18.5114	30.2639	15.8588	22.1553		P19096	+	5977	5837.53	5056.76	6591.7	5943.27	4882.3	4556.68	5659.15	4840.68	4613.92	5119.1		0.811487	0.795624	0.95307	0.427152	1.23544	1.40414	1.21308	1.10964	2.12085	1.16599
3244	2234	sp|P16546|SPTN1_MOUSE	P16546	Sptan1	Sptan1 (K824)	Spectrin alpha chain, non-erythrocytic 1 OS=Mus musculus GN=Sptan1 PE=1 SV=4	824	GVQNLLKKHQALQ	1000			K.DLIGVQNLLK#K.H	1	41.6809	31.1651	36.2682	22.6099	32.7396	33.1206	76.1046	37.908	38.2183	48.0116	35.6136		P16546	+	5235.1	4983.26	5863.56	4466.64	4352.24	5602.95	5165.08	5340.36	4866.41	5879.15	5535.61		1.10225	0.865813	0.856316	0.700789	1.04143	0.818371	2.03987	0.98272	1.08726	1.13058
2122	3486	sp|Q9CRA4|MSMO1_MOUSE	Q9CRA4	Msmo1	Msmo1 (K87)	Methylsterol monooxygenase 1 OS=Mus musculus GN=Msmo1 PE=1 SV=1	87	YKIQKDKPETFEG	1000			K.DK#PETFEGQWK.C	1	86.5367	94.2747	82.4215	66.9942	103.209	163.823	114.045	107.323	127.583	182.376	337.213		Q9CRA4	+	542.7	443.19	532.67	509.696	432.647	577.598	456.363	587.684	645.837	458.533	732.641		0.865446	1.15453	0.839811	0.713387	1.29474	1.53939	1.35633	0.991172	1.07219	2.15872
2049	334	sp|P14152|MDHC_MOUSE	P14152	Mdh1	Mdh1 (K107)	Malate dehydrogenase, cytoplasmic OS=Mus musculus GN=Mdh1 PE=1 SV=3	107	LLKANVKIFKSQG	1000	+		K.ANVK#IFK.S	1	240.371	258.398	326.601	227.439	412.311	415.952	341.271	419.906	511.078	470.013	462.605		P14152	+	1986.9	1937.28	1859.09	2490.9	2123.25	1985.11	1581.27	2635.9	1290.07	1845.44	1850.05		0.739406	0.815219	1.07373	0.558068	1.18686	1.28066	1.31907	0.973642	2.42131	1.55664
1015	4831	sp|O54946|DNJB6_MOUSE	O54946	Dnajb6	Dnajb6 (K39)	DnaJ homolog subfamily B member 6 OS=Mus musculus GN=Dnajb6 PE=1 SV=4	39	DKNPENKEEAERK	1000			K.NPENK#EEAER.K	1	19.7428	19.8795	24.5989	24.1759	21.9553	33.0491	43.8739	32.4053	22.5881	24.6848	43.3119		O54946	+	93.4	89.0144	77.5623	97.294	110.989	77.1404	86.7436	81.4601	92.0184	87.0969	91.8875		0.873054	0.922412	1.30992	1.0263	0.81703	1.76952	2.08904	1.64305	1.01387	1.17059
1313	4502	sp|Q9WV18|GABR1_MOUSE	Q9WV18	Gabbr1	Gabbr1 (K899)	Gamma-aminobutyric acid type B receptor subunit 1 OS=Mus musculus GN=Gabbr1 PE=1 SV=1	899	ENRELEKIIAEKE	1000			R.ELEK#IIAEK.E	1	29.5079	34.1446	48.4585	16.3259	169.102	37.1366	53.4485	39.566	47.5189	100.791	49.5415		Q9WV18	+	996.8	908.744	936.577	866.655	792.662	881.144	974.188	900.834	871.293	1079.63	981.363		0.301373	0.382521	0.526745	0.191781	2.17188	0.429072	0.558556	0.447148	0.555235	0.950433
3230	1618	sp|Q8R1X6|SPG20_MOUSE	Q8R1X6	Spg20	Spg20 (K382)	Spartin OS=Mus musculus GN=Spg20 PE=1 SV=1	382	SIDQGSKDARHKG	1000			R.QSSSSGSSIDQGSK#DAR.H	1	157.353	104.081	106.28	57.455	157.521	71.7009	141.392	85.6484	128.803	109.331	115.473		#N/A	-	#N/A	#N/A	#N/A	#N/A	#N/A	#N/A	#N/A	#N/A	#N/A	#N/A	#N/A		1.12087	0.741396	0.757062	0.409268	1.12207	0.510746	1.00717	0.610098	0.917504	0.778799
2767	4736	sp|Q80Y56|RBNS5_MOUSE	Q80Y56	Rbsn	Rbsn (K276)	Rabenosyn-5 OS=Mus musculus GN=Rbsn PE=1 SV=1	276	HTPDIVKLYEKLR	1000			K.EHTPDIVK#LYEK.L	1	143.306	91.9001	120.325	32.4251	203.22	101.382	121.348	160.71	90.4548	144.539	103.656		Q80Y56	+	643.9	623.433	585.266	681.914	713.85	613.063	658.964	557.422	609.115	665.194	602.523		0.936656	0.620385	0.86524	0.200118	1.1981	0.695973	0.77501	1.21337	0.624982	0.914473
1105	2527	sp|O70251|EF1B_MOUSE	O70251	Eef1b	Eef1b (K185)	Elongation factor 1-beta OS=Mus musculus GN=Eef1b PE=1 SV=5	185	PVGYGIKKLQIQC	1000			K.LVPVGYGIK#K.L	1	270.619	89.7103	273.818	59.8663	187.112	142.141	126.55	387.985	375.538	313.991	180.111		O70251	+	1926.5	2349.58	2080.87	1782.55	2051.9	2249.13	2671.32	2628.74	2130.09	2392.17	1588.36		1.16013	0.315332	1.08676	0.277369	0.753116	0.521941	0.391249	1.21894	1.45604	1.08403
2424	4141	sp|Q9DBJ1|PGAM1_MOUSE	Q9DBJ1	Pgam1	Pgam1 (K113)	Phosphoglycerate mutase 1 OS=Mus musculus GN=Pgam1 PE=1 SV=3	113	HGEAQVKIWRRSY	1000			K.HGEAQVK#IWR.R	1	212.382	209.431	379.762	110.878	322.129	212.013	162.725	247.246	284.198	341.976	308.581		Q9DBJ1	+	1722.2	2795.98	3396.27	2092.3	2103.66	2940.77	2103.65	3352.66	1954.7	2237.7	1920.81		0.952853	0.57876	0.863977	0.409461	1.18317	0.55705	0.597684	0.569813	1.1234	1.18083
2840	2168	sp|P47911|RL6_MOUSE	P47911	Rpl6	Rpl6 (K215)	60S ribosomal protein L6 OS=Mus musculus GN=Rpl6 PE=1 SV=3	215	VDISDVKIPKHLT	1000			K.VDISDVK#IPK.H	1	103.231	38.1328	115.552	16.4581	113.296	91.3764	46.0601	180.14	149.6	187.261	83.6547		P47911	+	1932.8	1269.01	1116.92	1922.01	1469.9	1476.53	1333.38	1585.82	1555.13	1062.78	1604.34		0.684911	0.385342	1.32668	0.109808	0.988413	0.793601	0.442978	1.4567	1.23361	2.25951
3302	2727	sp|Q60864|STIP1_MOUSE	Q60864	Stip1	Stip1 (K337)	Stress-induced-phosphoprotein 1 OS=Mus musculus GN=Stip1 PE=1 SV=1	337	RTPDVLKKCQQAE	1000			R.TPDVLK#K.C	1	118.804	91.7219	131.919	52.9205	147.924	233.893	148.086	156.273	258.574	240.633	194.866		Q60864	+	2826.5	3547.29	2939.13	2820.46	3330.49	2778.13	3082.99	3246.04	2794.61	3123.52	2783.23		0.96014	0.590649	1.02528	0.428606	1.01458	1.92317	1.09722	1.09973	2.11358	1.7598
2842	2409	sp|P14148|RL7_MOUSE	P14148	Rpl7	Rpl7 (K19)	60S ribosomal protein L7 OS=Mus musculus GN=Rpl7 PE=1 SV=2	19	TVPGTLKKKVPAG	1000			K.VATVPGTLK#K#K.V	1	143.887	47.5792	142.33	29.2173	150.988	115.767	52.4472	246.863	183.157	275.255	119.634		P14148	+	2148.5	1495.31	1310.07	2045.31	1581.36	1722.76	1335.06	2065.36	1615.13	1343.58	1698.8		0.74112	0.352117	1.20228	0.158082	1.0566	0.743637	0.434733	1.3227	1.25493	2.26712
1003	3252	sp|P63037|DNJA1_MOUSE	P63037	Dnaja1	Dnaja1 (K28)	DnaJ homolog subfamily A member 1 OS=Mus musculus GN=Dnaja1 PE=1 SV=1	28	LKKAYRKLALKYH	1000			R.K#LALK#YHPDK.N	1	148.598	127.545	178.626	106.406	191.964	185.307	188.423	223.712	221.905	197.264	207.04		P63037	+	464	615.462	592.87	719.911	820.176	614.019	550.175	575.753	441.624	577.544	569.546		1.12291	0.726633	1.05642	0.51825	0.820663	1.05819	1.20084	1.36241	1.76184	1.19761
3568	5112	sp|Q62318|TIF1B_MOUSE	Q62318	Trim28	Trim28 (K320)	Transcription intermediary factor 1-beta OS=Mus musculus GN=Trim28 PE=1 SV=3	320	LVNDAQKVTEGQQ	1000			R.VLVNDAQK#VTEGQQER.L	1	16.0203	44.6401	20.5441	33.5892	20.8791	84.1266	53.2023	28.5948	25.2662	22.3753	104.576		Q62318	+	1507.7	1672.23	1287	1977.35	1921.56	1375.15	1677.48	1497.63	1636.05	1160.07	1281.06		0.851095	2.13821	1.27858	1.36062	0.870324	4.90009	2.54035	1.52934	1.23699	1.54492
399	1356	sp|Q9R0K7|AT2B2_MOUSE	Q9R0K7	Atp2b2	Atp2b2 (K699)	Plasma membrane calcium-transporting ATPase 2 OS=Mus musculus GN=Atp2b2 PE=1 SV=2	699	ARAIAIKCGIIHP	1000			R.AIAIK#CGIIHPGEDFLCLEGK.E	1	24.3832	23.3385	17.9646	11.7579	58.7269	19.6648	38.4989	8.64681	22.072	31.3056	24.3099		Q9R0K7	+	1388.1	1376.96	1671.01	1463.8	1346.32	1858.06	1650.53	1507.18	1560.79	1800.89	1578.07		0.732554	0.706845	0.448342	0.33498	1.8191	0.441369	0.97274	0.239256	0.589749	0.724945
816	1324	sp|Q9CQI6|COTL1_MOUSE	Q9CQI6	Cotl1	Cotl1 (K110)	Coactosin-like protein OS=Mus musculus GN=Cotl1 PE=1 SV=3	110	VVQNFAKEFVISD	1000			K.EVVQNFAK#EFVISDR.K	1	20.968	29.272	32.7927	25.6865	23.7967	38.5457	27.3773	16.3834	22.4215	23.4336	54.3346		Q9CQI6	+	1920.8	2078.66	1756.18	2458.04	2373.21	2124.23	1609.31	2093.99	1508.16	1649.86	1706.74		0.82665	1.06639	1.41402	0.791341	0.759326	1.37411	1.28824	0.592484	1.12581	1.07558
63	5306	sp|Q9D061|ACBD6_MOUSE	Q9D061	Acbd6	Acbd6 (K181)	Acyl-CoA-binding domain-containing protein 6 OS=Mus musculus GN=Acbd6 PE=1 SV=2	181	AKAIKSKAADVNM	1000			K.SK#AADVNM*TDEEGR.A	1	17.9859	38.0882	19.7191	39.1577	34.8783	86.8745	65.1293	27.4668	47.0869	18.9329	82.4244		Q9D061	+	970.7	1041.05	795.52	1133.28	1205.02	845.798	897.03	881.201	871.506	793.402	830.565		0.76925	1.51894	1.0291	1.4345	1.20165	4.26428	3.01432	1.29405	2.24311	0.990703
704	1779	sp|P18760|COF1_MOUSE	P18760	Cfl1	Cfl1 (K44)	Cofilin-1 OS=Mus musculus GN=Cfl1 PE=1 SV=3	44	FCLSEDKKNIILE	1000			K.AVLFCLSEDK#K.N	2	207.801	133.43	221.746	101.771	188.336	158.613	161.298	179.744	245.281	240.106	164.827		P18760	+	2656.9	2128.6	1924.1	3323.19	2423.34	2226.8	1903.93	2047.35	1542.86	1920.56	1872.4		0.865253	0.693474	1.27496	0.338795	0.859786	0.788004	0.937237	0.971251	1.75877	1.38307
2872	4905	sp|P62908|RS3_MOUSE	P62908	Rps3	Rps3 (K62)	40S ribosomal protein S3 OS=Mus musculus GN=Rps3 PE=1 SV=1	62	QNVLGEKGRRIRE	1000			R.TQNVLGEK#GR.R	1	56.2944	31.5334	67.2949	14.0562	67.5192	56.6937	43.8424	72.238	62.7416	71.4174	46.2267		P62908	+	2878.5	3092.92	2459.05	3388.16	3019.09	2540.98	3166.14	2568	3501.29	2429.3	2372.31		0.846774	0.441439	1.1849	0.179627	0.968323	0.966057	0.599559	1.21798	0.775882	1.27289
495	5152	sp|Q61334|BAP29_MOUSE	Q61334	Bcap29	Bcap29 (K187)	B-cell receptor-associated protein 29 OS=Mus musculus GN=Bcap29 PE=1 SV=1	187	ESKENLKTELKKA	1000			K.ENLK#TELK.K	1	105.855	62.0042	113.526	42.7097	89.2404	85.3713	63.8819	155.466	139.41	189.78	141.002		Q61334	+	744.6	670.265	757.12	556.256	514.49	612.347	462.233	816.445	524.462	604.138	701.453		0.916078	0.596098	0.966216	0.494761	1.11771	0.898374	0.890552	1.22702	1.71286	2.02422
146	5194	sp|O35083|PLCA_MOUSE	O35083	Agpat1	Agpat1 (K275)	1-acyl-sn-glycerol-3-phosphate acyltransferase alpha OS=Mus musculus GN=Agpat1 PE=1 SV=1	275	GGGDCLKKPGGAG	1000			R.EISTDGLGGGDCLK#K.P	1	7.93101	6.88504	11.0768	6.47176	12.0505	8.74599	12.6009	13.6148	17.5439	17.3977	11.5853		O35083	+	642.6	668.494	609.472	570.813	611.838	535.087	526.333	579.441	602.71	561.919	646.678		0.737398	0.615351	1.08586	0.677395	1.17674	0.976558	1.4304	1.40383	1.73913	1.84983
1	170	sp|Q9D2R0|AACS_MOUSE	Q9D2R0	Aacs	Aacs (K228)	Acetoacetyl-CoA synthetase OS=Mus musculus GN=Aacs PE=1 SV=1	228	KLQRVVKGLPDLQ	1000			R.VVK#GLPDLQR.V	1	156.209	426.42	208.188	267.699	162.207	691.195	414.872	157.687	192.459	154.202	873.223		Q9D2R0	+	943.7	822.497	738.996	1314.06	999.134	710.384	821.668	926.975	842.684	576.546	721.351		0.814615	2.55144	1.38642	1.00257	0.798964	4.78838	2.48484	0.837164	1.12397	1.31625
1363	4177	sp|Q64737|PUR2_MOUSE	Q64737	Gart	Gart (K806)	Trifunctional purine biosynthetic protein adenosine-3 OS=Mus musculus GN=Gart PE=1 SV=3	806	NFPVQQKKARVAV	1000			K.SNFPVQQK#K.A	1	60.8647	31.9509	53.9567	31.1891	56.7176	53.6805	45.0606	52.7673	69.8204	84.8144	70.3642		Q64737	+	2822	2939.25	2546.38	3297.93	3387.03	2713.89	2702.35	2591.54	2785.64	2533.9	2624.61		1.0874	0.548061	1.06833	0.476807	0.84427	0.997256	0.840691	1.02657	1.26369	1.68757
579	948	sp|P11798|KCC2A_MOUSE	P11798	Camk2a	Camk2a (K317)	Calcium/calmodulin-dependent protein kinase type II subunit alpha OS=Mus musculus GN=Camk2a PE=1 SV=2	317	RNFSGGKSGGNKK	1000			R.NFSGGK#SGGNK.K	1	13.1987	7.69344	20.2204	10.6813	12.1566	29.9225	22.6107	17.562	14.6827	9.12708	35.898		P11798	+	2013.6	1894.55	1881.27	2002.82	2087.57	1846.12	2655.63	2043.01	2142.58	2022.4	2206.08		0.850297	0.52678	1.39429	0.691826	0.755414	2.10258	1.10449	1.11511	0.888961	0.585434
1532	1551	sp|Q9WV60|GSK3B_MOUSE	Q9WV60	Gsk3b	Gsk3b (K150)	Glycogen synthase kinase-3 beta OS=Mus musculus GN=Gsk3b PE=1 SV=2	150	RHYSRAKQTLPVI	1000			R.AK#QTLPVIYVK.L	1	142.9	244.513	299.661	307.767	185.693	412.744	347.72	152.282	204.691	170.893	555.115		Q9WV60	+	2167.1	2051.87	1595.73	2603.39	2412.84	1800.86	1758.24	2200.18	1746.32	1698.06	1810.7		0.59821	1.08107	1.70361	1.07247	0.698178	2.07922	1.79412	0.6279	1.06335	0.913005
687	1594	sp|O35926|CD5R2_MOUSE	O35926	Cdk5r2	Cdk5r2 (K46)	Cyclin-dependent kinase 5 activator 2 OS=Mus musculus GN=Cdk5r2 PE=1 SV=2	46	GAPPAGKGGKGES	214.948			K.KAPPAGDEALGGYGAPPAGK#GGK.G	1	18.1474	9.17359	26.2851	3.53258	24.7074	27.9719	17.0457	19.8207	33.8994	21.6349	18.5704		O35926	+	119.1	158.322	196.567	112.386	129.759	166.7	169.054	146.325	136.213	189.596	148.786		0.959311	0.364801	0.84189	0.197896	1.1988	1.05644	0.634814	0.852822	1.56686	0.718427
1537	5262	sp|O09131|GSTO1_MOUSE	O09131	Gsto1	Gsto1 (K151)	Glutathione S-transferase omega-1 OS=Mus musculus GN=Gsto1 PE=1 SV=2	151	ALENEFKKLEEGM	1000	+		R.EALENEFK#K.L	1	11.0568	22.1418	20.966	15.781	8.36714	25.9835	34.1826	11.835	12.7969	7.87507	26.6038		O09131	+	1986.2	2292.23	1735.27	2442.3	2761.43	1955.62	1950.29	2043.45	1991.63	1723.88	1906.16		0.807597	1.40134	1.75283	0.937399	0.439574	1.92754	2.5427	0.840226	0.932151	0.662732
2375	2415	sp|Q9QYX7|PCLO_MOUSE	Q9QYX7	Pclo	Pclo (K1264)	Protein piccolo OS=Mus musculus GN=Pclo PE=1 SV=4	1264	QAEGTAKEGRGEP	1000			R.DVTQPQAEGTAK#EGR.G	1	14.5148	13.9791	19.0994	14.7797	116.531	31.1339	50.3428	35.4038	30.696	32.5874	26.9543		Q9QYX7	+	3726.9	3364.83	4494.3	3102.38	2894.92	4346.49	3873.63	4256.86	3647.54	4660.35	4654.63		0.241411	0.257519	0.263422	0.2953	2.49517	0.444006	0.805587	0.51553	0.521646	0.433435
1029	5069	sp|O88508|DNM3A_MOUSE	O88508	Dnmt3a	Dnmt3a (K272)	DNA (cytosine-5)-methyltransferase 3A OS=Mus musculus GN=Dnmt3a PE=1 SV=2	272	GDKNATKAADDEP	1000			K.NATK#AADDEPEYEDGR.G	1	261.59	46.6654	242.022	32.446	236.986	140.18	96.186	254.338	220.344	265.775	113.133		O88508	+	1931.8	1872.18	1545.92	1471.93	1277.66	1969.23	1799.57	1614.34	2210.04	1398.76	1897.33		0.850844	0.156617	0.983691	0.138504	1.16547	0.447282	0.335841	0.989933	0.626458	1.19388
1475	1504	sp|A2A6A1|GPTC8_MOUSE	A2A6A1	Gpatch8	Gpatch8 (K1341)	G patch domain-containing protein 8 OS=Mus musculus GN=Gpatch8 PE=1 SV=1	1341	QQQLLAKQVKAFP	1000			K.LQQAAQQHIQQQLLAK#QVK.A	1	11.096	9.9037	10.1068	13.3902	11.8398	13.5587	16.1489	10.6573	15.3497	26.8568	29.1125		A2A6A1	+	290.1	252.318	196.694	236.652	199.594	210.763	204.518	282.561	310.535	186.161	304.391		0.770357	0.79054	1.0349	1.1396	1.19474	1.29568	1.59033	0.759645	0.995554	2.90562
1545	52	sp|P27661|H2AX_MOUSE	P27661	H2afx	H2afx (K119)	Histone H2AX OS=Mus musculus GN=H2afx PE=1 SV=2	119	QAVLLPKKSSATV	1000			G.VTIAQGGVLPNIQAVLLPK#K.S	9	602.188	236.11	949.199	202.055	439.397	552.326	360.065	810.231	416.497	675.202	693.029		P27661	+	917.6	1778.63	1092.84	692.618	958.213	1308.04	1287.14	1128.08	1287.83	929.588	1089.35		0.992645	0.200791	1.31375	0.441257	0.693601	0.638687	0.423128	1.08639	0.489179	1.09865
1603	904	sp|P43276|H15_MOUSE	P43276	Hist1h1b	Hist1h1b (K97)	Histone H1.5 OS=Mus musculus GN=Hist1h1b PE=1 SV=2	97	GTLVQTKGTGASG	1000			K.GTLVQTK#GTGASGSFK.L	2	148.795	62.83	131.707	35.3715	115.927	78.8502	37.5227	215.138	133.493	325.243	139.976		P43276	+	986	857.594	624.934	805.967	670.831	707.041	420.539	843.02	917.409	481.693	896.183		0.847047	0.411226	1.18296	0.246338	0.96999	0.62597	0.500822	1.43243	0.816751	3.78994
736	5156	sp|O70496|CLCN7_MOUSE	O70496	Clcn7	Clcn7 (K792)	H(+)/Cl(-) exchange transporter 7 OS=Mus musculus GN=Clcn7 PE=1 SV=1	792	ARYRLGKGGLEEL	1000			R.LGK#GGLEELSLAQT.-	1	87.7787	35.4499	95.055	33.8372	85.2067	44.6013	63.4456	80.0156	99.6347	115.37	63.2911		O70496	+	832.3	885.051	1080.04	834.545	743.23	997.571	976.824	872.09	912.925	1014.36	859.629		1.02686	0.389986	0.856912	0.394772	1.11623	0.435317	0.632393	0.893337	1.06262	1.10739
3219	3742	sp|Q80ZJ7|SNX32_MOUSE	Q80ZJ7	Snx32	Snx32 (K401)	Sorting nexin-32 OS=Mus musculus GN=Snx32 PE=2 SV=1	401	NTLVALKGEPxxx	1000			K.ASTLLLQNTLVALK#GEP.-	1	17.2994	21.8123	23.6558	12.3376	24.5838	25.2744	33.3079	22.9174	30.5488	19.5789	29.4315		Q80ZJ7	+	583	710.787	653.069	772.679	1024.9	640.528	820.949	743.988	691.526	603.473	603.976		0.990398	1.02426	1.209	0.532942	0.8006	1.31702	1.35419	1.02813	1.47446	1.08287
660	4204	sp|P42932|TCPQ_MOUSE	P42932	Cct8	Cct8 (K235)	T-complex protein 1 subunit theta OS=Mus musculus GN=Cct8 PE=1 SV=3	235	GDVTSVKDAKIAV	1000			K.ETEGDVTSVK#DAK.I	2	147.303	113.994	202.783	63.986	185.059	196.468	133.246	177.639	220.316	179.22	202.331		P42932	+	4616.9	5533.84	4447.03	5103.28	5320.94	4453.49	4868.67	4646.7	4295.19	4687.17	3992.64		0.852439	0.550372	1.21833	0.334995	0.929234	1.17868	0.731218	1.0214	1.37046	1.02159
254	3124	sp|O54774|AP3D1_MOUSE	O54774	Ap3d1	Ap3d1 (K370)	AP-3 complex subunit delta-1 OS=Mus musculus GN=Ap3d1 PE=1 SV=1	370	LYGMVSKKNLMEI	1000			R.ALDLLYGMVSK#K.N	1	10.3397	16.0384	45.2279	13.1569	20.6782	16.5912	31.2531	16.6227	15.474	22.6638	19.4383		O54774	+	3691.6	3909.55	3570.15	3933.29	4211.87	3763.28	3517.91	3706.27	3659.28	3461.16	4109.56		0.412324	0.603919	1.86494	0.492426	0.722738	0.649017	1.30783	0.660249	0.622517	0.963949
3109	4137	sp|Q8BGD6|S38A9_MOUSE	Q8BGD6	Slc38a9	Slc38a9 (K107)	Sodium-coupled neutral amino acid transporter 9 OS=Mus musculus GN=Slc38a9 PE=1 SV=1	107	GSAYKLKSYTEGY	1000			K.LK#SYTEGYGK.N	1	102.645	41.893	144.373	26.9595	132.749	66.6586	65.5266	143.301	172.484	137.364	82.2974		Q8BGD6	+	356.2	338.454	344.848	317.57	301.839	352.147	367.462	289.395	345.122	387.282	342.398		0.753953	0.323848	1.09536	0.222111	1.15068	0.495258	0.466556	1.29556	1.3076	0.927993
869	3396	sp|Q9JLV5|CUL3_MOUSE	Q9JLV5	Cul3	Cul3 (K262)	Cullin-3 OS=Mus musculus GN=Cul3 PE=1 SV=1	262	TEEPIVKVVEREL	1000			K.STEEPIVK#VVER.E	4	281.262	147.342	325.266	89.0415	447.754	216.973	181.681	376.077	484.893	430.854	271.603		Q9JLV5	+	2127.6	2257.69	1947.3	2363.63	2454	1990.49	1934.72	2153.98	2141.51	1937.08	2265.89		0.823331	0.406458	1.0403	0.23462	1.13637	0.678891	0.58485	1.0874	1.41019	1.38528
694	4456	sp|Q8CIN6|CELF3_MOUSE	Q8CIN6	Celf3	Celf3 (K63)	CUGBP Elav-like family member 3 OS=Mus musculus GN=Celf3 PE=2 SV=1	63	ARDSALKAQSALH	1000			R.DSALK#AQSALHEQK.T	1	52.2523	45.901	65.1714	38.2258	53.1423	63.7863	55.0352	59.8848	55.9051	72.1577	80.4714		Q8CIN6	+	212.4	453.154	183.894	232.05	246.927	203.598	237.946	215.419	225.456	181.729	229.16		0.904865	0.372571	1.30354	0.60591	0.791597	1.15235	0.850736	1.0225	0.912059	1.46046
2565	3398	sp|Q9DBC7|KAP0_MOUSE	Q9DBC7	Prkar1a	Prkar1a (K349)	cAMP-dependent protein kinase type I-alpha regulatory subunit OS=Mus musculus GN=Prkar1a PE=1 SV=3	349	GPLKCVKLDRPRF	1000			K.CVK#LDRPR.F	1	96.7955	70.0663	135.916	44.3657	140.578	120.601	106.534	87.7198	149.47	139.812	146.248		Q9DBC7	+	1402.7	1680.65	1643.13	1426.98	1557.34	1608.49	1675.33	1545.14	1557.48	1720.22	1632.85		0.85548	0.516836	1.02546	0.385434	1.11906	0.929506	0.788328	0.703801	1.18973	1.00758
1499	921	sp|Q6IR34|GPSM1_MOUSE	Q6IR34	Gpsm1	Gpsm1 (K107)	G-protein-signaling modulator 1 OS=Mus musculus GN=Gpsm1 PE=1 SV=3	107	DRMGEAKASGNLG	1000			R.MGEAK#ASGNLGNTLK.V	1	34.597	92.264	42.824	65.262	29.3679	146.095	110.478	12.5308	41.119	31.9913	176.603		Q6IR34	+	2272.4	2499.27	2353.99	3141.77	3184.17	2951.76	2424.63	2324.05	2539.26	2237.7	2651.32		1.07117	2.59731	1.27993	1.46147	0.648904	3.48225	3.20578	0.379346	1.1393	1.00585
1522	4356	sp|Q99MK8|ARBK1_MOUSE	Q99MK8	Grk2	Grk2 (K448)	Beta-adrenergic receptor kinase 1 OS=Mus musculus GN=Grk2 PE=1 SV=2	448	RGAQEVKESPFFR	1000			R.GAQEVK#ESPFFR.S	2	69.996	153.531	103.881	125.067	85.5122	219.515	253.453	144.37	104.515	115.433	254.131		Q99MK8	+	1450.2	1299.79	1265.08	1817.12	1641.75	1466.86	1588.7	1408.47	1408.89	1341.25	1325.33		0.793564	1.94205	1.35007	1.13161	0.856362	2.46044	2.62296	1.68526	1.21967	1.415
3547	1260	sp|Q62393|TPD52_MOUSE	Q62393	Tpd52	Tpd52 (K162)	Tumor protein D52 OS=Mus musculus GN=Tpd52 PE=1 SV=2	162	VGSVITKKLEDVK	1000			K.ASAAFSSVGSVITK#K.L	1	61.2598	95.1651	92.7905	68.3248	61.9555	110.192	101.944	67.0258	102.205	69.4959	123.779		Q62393	+	363.6	362.479	334.329	427.28	393.708	366.477	231.356	467.392	207.308	319.134	375.152		0.837677	1.30533	1.37992	0.795042	0.782403	1.49495	2.19081	0.712992	2.4512	1.08271
2479	1211	sp|P60202|MYPR_MOUSE	P60202	Plp1	Plp1 (K111)	Myelin proteolipid protein OS=Mus musculus GN=Plp1 PE=1 SV=2	111	KTTICGKGLSATV	1000			K.TTICGK#GLSATVTGGQK.G	2	131.733	54.4043	109.905	46.8413	264.962	127.098	80.5358	76.2227	266.068	112.509	107.575		P60202	+	291.7	334.247	473.105	241.148	228.856	415.316	346.016	261.952	352.275	370.661	205.909		0.735643	0.26514	0.378414	0.316412	1.88594	0.498503	0.379142	0.473991	1.23032	0.494448
1268	3908	sp|P19096|FAS_MOUSE	P19096	Fasn	Fasn (K1697)	Fatty acid synthase OS=Mus musculus GN=Fasn PE=1 SV=2	1697	TVGSAEKRAYLQA	1000	+		R.VFTTVGSAEK#R.A	1	69.0073	110.527	122.215	104.84	70.0955	132.646	118.338	72.5051	76.722	78.6679	214.198		P19096	+	5977	5837.53	5056.76	6591.7	5943.27	4882.3	4556.68	5659.15	4840.68	4613.92	5119.1		0.729062	1.19562	1.52618	1.00434	0.744761	1.71563	1.63994	0.80904	1.00084	1.07666
2374	54	sp|Q9CQX4|PAF15_MOUSE	Q9CQX4	Pclaf	Pclaf (K24)	PCNA-associated factor OS=Mus musculus GN=Pclaf PE=1 SV=1	24	ASQAPRKVLGSST	1000			R.K#VLGSSTFVTNSSSSSR.K	1	87.5686	7.48863	143.698	3.70311	70.4485	11.9762	11.5996	70.1889	69.525	98.2677	11.0452		#N/A	-	#N/A	#N/A	#N/A	#N/A	#N/A	#N/A	#N/A	#N/A	#N/A	#N/A	#N/A		0.870709	0.0744606	1.42881	0.0368207	0.700481	0.119081	0.115336	0.6979	0.691298	0.977091
1602	905	sp|P43276|H15_MOUSE	P43276	Hist1h1b	Hist1h1b (K90)	Histone H1.5 OS=Mus musculus GN=Hist1h1b PE=1 SV=2	90	LKSLVSKGTLVQT	1000			K.SLVSK#GTLVQTK.G	1	248.877	81.81	228.902	47.9056	159.739	100.868	54.419	275.214	182.891	403.733	160.485		P43276	+	986	857.594	624.934	805.967	670.831	707.041	420.539	843.02	917.409	481.693	896.183		0.883775	0.33401	1.28248	0.208115	0.833746	0.499507	0.453084	1.14305	0.698014	2.93467
2912	5330	sp|Q8R4C2|RUFY2_MOUSE	Q8R4C2	Rufy2	Rufy2 (K193)	RUN and FYVE domain-containing protein 2 OS=Mus musculus GN=Rufy2 PE=1 SV=2	193	EEEIGNKERNVQI	1000			K.NEEEIGNK#ER.N	1	4.53065	16.1737	5.01551	9.13998	7.65694	19.6946	21.2403	9.22446	10.4713	5.35278	23.0214		Q8R4C2	+	367.1	328.268	351.058	400.308	333.783	354.177	366.624	314.234	389.21	341.961	317.247		0.746951	2.98192	0.864673	1.38187	1.38838	3.36545	3.50636	1.77666	1.62829	0.94737
2833	1803	sp|P62889|RL30_MOUSE	P62889	Rpl30	Rpl30 (K26)	60S ribosomal protein L30 OS=Mus musculus GN=Rpl30 PE=1 SV=2	26	LVMKSGKYVLGYK	1000			K.SGK#YVLGYK.Q	2	519.501	368.592	521.388	209.495	439.269	448.473	370.4	533.894	507.508	433.599	601.093		P62889	+	755.5	824.601	680.698	904.01	841.278	799.227	879.897	793.558	951.996	682.481	632.37		1.04411	0.678728	1.16306	0.351879	0.792838	0.852039	0.639193	1.02157	0.80947	0.964697
160	2902	sp|Q9JII6|AK1A1_MOUSE	Q9JII6	Akr1a1	Akr1a1 (K153)	Alcohol dehydrogenase [NADP(+)] OS=Mus musculus GN=Akr1a1 PE=1 SV=3	153	LEVLVAKGLVKAL	1000			K.ALEVLVAK#GLVK.A	1	18.4822	21.2035	19.5947	16.7725	16.98	22.369	28.4832	17.131	20.7208	14.5526	29.8182		Q9JII6	+	2565.1	3012.43	2515.45	2899.98	3324.89	2714.72	2533.78	2849.26	2320	2479.27	2615.66		1.07531	1.05045	1.16254	0.863149	0.762156	1.22972	1.67766	0.897296	1.33292	0.875996
72	4682	sp|Q8BP40|PPA6_MOUSE	Q8BP40	Acp6	Acp6 (K212)	Lysophosphatidic acid phosphatase type 6 OS=Mus musculus GN=Acp6 PE=1 SV=1	212	KTRGRKKAAISQP	1000	+		K.K#AAISQPGISEDLEK.V	2	82.3726	99.1414	109.674	93.4541	94.8426	74.451	122.586	126.809	110.848	157.007	219.841		Q8BP40	+	460.3	409.311	568.156	498.458	474.268	520.638	579.769	583.563	453.687	577.322	503.369		0.938629	1.27044	1.01248	0.983381	1.04889	0.750043	1.10902	1.13976	1.28151	1.42643
670	4671	sp|P60766|CDC42_MOUSE	P60766	Cdc42	Cdc42 (K144)	Cell division control protein 42 homolog OS=Mus musculus GN=Cdc42 PE=1 SV=2	144	TPETAEKLARDLK	1000			K.PITPETAEK#LAR.D	2	364.846	294.711	346.169	147.387	472.439	357.49	305.174	392.021	536.318	596.899	540.425		P60766	+	1845.3	1687.84	1580.01	1554.56	1325.92	1265.65	1578.88	1415.3	1200.83	1754.57	1410.4		0.767217	0.677548	0.850162	0.367896	1.38262	1.09604	0.750022	1.07482	1.73307	1.32009
2687	1580	sp|Q9D1G1|RAB1B_MOUSE	Q9D1G1	Rab1b	Rab1b (K128)	Ras-related protein Rab-1B OS=Mus musculus GN=Rab1b PE=1 SV=1	128	KSDLTTKKVVDNT	1000			K.SDLTTK#K.V	1	108.137	79.4136	252.82	98.5962	396.914	419.754	243.526	203.799	501.076	210.198	334.75		Q9D1G1	+	57.2	54.1394	77.8158	53.6241	64.5881	62.8109	64.3389	57.8139	40.6717	64.3808	69.754		0.502583	0.389951	0.863719	0.488797	1.6337	1.77659	1.00624	0.937127	3.27521	0.86796
1651	4011	sp|Q9Z2X1|HNRPF_MOUSE	Q9Z2X1	Hnrnpf	Hnrnpf (K87)	Heterogeneous nuclear ribonucleoprotein F OS=Mus musculus GN=Hnrnpf PE=1 SV=3	87	RYIEVFKSHRTEM	1000			R.YIEVFK#SHR.T	1	92.7144	286.724	143.605	190.522	103.699	544.829	368.717	104.907	108.584	89.1692	545.655		Q9Z2X1	+	877	1012.15	826.824	1065.63	1056.49	1068.62	1023.31	947.15	1108.92	779.108	853.705		0.840021	2.25093	1.38006	1.42063	0.779917	4.05115	2.86304	0.880095	0.778054	0.909411
1280	3478	sp|P16092|FGFR1_MOUSE	P16092	Fgfr1	Fgfr1 (K510)	Fibroblast growth factor receptor 1 OS=Mus musculus GN=Fgfr1 PE=1 SV=2	510	KPNRVTKVAVKML	1000			R.VTK#VAVK.M	1	96.3208	103.075	143.133	67.2818	154.552	136.297	116.327	85.7301	152.166	84.125	132.772		P16092	+	19	22.2536	29.276	26.0093	10.8424	21.6136	21.5661	17.6804	21.8837	18.9486	15.2028		0.628114	0.573887	0.60576	0.32051	1.76613	0.781325	0.668313	0.600775	0.861526	0.550073
24	4812	sp|Q9JJ59|ABCB9_MOUSE	Q9JJ59	Abcb9	Abcb9 (K761)	ATP-binding cassette sub-family B member 9 OS=Mus musculus GN=Abcb9 PE=2 SV=1	761	PSNTEHKAxxxxx	1000	+		K.EPPSNTEHK#A.-	1	79.0339	24.4893	145.873	20.7018	224.698	154.256	100.866	176.291	343.667	136.184	59.2649		Q9JJ59	+	731.9	799.358	1068.26	634.605	638.07	980.853	992.759	784.23	838.734	1141.79	785.963		0.542918	0.154031	0.68655	0.164012	1.77053	0.7907	0.510828	1.13021	2.06009	0.59967
2816	1466	sp|Q9CXW4|RL11_MOUSE	Q9CXW4	Rpl11	Rpl11 (K144)	60S ribosomal protein L11 OS=Mus musculus GN=Rpl11 PE=1 SV=4	144	GFSIADKKRRTGC	1000			R.PGFSIADK#K.R	1	58.9957	49.7599	63.5177	31.2088	69.6401	64.0877	63.7224	65.9924	72.6627	54.229	68.6115		Q9CXW4	+	746.3	713.001	584.505	865.371	837.314	688.054	730.851	818.181	734.546	568.568	602.523		0.875455	0.772887	1.20346	0.399395	0.921081	1.03152	0.965584	0.893247	1.09552	1.05627
692	2588	sp|Q9Z0H4|CELF2_MOUSE	Q9Z0H4	Celf2	Celf2 (K125)	CUGBP Elav-like family member 2 OS=Mus musculus GN=Celf2 PE=1 SV=1	125	KPADSEKSNAVED	1000			K.PADSEK#SNAVEDR.K	1	63.7197	23.2548	37.5851	10.8837	39.2193	44.4043	28.5178	67.8051	33.0959	59.3306	48.6792		Q9Z0H4	+	498.7	604.722	428.24	479.62	551.447	577.24	675.857	567.292	541.542	421.19	479.559		1.33718	0.402451	0.918512	0.237486	0.744306	0.805054	0.441588	1.25087	0.639584	1.4742
706	1777	sp|P18760|COF1_MOUSE	P18760	Cfl1	Cfl1 (K114)	Cofilin-1 OS=Mus musculus GN=Cfl1 PE=1 SV=3	114	NAPLKSKMIYASS	1000			K.SK#MIYASSK.D	1	214.214	153.66	226.012	110.395	209.766	205.769	147.094	160.923	210.123	244.984	229.925		P18760	+	2656.9	2128.6	1924.1	3323.19	2423.34	2226.8	1903.93	2047.35	1542.86	1920.56	1872.4		0.849734	0.760815	1.23798	0.350108	0.912287	0.973888	0.814248	0.828393	1.43536	1.34437
1906	4653	sp|Q5XJV6|LMTK3_MOUSE	Q5XJV6	Lmtk3	Lmtk3 (K177)	Serine/threonine-protein kinase LMTK3 OS=Mus musculus GN=Lmtk3 PE=1 SV=1	177	GPLEQRKFISEAQ	1000			R.K#FISEAQPYR.S	1	51.8527	79.2413	77.6116	45.8742	84.2242	152.787	111.133	75.2413	87.4212	93.7224	195.049		Q5XJV6	+	2049.9	1859.34	2072.26	1455.88	1276.37	2044.82	1747.33	1802.75	2157.74	2287.13	2218.38		0.589472	0.993157	0.872785	0.734291	1.53774	1.74124	1.48214	0.972624	0.944154	0.954944
1025	1765	sp|Q8JZM4|DNER_MOUSE	Q8JZM4	Dner	Dner (K733)	Delta and Notch-like epidermal growth factor-related receptor OS=Mus musculus GN=Dner PE=1 SV=1	733	PLVTLIKTKDLxx	1000			K.PLVTLIK#TK.D	1	131.91	32.992	207.226	33.3471	174.78	68.288	96.846	399.225	270.04	193.937	58.0933		Q8JZM4	+	418.1	255.972	275.27	320.674	197.845	151.057	209.191	210.864	249.901	287.885	312.999		0.484954	0.198115	1.15714	0.159844	1.3579	0.694875	0.711608	2.91017	1.66097	1.03548
2099	4121	sp|Q60764|MKRN3_MOUSE	Q60764	Mkrn3	Mkrn3 (K428)	Probable E3 ubiquitin-protein ligase makorin-3 OS=Mus musculus GN=Mkrn3 PE=2 SV=2	428	KLVQQYKEGMSQK	1000			K.LVQQYK#EGM*SQK.A	2	163.989	56.7162	158.039	27.5622	141.292	111.693	64.7099	203.532	171.94	198.285	124.492		#N/A	-	#N/A	#N/A	#N/A	#N/A	#N/A	#N/A	#N/A	#N/A	#N/A	#N/A	#N/A		1.06183	0.367238	1.0233	0.178466	0.914867	0.723212	0.418998	1.31787	1.11331	1.2839
1815	3049	sp|Q8K3F6|KCNQ3_MOUSE	Q8K3F6	Kcnq3	Kcnq3 (K424)	Potassium voltage-gated channel subfamily KQT member 3 OS=Mus musculus GN=Kcnq3 PE=1 SV=2	424	EAAASQKLGLLDR	1000			K.EQLEAAASQK#LGLLDR.V	1	26.0635	19.4005	18.2933	10.6106	25.7385	24.3963	44.8004	65.5529	33.7493	31.3817	22.879		Q8K3F6	+	486.2	405.99	563.087	445.262	413.061	582.255	514.471	521.844	480.908	521.473	588.103		1.08365	0.965978	0.656731	0.481719	1.25962	0.846996	1.76032	2.53934	1.41864	1.21651
1517	4714	sp|P35438|NMDZ1_MOUSE	P35438	Grin1	Grin1 (K913)	Glutamate receptor ionotropic, NMDA 1 OS=Mus musculus GN=Grin1 PE=1 SV=1	913	GALQNQKDTVLPR	1000			R.GALQNQK#DTVLPR.R	2	210.498	112.957	184.807	53.1955	166.806	203.851	153.365	223.189	270.274	245.819	238.888		P35438	+	1540.9	1525.87	1660.11	1353.55	1305.99	1584.48	1474.4	1475.29	1846.88	1646.53	1860.55		1.09096	0.591194	0.889029	0.313858	1.02001	1.02744	0.830702	1.20818	1.16869	1.19228
2143	1488	sp|Q61879|MYH10_MOUSE	Q61879	Myh10	Myh10 (K809)	Myosin-10 OS=Mus musculus GN=Myh10 PE=1 SV=2	809	RKAFAKKQQQLSA	1000			K.K#QQQLSALK.V	1	83.0709	54.6116	99.2602	43.9413	92.3805	77.4319	60.7324	72.1879	98.5023	96.576	107.459		Q61879	+	6192.7	6042.79	6309.16	7299.51	6815.21	7832.62	5335.21	6357.04	5999.56	5775.21	7193.72		0.942413	0.63492	1.10529	0.422913	0.952298	0.694521	0.799725	0.797777	1.15345	1.17483
1825	2103	sp|Q9R226|KHDR3_MOUSE	Q9R226	Khdrbs3	Khdrbs3 (K59)	KH domain-containing, RNA-binding, signal transduction-associated protein 3 OS=Mus musculus GN=Khdrbs3 PE=1 SV=1	59	NMKLGQKVLIPVK	1000			K.LGQK#VLIPVK.Q	1	132.553	73.029	186.989	48.697	120.806	123.814	100.616	148.208	112.439	172.961	159.124		Q9R226	+	616.6	621.883	487.299	372.479	335.182	543.088	476.012	563.496	584.456	402.463	567.981		0.672411	0.367313	1.20024	0.408931	1.12735	0.713096	0.661146	0.822677	0.601747	1.34422
1131	264	sp|P60843|IF4A1_MOUSE	P60843	Eif4a1	Eif4a1 (K174)	Eukaryotic initiation factor 4A-I OS=Mus musculus GN=Eif4a1 PE=1 SV=1	174	RRYLSPKYIKMFV	1000			R.YLSPK#YIK.M	2	113.93	303.811	144.115	205.04	122.074	520.561	320.308	117.835	145.012	123.789	612.857		P60843	+	3041.9	3470.01	2786.92	4407.56	4327.99	3025.91	4093.96	3671.02	3327.18	2685.6	2367.72		0.957315	2.23787	1.32175	1.18906	0.72094	4.39722	1.9998	0.820446	1.11401	1.17816
2867	4337	sp|P63276|RS17_MOUSE	P63276	Rps17	Rps17 (K19)	40S ribosomal protein S17 OS=Mus musculus GN=Rps17 PE=1 SV=2	19	ARVIIEKYYTRLG	1000			R.VIIEK#YYTR.L	2	212.748	224.252	243.908	194.512	259.929	307.343	278.612	300.563	321.011	266.277	316.039		P63276	+	1541.5	1312.08	1220.34	1930.57	1489.14	1578.99	1116.05	1310.41	1100.91	1208.17	1372.61		0.807992	1.0006	1.17012	0.589855	1.02189	1.13954	1.46151	1.3428	1.70707	1.2903
1727	5211	sp|Q9R118|HTRA1_MOUSE	Q9R118	Htra1	Htra1 (K305)	Serine protease HTRA1 OS=Mus musculus GN=Htra1 PE=1 SV=2	305	TTQRGGKELGLRN	1000			R.GGK#ELGLR.N	1	94.3442	58.2309	106.713	41.8566	137.457	96.7369	83.0771	107.777	148.601	121.635	84.7991		Q9R118	+	1072.6	1212.88	834.428	1045.94	929.183	697.368	897.988	845.949	924.668	881.829	738.677		0.725371	0.395931	1.05466	0.33002	1.21997	1.14396	0.762945	1.05066	1.32532	1.13751
3866	5348	sp|Q5SXA9|KIBRA_MOUSE	Q5SXA9	Wwc1	Wwc1 (K390)	Protein KIBRA OS=Mus musculus GN=Wwc1 PE=1 SV=1	390	ARDTQSKALTERL	1000			R.DTQSK#ALTER.L	1	6.51167	12.7926	7.06688	13.0906	78.9441	22.9546	32.3077	10.4388	23.8676	5.98786	19.2883		Q5SXA9	+	644.4	674.251	695.399	738.749	755.122	753.253	738.878	696.587	723.124	682.259	698.546		0.242885	0.456039	0.244263	0.425917	2.51285	0.732476	1.05099	0.360196	0.793341	0.210953
3161	2674	sp|P70414|NAC1_MOUSE	P70414	Slc8a1	Slc8a1 (K615)	Sodium/calcium exchanger 1 OS=Mus musculus GN=Slc8a1 PE=1 SV=1	615	DDEEYEKNKTFFI	1000			K.VIDDEEYEK#NK.T	1	20.9397	12.6881	34.3067	9.67511	31.6905	17.7477	19.8546	33.9102	29.2649	31.5834	20.5408		P70414	+	2237.5	2445.02	2450.69	2014.6	2146.33	2381.68	2239.64	2186.84	2159.55	2485.81	2188.31		0.736461	0.408374	1.10162	0.377929	1.16191	0.586408	0.69763	1.22027	1.06642	0.999846
2885	3073	sp|Q6NTA4|RRAGB_MOUSE	Q6NTA4	Rragb	Rragb (K203)	Ras-related GTP-binding protein B OS=Mus musculus GN=Rragb PE=1 SV=1	203	QRDLIFKEREEDL	1000			R.DLIFK#ER.E	1	97.4152	310.844	146.06	233.828	114.486	388.543	336.017	102.449	140.357	106.375	619.859		Q6NTA4	+	813.8	860.805	759.147	886.563	905.166	679.457	926.863	653.091	669.962	763.705	612.025		0.818798	2.47005	1.31605	1.80407	0.86515	3.91152	2.47979	1.07301	1.43302	0.952758
2779	5344	sp|O09009|RFNG_MOUSE	O09009	Rfng	Rfng (K134)	Beta-1,3-N-acetylglucosaminyltransferase radical fringe OS=Mus musculus GN=Rfng PE=2 SV=1	134	MSVEYDKFLESGR	1000			K.M*SVEYDK#FLESGR.K	1	43.2735	21.3557	58.4174	17.5708	79.3622	34.548	41.52	38.5397	54.335	82.2763	33.9309		#N/A	-	#N/A	#N/A	#N/A	#N/A	#N/A	#N/A	#N/A	#N/A	#N/A	#N/A	#N/A		0.717029	0.353859	0.96796	0.291143	1.31501	0.57245	0.687975	0.638593	0.900316	1.3633
3366	2306	sp|F6SEU4|SYGP1_MOUSE	F6SEU4	Syngap1	Syngap1 (K1182)	Ras/Rap GTPase-activating protein SynGAP OS=Mus musculus GN=Syngap1 PE=1 SV=2	1182	KLKEYSKSMDESR	1000			K.EYSK#SM*DESR.L	1	69.343	48.2881	71.6217	30.3225	56.9233	90.9689	72.485	79.413	117.56	63.8213	119.884		F6SEU4	+	3082.1	3075.54	3148.5	2371.45	2127.56	3469.05	3371.26	3581.32	3061.8	3575.85	3342.27		0.93742	0.654181	0.947807	0.532757	1.11477	1.0926	0.895848	0.923904	1.59978	0.743643
303	4621	sp|Q8BNU0|ARMC6_MOUSE	Q8BNU0	Armc6	Armc6 (K328)	Armadillo repeat-containing protein 6 OS=Mus musculus GN=Armc6 PE=1 SV=1	328	AGNDDVKDAIVRA	1000			R.AIAGNDDVK#DAIVR.A	2	111.932	282.415	136.724	186.426	99.0696	395.163	297.957	95.6383	104.331	97.0469	491.115		Q8BNU0	+	1348.4	1427.99	1361.78	1450.85	1379.32	1298.13	1287.5	1402.61	982.312	1322.85	1143.56		0.975694	2.32455	1.18009	1.5103	0.844215	3.57795	2.7201	0.801442	1.24836	0.862278
725	5163	sp|Q8BMK4|CKAP4_MOUSE	Q8BMK4	Ckap4	Ckap4 (K377)	Cytoskeleton-associated protein 4 OS=Mus musculus GN=Ckap4 PE=1 SV=2	377	AVFKDSKALEELQ	1000			K.DSK#ALEELQR.Q	2	187.457	181.981	226.12	154.324	322.186	215.469	294.114	201.149	469.822	292.764	278.733		Q8BMK4	+	3870	4022.92	3679.52	3093.61	2983.99	3631.45	3413.31	3886.55	4217.15	3526.21	3620.84		0.667002	0.622905	0.846224	0.68692	1.48677	0.817035	1.18652	0.712673	1.53409	1.14326
686	3379	sp|P61809|CD5R1_MOUSE	P61809	Cdk5r1	Cdk5r1 (K61)	Cyclin-dependent kinase 5 activator 1 OS=Mus musculus GN=Cdk5r1 PE=1 SV=1	61	IVAVSAKKKNSKK	1000			R.IVAVSAK#K.K	1	179.626	51.4852	217.867	26.7306	205.675	121.398	77.168	154.225	279.129	177.898	106.919		P61809	+	402	341.665	459.164	245.108	246.461	302.233	219.615	309.462	313.845	398.142	421.319		0.763451	0.257467	0.810703	0.186333	1.42585	0.686294	0.600364	0.851504	1.5196	0.763435
2439	5241	sp|Q2M3X8|PHAR1_MOUSE	Q2M3X8	Phactr1	Phactr1 (K66)	Phosphatase and actin regulator 1 OS=Mus musculus GN=Phactr1 PE=1 SV=1	66	IRRVRSKSDTPYL	1000			R.SK#SDTPYLAEAR.I	1	34.4407	66.9186	34.7925	37.1696	38.7269	134.065	122.461	34.4599	48.1097	27.1149	136.105		Q2M3X8	+	793.4	758.837	1051.65	785.737	746.144	1006.05	996.953	822.845	797.528	1087.16	976.333		1.01427	2.06049	0.77301	1.10531	1.21273	3.11364	2.87008	0.978517	1.40948	0.582756
870	3395	sp|Q9JLV5|CUL3_MOUSE	Q9JLV5	Cul3	Cul3 (K326)	Cullin-3 OS=Mus musculus GN=Cul3 PE=1 SV=1	326	YLREQGKALVSEE	1000			R.EQGK#ALVSEEGEGK.N	1	48.5767	32.3741	54.9122	22.6656	60.1824	39.4743	41.6464	60.907	55.7676	76.9808	52.0048		Q9JLV5	+	2127.6	2257.69	1947.3	2363.63	2454	1990.49	1934.72	2153.98	2141.51	1937.08	2265.89		0.906557	0.569366	1.11968	0.380754	0.973762	0.787431	0.854707	1.12275	1.034	1.57795
2266	2018	sp|Q80TM9|NISCH_MOUSE	Q80TM9	Nisch	Nisch (K1015)	Nischarin OS=Mus musculus GN=Nisch PE=1 SV=2	1015	KTVVISKNPSAKP	1000			K.TVVISK#NPSAK.P	1	106.727	85.2174	139.874	54.221	134.53	104.819	104.234	144.28	163.795	149.493	145.175		Q80TM9	+	827.5	861.801	777.651	943.934	956.464	824.304	811.484	876.212	837.88	776.005	917.981		0.860796	0.659957	1.20046	0.383372	0.938743	0.848691	0.857284	1.09899	1.30471	1.28574
3245	2231	sp|P16546|SPTN1_MOUSE	P16546	Sptan1	Sptan1 (K841)	Spectrin alpha chain, non-erythrocytic 1 OS=Mus musculus GN=Sptan1 PE=1 SV=4	841	GHEPRIKAVTQKG	1000			R.IK#AVTQK.G	1	159.981	100.545	242.168	82.668	225.508	239.631	198.708	233.345	329.367	235.925	230.246		P16546	+	5235.1	4983.26	5863.56	4466.64	4352.24	5602.95	5165.08	5340.36	4866.41	5879.15	5535.61		0.741286	0.489427	1.00184	0.44895	1.25687	1.03745	0.933212	1.05991	1.64178	0.97342
2783	4821	sp|O54829|RGS7_MOUSE	O54829	Rgs7	Rgs7 (K412)	Regulator of G-protein signaling 7 OS=Mus musculus GN=Rgs7 PE=1 SV=2	412	KTTQNVKEPGRYT	1000			K.TTQNVK#EPGR.Y	1	16.9303	12.2391	30.3873	11.0889	37.336	23.3759	26.3111	25.3042	28.6928	28.0109	26.276		O54829	+	1987.3	2175.54	2133.47	1782.33	1924.35	1922.54	2222.63	2347.48	1794.79	2117.03	2182.38		0.606148	0.400276	1.0134	0.442668	1.38045	0.865106	0.842268	0.76695	1.13747	0.941407
1817	3846	sp|Q8K201|KCT2_MOUSE	Q8K201	Kct2	Kct2 (K233)	Keratinocyte-associated transmembrane protein 2 OS=Mus musculus GN=Kct2 PE=1 SV=2	233	RDGLCSKTVEYHR	1000			R.DGLCSK#TVEYHR.L	2	238.648	167.555	422.791	158.348	387.261	324.74	240.578	321.277	428.555	314.654	373.815		Q8K201	+	221	233.386	261.076	178.961	184.204	196.553	161.626	197.305	240.294	210.65	214.404		0.674682	0.448557	1.0118	0.552824	1.31352	1.03226	0.929993	1.01736	1.11429	0.933264
2412	1728	sp|O70591|PFD2_MOUSE	O70591	Pfdn2	Pfdn2 (K99)	Prefoldin subunit 2 OS=Mus musculus GN=Pfdn2 PE=1 SV=2	99	NKEQIQKIIETLS	1000			K.EQIQK#IIETLSQQLQAK.G	1	26.3007	14.1219	21.5945	9.06878	18.2794	12.0128	15.3777	18.1329	21.4215	13.371	16.4348		O70591	+	888.9	868.887	879.42	1227.36	1330.12	1168.45	938.245	848.227	862.539	893.131	933.072		1.30754	0.71824	1.08515	0.326526	0.607311	0.454335	0.724296	0.944704	1.09752	0.661592
2631	1939	sp|Q3TXS7|PSMD1_MOUSE	Q3TXS7	Psmd1	Psmd1 (K838)	26S proteasome non-ATPase regulatory subunit 1 OS=Mus musculus GN=Psmd1 PE=1 SV=1	838	VLSITAKAKKKEK	1000			K.VSTAVLSITAK#AK.K	1	98.6379	139.424	147.029	104.034	115.166	119.21	142.733	110.917	215.699	160.37	223.749		Q3TXS7	+	3084.5	3469.46	2712.27	3512.75	3879.14	2580.86	3257.56	2790.58	2504.14	2875.42	2704.2		0.827917	1.04041	1.40345	0.766756	0.768631	1.19585	1.13438	1.02904	2.23006	1.44394
161	4494	sp|P45376|ALDR_MOUSE	P45376	Akr1b1	Akr1b1 (K64)	Aldose reductase OS=Mus musculus GN=Akr1b1 PE=1 SV=3	64	ALQEKLKEQVVKR	1000			K.LK#EQVVK.R	1	101.439	103.511	123.415	76.5682	130.428	150.248	122.73	161.184	161.47	160.522	196.968		P45376	+	1931	2190.26	1691.54	2114.46	2273.06	1705.81	1981.09	1835.73	1794.47	1863.61	1718.7		0.861781	0.775295	1.19691	0.594052	0.941314	1.44495	1.0163	1.44042	1.47616	1.41305
1338	2386	sp|P06837|NEUM_MOUSE	P06837	Gap43	Gap43 (K69)	Neuromodulin OS=Mus musculus GN=Gap43 PE=1 SV=1	69	EAEAKEKDDAPVA	1000			K.EK#DDAPVADGVEK.K	3	396.665	348.958	574.518	281.537	770.185	492.379	459.718	500.065	476.026	684.911	716.603		P06837	+	3856.9	6309.17	6015.89	3623.43	5882.53	6982.28	5477.07	5112.9	5077.88	5328.43	5319.42		0.937024	0.503924	0.870099	0.707916	1.19288	0.642491	0.764731	0.891096	0.854109	1.17112
3005	4465	sp|P19324|SERPH_MOUSE	P19324	Serpinh1	Serpinh1 (K286)	Serpin H1 OS=Mus musculus GN=Serpinh1 PE=1 SV=3	286	LEKLLTKEQLKAW	1000			L.LTK#EQLK.A	2	347.754	218.094	409.792	115.919	541.022	322.472	246.921	513.37	675.803	482.366	274.393		P19324	+	2117.7	1911.26	3326.43	2011.81	1764.86	2548.98	1618.89	1945.06	2340.6	1792.14	1888.72		0.829418	0.576355	0.622229	0.291027	1.54835	0.638988	0.770381	1.3331	1.45834	1.35948
2233	5301	sp|Q9D6J5|NDUB8_MOUSE	Q9D6J5	Ndufb8	Ndufb8 (K176)	NADH dehydrogenase [ubiquinone] 1 beta subcomplex subunit 8, mitochondrial OS=Mus musculus GN=Ndufb8 PE=1 SV=1	176	RGGDPTKEPEPVV	1000	+		R.GGDPTK#EPEPVVHYDI.-	1	18.1947	14.3612	20.3326	11.0646	12.1764	5.13824	18.1527	19.5508	12.3686	17.785	14.3745		Q9D6J5	+	742.9	467.658	779.678	673.352	481.38	779.882	705.211	662.853	562.252	874.515	663.222		0.968494	1.21436	1.03124	0.649799	1.00026	0.260537	1.0179	1.16636	0.869905	0.804211
1605	493	sp|P15864|H12_MOUSE	P15864	Hist1h1c	Hist1h1c (K46)	Histone H1.2 OS=Mus musculus GN=Hist1h1c PE=1 SV=2	46	VSELITKAVAASK	1000			K.ASGPPVSELITK#AVAASK.E	5	539.906	158.758	519.903	95.1546	327.773	195.468	109.473	531.406	344.311	717.363	270.243		P15864	+	1817.6	1756.48	1393.59	1493.13	1614.7	1885.16	1027.03	1756.55	1404.4	1162.62	1621.78		1.02065	0.31056	1.28187	0.218972	0.697485	0.356273	0.366254	1.0395	0.842394	2.1201
1503	919	sp|Q6IR34|GPSM1_MOUSE	Q6IR34	Gpsm1	Gpsm1 (K237)	G-protein-signaling modulator 1 OS=Mus musculus GN=Gpsm1 PE=1 SV=3	237	ERLAIAKEFGDKA	1000			R.LAIAK#EFGDK.A	2	171.696	241.785	233.772	163.949	145.818	286.383	241.532	136.304	199.204	187.445	413.278		Q6IR34	+	2272.4	2499.27	2353.99	3141.77	3184.17	2951.76	2424.63	2324.05	2539.26	2237.7	2651.32		1.02724	1.31526	1.35016	0.709462	0.622604	1.31906	1.35433	0.79737	1.06657	1.13885
1838	2289	sp|P33173|KIF1A_MOUSE	P33173	Kif1a	Kif1a (K1562)	Kinesin-like protein KIF1A OS=Mus musculus GN=Kif1a PE=1 SV=2	1562	RATETEKEPQRLL	1000			R.ATETEK#EPQR.L	1	47.8766	27.0232	66.7168	21.0238	74.4815	57.2183	49.9835	80.306	87.9339	71.6531	51.6351		P33173	+	2268.5	2357.22	2118.64	1987.62	1962.13	1625.92	1904.53	2024.46	1761.37	2262.64	2062.22		0.699188	0.379792	1.04325	0.350418	1.25757	1.16586	0.869459	1.31416	1.65392	1.04913
371	3285;3283	sp|P14094|AT1B1_MOUSE	P14094	Atp1b1	Atp1b1 (K5;7)	Sodium/potassium-transporting ATPase subunit beta-1 OS=Mus musculus GN=Atp1b1 PE=1 SV=1	5;7	xxMARGKAKEEGS;MARGKAKEEGSWK	1000;1000			R.GK#AK#EEGSWK.K	1	392.231	288.599	440.992	160.338	412.079	436.517	320.91	297.519	534.013	471.003	598.193		P14094	+	2285.3	2145.09	2264.9	1626.81	1558.28	1799.19	2035	2372.76	1450.3	2489.24	1733.46		0.81628	0.639866	0.926024	0.468747	1.2577	1.15389	0.749995	0.59635	1.75119	0.899904
596	1266	sp|Q6PHZ2|KCC2D_MOUSE	Q6PHZ2	Camk2d	Camk2d (K292)	Calcium/calmodulin-dependent protein kinase type II subunit delta OS=Mus musculus GN=Camk2d PE=1 SV=1	292	ETVDCLKKFNARR	1000			R.QETVDCLK#K.F	2	220.709	496.638	174.453	249.087	138.545	611.316	507.294	87.5507	154.135	188.743	879.576		Q6PHZ2	+	2985.1	3013.09	2953.58	3644.62	3858.62	3591.69	3116.18	3354.29	3350.24	2663.99	3717.87		1.31321	2.92752	1.04906	1.21387	0.637724	3.02302	2.89141	0.463588	0.817142	1.25838
850	2322	sp|Q71M36|CSPG5_MOUSE	Q71M36	Cspg5	Cspg5 (K456)	Chondroitin sulfate proteoglycan 5 OS=Mus musculus GN=Cspg5 PE=1 SV=2	456	LKTENTKLRRTNK	1000			K.TENTK#LR.R	1	77.7967	69.9765	186.073	68.8613	154.014	141.687	117.966	138.796	136.64	119.786	155.018		Q71M36	+	1616.6	1411.83	1895.33	1482.32	1103.01	1973.17	1508.43	1467.8	1295.2	1741.38	1612.73		0.50492	0.520036	1.03006	0.487414	1.46502	0.753404	0.820532	0.992141	1.10689	0.721731
965	1979	sp|Q3UH60|DIP2B_MOUSE	Q3UH60	Dip2b	Dip2b (K273)	Disco-interacting protein 2 homolog B OS=Mus musculus GN=Dip2b PE=1 SV=1	273	NSRVSTKIQQLLN	1000			R.VSTK#IQQLLNTLK.R	1	175.929	117.713	137.528	140.208	753.567	113.76	334.943	114.383	115.431	87.7196	113.234		Q3UH60	+	2428.7	2216.72	2132.08	2406.02	2252.54	2107.15	2262.28	2189.77	2373.69	2146.95	2215.14		0.460912	0.337883	0.410435	0.37079	2.12865	0.343516	0.942062	0.332368	0.309423	0.259974
1559	4437	sp|P84244|H33_MOUSE	P84244	H3f3a	H3f3a (K37)	Histone H3.3 OS=Mus musculus GN=H3f3a PE=1 SV=2	37	PSTGGVKKPHRYR	1000			K.SAPSTGGVK#K.P	2	71.0458	26.7198	174.522	22.4295	175.98	90.466	57.5416	222.255	157.34	197.231	92.5294		P84244	+	15	62.9965	54.4964	9.52603	23.7834	45.6155	46.2473	48.4856	47.9307	52.8565	29.2878		0.926394	0.0829594	0.62637	0.460528	1.44724	0.387901	0.243357	0.896577	0.642056	0.729837
3606	175;181	sp|P68369|TBA1A_MOUSE	P68369	Tuba1a	Tuba1a (K163;164)	Tubulin alpha-1A chain OS=Mus musculus GN=Tuba1a PE=1 SV=1	163;164	LSVDYGKKSKLEF;SVDYGKKSKLEFS	1000;1000			R.LSVDYGK#K#SK.L	4	738.601	822.768	766.525	543.705	555.915	628.113	659.836	731.683	820.005	783.098	1158.06		P68369	+	6006.1	6988.85	4984.64	6095.38	6336.86	5163.99	5113.56	5245.56	4553.1	5084.2	5097.3		1.0122	0.968991	1.26573	0.734194	0.722074	1.00115	1.06209	1.1481	1.48237	1.26777
223	2526	sp|P97822|AN32E_MOUSE	P97822	Anp32e	Anp32e (K113)	Acidic leucine-rich nuclear phosphoprotein 32 family member E OS=Mus musculus GN=Anp32e PE=1 SV=2	113	EALQNLKNLKSLD	1000			K.DLSTVEALQNLK#NLK.S	1	11.5086	19.9456	6.12939	25.1358	6.1046	51.9665	26.8418	13.2576	11.2849	10.5032	59.5486		P97822	+	659.3	568.076	461.572	1066.7	911.695	532.579	759.007	824.038	524.035	399.693	453.178		1.39904	2.81404	1.06431	1.88859	0.536656	7.82037	2.83435	1.28945	1.72594	2.10612
1686	982	sp|P11499|HS90B_MOUSE	P11499	Hsp90ab1	Hsp90ab1 (K69)	Heat shock protein HSP 90-beta OS=Mus musculus GN=Hsp90ab1 PE=1 SV=3	69	SKLDSGKELKIDI	1000			K.LDSGK#ELK.I	3	737.717	498.079	735.744	381.197	896.044	760.381	647.972	816.782	981.771	1111.75	876.961		P11499	+	2947.2	3002.46	2394.8	3542.94	3199.44	2499.78	2606.14	2690.68	2593.17	2531.79	2839.79		0.89653	0.594162	1.10038	0.385364	1.00309	1.08947	0.890519	1.08725	1.35601	1.57276
998	4223	sp|Q6PFD5|DLGP3_MOUSE	Q6PFD5	Dlgap3	Dlgap3 (K357)	Disks large-associated protein 3 OS=Mus musculus GN=Dlgap3 PE=1 SV=1	357	LLGPETKAKARTY	1000			K.GLLGPETK#AK.A	2	117.403	273.571	151.693	125.99	115.817	415.218	303.291	147.162	200.551	145.462	577.254		Q6PFD5	+	529.4	566.083	673.474	520.507	470.421	788.719	667.351	694.309	640.926	695.002	676.86		0.959746	2.09146	0.974774	1.04754	1.06548	2.27832	1.96683	0.917283	1.35419	0.90578
2524	4153	sp|P62715|PP2AB_MOUSE	P62715	Ppp2cb	Ppp2cb (K34)	Serine/threonine-protein phosphatase 2A catalytic subunit beta isoform OS=Mus musculus GN=Ppp2cb PE=1 SV=1	34	VRTLCEKAKEILT	1000			R.TLCEK#AK.E	2	122.457	149.553	189.555	131.821	162.271	199.793	214.561	76.2128	184.723	156.384	239.222		P62715	+	2385.5	2314.93	2061.48	2740.07	2596.82	2146.8	2051.06	2209.95	2028.03	2017.63	2302.55		0.748406	0.941869	1.34056	0.701385	0.911029	1.35682	1.52513	0.502782	1.32794	1.13001
2824	5145	sp|P62717|RL18A_MOUSE	P62717	Rpl18a	Rpl18a (K11)	60S ribosomal protein L18a OS=Mus musculus GN=Rpl18a PE=1 SV=1	11	GTLREYKVVGRCL	1000			R.EYK#VVGR.C	2	450.086	459.991	441.838	342.827	329.871	462.633	437.349	383.652	402.301	373.369	540.605		P62717	+	2632.7	1938.94	1655.42	2622.98	1846.36	2146.56	1489.5	2921.61	1577.98	1737.62	1800.86		0.831889	1.1544	1.29875	0.635992	0.86936	1.04874	1.42876	0.638979	1.24057	1.04558
1351	910	sp|P16858|G3P_MOUSE	P16858	Gapdh	Gapdh (K111)	Glyceraldehyde-3-phosphate dehydrogenase OS=Mus musculus GN=Gapdh PE=1 SV=2	111	KAGAHLKGGAKRV	1000	+		K.AGAHLK#GGAK.R	1	96.4451	51.7936	159.003	45.5277	134.232	104.985	73.5423	126.734	168.282	138.695	146.188		P16858	+	2208.4	2206.43	1890.9	2370.06	2543.42	1892.93	2104.13	2488.28	2384.37	1881.34	2405.96		0.725701	0.390069	1.39731	0.319207	0.87699	0.921617	0.58079	0.84635	1.17279	1.22504
2839	2169	sp|P47911|RL6_MOUSE	P47911	Rpl6	Rpl6 (K102)	60S ribosomal protein L6 OS=Mus musculus GN=Rpl6 PE=1 SV=3	102	VLATVTKTVGGDK	1000			K.VLATVTK#TVGGDK.N	2	230.053	96.6287	243.966	64.7965	262.824	216.471	142.72	323.475	285.315	364.369	193.981		P47911	+	1932.8	1269.01	1116.92	1922.01	1469.9	1476.53	1333.38	1585.82	1555.13	1062.78	1604.34		0.691666	0.442484	1.26929	0.195908	1.03904	0.851948	0.621993	1.18535	1.06614	1.99229
477	3119	sp|Q91XV3|BASP1_MOUSE	Q91XV3	Basp1	Basp1 (K10)	Brain acid soluble protein 1 OS=Mus musculus GN=Basp1 PE=1 SV=3	10	KLSKKKKGYNVND	1000			K.K#GYNVNDEK.A	1	48.8273	28.4587	53.9461	18.4424	79.8609	71.1005	50.3991	62.2201	96.5548	95.0205	73.3231		Q91XV3	+	3582.2	4334.25	4784.91	2635.18	3532.99	4592.12	4258.94	4680.43	3903.42	4643.62	4389.92		0.860712	0.414616	0.71192	0.441929	1.42737	0.977696	0.747249	0.83944	1.56197	1.29213
2993	1994	sp|Q9Z2Q6|SEPT5_MOUSE	Q9Z2Q6	Sept5	Sept5 (K363)	Septin-5 OS=Mus musculus GN=Sept5 PE=1 SV=2	363	EMLQKMKQQMQDQ	1000			K.M*K#QQM*QDQ.-	1	61.6112	59.5401	111.313	41.0859	118.589	143.642	110.028	11.0158	107.91	98.6028	126.519		Q9Z2Q6	+	2213.6	1991.53	2205.08	2090.48	2057.38	2245.19	2081.25	2183.04	1965.37	2295.66	2403.72		0.614171	0.659707	1.11391	0.433686	1.27192	1.41175	1.16656	0.111348	1.21156	0.947788
2599	1492	sp|Q2PFD7|PSD3_MOUSE	Q2PFD7	Psd3	Psd3 (K923)	PH and SEC7 domain-containing protein 3 OS=Mus musculus GN=Psd3 PE=1 SV=2	923	SQEEQLKSHESKL	1000			K.LSQEEQLK#SHESK.L	2	153.707	126.651	188.893	69.5072	146.158	189.934	145.86	191.702	192.423	250.034	258.995		Q2PFD7	+	3721.3	3994.02	3384.73	3095.43	3064.44	3461.05	3338.91	4261.74	3659.17	3583.94	3967.37		0.855719	0.656949	1.15617	0.465202	0.988109	1.13691	0.905031	0.931902	1.08945	1.44534
3865	3926	sp|Q91XU0|WRIP1_MOUSE	Q91XU0	Wrnip1	Wrnip1 (K296)	ATPase WRNIP1 OS=Mus musculus GN=Wrnip1 PE=1 SV=2	296	LSATNAKTNDVRD	1000			R.FVTLSATNAK#TNDVR.D	1	128.152	60.6475	109.905	44.0636	97.4573	95.8146	63.8576	113.805	116.585	152.395	143.247		Q91XU0	+	430.9	486.036	347.636	580.339	620.233	495.323	525.614	545.815	463.615	285.558	470.169		1.15769	0.485721	1.23066	0.295557	0.61165	0.752985	0.472921	0.811634	0.978878	2.0774
2048	333	sp|P14152|MDHC_MOUSE	P14152	Mdh1	Mdh1 (K103)	Malate dehydrogenase, cytoplasmic OS=Mus musculus GN=Mdh1 PE=1 SV=3	103	ERKDLLKANVKIF	1000	+		K.DLLK#ANVK.I	1	223.372	167.471	322.825	150.053	211.26	196.384	184.291	341.476	238.27	322.232	251.962		P14152	+	1986.9	1937.28	1859.09	2490.9	2123.25	1985.11	1581.27	2635.9	1290.07	1845.44	1850.05		0.874728	0.672618	1.3511	0.468715	0.774171	0.769738	0.906812	1.00798	1.43707	1.3586
1738	2907	sp|O88844|IDHC_MOUSE	O88844	Idh1	Idh1 (K87)	Isocitrate dehydrogenase [NADP] cytoplasmic OS=Mus musculus GN=Idh1 PE=1 SV=2	87	KRVEEFKLKQMWK	1000	+		R.VEEFK#LK.K	2	236.163	475.705	270.366	314.036	267.671	836.11	477.096	241.193	300.149	274.867	996.128		O88844	+	2970.8	3456.06	3186.14	3172.81	3865.96	3302.35	3000.2	3675.25	2516.31	2978.69	2818.22		1.02095	1.76776	1.08982	1.27117	0.889225	3.25169	2.04232	0.842839	1.53194	1.18513
1479	1629	sp|P06745|G6PI_MOUSE	P06745	Gpi	Gpi (K447)	Glucose-6-phosphate isomerase OS=Mus musculus GN=Gpi PE=1 SV=4	447	LPEEARKELQAAG	1000	+		R.K#ELQAAGK.S	1	96.3521	130.016	194.092	119.308	158.702	208.44	177.798	136.978	158.411	183.663	327.667		P06745	+	1769.3	1819.37	1634.64	1786.61	2009.81	1707.72	1774.53	2300.19	1711.52	1747.37	1914.88		0.6479	0.850205	1.41265	0.794486	0.939452	1.45215	1.19205	0.708494	1.10116	1.25051
1343	2374	sp|P06837|NEUM_MOUSE	P06837	Gap43	Gap43 (K114)	Neuromodulin OS=Mus musculus GN=Gap43 PE=1 SV=1	114	APSEEKKGEGDAA	1000			K.K#GEGDAAPSEEK.A	3	365.57	294.858	638.146	220.886	696.492	510.111	431.188	401.826	652.383	592.395	582.67		P06837	+	3856.9	6309.17	6015.89	3623.43	5882.53	6982.28	5477.07	5112.9	5077.88	5328.43	5319.42		0.890654	0.439155	0.996773	0.57283	1.11257	0.686505	0.739767	0.738494	1.20725	1.04469
912	3951	sp|Q9QXS6|DREB_MOUSE	Q9QXS6	Dbn1	Dbn1 (K248)	Drebrin OS=Mus musculus GN=Dbn1 PE=1 SV=4	248	LEAEEAKRRLKEQ	1000			K.QQSLEAEEAK#R.R	1	19.9824	9.56779	18.5237	4.37794	15.779	13.557	13.286	18.3143	29.2592	22.7664	10.7994		Q9QXS6	+	1787.1	1795.12	1917.13	2081.6	2044.79	2211.16	1896.14	1989.97	1656.44	2137.31	1838.31		1.17451	0.559853	1.01492	0.220917	0.810567	0.644023	0.736006	0.966721	1.85543	1.11888
3458	4219;4218	sp|Q9WVA2|TIM8A_MOUSE	Q9WVA2	Timm8a1	Timm8a1 (K86;88)	Mitochondrial import inner membrane translocase subunit Tim8 A OS=Mus musculus GN=Timm8a1 PE=1 SV=1	86;88	RLEQTQKSKPVFS;EQTQKSKPVFSES	1000;1000	+		R.LEQTQK#SK#PVFSESLSD.-	1	50.4809	42.0488	47.1343	38.776	37.2724	23.7742	28.9024	115.214	54.0199	235.28	169.913		Q9WVA2	+	438.7	416.065	396.556	549.085	555.644	329.936	659.563	446.133	594.597	550.395	472.964		1.14684	1.00725	1.18461	0.703829	0.668549	0.718156	0.436738	2.57386	0.90547	4.26042
3548	1259	sp|Q62393|TPD52_MOUSE	Q62393	Tpd52	Tpd52 (K174)	Tumor protein D52 OS=Mus musculus GN=Tpd52 PE=1 SV=2	174	KNSPTFKSFEEKV	1000			K.NSPTFK#SFEEK.V	2	219.606	170.574	228.837	126.469	231.406	293.536	207.956	229.093	329.99	272.826	237.009		Q62393	+	363.6	362.479	334.329	427.28	393.708	366.477	231.356	467.392	207.308	319.134	375.152		0.965743	0.75244	1.09444	0.473273	0.939814	1.28072	1.43725	0.783739	2.54522	1.36696
2314	3957	sp|Q6VNS1|NTRK3_MOUSE	Q6VNS1	Ntrk3	Ntrk3 (K627)	NT-3 growth factor receptor OS=Mus musculus GN=Ntrk3 PE=1 SV=1	627	KHGDLNKFLRAHG	1000			K.HGDLNK#FLR.A	1	141.865	183.659	156.094	89.3436	168.995	252.381	226.453	125.141	144.619	155.443	377.87		Q6VNS1	+	874	823.715	834.935	724.942	732.97	761.373	866.837	700.275	682.452	910.75	925.806		0.839811	1.1536	0.967281	0.637645	1.19291	1.71505	1.35163	0.924587	1.09641	0.883062
3080	3618	sp|A2ASZ8|SCMC2_MOUSE	A2ASZ8	Slc25a25	Slc25a25 (K88)	Calcium-binding mitochondrial carrier protein SCaMC-2 OS=Mus musculus GN=Slc25a25 PE=1 SV=1	88	KLRLVFKSLDKKN	1000	+		R.LVFK#SLDK.K	1	92.0991	75.9799	134.061	66.5236	68.562	48.4426	58.1463	196.578	90.8664	220.378	198.353		A2ASZ8	+	763	746.769	936.324	719.162	667.799	909.206	877.261	805.056	850.903	947.65	852.028		0.987906	0.832717	1.17182	0.757066	0.840277	0.436064	0.542473	1.99846	0.873993	1.90329
320	3289	sp|Q61024|ASNS_MOUSE	Q61024	Asns	Asns (K478)	Asparagine synthetase [glutamine-hydrolyzing] OS=Mus musculus GN=Asns PE=1 SV=3	478	DGITSVKNSWFKI	1000			K.EAFSDGITSVK#NSWFK.I	1	29.8671	33.1473	51.6774	23.7117	42.6132	35.5513	33.4846	39.3282	40.1302	48.0741	46.1194		Q61024	+	1440.3	1623.96	1042.28	2008.82	1907.45	949.09	1155.7	1323.21	1518.09	966.045	1261.5		0.671392	0.66086	1.60529	0.382171	0.723316	1.21279	0.93807	0.962302	0.855875	1.6112
1336	2378	sp|P06837|NEUM_MOUSE	P06837	Gap43	Gap43 (K56)	Neuromodulin OS=Mus musculus GN=Gap43 PE=1 SV=1	56	KLKGEKKGDAPAA	1000			K.K#GDAPAAEAEAK.E	1	55.7109	40.8468	78.5329	28.3046	105.613	73.2768	54.3051	71.0677	89.9139	87.0272	85.7736		P06837	+	3856.9	6309.17	6015.89	3623.43	5882.53	6982.28	5477.07	5112.9	5077.88	5328.43	5319.42		0.953381	0.427317	0.861621	0.515588	1.185	0.692682	0.654421	0.917424	1.16872	1.078
649	2350	sp|P80318|TCPG_MOUSE	P80318	Cct3	Cct3 (K527)	T-complex protein 1 subunit gamma OS=Mus musculus GN=Cct3 PE=1 SV=1	527	DIVSGHKKKGDDQ	1000			R.IDDIVSGHK#K.K	2	696.072	451.445	688.972	304.943	751.247	663.318	524.166	692.761	886.636	737.909	709.203		P80318	+	3159.8	3565.89	3141.27	3980.71	4017.64	3547.26	3231.08	2998.51	3510.58	3050.05	3178.39		1.05468	0.606127	1.05008	0.366763	0.895239	0.895272	0.77669	1.10612	1.20919	1.1583
2764	3366	sp|Q9WV02|RBMX_MOUSE	Q9WV02	Rbmx	Rbmx (K22)	RNA-binding motif protein, X chromosome OS=Mus musculus GN=Rbmx PE=1 SV=1	22	NTETNEKALEAVF	1000			K.LFIGGLNTETNEK#ALEAVFGK.Y	2	44.2179	13.5673	53.73	11.2748	24.56	28.368	20.4722	44.8578	29.7899	44.1131	34.2251		Q9WV02	+	63.6	76.8358	56.5242	39.0674	29.0297	93.7387	56.5511	61.7188	107.177	53.189	82.3858		0.837029	0.212583	1.14441	0.347452	1.01856	0.364342	0.435835	0.875024	0.334632	0.998495
3363	4517	sp|Q7TMK9|HNRPQ_MOUSE	Q7TMK9	Syncrip	Syncrip (K125)	Heterogeneous nuclear ribonucleoprotein Q OS=Mus musculus GN=Syncrip PE=1 SV=2	125	PDEAKIKALLERT	1000			K.IK#ALLER.T	1	431.469	126.178	531.552	82.0419	409.815	275.943	185.347	552.581	450.601	546.65	246.087		Q7TMK9	+	2422.2	2444.91	1984.94	2185.32	2129.19	2169.01	2219.39	2220.36	2464.85	2016.08	2155.56		0.837085	0.242522	1.25843	0.176421	0.904487	0.597845	0.392448	1.16951	0.859072	1.27418
244	1732	sp|P84091|AP2M1_MOUSE	P84091	Ap2m1	Ap2m1 (K308)	AP-2 complex subunit mu OS=Mus musculus GN=Ap2m1 PE=1 SV=1	308	EVKVVIKSNFKPS	1000			K.VVIK#SNFK.P	1	134.781	71.7234	158.49	45.4754	138.209	135.892	98.9187	203.72	170.935	216.979	137.523		P84091	+	5372.1	5196.49	4302.17	5245.1	4420.44	3934.4	4502.52	4879.04	4479.76	4363.05	4840.98		0.807634	0.444305	1.1859	0.279096	1.00647	1.11185	0.707219	1.34409	1.22831	1.60088
705	1776	sp|P18760|COF1_MOUSE	P18760	Cfl1	Cfl1 (K92)	Cofilin-1 OS=Mus musculus GN=Cfl1 PE=1 SV=3	92	DATYETKESKKED	1000			R.YALYDATYETK#ESK.K	7	629.669	529.137	774.912	346.82	897.286	779.7	554.956	766.515	1209.81	865.591	677.512		P18760	+	2656.9	2128.6	1924.1	3323.19	2423.34	2226.8	1903.93	2047.35	1542.86	1920.56	1872.4		0.70394	0.738369	1.19625	0.309989	1.09981	1.04003	0.86578	1.11206	2.32912	1.3387
2965	4265	sp|Q64519|SDC3_MOUSE	Q64519	Sdc3	Sdc3 (K413)	Syndecan-3 OS=Mus musculus GN=Sdc3 PE=1 SV=2	413	LIYRMKKKDEGSY	0			K.K#KDEGSYTLEEPK.Q	1	74.3322	65.1013	81.067	50.4186	78.9766	81.1801	75.896	97.8142	89.004	104.443	96.9994		Q64519	+	266.8	194.857	240.925	329.665	240.515	385.224	163.423	265.64	268.476	217.964	381.523		0.885915	1.06236	1.06995	0.486316	1.04414	0.670095	1.47675	1.17087	1.05416	1.52368
2315	3972	sp|P54729|NUB1_MOUSE	P54729	Nub1	Nub1 (K370)	NEDD8 ultimate buster 1 OS=Mus musculus GN=Nub1 PE=1 SV=2	370	KARQLFKELYIDP	1000			R.QLFK#ELYIDPSK.V	1	59.6543	35.9484	46.1566	22.6022	41.4119	35.6129	30.7849	33.4726	46.4205	59.9404	59.4887		P54729	+	555	553.461	474.499	816.456	784.501	467.619	601.574	655.152	535.778	425.733	473.858		1.25202	0.756583	1.13309	0.322464	0.614889	0.887114	0.596091	0.595129	1.00923	1.64001
946	1005	sp|Q62167|DDX3X_MOUSE	Q62167	Ddx3x	Ddx3x (K491)	ATP-dependent RNA helicase DDX3X OS=Mus musculus GN=Ddx3x PE=1 SV=3	491	HQFRSGKSPILVA	1000			R.SGK#SPILVATAVAAR.G	1	39.301	204.141	51.7172	125.01	40.7556	331.912	222.385	49.2888	59.705	33.1864	397.616		Q62167	+	2569.6	2428.74	2165.03	3469.19	3307.98	2586.47	3103.84	2998.95	2787.77	2193.6	2216.26		0.890904	4.896	1.39144	2.09899	0.717656	7.47493	4.17349	0.957352	1.24751	0.881241
2626	1624	sp|P62334|PRS10_MOUSE	P62334	Psmc6	Psmc6 (K34)	26S protease regulatory subunit 10B OS=Mus musculus GN=Psmc6 PE=1 SV=1	34	ELREQLKELTKQY	1000			R.EQLK#ELTK.Q	1	154.468	116.807	166.005	93.8866	143.564	132.337	131.743	139.721	182.676	235.199	189.657		P62334	+	1769.8	1960.31	1640.09	2181.03	2364.35	1807.66	1817.06	1604.58	1639.36	1700.16	1737.81		1.05065	0.717275	1.21842	0.518184	0.730935	0.881267	0.872773	1.0482	1.34137	1.66528
1084	1591	sp|Q8C008|DZAN1_MOUSE	Q8C008	Dzank1	Dzank1 (K470)	Double zinc ribbon and ankyrin repeat-containing protein 1 OS=Mus musculus GN=Dzank1 PE=1 SV=2	470	LFYPSGKLLAKKE	1000			K.DTGTQTSGLFYPSGK#LLAK.K	1	21.5337	13.5877	11.8477	8.80309	10.2533	18.3979	21.77	10.6473	15.4583	13.0436	21.829		Q8C008	+	436.3	431.454	462.459	423.213	454.099	424.989	439.829	474.66	456.676	442.909	481.795		1.51779	0.96848	0.787839	0.639668	0.694372	1.33128	1.52214	0.689819	1.04096	0.905651
3454	3995	sp|P62073|TIM10_MOUSE	P62073	Timm10	Timm10 (K45)	Mitochondrial import inner membrane translocase subunit Tim10 OS=Mus musculus GN=Timm10 PE=1 SV=1	45	KEAELSKGESVCL	1000	+		K.EAELSK#GESVCLDR.C	3	75.7172	61.5545	86.763	68.0704	65.3839	60.2825	97.7049	107.69	113.817	240.369	178.154		P62073	+	296.5	338.454	330.907	281.286	327.254	198.344	426.17	340.592	336.903	389.942	300.926		1.06795	0.760576	1.09651	1.01203	0.835541	1.27103	0.958774	1.32228	1.41281	2.57787
3016	5307	sp|Q91VW3|SH3L3_MOUSE	Q91VW3	Sh3bgrl3	Sh3bgrl3 (K18)	SH3 domain-binding glutamic acid-rich-like protein 3 OS=Mus musculus GN=Sh3bgrl3 PE=1 SV=1	18	TGSREIKSQQSEV	1000			R.EIK#SQQSEVTR.I	1	40.4165	27.8108	47.7862	21.078	49.2104	42.7906	37.5898	68.0269	65.8302	75.5264	50.2451		Q91VW3	+	585.2	733.151	720.366	733.933	939.792	781.435	790.517	728.043	630.678	667.965	650.702		1.10348	0.606081	1.05989	0.458862	0.836634	0.874914	0.759746	1.49291	1.66774	1.80657
1004	3251	sp|P63037|DNJA1_MOUSE	P63037	Dnaja1	Dnaja1 (K32)	DnaJ homolog subfamily A member 1 OS=Mus musculus GN=Dnaja1 PE=1 SV=1	32	YRKLALKYHPDKN	1000			K.LALK#YHPDK.N	4	1980.87	1448.21	2468.55	1339.28	2560.13	2306.54	2546.16	3852.45	3164.55	2884.91	1910.3		P63037	+	464	615.462	592.87	719.911	820.176	614.019	550.175	575.753	441.624	577.544	569.546		1.10845	0.610957	1.08109	0.483025	0.810463	0.975347	1.20161	1.73732	1.86054	1.29696
2098	5317	sp|O89050|MKLN1_MOUSE	O89050	Mkln1	Mkln1 (K260)	Muskelin OS=Mus musculus GN=Mkln1 PE=1 SV=1	260	IIPKSTKGDGEDN	1000			K.STK#GDGEDNRPGM*R.G	1	16.8866	12.3887	24.1605	12.8573	33.075	27.5802	18.514	21.5375	32.1842	19.4009	31.4393		O89050	+	937.2	1029.2	862.69	1040.91	1043.9	833.14	828.258	990.755	855.921	934.464	1012.33		0.695609	0.464709	1.0812	0.476862	1.22319	1.27801	0.862958	0.839234	1.45166	0.80152
2456	5342	sp|P26450|P85A_MOUSE	P26450	Pik3r1	Pik3r1 (K519)	Phosphatidylinositol 3-kinase regulatory subunit alpha OS=Mus musculus GN=Pik3r1 PE=1 SV=2	519	KREGNEKEIQRIM	1000			R.EGNEK#EIQR.I	1	82.3725	36.5315	87.6916	32.9483	109.198	77.7064	58.7536	78.6579	113.958	92.7754	67.7966		P26450	+	918.6	1042.71	825.557	1141.63	1160.02	884.249	870.072	881.635	991.493	851.134	959.677		0.927552	0.362399	1.09874	0.298533	0.973712	0.909002	0.698493	0.92286	1.18888	1.1275
3565	4376	sp|Q3TIR1|TPC13_MOUSE	Q3TIR1	Trappc13	Trappc13 (K395)	Trafficking protein particle complex subunit 13 OS=Mus musculus GN=Trappc13 PE=2 SV=1	395	LTDTFLKRTYEYD	1000			R.LTDTFLK#R.T	1	292.995	278.425	278.437	202.384	314.097	279.101	337.398	252.749	360.131	273.906	298.223		Q3TIR1	+	233.9	341	314.812	277.111	281.436	318.951	279.161	360.225	164.288	299.41	232.29		1.15517	0.752957	0.81563	0.673502	1.0292	0.806964	1.11456	0.647042	2.02149	0.843629
208	2145	sp|Q3TPE9|ANKY2_MOUSE	Q3TPE9	Ankmy2	Ankmy2 (K159)	Ankyrin repeat and MYND domain-containing protein 2 OS=Mus musculus GN=Ankmy2 PE=1 SV=1	159	EPKLPPKLAGPLH	1000			K.LPPK#LAGPLHK.I	1	69.7008	92.063	95.7917	58.8144	102.175	149.672	102.871	83.293	105.299	114.251	182.809		Q3TPE9	+	1733.9	1865.1	1666.7	1981.42	2042.45	1646.22	1900.69	1885.41	1456.39	1695.95	1586.35		0.816507	1.00261	1.16739	0.602912	1.0161	1.84671	1.09933	0.897324	1.46856	1.36834
330	4128	sp|P98197|AT11A_MOUSE	P98197	Atp11a	Atp11a (K592)	Probable phospholipid-transporting ATPase IH OS=Mus musculus GN=Atp11a PE=1 SV=1	592	PRVIEGKVDQVRS	1000			R.VIEGK#VDQVR.S	1	50.2197	44.0852	67.2594	42.4064	59.1839	64.2875	91.2354	70.6248	68.1952	56.5779	56.8069		P98197	+	645.3	683.994	779.552	678.917	645.532	902.041	686.641	621.852	752.266	737.11	726.493		0.912762	0.755936	1.01194	0.732588	1.0753	0.835882	1.5584	1.33203	1.06323	0.900242
970	3680	sp|Q5PR73|DIRA2_MOUSE	Q5PR73	Diras2	Diras2 (K29)	GTP-binding protein Di-Ras2 OS=Mus musculus GN=Diras2 PE=1 SV=1	29	LVLRFVKGTFRES	1000			R.FVK#GTFR.E	1	133.507	93.0083	119.924	54.6055	127.458	116.212	100.978	137.002	161.324	174.523	130.523		Q5PR73	+	1200.4	1252.62	1049.88	1744.55	1602.46	1402.74	1145.52	1179.06	1550.12	995.299	1447.96		1.09401	0.730374	1.12359	0.307891	0.78239	0.814924	0.867097	1.14297	1.02372	1.72482
1151	4299	sp|Q8BHL5|ELMO2_MOUSE	Q8BHL5	Elmo2	Elmo2 (K544)	Engulfment and cell motility protein 2 OS=Mus musculus GN=Elmo2 PE=1 SV=1	544	IVELREKIQPEIL	1000			R.EK#IQPEILELIK.Q	1	12.8626	11.4851	18.4524	6.97625	9.87772	17.0658	18.9465	10.631	15.374	13.1914	17.5895		Q8BHL5	+	1391	1314.51	1317.04	1425.05	1445.65	1334.43	1521.61	1312.15	1375.47	1480.43	1375.07		0.92193	0.871092	1.39685	0.488076	0.68122	1.27504	1.24143	0.807769	1.11438	0.888382
2011	1371;1370	sp|Q8R001|MARE2_MOUSE	Q8R001	Mapre2	Mapre2 (K155;164)	Microtubule-associated protein RP/EB family member 2 OS=Mus musculus GN=Mapre2 PE=1 SV=1	155;164	FIQWFKKFYDANY;DANYDGKEYDPVE	1000;1000			K.K#FYDANYDGK#EYDPVEAR.Q	1	20.5739	172.398	22.8516	112.153	27.819	309.028	231.065	13.6642	23.1644	22.3101	291.217		Q8R001	+	1273.5	1645.88	1385.22	1411.67	1640.47	1322.85	1486.02	1601.65	1316.44	1366.18	1220.81		0.976943	6.33413	0.997581	4.80428	1.02548	14.1266	9.40287	0.515902	1.06408	0.987517
1691	991	sp|P11499|HS90B_MOUSE	P11499	Hsp90ab1	Hsp90ab1 (K577)	Heat shock protein HSP 90-beta OS=Mus musculus GN=Hsp90ab1 PE=1 SV=3	577	LDKKVEKVTISNR	52.3501			K.KVEK#VTISNR.L	1	172.294	156.382	227.876	131.996	167.3	187.724	176.501	167.437	201.82	196.721	276.419		P11499	+	2947.2	3002.46	2394.8	3542.94	3199.44	2499.78	2606.14	2690.68	2593.17	2531.79	2839.79		0.851753	0.758863	1.38639	0.542815	0.76186	1.09414	0.986739	0.90666	1.13393	1.13208
3024	1262	sp|Q8K2Q9|SHOT1_MOUSE	Q8K2Q9	Shtn1	Shtn1 (K406)	Shootin-1 OS=Mus musculus GN=Shtn1 PE=1 SV=1	406	EEVTDLKRQAVEE	1000			K.TTQPETAEEVTDLK#R.Q	1	10.0782	6.7026	17.2242	7.57472	12.222	8.74804	10.7769	27.6641	19.8505	34.3302	9.97932		Q8K2Q9	+	1634.7	1608.24	1488.26	1970.18	1849.62	1778.41	1515.38	1488.84	1752.51	1530.29	1621.89		0.759682	0.513545	1.42609	0.473747	0.814228	0.606129	0.876309	2.28957	1.39571	2.76432
847	2023	sp|Q8BTH8|KC1G1_MOUSE	Q8BTH8	Csnk1g1	Csnk1g1 (K265)	Casein kinase I isoform gamma-1 OS=Mus musculus GN=Csnk1g1 PE=1 SV=2	265	LKERYQKIGDTKR	1000			R.YQK#IGDTK.R	1	88.1664	64.8973	107.467	39.4346	115.084	114.64	85.7373	139.42	121.765	159.654	129.445		Q8BTH8	+	1499.2	1455.67	1424	1388.98	1275.44	1461.97	1303.67	1514.55	1510.62	1398.54	1672.08		0.785841	0.595736	1.00845	0.379377	1.20571	1.04783	0.878805	1.23008	1.07711	1.52544
3662	5110	sp|P68037|UB2L3_MOUSE	P68037	Ube2l3	Ube2l3 (K145)	Ubiquitin-conjugating enzyme E2 L3 OS=Mus musculus GN=Ube2l3 PE=1 SV=1	145	NAEEFTKKYGEKR	1000			K.NAEEFTK#K.Y	1	71.2053	42.6703	68.2147	31.4016	65.8161	64.9481	64.0242	67.3844	88.8997	87.0812	59.0375		P68037	+	835.7	933.544	794.126	993.919	1106.86	848.067	851.501	909.62	799.77	766.808	811.45		1.10864	0.594727	1.11767	0.411082	0.77369	0.996467	0.97833	0.963888	1.44631	1.47763
1556	3443	sp|P0C0S6|H2AZ_MOUSE	P0C0S6	H2afz	H2afz (K121)	Histone H2A.Z OS=Mus musculus GN=H2afz PE=1 SV=2	121	HKSLIGKKGQQKT	0			K.SLIGK#KGQQK.T	1	221.258	86.4486	349.509	63.24	188.817	228.519	129.014	177.575	182.891	223.033	213.112		#N/A	-	#N/A	#N/A	#N/A	#N/A	#N/A	#N/A	#N/A	#N/A	#N/A	#N/A	#N/A		0.873866	0.341431	1.3804	0.249768	0.745739	0.902541	0.509543	0.701339	0.722332	0.880875
3519	1915	sp|Q99LG2|TNPO2_MOUSE	Q99LG2	Tnpo2	Tnpo2 (K374)	Transportin-2 OS=Mus musculus GN=Tnpo2 PE=1 SV=1	374	SDWNLRKCSAAAL	1000			R.K#CSAAALDVLANVFR.E	1	12.4368	11.8904	13.4809	11.7394	66.4589	10.5472	26.9916	19.969	103.278	14.7047	10.0513		Q99LG2	+	2132.3	2065.71	1649.97	2401.52	2313.16	1725.03	1937.47	1910.57	1874.31	1733.85	1914.99		0.40946	0.404091	0.573579	0.343169	2.01696	0.429229	0.978012	0.733743	3.86827	0.595381
2318	5090	sp|Q8R2U6|NUDT4_MOUSE	Q8R2U6	Nudt4	Nudt4 (K73)	Diphosphoinositol polyphosphate phosphohydrolase 2 OS=Mus musculus GN=Nudt4 PE=1 SV=1	73	YEEAGVKGKLGRL	1000			R.EVYEEAGVK#GK.L	1	42.7146	82.6271	54.9991	63.7812	45.3752	113.253	80.111	49.4296	56.8733	54.1451	135.932		Q8R2U6	+	101.8	141.714	141.944	133.472	167.416	125.383	121.01	121.268	89.4564	85.7672	95.5765		1.1676	1.62245	1.07821	1.32974	0.754198	2.51348	1.8422	1.13424	1.76913	1.75672
1394	4796;4797	sp|Q99JP7|GGT7_MOUSE	Q99JP7	Ggt7	Ggt7 (K45;63)	Gamma-glutamyltransferase 7 OS=Mus musculus GN=Ggt7 PE=1 SV=2	45;63	APLRGRKDEDAFL;DPDSFLKSARLQR	1000;1000			R.K#DEDAFLGDPDTDPDSFLK#SAR.L	1	23.3756	21.4283	20.1186	11.3137	26.0845	28.32	25.722	22.511	32.4948	32.5962	33.2143		Q99JP7	+	1239.5	988.237	1100.45	1124.71	977.449	1126.18	962.087	1203.9	899.475	1090.82	1210.52		0.886401	1.01916	0.859297	0.472798	1.2543	1.18195	1.25662	0.878859	1.698	1.40452
2798	3303	sp|Q8VEM1|GOLI_MOUSE	Q8VEM1	Rnf130	Rnf130 (K244)	E3 ubiquitin-protein ligase RNF130 OS=Mus musculus GN=Rnf130 PE=2 SV=1	244	AKKAISKLTTRTV	1000			K.AISK#LTTR.T	1	110.23	72.399	162.422	51.5282	132.978	89.2988	69.2564	111.812	150.271	139.073	162.414		#N/A	-	#N/A	#N/A	#N/A	#N/A	#N/A	#N/A	#N/A	#N/A	#N/A	#N/A	#N/A		0.815252	0.535458	1.20126	0.381099	0.983491	0.660447	0.512215	0.826951	1.1114	1.02857
619	4174	sp|P35564|CALX_MOUSE	P35564	Canx	Canx (K114)	Calnexin OS=Mus musculus GN=Canx PE=1 SV=1	114	DEMKETKLPGDKG	1000		+	K.ETK#LPGDK.G	1	65.7593	87.731	93.1493	62.1341	106.414	149.548	137.175	91.9478	108.652	88.4212	178.014		P35564	+	1856.9	2311.39	2494.67	1335.68	1526.56	2065.36	2098.02	2310.71	1989.07	2395.61	1961.61		0.745751	0.799293	0.786308	0.97961	1.46794	1.52479	1.37686	0.837956	1.15031	0.77726
1548	145	sp|Q9QZQ8|H2AY_MOUSE	Q9QZQ8	H2afy	H2afy (K116)	Core histone macro-H2A.1 OS=Mus musculus GN=H2afy PE=1 SV=3	116	HPELLAKKRGSKG	1000			R.IHPELLAK#K.R	7	4995.79	1389.78	4639.96	738.505	2719.67	3650.25	1902.82	5414.98	2358.49	4570.87	3103.86		Q9QZQ8	+	1809.9	1880.71	1122.37	1321.12	1105.46	1323.69	1242.57	1406.41	2190.93	999.953	1869.83		0.885214	0.236987	1.32579	0.179271	0.788992	0.884375	0.491109	1.23477	0.345226	1.46595
1111	3192	sp|P58252|EF2_MOUSE	P58252	Eef2	Eef2 (K239)	Elongation factor 2 OS=Mus musculus GN=Eef2 PE=1 SV=2	239	VAKFAAKGEGQLS	1000			K.FAAK#GEGQLSAAER.A	2	175.247	157.48	223.561	95.7242	338.122	254.044	215.183	233.787	355.121	318.698	231.659		P58252	+	2160.6	2214.84	1625.77	2680.56	2464.26	1507.58	1909.44	2061.56	2034.44	1763.88	1974.24		0.683837	0.599458	1.15935	0.301073	1.15681	1.42071	0.950118	0.956096	1.47166	1.52331
1661	3816	sp|Q8VEK3|HNRPU_MOUSE	Q8VEK3	Hnrnpu	Hnrnpu (K640)	Heterogeneous nuclear ribonucleoprotein U OS=Mus musculus GN=Hnrnpu PE=1 SV=1	640	QKEEAQKLLEQYK	1000			K.EEAQK#LLEQYK.E	2	372.633	145.981	448.205	106.495	305.75	276.16	214.346	478.409	311.238	488.126	284.075		Q8VEK3	+	3318.1	3757.65	2679.57	2584.02	2316.08	3320.74	2916.34	2987.67	3959.89	2336.1	3441.2		0.81857	0.283169	1.2192	0.300399	0.962228	0.606165	0.535726	1.16716	0.572895	1.52302
2212	1468	sp|Q9Z0E0|NCDN_MOUSE	Q9Z0E0	Ncdn	Ncdn (K71)	Neurochondrin OS=Mus musculus GN=Ncdn PE=1 SV=1	71	AGDIDAKTRRRIF	1000			K.AGDIDAK#TR.R	1	110.807	92.5021	130.523	54.2044	140.531	171.013	138.55	174.744	185.482	183.643	165.784		Q9Z0E0	+	2581.6	2341.72	2312.8	2749.38	2824.39	2452.49	2906.99	2395.75	2423.65	2438.71	2368.73		0.863541	0.794734	1.13541	0.396647	1.00105	1.4029	0.958889	1.46746	1.5397	1.51502
1684	967	sp|P07901|HS90A_MOUSE	P07901	Hsp90aa1	Hsp90aa1 (K559)	Heat shock protein HSP 90-alpha OS=Mus musculus GN=Hsp90aa1 PE=1 SV=4	559	PEDEEEKKKQEEK	1000			K.EGLELPEDEEEK#K.K	1	18.9758	14.8009	18.9256	16.3275	27.7108	15.2798	16.9185	21.5059	22.5235	30.5144	29.0608		P07901	+	3018.3	3065.68	2372.49	3756.79	3461.53	2730.72	2984.27	2857.5	2768.56	2672.75	2954.04		0.846938	0.650388	1.07463	0.585485	1.07843	0.753796	0.763727	1.01387	1.09596	1.53802
718	3221	sp|P32211|ACM4_MOUSE	P32211	Chrm4	Chrm4 (K338)	Muscarinic acetylcholine receptor M4 OS=Mus musculus GN=Chrm4 PE=2 SV=1	338	TLNPASKWSKIQI	1000			R.TLNPASK#WSK.I	1	72.2829	58.5158	80.1408	39.4482	66.6203	73.5674	76.463	81.3827	104.55	87.8056	92.9438		#N/A	-	#N/A	#N/A	#N/A	#N/A	#N/A	#N/A	#N/A	#N/A	#N/A	#N/A	#N/A		0.989978	0.801425	1.0976	0.540277	0.912424	1.00757	1.04723	1.11461	1.4319	1.20257
2441	2927	sp|P67778|PHB_MOUSE	P67778	Phb	Phb (K128)	Prohibitin OS=Mus musculus GN=Phb PE=1 SV=1	128	ITTEILKSVVARF	1000	+		R.VLPSITTEILK#SVVAR.F	1	21.4268	13.7359	20.6717	18.8004	16.9334	10.4703	21.0528	18.3896	12.7642	15.6466	23.141		P67778	+	2005.6	2103.02	2446.25	1882.09	1934.38	2477.09	2368.08	2078.37	2215.38	2628.86	2096.09		1.14927	0.702624	0.90904	1.07457	0.941695	0.454702	0.956361	0.951823	0.619804	0.640266
2127	5025	sp|Q8K4B0|MTA1_MOUSE	Q8K4B0	Mta1	Mta1 (K343)	Metastasis-associated protein MTA1 OS=Mus musculus GN=Mta1 PE=1 SV=1	343	VQQKRLKAAEAES	1000			R.LK#AAEAESK.L	1	149.748	124.119	161.67	111.978	185.753	224.886	190.892	156.199	223.59	185.445	260.061		Q8K4B0	+	1589.3	1614.11	1191.19	1700.66	1554.9	1411.34	1594.81	1523.77	1834.71	1169.94	1551.8		0.808992	0.66023	1.1653	0.565333	1.02571	1.36811	1.0277	0.880132	1.04634	1.36095
2559	2401	sp|P68181|KAPCB_MOUSE	P68181	Prkacb	Prkacb (K24)	cAMP-dependent protein kinase catalytic subunit beta OS=Mus musculus GN=Prkacb PE=1 SV=2	24	EFLAKAKEDFLRK	1000			K.AK#EDFLR.K	1	166.597	397.702	262.822	388.184	160.782	470.299	380.088	158.457	171.263	190.247	681.533		P68181	+	838.6	809.765	684.5	1105.34	953.083	919.117	584.681	752.774	689.498	684.919	965.713		0.793246	1.96108	1.53315	1.40229	0.673602	2.04315	2.59575	0.84051	0.991807	1.10911
355	30	sp|Q6PIC6|AT1A3_MOUSE	Q6PIC6	Atp1a3	Atp1a3 (K26)	Sodium/potassium-transporting ATPase subunit alpha-3 OS=Mus musculus GN=Atp1a3 PE=1 SV=1	26	RDLDDLKKEVAMT	1000			R.DLDDLK#K.E	10	1599.41	908.563	1470.21	498.612	2165	1966.13	1256.91	1729.98	2820.94	2214.88	1709.39		Q6PIC6	+	4011.8	4116.58	4808.61	3688.82	3750.19	5468.49	4571.29	4047.62	4258.15	5416.85	4182.89		0.933141	0.516589	0.715625	0.316374	1.35123	0.841533	0.643564	1.00038	1.5506	0.957039
1165	3515	sp|Q9Z2H5|E41L1_MOUSE	Q9Z2H5	Epb41l1	Epb41l1 (K515)	Band 4.1-like protein 1 OS=Mus musculus GN=Epb41l1 PE=1 SV=2	515	ASINELKRTLKEP	1000			K.HQASINELK#R.T	1	20.1745	22.7909	26.8927	18.2996	19.6577	27.6654	30.386	26.973	24.6885	23.3998	41.4324		Q9Z2H5	+	4477	4209.69	4331.58	3866.71	3993.27	4300.52	3827.26	4075.39	4462.89	4459.34	4744.62		0.86451	1.03864	1.19109	0.907932	0.944405	1.23416	1.52314	1.26974	1.06129	1.00669
1877	4389	sp|P11627|L1CAM_MOUSE	P11627	L1cam	L1cam (K1159)	Neural cell adhesion molecule L1 OS=Mus musculus GN=L1cam PE=1 SV=1	1159	KYSVKDKEDTQVD	1000			K.DK#EDTQVDSEAR.P	1	40.4772	30.3876	53.1957	30.837	69.6333	52.4727	55.2199	39.19	84.2302	61.9404	61.5708		P11627	+	3447.8	3342.8	3774.83	2989.68	3355.2	3924.85	3474.18	3422.3	3380.45	3815.42	3652.14		0.756021	0.585398	0.907496	0.664222	1.33648	0.860947	1.02355	0.737433	1.60457	1.04543
37	994	sp|P61222|ABCE1_MOUSE	P61222	Abce1	Abce1 (K431)	ATP-binding cassette sub-family E member 1 OS=Mus musculus GN=Abce1 PE=1 SV=1	431	RQLLHEKIRDAYT	1000			R.QLLHEK#IR.D	1	62.9805	654.041	80.9568	370.099	65.7706	576.667	537.95	37.9281	82.1844	46.3668	912.063		P61222	+	1188.5	1204.35	1030.62	1679.69	1484.13	1072.92	1199.79	1197.06	1151.4	981.226	1105.67		0.903987	9.26418	1.34002	3.75876	0.75599	9.16882	7.64876	0.540506	1.21764	0.806109
2097	3932	sp|Q8VE19|MIO_MOUSE	Q8VE19	Mios	Mios (K769)	WD repeat-containing protein mio OS=Mus musculus GN=Mios PE=1 SV=2	769	VSGSPTKSKVTSC	1000			R.GFSQYGVSGSPTK#SK.V	1	114.498	120.391	130.555	62.1568	113.937	126.354	102.027	110.808	136.641	144.614	197.658		Q8VE19	+	830.7	858.701	802.364	973.903	996.802	929.028	969.995	839.224	801.905	794.289	791.999		0.996751	1.01388	1.17666	0.461535	0.826585	0.983536	0.760638	0.954829	1.23222	1.31663
3214	3393	sp|Q3UHD6|SNX27_MOUSE	Q3UHD6	Snx27	Snx27 (K329)	Sorting nexin-27 OS=Mus musculus GN=Snx27 PE=1 SV=2	329	NHSFVRKLAPNEF	1000			R.K#LAPNEFPHK.L	1	30.4613	51.2623	40.4445	35.0506	32.0357	79.9003	56.7934	23.6633	33.856	25.1863	115.922		Q3UHD6	+	1090	1103.49	1063.19	1029.03	1013.71	898.459	1225.43	1113.76	896.913	1074.75	865.107		0.859093	1.42806	1.16941	1.0471	0.971494	2.73381	1.42471	0.653135	1.16039	0.720404
1657	4904	sp|Q9D0E1|HNRPM_MOUSE	Q9D0E1	Hnrnpm	Hnrnpm (K68)	Heterogeneous nuclear ribonucleoprotein M OS=Mus musculus GN=Hnrnpm PE=1 SV=3	68	PYSNPTKRYRAFI	1000			R.FEPYSNPTK#R.Y	1	75.7334	84.7108	81.1032	65.2581	101.35	166.6	108.818	84.3039	85.5011	109.607	161.666		Q9D0E1	+	2559.1	2428.41	2139.93	2265.06	2110.77	2237.43	2197.11	3140.17	2139.48	1831.92	1965.86		0.768607	0.905984	0.984332	0.748272	1.24706	1.93388	1.28634	0.697265	1.03793	1.55394
2138	2772	sp|Q8C854|MYEF2_MOUSE	Q8C854	Myef2	Myef2 (K165)	Myelin expression factor 2 OS=Mus musculus GN=Myef2 PE=1 SV=1	165	GRPLNIKEDPDGE	1000			R.PLNIK#EDPDGENAR.R	1	21.4484	26.1982	28.0565	28.6533	24.4375	69.6648	47.5578	29.4141	33.3559	22.413	74.6813		Q8C854	+	2584.3	2468.38	2015.23	2040.93	2021.12	2367.11	2453.62	2570.17	2832.61	1820.28	2355.65		0.725634	0.92795	1.21723	1.22747	1.05713	2.57311	1.69465	1.0006	1.02956	1.07653
3908	2573	sp|P61982|1433G_MOUSE	P61982	Ywhag	Ywhag (K127)	14-3-3 protein gamma OS=Mus musculus GN=Ywhag PE=1 SV=2	127	VFYLKMKGDYYRY	1000			K.M*K#GDYYR.Y	1	13.6547	12.0166	18.9495	8.44428	16.1187	18.6481	17.7319	25.2788	13.789	18.105	18.4307		P61982	+	3520.2	3885.63	4023.23	4158.38	4472.32	4414.08	3840.8	3708.99	4050.52	3913.93	4170.82		0.954382	0.760901	1.15886	0.499627	0.88676	1.03945	1.1359	1.67691	0.837587	1.13814
1028	5070	sp|O88508|DNM3A_MOUSE	O88508	Dnmt3a	Dnmt3a (K21)	DNA (cytosine-5)-methyltransferase 3A OS=Mus musculus GN=Dnmt3a PE=1 SV=2	21	EREDDRKEGEEQE	1000			R.EDDRK#EGEEQEENR.G	1	56.5979	12.8998	65.6606	9.36954	65.0525	34.3322	23.661	60.7973	51.5271	62.6487	27.5506		O88508	+	1931.8	1872.18	1545.92	1471.93	1277.66	1969.23	1799.57	1614.34	2210.04	1398.76	1897.33		0.71641	0.168484	1.03858	0.155652	1.24501	0.426313	0.321505	0.920899	0.570109	1.0952
2260	3688	sp|Q8CHT1|NGEF_MOUSE	Q8CHT1	Ngef	Ngef (K183)	Ephexin-1 OS=Mus musculus GN=Ngef PE=1 SV=1	183	YQEYRDKSTLQEI	1000			R.DK#STLQEIETR.R	1	43.9969	52.5546	47.1703	33.8815	62.238	79.8816	68.9	44.795	52.0441	54.8832	84.1383		Q8CHT1	+	826.4	798.583	794.507	1074.73	1025.13	910.639	973.23	906.041	901.823	769.799	812.791		0.921509	1.13909	1.02763	0.545672	1.05086	1.51834	1.22538	0.855755	0.99889	1.23404
1300	2130	sp|Q9D6K8|FUND2_MOUSE	Q9D6K8	Fundc2	Fundc2 (K114)	FUN14 domain-containing protein 2 OS=Mus musculus GN=Fundc2 PE=1 SV=1	114	LKIRKNKQIPTEV	1000	+	+	K.NK#QIPTEVK.S	1	171.094	461.17	174.357	232.513	299.03	1007.15	688.806	160.251	342.481	193.627	627.993		Q9D6K8	+	356.8	278.115	435.464	273.793	217.548	408.271	280.958	354.91	217.663	451.552	294.219		0.638099	2.20655	0.5328	1.13006	1.8291	3.28262	3.26236	0.60084	2.09377	0.570604
2474	3723	sp|P51432|PLCB3_MOUSE	P51432	Plcb3	Plcb3 (K1096)	1-phosphatidylinositol 4,5-bisphosphate phosphodiesterase beta-3 OS=Mus musculus GN=Plcb3 PE=1 SV=2	1096	EKKELQKILDRKR	1000			E.LQK#ILDR.K	1	230.632	149.453	268.143	100.592	244.278	204.154	181.51	297.127	337.199	356.348	257.026		P51432	+	494.5	413.297	487.806	447.724	405.833	473.828	422.456	474.226	551.47	414.541	452.395		0.86476	0.670478	1.0192	0.416576	1.11604	0.798874	0.796639	1.16171	1.13372	1.59385
3323	3809	sp|O35526|STX1A_MOUSE	O35526	Stx1a	Stx1a (K46)	Syntaxin-1A OS=Mus musculus GN=Stx1a PE=1 SV=3	46	IRGFIDKIAENVE	1000			R.GFIDK#IAENVEEVK.R	1	19.4242	17.4308	30.9081	15.6318	26.6724	21.1176	21.9128	23.0147	33.0168	25.6759	42.9095		O35526	+	2205.8	2260.12	2407.47	2009.57	2387.78	2280.42	2488.49	2340.87	2466.03	2389.18	2451.56		0.805061	0.705076	1.17372	0.711145	1.02122	0.846605	0.805033	0.898837	1.22402	0.982491
171	1288	sp|P10518|HEM2_MOUSE	P10518	Alad	Alad (K184)	Delta-aminolevulinic acid dehydratase OS=Mus musculus GN=Alad PE=1 SV=1	184	IKAALLKHGLGNR	1000			K.AALLK#HGLGNR.V	2	242.289	246.683	314.266	186.178	282.892	399.095	357.594	251.969	400.529	326.231	345.198		P10518	+	69.2	88.793	74.7741	100.826	119.849	94.3358	82.67	63.7797	78.4612	68.4808	84.1743		1.04365	0.828107	1.25278	0.550405	0.703576	1.26103	1.28934	1.17758	1.52162	1.41998
1173	4795	sp|Q8BYG9|EPHAA_MOUSE	Q8BYG9	Epha10	Epha10 (K648)	Ephrin type-A receptor 10 OS=Mus musculus GN=Epha10 PE=2 SV=2	648	KSVTLEKSLGAGR	1000			K.SVTLEK#SLGAGR.F	1	96.3787	69.6208	73.2787	32.1193	89.4005	84.7569	71.3796	115.076	107.79	99.0882	119.905		Q8BYG9	+	37.8	43.7322	44.9912	36.3916	31.3614	47.0485	36.902	50.7634	62.7689	47.6484	54.7748		1.08821	0.679454	0.69514	0.376692	1.21665	0.768867	0.825556	0.967512	0.732918	0.887555
1577	1523	sp|Q8K4P8|HECW1_MOUSE	Q8K4P8	Hecw1	Hecw1 (K180)	E3 ubiquitin-protein ligase HECW1 OS=Mus musculus GN=Hecw1 PE=1 SV=3	180	TPSVTVKNSAAPI	1000			R.ATTPSVTVK#NSAAPIFK.G	1	17.0606	106.564	23.4987	51.8035	23.4758	182.276	137.471	12.1995	24.9648	16.0389	169.881		Q8K4P8	+	873.1	856.598	827.838	938.047	922.538	889.384	923.508	898.339	881.861	861.218	883.887		0.798943	5.08649	1.16061	2.25798	1.04045	8.37967	6.08632	0.55525	1.15748	0.761461
591	544	sp|P28652|KCC2B_MOUSE	P28652	Camk2b	Camk2b (K408)	Calcium/calmodulin-dependent protein kinase type II subunit beta OS=Mus musculus GN=Camk2b PE=1 SV=2	408	IEDEDAKARKQEI	1000			K.ESSDSTNTTIEDEDAK#AR.K	1	11.5044	14.8095	15.8208	9.28614	12.4745	18.3207	18.788	10.4196	17.2956	13.382	24.3278		P28652	+	1900.2	1743.31	1711.57	1931.32	1830.27	1757.51	1798.49	2157.55	1559.94	1717.01	1972.56		0.821355	1.15247	1.254	0.652296	0.924641	1.41419	1.41722	0.655171	1.50416	1.05734
3124	3081	sp|Q5DTL9|S4A10_MOUSE	Q5DTL9	Slc4a10	Slc4a10 (K449)	Sodium-driven chloride bicarbonate exchanger OS=Mus musculus GN=Slc4a10 PE=1 SV=2	449	NVPSQEKRKIPAV	1000			K.NVPSQEK#R.K	2	76.8783	42.8769	135.657	56.2813	148.905	128.569	102.922	149.383	183.996	126.926	115.049		Q5DTL9	+	3998.7	3841.9	3720.58	3259.08	3131.24	3579.51	3376.53	3969.42	4431.51	3718.46	4242.03		0.558665	0.324297	1.05949	0.501806	1.38184	1.04371	0.885731	1.09356	1.20649	0.991867
1274	4267	sp|P53798|FDFT_MOUSE	P53798	Fdft1	Fdft1 (K358)	Squalene synthase OS=Mus musculus GN=Fdft1 PE=1 SV=2	358	SDPSSSKTKQVIS	1000			R.IPNSDPSSSK#TK.Q	1	92.3192	90.8782	55.5689	53.6318	120.935	197.144	125.265	73.538	132.421	117.601	228.545		P53798	+	793	479.283	1006.28	823.199	491.173	957.926	876.782	696.37	762.941	924.934	770.313		0.83582	1.36132	0.396466	0.467747	1.76771	1.47756	1.02573	0.758168	1.24612	0.912836
2596	1503	sp|Q2PFD7|PSD3_MOUSE	Q2PFD7	Psd3	Psd3 (K817)	PH and SEC7 domain-containing protein 3 OS=Mus musculus GN=Psd3 PE=1 SV=2	817	TVLYLQKDEYKPE	68.4396			K.GTVLYLQK#DEYKPEK.S	1	32.1184	28.972	60.9981	22.167	60.9908	62.0743	50.1665	53.8271	63.0828	61.6222	57.2376		Q2PFD7	+	3721.3	3994.02	3384.73	3095.43	3064.44	3461.05	3338.91	4261.74	3659.17	3583.94	3967.37		0.556175	0.467433	1.1613	0.461466	1.28253	1.15573	0.968192	0.813892	1.11091	1.10797
2819	1514	sp|P19253|RL13A_MOUSE	P19253	Rpl13a	Rpl13a (K191)	60S ribosomal protein L13a OS=Mus musculus GN=Rpl13a PE=1 SV=4	191	VEKKICKFTEVLK	1000			K.ICK#FTEVLK.T	1	67.949	47.4042	61.9578	24.444	75.3433	58.6674	43.6679	40.9505	71.1603	62.4032	60.5799		P19253	+	1225.1	1048.02	917.187	1474.39	1237.67	1303.51	966.041	1061.58	1389.67	853.794	1154.18		0.90484	0.737915	1.10204	0.270469	0.993118	0.73425	0.73744	0.629311	0.835384	1.19238
1533	4194	sp|Q8R050|ERF3A_MOUSE	Q8R050	Gspt1	Gspt1 (K333)	Eukaryotic peptide chain release factor GTP-binding subunit ERF3A OS=Mus musculus GN=Gspt1 PE=1 SV=2	333	FETGFEKGGQTRE	234.615			R.KGEFETGFEK#GGQTR.E	2	113.013	135.005	119.176	120.517	127.271	188.929	163.26	119.535	158.355	142.653	205.218		Q8R050	+	1352.7	1359.24	1140.62	1682.36	1613.3	1202.24	1170.92	1356.29	993.628	1219.25	1170.84		0.939008	1.11634	1.17433	0.805144	0.886658	1.76624	1.5671	0.990572	1.79123	1.31503
2564	3401	sp|Q9DBC7|KAP0_MOUSE	Q9DBC7	Prkar1a	Prkar1a (K346)	cAMP-dependent protein kinase type I-alpha regulatory subunit OS=Mus musculus GN=Prkar1a PE=1 SV=3	346	VARGPLKCVKLDR	1000			R.GPLK#CVK.L	1	252.905	105.869	305.774	59.411	257.249	193.559	161.007	95.5733	308.817	260.88	178.584		Q9DBC7	+	1402.7	1680.65	1643.13	1426.98	1557.34	1608.49	1675.33	1545.14	1557.48	1720.22	1632.85		1.01754	0.355507	1.05023	0.234967	0.932234	0.679129	0.542379	0.34908	1.11901	0.855881
484	3108	sp|Q91XV3|BASP1_MOUSE	Q91XV3	Basp1	Basp1 (K68)	Brain acid soluble protein 1 OS=Mus musculus GN=Basp1 PE=1 SV=3	68	AADGEAKAEEKEA	1000			K.DAADGEAK#AEEK.E	4	189.36	191.023	317.648	126.507	455.54	455.887	334.943	372.325	467.718	455.304	446.995		Q91XV3	+	3582.2	4334.25	4784.91	2635.18	3532.99	4592.12	4258.94	4680.43	3903.42	4643.62	4389.92		0.638975	0.53274	0.802447	0.580293	1.55858	1.20002	0.950634	0.961569	1.44839	1.18519
2312	2711	sp|P15209|NTRK2_MOUSE	P15209	Ntrk2	Ntrk2 (K571)	BDNF/NT-3 growth factors receptor OS=Mus musculus GN=Ntrk2 PE=1 SV=1	571	KILVAVKTLKDAS	1000			K.ILVAVK#TLK.D	1	129.842	215.653	175.151	152.368	154.59	406.481	294.602	159.806	214.703	177.871	512.006		P15209	+	1583.7	1501.07	1557.84	1274.24	1197.68	1369.9	1519.81	1381.46	1583.63	1690.3	1480.26		0.760325	1.33233	1.04267	1.10891	1.19701	2.75174	1.79764	1.07278	1.2573	0.975879
2346	5149	sp|Q8CCS6|PABP2_MOUSE	Q8CCS6	Pabpn1	Pabpn1 (K133)	Polyadenylate-binding protein 2 OS=Mus musculus GN=Pabpn1 PE=1 SV=3	133	EEAEKLKELQNEV	1000			K.LK#ELQNEVEK.Q	1	46.1774	21.6144	46.5558	16.9845	41.6024	39.0202	32.2943	64.3019	52.6832	74.3787	41.7631		Q8CCS6	+	636	644.026	509.224	509.696	500.267	686.741	603.132	612.307	669.642	468.285	620.744		0.881172	0.407313	1.10956	0.404418	1.00926	0.689579	0.649834	1.27451	0.954811	1.92764
1426	285	sp|P18872|GNAO_MOUSE	P18872	Gnao1	Gnao1 (K32)	Guanine nucleotide-binding protein G(o) subunit alpha OS=Mus musculus GN=Gnao1 PE=1 SV=3	32	DGISAAKDVKLLL	1000			K.EDGISAAK#DVK.L	6	1763.66	1959.84	1947.09	1410.21	1714.91	2089.94	1899.62	1770.68	1913.59	2292.46	3663.33		P18872	+	4749	5288.5	5038.38	5000.95	5179.64	5620.62	4967.15	4870.58	5382.54	5041.76	5398.23		1.02315	1.02098	1.06469	0.776889	0.912157	1.02442	1.05363	1.00158	0.979465	1.2527
716	4492	sp|P12657|ACM1_MOUSE	P12657	Chrm1	Chrm1 (K233)	Muscarinic acetylcholine receptor M1 OS=Mus musculus GN=Chrm1 PE=1 SV=2	233	GSETPGKGGGSSS	1000			R.ELAALQGSETPGK#GGGSSSSSER.S	1	32.804	17.2442	31.6164	14.4922	37.2985	31.1987	28.0652	26.1328	54.8616	44.9333	34.5544		P12657	+	373.8	387.39	398.584	433.274	457.247	538.192	387.351	415.544	523.181	426.287	566.752		1.05881	0.537063	0.957021	0.403554	0.98417	0.699405	0.874165	0.758749	1.26516	1.27173
245	1733	sp|P84091|AP2M1_MOUSE	P84091	Ap2m1	Ap2m1 (K312)	AP-2 complex subunit mu OS=Mus musculus GN=Ap2m1 PE=1 SV=1	312	VIKSNFKPSLLAQ	1000			K.SNFK#PSLLAQK.I	1	135.739	119.88	137.358	67.8589	145.233	140.714	109.239	134.923	170.89	180.674	218.725		P84091	+	5372.1	5196.49	4302.17	5245.1	4420.44	3934.4	4502.52	4879.04	4479.76	4363.05	4840.98		0.841777	0.768554	1.06367	0.431014	1.09456	1.19151	0.808276	0.921279	1.27087	1.37957
2642	2563	sp|O35226|PSMD4_MOUSE	O35226	Psmd4	Psmd4 (K126)	26S proteasome non-ATPase regulatory subunit 4 OS=Mus musculus GN=Psmd4 PE=1 SV=1	126	NEKDLVKLAKRLK	1000			K.DLVK#LAK.R	1	132.431	120.253	165.283	99.0975	145.036	152.827	133.155	144.691	178.48	146.916	205.395		O35226	+	945.6	1028.76	896.275	1072.48	1277.19	946.463	936.448	907.559	881.114	890.361	892.159		0.959204	0.800588	1.26303	0.632849	0.777764	1.10592	0.973872	1.09193	1.38734	1.13013
3449	4369	sp|Q9DAG4|TEX37_MOUSE	Q9DAG4	Tex37	Tex37 (K51)	Testis-expressed sequence 37 protein OS=Mus musculus GN=Tex37 PE=2 SV=1	51	DAQLQSKEFYQPK	1000			K.LDAQLQSK#EFYQPK.P	2	170.875	155.18	274.472	131.253	270.008	185.285	193.97	203.861	288.395	318.779	282.297		#N/A	-	#N/A	#N/A	#N/A	#N/A	#N/A	#N/A	#N/A	#N/A	#N/A	#N/A	#N/A		0.716601	0.650783	1.15106	0.55044	1.13234	0.777034	0.813455	0.854936	1.20945	1.33687
1881	2829	sp|Q9JJK2|LANC2_MOUSE	Q9JJK2	Lancl2	Lancl2 (K82)	LanC-like protein 2 OS=Mus musculus GN=Lancl2 PE=1 SV=1	82	RIQTKIKDLLQQM	1000			K.IK#DLLQQMEEGLK.T	1	8.58113	16.6882	7.49661	7.40521	31.6088	8.83925	16.6121	3.73944	7.14959	13.7766	11.2366		Q9JJK2	+	1934.4	1706.11	1420.07	2130.83	1881.1	1625.2	1474.64	1771.51	1422.76	1465.91	1726.75		0.501847	1.10656	0.597209	0.393152	1.90094	0.615291	1.27441	0.2388	0.568489	1.06318
1675	969	sp|P07901|HS90A_MOUSE	P07901	Hsp90aa1	Hsp90aa1 (K69)	Heat shock protein HSP 90-alpha OS=Mus musculus GN=Hsp90aa1 PE=1 SV=4	69	SLTDPSKLDSGKE	1000			R.YESLTDPSK#LDSGK.E	3	873.666	878.565	685.725	614.349	570.69	991.698	874.759	593.015	729.665	939.665	1504.31		P07901	+	3018.3	3065.68	2372.49	3756.79	3461.53	2730.72	2984.27	2857.5	2768.56	2672.75	2954.04		1.16818	1.15657	1.16646	0.659969	0.665362	1.46564	1.18298	0.837538	1.06364	1.41887
2891	1481	sp|Q9D7H3|RTCA_MOUSE	Q9D7H3	RtcA	RtcA (K163)	RNA 3'-terminal phosphate cyclase OS=Mus musculus GN=RtcA PE=1 SV=2	163	TRGYYPKGGGEVI	1000			R.GYYPK#GGGEVIVR.V	1	126.668	91.1785	141.514	68.3176	131.068	139.317	115.384	152.526	172.272	153.954	144.59		Q9D7H3	+	281.4	275.347	222.168	394.742	406.882	251.244	363.748	301.869	290.573	212.313	202.89		0.958254	0.704939	1.356	0.368433	0.685751	1.18045	0.67528	1.07564	1.26211	1.54367
2087	5220	sp|Q80SY4|MIB1_MOUSE	Q80SY4	Mib1	Mib1 (K936)	E3 ubiquitin-protein ligase MIB1 OS=Mus musculus GN=Mib1 PE=1 SV=1	936	NIPVLQKDKDNTN	1000			K.SSEDPSDEISSGNIPVLQK#DK.D	1	16.7191	16.7273	21.1045	9.76107	19.8082	22.9902	21.0877	9.00278	12.3301	10.0643	30.6473		Q80SY4	+	1056.4	1039.94	1119.46	990.28	1038.31	1079.85	1038.77	1033.38	1069.1	1056.02	1227.63		0.883236	0.897653	1.0521	0.550087	1.06466	1.18815	1.13293	0.486192	0.643638	0.531868
1171	2849	sp|Q9WV92|E41L3_MOUSE	Q9WV92	Epb41l3	Epb41l3 (K578)	Band 4.1-like protein 3 OS=Mus musculus GN=Epb41l3 PE=1 SV=1	578	TNISELKRTFLET	1000			K.HQTNISELK#R.T	1	39.4942	33.4196	43.8767	23.9158	49.2032	70.4226	59.5635	56.5308	55.8475	45.0984	61.68		Q9WV92	+	4472.6	4312.88	5013.16	3604.27	3175.78	4437.01	3860.93	4196.66	4627.71	5062.48	4847.35		0.80091	0.702821	0.793839	0.601835	1.40525	1.43957	1.39926	1.22178	1.09458	0.807994
925	2519	sp|Q6PGN3|DCLK2_MOUSE	Q6PGN3	Dclk2	Dclk2 (K669)	Serine/threonine-protein kinase DCLK2 OS=Mus musculus GN=Dclk2 PE=1 SV=1	669	EVTGKLKQHFNNA	1000			K.LK#QHFNNALPK.Q	1	49.0901	207.341	53.3309	117.381	52.6402	342.483	216.519	53.0932	70.5703	56.3792	398.914		Q6PGN3	+	1481.6	1328.24	1223.25	1593.63	1553.85	1332.88	1371.96	1418.88	1295.84	1260.58	1361.77		0.898664	4.23393	1.18249	1.99777	0.918849	6.96919	4.28043	1.01491	1.47709	1.21306
1549	146	sp|Q9QZQ8|H2AY_MOUSE	Q9QZQ8	H2afy	H2afy (K123)	Core histone macro-H2A.1 OS=Mus musculus GN=H2afy PE=1 SV=3	123	KRGSKGKLEAIIT	1000			K.GK#LEAIITPPPAK.K	3	2326.85	671.72	2773.75	297.56	1544.6	1382.46	787.948	2616.76	1479.36	3202.49	1268.52		Q9QZQ8	+	1809.9	1880.71	1122.37	1321.12	1105.46	1323.69	1242.57	1406.41	2190.93	999.953	1869.83		0.748298	0.207887	1.43843	0.131097	0.813267	0.607896	0.369095	1.08296	0.39301	1.8641
2914	2646	sp|Q9D394|RUFY3_MOUSE	Q9D394	Rufy3	Rufy3 (K157)	Protein RUFY3 OS=Mus musculus GN=Rufy3 PE=1 SV=1	157	KDLPGLKTPVGRG	1000			K.DLPGLK#TPVGR.G	2	137.646	442.841	189.068	304.226	171.522	735.421	554.855	126.984	188.079	154.839	810.111		Q9D394	+	1888.3	1864.98	2044.88	2150.32	2064.02	2195.76	2085.56	1950.05	1842.29	1970.43	1915.89		0.88017	2.86713	1.11641	1.70832	1.00342	4.04415	3.21242	0.786283	1.2327	0.948846
2043	3651	sp|Q8K310|MATR3_MOUSE	Q8K310	Matr3	Matr3 (K835)	Matrin-3 OS=Mus musculus GN=Matr3 PE=1 SV=1	835	LKKFLNKLAEERR	1000			K.FLNK#LAEER.R	1	291.043	97.3894	402.239	71.9775	257.344	228.521	169.669	396.111	263.49	410.004	213.832		Q8K310	+	2267.3	2133.47	1825.38	1747.12	1570.17	2485.45	1988.87	2099.96	3112.51	1770.42	2627.4		0.75123	0.267147	1.28961	0.241101	0.959165	0.538079	0.499251	1.1039	0.495425	1.35531
2115	5165	sp|Q9WV34|MPP2_MOUSE	Q9WV34	Mpp2	Mpp2 (K59)	MAGUK p55 subfamily member 2 OS=Mus musculus GN=Mpp2 PE=1 SV=1	59	ERLEETKLEAVRD	1000			R.LEETK#LEAVR.D	2	327.507	202.041	343.965	122.9	375.123	359.777	483.194	367.077	493.517	424.455	299.82		Q9WV34	+	1084.3	1077.69	1336.94	866.976	916.592	1226.48	1287.26	1055.84	1327.43	1475.11	1282.62		0.935527	0.580669	0.796873	0.439065	1.2676	0.908565	1.16263	1.07683	1.15153	0.891236
3037	3894	sp|Q91V14|S12A5_MOUSE	Q91V14	Slc12a5	Slc12a5 (K1041)	Solute carrier family 12 member 5 OS=Mus musculus GN=Slc12a5 PE=1 SV=2	1041	SVAEKNKGPSPVS	1000			K.NK#GPSPVSSEGIK.D	1	125.016	54.5961	141.37	30.7909	137.053	103.192	79.224	131.018	166.89	195.152	113.3		Q91V14	+	2343.2	2342.05	3167.89	2143.36	2123.48	3003.1	2644.36	2450.96	2805.71	3051.16	2984.33		0.98485	0.430306	0.82376	0.26518	1.19139	0.634293	0.553029	0.986751	1.098	1.18065
3438	1178	sp|P11983|TCPA_MOUSE	P11983	Tcp1	Tcp1 (K499)	T-complex protein 1 subunit alpha OS=Mus musculus GN=Tcp1 PE=1 SV=3	499	GKPRDNKQAGVFE	1000			R.DNK#QAGVFEPTIVK.V	2	27.0582	84.3416	33.6626	74.2804	40.7477	117.857	100.447	37.4723	50.2874	41.1114	133.878		P11983	+	3804.7	3808.91	3275.61	4520.48	4175.03	3606.49	3411.52	3525.35	3481.43	3303.03	3394.58		0.785879	2.44692	1.13562	1.8158	1.0785	3.61117	3.25362	1.17459	1.59617	1.37539
635	4547	sp|P24270|CATA_MOUSE	P24270	Cat	Cat (K98)	Catalase OS=Mus musculus GN=Cat PE=1 SV=4	98	TRYSKAKVFEHIG	1000	+		K.AK#VFEHIGK.R	1	102.037	103.835	124.849	93.6258	175.723	170.345	172.95	92.9414	196.168	100.125	169.699		P24270	+	1972.6	1782.95	2090.51	1970.39	1899.87	1858.42	1909.92	1876.08	2074.04	1929.98	1722.16		0.760911	0.856687	0.878516	0.698971	1.36057	1.34835	1.33205	0.728743	1.39131	0.763144
3900	846	sp|P62259|1433E_MOUSE	P62259	Ywhae	Ywhae (K142)	14-3-3 protein epsilon OS=Mus musculus GN=Ywhae PE=1 SV=1	142	ATGNDRKEAAENS	1000			R.K#EAAENSLVAYK.A	1	90.6466	82.6025	155.21	103.116	130.481	113.225	119.747	106.977	109.085	140.172	144.753		P62259	+	2284.8	2440.7	2449.42	2570.85	2614.77	2533.69	2106.53	2516.91	1845.71	2431.18	2393.55		0.778215	0.663858	1.24294	0.786769	0.97884	0.876569	1.11505	0.83372	1.15931	1.13095
2730	443;444	sp|P63001|RAC1_MOUSE	P63001	Rac1	Rac1 (K183;184)	Ras-related C3 botulinum toxin substrate 1 OS=Mus musculus GN=Rac1 PE=1 SV=1	183;184	LCPPPVKKRKRKC;CPPPVKKRKRKCL	1000;1000			R.AVLCPPPVK#K#R.K	1	234.631	126.322	209.416	92.9962	164.519	150.837	173.974	254.474	231.674	270.498	156.349		P63001	+	2200.8	2178.53	2089.37	2364.92	2142.83	2412.01	2061.96	1905.69	1998.89	2068.94	2174.22		1.1277	0.613342	1.06019	0.415946	0.81211	0.66148	0.892466	1.41247	1.22596	1.38294
302	4622	sp|Q8BNU0|ARMC6_MOUSE	Q8BNU0	Armc6	Armc6 (K249)	Armadillo repeat-containing protein 6 OS=Mus musculus GN=Armc6 PE=1 SV=1	249	MIVQENKGLKVLI	1000			K.M*IVQENK#GLK.V	1	49.8507	54.4063	56.7003	40.6877	47.642	70.7895	52.5281	26.7747	44.657	55.8602	93.5698		Q8BNU0	+	1348.4	1427.99	1361.78	1450.85	1379.32	1298.13	1287.5	1402.61	982.312	1322.85	1143.56		0.980231	1.01018	1.10397	0.743563	0.915803	1.44586	1.08174	0.506131	1.20536	1.11961
2845	2411	sp|P14148|RL7_MOUSE	P14148	Rpl7	Rpl7 (K62)	60S ribosomal protein L7 OS=Mus musculus GN=Rpl7 PE=1 SV=2	62	RKKFALKTLRKAR	1000			K.FALK#TLR.K	1	321.974	181.61	322.079	115.008	421.413	248.15	205.702	325.287	464.683	393.155	241.977		P14148	+	2148.5	1495.31	1310.07	2045.31	1581.36	1722.76	1335.06	2065.36	1615.13	1343.58	1698.8		0.678922	0.550229	1.11379	0.254743	1.20729	0.652564	0.698026	0.713519	1.30342	1.32567
396	1345	sp|Q9R0K7|AT2B2_MOUSE	Q9R0K7	Atp2b2	Atp2b2 (K550)	Plasma membrane calcium-transporting ATPase 2 OS=Mus musculus GN=Atp2b2 PE=1 SV=2	550	SQMPEEKLYKVYT	1000			R.SQM*PEEK#LYK.V	3	357.785	240.052	363.829	158.413	479.428	332.602	321.977	342.298	507.138	491.874	403.563		Q9R0K7	+	1388.1	1376.96	1671.01	1463.8	1346.32	1858.06	1650.53	1507.18	1560.79	1800.89	1578.07		0.92986	0.628928	0.785476	0.390413	1.28466	0.645776	0.703749	0.819324	1.17219	0.985331
1072	454	sp|Q9JHU4|DYHC1_MOUSE	Q9JHU4	Dync1h1	Dync1h1 (K1608)	Cytoplasmic dynein 1 heavy chain 1 OS=Mus musculus GN=Dync1h1 PE=1 SV=2	1608	LADLLGKIQKALG	1000			R.LADLLGK#IQK.A	1	69.8162	63.0112	141.633	41.7704	263.724	56.3675	80.862	78.8347	76.4134	89.2206	69.6266		Q9JHU4	+	4401.7	4777.44	4330.94	4371.49	4261.53	4108.38	4150.51	4984.69	3834.78	4460.23	4252.2		0.430821	0.358248	0.888269	0.259538	1.68091	0.372665	0.52918	0.429576	0.54124	0.543337
2007	1372	sp|Q8R001|MARE2_MOUSE	Q8R001	Mapre2	Mapre2 (K125)	Microtubule-associated protein RP/EB family member 2 OS=Mus musculus GN=Mapre2 PE=1 SV=1	125	LLQASFKRMNVDK	1000			K.LLQASFK#R.M	1	54.971	146.119	79.4039	93.8519	46.6571	192.478	165.477	41.8874	48.2378	43.4255	219.16		Q8R001	+	1273.5	1645.88	1385.22	1411.67	1640.47	1322.85	1486.02	1601.65	1316.44	1366.18	1220.81		1.0044	2.06575	1.33381	1.54696	0.661792	3.38564	2.5911	0.608536	0.852625	0.739619
2759	5294	sp|P27671|RGRF1_MOUSE	P27671	Rasgrf1	Rasgrf1 (K208)	Ras-specific guanine nucleotide-releasing factor 1 OS=Mus musculus GN=Rasgrf1 PE=1 SV=2	208	DEDSDIKKIKKVQ	1000			K.AGSADDEDSDIK#K.I	1	40.2835	18.6473	41.0505	10.7339	38.3475	42.6083	28.6484	66.8745	40.7612	63.7096	41.7692		P27671	+	1974.6	1760.69	1654.66	1932.82	2119.87	1856.98	1851.57	2008.63	2644.19	1681.55	2392.88		0.966874	0.501943	1.17579	0.263202	0.857334	1.08745	0.7333	1.57791	0.730593	1.79563
315	5079	sp|P98203|ARVC_MOUSE	P98203	Arvcf	Arvcf (K511)	Armadillo repeat protein deleted in velo-cardio-facial syndrome homolog OS=Mus musculus GN=Arvcf PE=1 SV=2	511	EPNEDSKPRDAEW	1000			R.EPNEDSK#PR.D	1	88.1946	46.6631	152.212	38.7861	182.416	132.883	79.9013	148.843	202.011	135.786	124.776		P98203	+	1199.6	1211.77	1373.31	1042.41	999.6	1414.92	1235.26	1226.46	1338.32	1338.81	1390.83		0.601235	0.314914	0.906398	0.304284	1.49237	0.768028	0.528975	0.992462	1.23439	0.82942
2544	3673	sp|Q9CXE0|PRDM5_MOUSE	Q9CXE0	Prdm5	Prdm5 (K297)	PR domain zinc finger protein 5 OS=Mus musculus GN=Prdm5 PE=2 SV=2	297	CQECMKKFISANQ	1000			K.K#FISANQLK.R	1	109.104	337.783	143.776	291.334	107.352	413.107	374.146	113.162	102.331	118.043	697.375		#N/A	-	#N/A	#N/A	#N/A	#N/A	#N/A	#N/A	#N/A	#N/A	#N/A	#N/A	#N/A		0.90861	2.81305	1.19736	2.42622	0.894026	3.44033	3.11588	0.942409	0.852206	0.983053
390	1342	sp|Q9R0K7|AT2B2_MOUSE	Q9R0K7	Atp2b2	Atp2b2 (K47)	Plasma membrane calcium-transporting ATPase 2 OS=Mus musculus GN=Atp2b2 PE=1 SV=2	47	EAVVKIKETYGDT	1000			K.IK#ETYGDTEAICR.R	3	662.87	253.211	691.709	158.398	822.081	438.478	397.766	587.439	1090.37	900.3	404.627		Q9R0K7	+	1388.1	1376.96	1671.01	1463.8	1346.32	1858.06	1650.53	1507.18	1560.79	1800.89	1578.07		0.953743	0.367271	0.826738	0.216119	1.21952	0.471316	0.481315	0.778435	1.39526	0.998444
2843	2412	sp|P14148|RL7_MOUSE	P14148	Rpl7	Rpl7 (K41)	60S ribosomal protein L7 OS=Mus musculus GN=Rpl7 PE=1 SV=2	41	AVPETLKKKRRNF	190.028			K.KVPAVPETLK#K.K	1	129.85	81.5709	140.489	54.8422	157.521	123.308	77.2052	149.958	169.1	190.436	143.618		P14148	+	2148.5	1495.31	1310.07	2045.31	1581.36	1722.76	1335.06	2065.36	1615.13	1343.58	1698.8		0.678344	0.612278	1.20363	0.300953	1.11802	0.803362	0.649067	0.814928	1.17512	1.59086
1614	511	sp|Q64475|H2B1B_MOUSE	Q64475	Hist1h2bb	Hist1h2bb (K109)	Histone H2B type 1-B OS=Mus musculus GN=Hist1h2bb PE=1 SV=3	109	LPGELAKHAVSEG	1000			R.LLLPGELAK#HAVSEGTK.A	2	1275.46	455.148	1598.76	294.393	756.786	644.25	451.103	1336.57	700.285	1549.91	782.582		Q64475	+	3043	3366.72	2248.8	2769.61	2913.93	3302.47	2283.13	2819.32	3512.28	1836.13	3534.65		0.904763	0.29182	1.53462	0.229444	0.560613	0.421099	0.426495	1.02333	0.430382	1.82211
1826	2104	sp|Q9R226|KHDR3_MOUSE	Q9R226	Khdrbs3	Khdrbs3 (K65)	KH domain-containing, RNA-binding, signal transduction-associated protein 3 OS=Mus musculus GN=Khdrbs3 PE=1 SV=1	65	KVLIPVKQFPKFN	1000			K.VLIPVK#QFPK.F	1	229.021	112.23	277.571	62.9596	187.713	197.24	141.809	273.858	187.404	292.241	208.472		Q9R226	+	616.6	621.883	487.299	372.479	335.182	543.088	476.012	563.496	584.456	402.463	567.981		0.742322	0.360679	1.13841	0.337817	1.11927	0.725849	0.595399	0.971305	0.640837	1.45123
3439	1181	sp|P11983|TCPA_MOUSE	P11983	Tcp1	Tcp1 (K532)	T-complex protein 1 subunit alpha OS=Mus musculus GN=Tcp1 PE=1 SV=3	532	RIDDLIKLHPESK	1000			R.IDDLIK#LHPESK.D	1	99.6396	223.527	153.977	186.397	96.5574	277.402	242.519	121.736	135.566	90.0493	342.218		P11983	+	3804.7	3808.91	3275.61	4520.48	4175.03	3606.49	3411.52	3525.35	3481.43	3303.03	3394.58		0.815648	1.82777	1.46404	1.28424	0.720307	2.39561	2.21406	1.07549	1.21279	0.849099
2316	5138	sp|O35685|NUDC_MOUSE	O35685	Nudc	Nudc (K197)	Nuclear migration protein nudC OS=Mus musculus GN=Nudc PE=1 SV=1	197	SFRLKGKDVVVDI	1000			K.GK#DVVVDIQR.R	1	81.3493	65.5083	116.635	59.8569	98.3811	103.733	102.065	146.468	105.963	100.794	80.5932		O35685	+	996.5	1207.45	1348.98	1131.24	1254.69	1523.94	1043.2	1557.18	940.68	1281.19	1067.1		0.993498	0.660263	1.05224	0.643945	0.954258	0.828401	1.1907	1.14471	1.37089	0.957445
40	1000	sp|P61222|ABCE1_MOUSE	P61222	Abce1	Abce1 (K579)	ATP-binding cassette sub-family E member 1 OS=Mus musculus GN=Abce1 PE=1 SV=1	579	YRPRINKLNSIKD	1000			R.INK#LNSIK.D	1	17.5262	113.486	22.3675	101.821	29.0467	187.51	137.948	20.2189	29.9879	20.6095	210.753		P61222	+	1188.5	1204.35	1030.62	1679.69	1484.13	1072.92	1199.79	1197.06	1151.4	981.226	1105.67		0.78969	5.04611	1.16223	3.24624	1.04808	9.35892	6.15714	0.904504	1.39472	1.12478
1393	3973	sp|Q9QYC7|VKGC_MOUSE	Q9QYC7	Ggcx	Ggcx (K16)	Vitamin K-dependent gamma-carboxylase OS=Mus musculus GN=Ggcx PE=1 SV=1	16	VAPASDKVQKNKS	1000			R.GSALVAPASDK#VQK.N	3	289.574	171.51	327.277	124.127	372.838	339.953	180.777	528.187	497.045	646.072	452.126		Q9QYC7	+	589.1	541.283	652.563	506.485	490.357	618.914	493.504	440.492	756.75	513.163	618.62		0.841019	0.542125	0.858081	0.41931	1.3009	0.939774	0.626739	2.05157	1.12377	2.15408
164	867	sp|P31750|AKT1_MOUSE	P31750	Akt1	Akt1 (K297)	RAC-alpha serine/threonine-protein kinase OS=Mus musculus GN=Akt1 PE=1 SV=2	297	TDFGLCKEGIKDG	1000			K.ITDFGLCK#EGIK.D	2	58.2732	271.627	77.4789	206.817	54.334	357.091	291.13	43.4696	61.5999	50.1793	370.905		P31750	+	1122.1	1132.5	928.34	1336.53	1165.15	941.447	1124.19	1121.89	915.487	980.893	751.533		0.855911	3.95299	1.37552	2.55033	0.768565	6.25135	4.26812	0.638595	1.10897	0.84313
2052	332	sp|P14152|MDHC_MOUSE	P14152	Mdh1	Mdh1 (K236)	Malate dehydrogenase, cytoplasmic OS=Mus musculus GN=Mdh1 PE=1 SV=3	236	RGAAVIKARKLSS	1000	+		R.GAAVIK#AR.K	1	143.992	125.743	196.044	91.7471	186.544	164.881	138.466	150.319	228.026	221.241	157.445		P14152	+	1986.9	1937.28	1859.09	2490.9	2123.25	1985.11	1581.27	2635.9	1290.07	1845.44	1850.05		0.818011	0.732636	1.19029	0.415752	0.991699	0.937526	0.988403	0.6437	1.99512	1.35321
385	2273	sp|G5E829|AT2B1_MOUSE	G5E829	Atp2b1	Atp2b1 (K757)	Plasma membrane calcium-transporting ATPase 1 OS=Mus musculus GN=Atp2b1 PE=1 SV=1	757	EQERIDKIWPKLR	1000			R.IDK#IWPK.L	2	801.089	651.82	941.582	439.901	1164.23	946.101	870.893	742.835	997.885	1235.79	1234.09		G5E829	+	4818.2	5400.32	5933.01	4270.34	4524.08	5737.65	5600.83	5481.58	4883.06	6247.93	5430.64		0.856578	0.62184	0.817624	0.530717	1.3258	0.849522	0.801092	0.698163	1.05283	1.01901
1732	3313	sp|P03975|IGEB_MOUSE	P03975	Iap	Iap (K489)	IgE-binding protein OS=Mus musculus GN=Iap PE=2 SV=1	489	LKAYLIKQKRGTF	1000			K.AYLIK#QK.R	1	79.6041	179.911	103.786	110.586	131.994	280.807	177.301	99.4933	132.059	130.989	287.64		P03975	+	152.1	177.254	236.235	151.346	174.761	188.791	147.848	134.501	164.181	159.567	147.668		0.913921	1.77241	0.76718	1.27594	1.3189	2.59734	2.09411	1.29172	1.40458	1.43349
1102	1153	sp|P62631|EF1A2_MOUSE	P62631	Eef1a2	Eef1a2 (K41)	Elongation factor 1-alpha 2 OS=Mus musculus GN=Eef1a2 PE=1 SV=1	41	DKRTIEKFEKEAA	1000			R.TIEK#FEK.E	1	134.919	237.502	206.262	192.723	217.824	299.733	277.333	216.492	208.578	243.531	427.608		P62631	+	830.8	888.151	794	1023.03	1091.7	849.977	1062.73	898.556	939.399	793.956	750.08		0.78364	1.29039	1.25355	0.909048	0.962815	1.70164	1.25928	1.16262	1.07142	1.48013
1133	265	sp|P60843|IF4A1_MOUSE	P60843	Eif4a1	Eif4a1 (K225)	Eukaryotic initiation factor 4A-I OS=Mus musculus GN=Eif4a1 PE=1 SV=1	225	DVLEVTKKFMRDP	1000			K.LNSNTQVVLLSATM*PSDVLEVTK#K.F	3	41.5335	85.975	46.3769	71.019	54.2449	186.997	88.5797	26.2372	65.8155	47.518	202.264		P60843	+	3041.9	3470.01	2786.92	4407.56	4327.99	3025.91	4093.96	3671.02	3327.18	2685.6	2367.72		0.956412	1.73553	1.16565	1.12867	0.877937	4.32883	1.51559	0.500634	1.38562	1.23939
3461	5078	sp|Q8BH58|TIPRL_MOUSE	Q8BH58	Tiprl	Tiprl (K128)	TIP41-like protein OS=Mus musculus GN=Tiprl PE=1 SV=1	128	GESLKLKVVPTTD	1000			K.LK#VVPTTDHIDTEK.L	1	174.496	118.588	191.07	111.519	211.746	218.865	184.784	246.119	266.058	309.094	220.208		Q8BH58	+	673.6	727.947	643.691	654.299	723.294	528.28	657.766	671.856	508.877	641.038	556.803		0.915762	0.57589	1.04934	0.60252	1.0349	1.46457	0.993097	1.29499	1.84826	1.70453
1342	2373	sp|P06837|NEUM_MOUSE	P06837	Gap43	Gap43 (K113)	Neuromodulin OS=Mus musculus GN=Gap43 PE=1 SV=1	113	DAPSEEKKGEGDA	1000			K.AGDAPSEEK#K.G	5	354.141	276.71	644.512	260.511	762.312	550.432	477.885	376.588	716.443	516.825	524.957		P06837	+	3856.9	6309.17	6015.89	3623.43	5882.53	6982.28	5477.07	5112.9	5077.88	5328.43	5319.42		0.838428	0.400479	0.978269	0.6565	1.1833	0.719836	0.796714	0.672553	1.28833	0.88567
2741	787	sp|P54728|RD23B_MOUSE	P54728	Rad23b	Rad23b (K63)	UV excision repair protein RAD23 homolog B OS=Mus musculus GN=Rad23b PE=1 SV=2	63	TALKEYKIDEKNF	1000			K.EYK#IDEK.N	2	239.271	200.159	284.928	173.201	293.073	357.027	332.208	284.211	382.455	302.447	321.72		P54728	+	888.3	958.123	843.427	755.982	873.922	684.472	867.796	1011.47	608.261	971.363	661.993		0.857344	0.664934	1.07526	0.729228	1.0674	1.66024	1.21847	0.894356	2.00131	0.99104
2334	4318	sp|Q91XL9|OSBL1_MOUSE	Q91XL9	Osbpl1a	Osbpl1a (K763)	Oxysterol-binding protein-related protein 1 OS=Mus musculus GN=Osbpl1a PE=1 SV=2	763	EGYIQDKSKKKLC	1000	+		K.VEGYIQDK#SK.K	1	63.5052	50.8314	81.1056	48.0575	71.5919	64.2148	70.1001	103.424	92.1928	92.2322	82.3674		Q91XL9	+	1665	1776.75	1685.59	2089.2	1920.51	1779.24	1898.42	1570.63	1620.46	1658.39	1690.42		0.926238	0.69476	1.1685	0.55861	0.905266	0.87645	0.896716	1.5991	1.38161	1.35059
3179	3613	sp|Q6P5D8|SMHD1_MOUSE	Q6P5D8	Smchd1	Smchd1 (K812)	Structural maintenance of chromosomes flexible hinge domain-containing protein 1 OS=Mus musculus GN=Smchd1 PE=1 SV=2	812	GRSLPSKVIKFSV	1000			R.SLPSK#VIK.F	1	124.763	114.839	155.094	85.5427	110.874	176.329	134.524	168.451	118.704	147.991	231.562		Q6P5D8	+	2464	2645.52	2029.04	2355.07	2108.32	2427.3	2355.5	2273.72	3235.16	1783.27	2576.09		0.845502	0.72485	1.27636	0.606525	0.878138	1.21303	0.953645	1.2371	0.612689	1.38576
365	3283	sp|P14094|AT1B1_MOUSE	P14094	Atp1b1	Atp1b1 (K7)	Sodium/potassium-transporting ATPase subunit beta-1 OS=Mus musculus GN=Atp1b1 PE=1 SV=1	7	MARGKAKEEGSWK	1000			K.AK#EEGSWK.K	3	477.297	319.574	625.035	217.928	684.941	527.91	444.941	481.926	701.502	671.977	560.594		P14094	+	2285.3	2145.09	2264.9	1626.81	1558.28	1799.19	2035	2372.76	1450.3	2489.24	1733.46		0.677828	0.483503	0.895635	0.43476	1.42654	0.952265	0.709598	0.659176	1.5698	0.876115
2931	2890	sp|Q8K021|SCAM1_MOUSE	Q8K021	Scamp1	Scamp1 (K97)	Secretory carrier-associated membrane protein 1 OS=Mus musculus GN=Scamp1 PE=1 SV=1	97	QEELERKAAELDR	1000			R.K#AAELDR.R	1	69.9554	47.3111	109.982	54.7568	124.561	92.2643	82.0719	105.485	125.995	111.877	118.847		Q8K021	+	1696.6	1764.23	1984.3	1486.7	1552.68	1999.92	1785.43	1649.49	1925.98	2013.53	1968.87		0.699327	0.454827	0.940051	0.624672	1.36062	0.782456	0.779632	1.08463	1.10953	0.942367
1702	747	sp|P63017|HSP7C_MOUSE	P63017	Hspa8	Hspa8 (K102)	Heat shock cognate 71 kDa protein OS=Mus musculus GN=Hspa8 PE=1 SV=1	102	NDAGRPKVQVEYK	1000			R.PK#VQVEYK.G	2	186.07	181.63	232.342	122.523	191.732	295.999	217.154	210.084	269.119	242.936	319.422		P63017	+	4643.4	5089.1	4652.6	4673.32	4907.77	4475.34	4328.2	4473.58	4290.92	4725.51	4710.07		0.931348	0.829503	1.16066	0.609345	0.907993	1.53722	1.16609	1.09146	1.45769	1.19486
2500	2413	sp|Q9QZC2|PLXC1_MOUSE	Q9QZC2	Plxnc1	Plxnc1 (K1568)	Plexin-C1 OS=Mus musculus GN=Plxnc1 PE=1 SV=1	1568	KVLFDEKKKCKWM	1000			K.VLFDEK#K.K	3	550.656	348.426	528.432	296.179	538.114	516.591	658.846	603.248	634.275	689.061	538.177		Q9QZC2	+	3085.4	3119.38	2767.15	2434.6	2941.21	2573.34	2796.64	3152.11	2520.79	2848.71	2989.36		0.969261	0.606616	1.03712	0.660692	0.99362	1.09024	1.27944	1.03936	1.36651	1.31365
2883	4756	sp|Q6ZWN5|RS9_MOUSE	Q6ZWN5	Rps9	Rps9 (K155)	40S ribosomal protein S9 OS=Mus musculus GN=Rps9 PE=1 SV=3	155	VRLDSQKHIDFSL	1000			R.LDSQK#HIDFSLR.S	1	117.51	75.7683	98.0731	39.1252	113.995	92.9713	71.8679	125.954	148.368	129.773	83.0486		Q6ZWN5	+	1989.3	2296.44	2027.39	2163.59	1864.31	2052.58	1932.2	2410.18	1615.55	2009.55	1579.19		1.05114	0.587111	0.860794	0.321788	1.08807	0.806002	0.661865	0.92993	1.63421	1.14915
144	2073	sp|Q3UHD9|AGAP2_MOUSE	Q3UHD9	Agap2	Agap2 (K848)	Arf-GAP with GTPase, ANK repeat and PH domain-containing protein 2 OS=Mus musculus GN=Agap2 PE=1 SV=1	848	AVQAEAKRKMWKL	1000			K.TEGSAVQAEAK#R.K	1	21.0085	34.2554	21.0101	13.0819	18.5995	53.6069	43.9992	15.9942	22.0717	20.3129	48.6945		Q3UHD9	+	1421.9	1412.16	1485.22	1329.04	1381.88	1511.76	1454.51	1579.96	1261.04	1523.2	1632.85		1.04587	1.71711	1.00137	0.696765	0.95276	2.5101	2.14132	0.71659	1.23897	0.943995
479	3109	sp|Q91XV3|BASP1_MOUSE	Q91XV3	Basp1	Basp1 (K25)	Brain acid soluble protein 1 OS=Mus musculus GN=Basp1 PE=1 SV=3	25	AKDKDKKAEGAGT	1000			K.K#AEGAGTEEEGTPK.E	2	92.926	59.1202	141.376	56.8421	224.626	142.955	127.201	143.107	185.851	193.382	139.574		Q91XV3	+	3582.2	4334.25	4784.91	2635.18	3532.99	4592.12	4258.94	4680.43	3903.42	4643.62	4389.92		0.653608	0.343679	0.744446	0.543489	1.60195	0.784361	0.752521	0.770381	1.19964	1.04928
2371	3567	sp|Q91Y11|PCDA9_MOUSE	Q91Y11	Pcdha9	Pcdha9 (K939)	Protocadherin alpha-9 OS=Mus musculus GN=Pcdha9 PE=2 SV=1	939	ANNQIDKSDFITF	1000			R.QEPANNQIDK#SDFITFGK.K	1	15.3875	25.5339	16.2252	11.6064	9.91342	12.5143	18.5014	9.95803	14.7615	18.1987	28.6937		Q91Y11	+	263.2	250.436	255.499	277.646	304.987	326.951	237.586	262.386	287.05	263.175	345.305		1.13542	1.98013	1.23331	0.811854	0.631272	0.743358	1.51237	0.737066	0.998727	1.34299
2860	4162;4161	sp|P63325|RS10_MOUSE	P63325	Rps10	Rps10 (K138;139)	40S ribosomal protein S10 OS=Mus musculus GN=Rps10 PE=1 SV=1	138;139	VPPGADKKAEAGA;PPGADKKAEAGAG	1000;1000			R.SAVPPGADK#K#AEAGAGSATEFQFR.G	2	128.02	51.6464	124.738	39.8334	75.8494	50.2565	63.7993	86.4997	149.48	186.956	71.2702		P63325	+	1384.7	1175.12	1176.23	1611.18	1525.4	1447.76	1417.13	1501.97	1461.51	1063.45	1316.94		1.11736	0.531167	1.28168	0.298797	0.600956	0.419538	0.544101	0.69603	1.2361	2.1247
929	2810	sp|O08788|DCTN1_MOUSE	O08788	Dctn1	Dctn1 (K1204)	Dynactin subunit 1 OS=Mus musculus GN=Dctn1 PE=1 SV=3	1204	LSDTIEKLKDEVL	1000			S.DTIEK#LK.D	1	47.9321	31.4917	48.2634	35.6974	60.7587	56.7584	57.4833	77.4751	65.5955	83.8134	63.6292		O08788	+	3698.4	3690.11	3558.36	3609.4	3851.97	3706.2	3779.22	3381.95	3877.58	3922.35	3769.29		0.919229	0.605297	0.962011	0.701475	1.11876	1.08621	1.07883	1.62482	1.19984	1.51558
3734	3329	sp|Q8R5K2|UBP33_MOUSE	Q8R5K2	Usp33	Usp33 (K339)	Ubiquitin carboxyl-terminal hydrolase 33 OS=Mus musculus GN=Usp33 PE=1 SV=2	339	KEKVCNKINKANA	1000			K.VCNK#INK.A	1	108.431	82.9434	181.267	78.1823	164.385	181.878	151.926	107.247	169.941	192.781	204.132		Q8R5K2	+	303.1	298.043	328.499	217.6	214.05	211.36	227.642	197.088	290.039	350.936	323.283		0.639766	0.497687	0.986822	0.642544	1.37341	1.5389	1.19353	0.973145	1.04784	0.982404
1423	1839	sp|Q8CGK7|GNAL_MOUSE	Q8CGK7	Gnal	Gnal (K138)	Guanine nucleotide-binding protein G(olf) subunit alpha OS=Mus musculus GN=Gnal PE=1 SV=1	138	EFFDHVKKLWDDE	1000			K.SIAPITDFEYSQEFFDHVK#K.L	1	13.7511	9.85475	9.29638	6.24671	13.7611	12.2106	12.9059	3.20737	19.8414	19.2695	18.4243		Q8CGK7	+	521.7	602.508	670.432	531.745	621.282	635.393	751.818	577.054	590.754	786.089	612.807		1.26775	0.786685	0.666925	0.565022	1.06532	0.924296	0.825649	0.267332	1.61541	1.17901
1007	2241	sp|Q9QYJ0|DNJA2_MOUSE	Q9QYJ0	Dnaja2	Dnaja2 (K33)	DnaJ homolog subfamily A member 2 OS=Mus musculus GN=Dnaja2 PE=1 SV=1	33	AYRKLAKEYHPDK	1000			K.LAK#EYHPDK.N	1	198.949	160.628	306.671	151.117	264.136	274.209	291.578	317.54	286.386	293.159	245.997		Q9QYJ0	+	1272.3	1350.27	1242.01	1552.1	1688.73	1302.31	1414.62	1345.88	1275.66	1242.63	1296.49		0.83815	0.637631	1.32348	0.521871	0.838371	1.12859	1.10481	1.26463	1.20333	1.26454
3724	3656	sp|Q9JMA1|UBP14_MOUSE	Q9JMA1	Usp14	Usp14 (K49)	Ubiquitin carboxyl-terminal hydrolase 14 OS=Mus musculus GN=Usp14 PE=1 SV=3	49	RQKVMVKGGTLKD	1000			K.VM*VK#GGTLK.D	1	73.1041	59.0259	93.306	49.4972	81.2156	87.8803	67.4602	50.1184	83.0676	99.7072	86.0808		Q9JMA1	+	1750	2051.43	1633.12	2164.02	2379.73	1768.14	1597.33	1871.31	1456.71	1631.9	1646.82		0.942014	0.648843	1.28839	0.515791	0.7696	1.1208	0.952373	0.603958	1.28592	1.3778
556	1186	sp|Q8BLQ9|CADM2_MOUSE	Q8BLQ9	Cadm2	Cadm2 (K396)	Cell adhesion molecule 2 OS=Mus musculus GN=Cadm2 PE=1 SV=2	396	RYLARHKGTYLTN	1000			R.HK#GTYLTNEAK.G	2	526.19	436.803	655.958	334.353	769.967	659.813	607.386	535.909	551.223	698.138	807.305		Q8BLQ9	+	1006.6	1031.97	1117.18	802.542	836.032	1078.41	1033.26	1006.7	957.12	1200.52	970.185		0.772189	0.625255	0.867346	0.615425	1.36046	0.903803	0.868351	0.786374	0.850744	0.859033
1137	270	sp|P10630|IF4A2_MOUSE	P10630	Eif4a2	Eif4a2 (K175)	Eukaryotic initiation factor 4A-II OS=Mus musculus GN=Eif4a2 PE=1 SV=2	175	RRYLSPKWIKMFV	1000			R.YLSPK#WIK.M	1	155.702	147.546	174.28	88.4016	222.09	249.881	180.256	141.484	261.151	217.174	230.879		P10630	+	517.6	617.233	556.243	746.456	779.255	564.224	792.434	622.069	718.32	577.211	450.942		1.00369	0.797581	1.04539	0.395141	0.950923	1.47767	0.758968	0.758868	1.21303	1.25536
2230	2659	sp|Q9DCJ5|NDUA8_MOUSE	Q9DCJ5	Ndufa8	Ndufa8 (K19)	NADH dehydrogenase [ubiquinone] 1 alpha subcomplex subunit 8 OS=Mus musculus GN=Ndufa8 PE=1 SV=3	19	LKVEEVKVSSAVL	1000	+	+	K.VEEVK#VSSAVLK.A	1	22.5505	22.2711	33.2418	23.7904	24.1159	31.5276	35.8792	55.9103	44.9291	67.3311	60.2802		Q9DCJ5	+	554.8	543.276	776.003	405.873	396.273	806.87	843.953	568.811	637.724	946.32	575.918		0.8448	0.852033	0.890337	1.21827	1.26486	0.812123	0.883605	2.04295	1.4643	1.47881
613	1806	sp|Q3UHL1|CAMKV_MOUSE	Q3UHL1	Camkv	Camkv (K297)	CaM kinase-like vesicle-associated protein OS=Mus musculus GN=Camkv PE=1 SV=2	297	ASDKNIKDGVCAQ	1000			K.NIK#DGVCAQIEK.N	2	167.016	325.181	148.211	212.73	124.399	604.223	486	83.2755	166.285	161.161	565.396		Q3UHL1	+	1935.6	1927.1	2243.1	2029.69	2127.09	2528.32	2132.77	1787.35	2323.52	2170.66	2288.36		1.22773	2.40094	0.94014	1.49128	0.832127	3.40037	3.2423	0.662931	1.01828	1.0564
2100	4120	sp|Q60764|MKRN3_MOUSE	Q60764	Mkrn3	Mkrn3 (K496)	Probable E3 ubiquitin-protein ligase makorin-3 OS=Mus musculus GN=Mkrn3 PE=2 SV=2	496	EGNVLFKSRKKEH	1000			R.EGNVLFK#SR.K	1	174.156	79.5111	163.491	59.4447	130.045	130.015	105.721	213.442	184.065	224.083	147.14		#N/A	-	#N/A	#N/A	#N/A	#N/A	#N/A	#N/A	#N/A	#N/A	#N/A	#N/A	#N/A		1.11712	0.510022	1.04871	0.381307	0.834171	0.833976	0.678147	1.36912	1.18068	1.43738
941	4188	sp|Q3U1J4|DDB1_MOUSE	Q3U1J4	Ddb1	Ddb1 (K204)	DNA damage-binding protein 1 OS=Mus musculus GN=Ddb1 PE=1 SV=2	204	REKEFNKGPWKQE	1000			K.EFNK#GPWK.Q	1	98.8429	66.809	100.65	46.7678	112.852	88.4242	76.8036	118.897	103.126	127.388	103.294		Q3U1J4	+	2123.6	2238.76	2047.67	2306.26	2538.52	2025	2173.98	2215.8	1862.79	2108.28	1913.76		0.996297	0.63877	1.05213	0.434064	0.951576	0.93468	0.756209	1.14856	1.18501	1.29335
429	1941	sp|P15920|VPP2_MOUSE	P15920	Atp6v0a2	Atp6v0a2 (K136)	V-type proton ATPase 116 kDa subunit a isoform 2 OS=Mus musculus GN=Atp6v0a2 PE=1 SV=2	136	HMLRVTKTFLKRN	1000			R.VTK#TFLK.R	1	143.557	128.524	183.242	81.9477	199.804	173.16	158.539	191.982	245.989	190.904	233.324		P15920	+	635.7	508.069	620.879	556.042	445.705	604.227	561.198	543.971	635.162	653.67	632.593		0.698971	0.782975	0.913492	0.456159	1.38754	0.887025	0.874395	1.09238	1.19872	0.903947
138	2175	sp|Q9JKV1|ADRM1_MOUSE	Q9JKV1	Adrm1	Adrm1 (K34)	Proteasomal ubiquitin receptor ADRM1 OS=Mus musculus GN=Adrm1 PE=1 SV=2	34	AGKMSLKGTTVTP	1000			K.M*SLK#GTTVTPDK.R	6	997.284	693.975	925.996	539.313	905.387	809.409	767.585	315.214	1188.14	1245.42	899.282		Q9JKV1	+	446.7	509.065	400.232	534.635	536.058	366.238	448.335	437.672	336.155	411.771	341.728		1.07418	0.655908	1.11319	0.485351	0.812633	1.06335	0.82375	0.346521	1.70059	1.45523
3077	2358	sp|Q8BH59|CMC1_MOUSE	Q8BH59	Slc25a12	Slc25a12 (K661)	Calcium-binding mitochondrial carrier protein Aralar1 OS=Mus musculus GN=Slc25a12 PE=1 SV=1	661	LYLPKFKSPSVAV	1000	+		K.FK#SPSVAVAQPK.A	1	70.8438	63.3374	88.9298	39.7934	57.9739	46.0688	54.0101	91.9815	66.4872	127.081	128.404		Q8BH59	+	1663.6	1401.09	2019.53	1424.73	1231.49	2025.59	1906.44	1720.21	1760.63	2147.06	1809.36		0.955557	1.01437	0.988097	0.626731	1.05635	0.510339	0.635704	1.19984	0.847373	1.32812
1636	5239	sp|Q9D8V0|HM13_MOUSE	Q9D8V0	Hm13	Hm13 (K61)	Minor histocompatibility antigen H13 OS=Mus musculus GN=Hm13 PE=1 SV=1	61	VRCARGKSSSDMP	1000			R.GK#SSSDMPETITSR.D	1	63.503	46.1205	56.2057	38.6421	72.5245	56.9035	56.2353	42.8132	83.1389	81.972	75.2068		Q9D8V0	+	781	861.026	881.701	744.422	820.642	924.013	811.963	691.489	1052.55	762.264	788.198		1.04497	0.688397	0.819256	0.667118	1.13577	0.791447	0.890089	0.795706	1.01513	1.38204
685	3214	sp|P49615|CDK5_MOUSE	P49615	Cdk5	Cdk5 (K237)	Cyclin-dependent-like kinase 5 OS=Mus musculus GN=Cdk5 PE=1 SV=1	237	TKLPDYKPYPMYP	1000			K.LPDYK#PYPM*YPATTSLVNVVPK.L	1	44.8344	101.505	42.1527	94.4651	37.9938	201.282	104.067	31.0721	64.1512	31.9397	255.143		P49615	+	1258.6	1242.44	1089.04	1606.9	1579.84	1159.61	1185.78	1199.56	1143.61	1069.21	1179.67		1.0863	2.49137	1.18034	1.79269	0.733368	5.29316	2.67629	0.789903	1.71061	0.910945
1452	3490	sp|Q91WG8|GLCNE_MOUSE	Q91WG8	Gne	Gne (K193)	Bifunctional UDP-N-acetylglucosamine 2-epimerase/N-acetylmannosamine kinase OS=Mus musculus GN=Gne PE=1 SV=1	193	DKLLSAKNKDYMS	1000			K.LLSAK#NK.D	1	98.9624	120.712	138.858	69.1187	123.753	184.146	128.876	116.631	153.599	147.712	197.616		Q91WG8	+	830.7	964.766	834.302	1033.31	1103.01	746.686	906.615	859.507	919.65	828.64	809.549		0.898508	0.943679	1.25529	0.504501	0.8462	1.86003	1.07212	1.02343	1.25968	1.34446
1555	1774	sp|Q8CCK0|H2AW_MOUSE	Q8CCK0	H2afy2	H2afy2 (K239)	Core histone macro-H2A.2 OS=Mus musculus GN=H2afy2 PE=1 SV=3	239	LEKAGGKEFLETV	1000			K.AGGK#EFLETVK.E	1	44.2619	16.845	47.1797	14.1052	33.9379	25.2677	20.4698	78.3303	32.4628	77.6548	29.2574		Q8CCK0	+	2656.2	2759.22	1757.95	2029.05	1670.31	1915.37	1611.35	2181.09	2968.07	1397.87	2556.42		0.783313	0.286979	1.26158	0.326778	0.955108	0.620123	0.597161	1.68819	0.514136	2.61136
1620	499	sp|Q64524|H2B2E_MOUSE	Q64524	Hist2h2be	Hist2h2be (K121)	Histone H2B type 2-E OS=Mus musculus GN=Hist2h2be PE=1 SV=3	121	GTKAVTKYTSAKx	1000			K.AVTK#YTSAK.-	2	899.725	255.407	2250.56	105.487	453.839	447.883	229.587	980.099	568.785	1036.34	490.147		#N/A	-	#N/A	#N/A	#N/A	#N/A	#N/A	#N/A	#N/A	#N/A	#N/A	#N/A	#N/A		0.748913	0.212596	1.87332	0.0878049	0.377766	0.372809	0.191104	0.815814	0.473445	0.862632
2123	3487	sp|Q9CRA4|MSMO1_MOUSE	Q9CRA4	Msmo1	Msmo1 (K167)	Methylsterol monooxygenase 1 OS=Mus musculus GN=Msmo1 PE=1 SV=1	167	HHKRIYKYIHKVH	1000			R.IYK#YIHK.V	1	485.113	661.615	496.067	430.611	542.626	946.047	644.394	541.898	688.312	704.029	1798.09		Q9CRA4	+	542.7	443.19	532.67	509.696	432.647	577.598	456.363	587.684	645.837	458.533	732.641		0.870848	1.45437	0.90728	0.823062	1.22187	1.59568	1.37563	0.898323	1.0383	1.49582
2203	3413	sp|P13595|NCAM1_MOUSE	P13595	Ncam1	Ncam1 (K1092)	Neural cell adhesion molecule 1 OS=Mus musculus GN=Ncam1 PE=1 SV=3	1092	PPESEAKPAPTEV	1000			K.SEPPESEAK#PAPTEVK.T	3	89.5601	62.1894	139.403	54.0385	166.679	117.165	94.5326	116.737	152.996	171.586	117.744		P13595	+	4187.8	5500.85	5193.38	4187.39	5127.41	5131.63	4849.38	4764.39	4809.51	5150.46	4819.18		0.794665	0.42009	0.997417	0.47953	1.20792	0.848394	0.724355	0.910456	1.18205	1.23791
3872	1336	sp|Q924C1|XPO5_MOUSE	Q924C1	Xpo5	Xpo5 (K396)	Exportin-5 OS=Mus musculus GN=Xpo5 PE=1 SV=1	396	LLAVIPKYLRASM	1000			R.DPALLAVIPK#YLR.A	1	13.6488	21.7732	18.7396	18.2865	19.6091	25.0578	18.5852	17.2558	14.5016	11.032	46.23		Q924C1	+	1772.7	1807.75	1511.45	2297.27	2236.68	1636.79	2203.94	2238.69	1517.34	1522.76	1414.42		0.800223	1.2518	1.2886	0.827313	0.911179	1.59112	0.876432	0.801109	0.993306	0.752967
1534	4193	sp|Q8R050|ERF3A_MOUSE	Q8R050	Gspt1	Gspt1 (K585)	Eukaryotic peptide chain release factor GTP-binding subunit ERF3A OS=Mus musculus GN=Gspt1 PE=1 SV=2	585	TRPRFVKQDQVCI	1000			R.FVK#QDQVCIAR.L	1	55.9521	91.1325	81.2954	85.6457	62.511	122.169	104.287	97.9004	67.9691	82.6739	138.401		Q8R050	+	1352.7	1359.24	1140.62	1682.36	1613.3	1202.24	1170.92	1356.29	993.628	1219.25	1170.84		0.819706	1.32868	1.41243	1.00886	0.767862	2.01378	1.76502	1.43045	1.3556	1.34376
2761	1611	sp|Q9QUG9|GRP2_MOUSE	Q9QUG9	Rasgrp2	Rasgrp2 (K104)	RAS guanyl-releasing protein 2 OS=Mus musculus GN=Rasgrp2 PE=1 SV=2	104	EQIKELKALLDQE	1000			K.ELK#ALLDQEGNR.R	1	15.124	47.7876	32.8162	46.3285	18.8742	65.5789	63.0113	24.3719	21.3534	16.1473	79.3586		Q9QUG9	+	805.5	777.105	780.312	923.704	935.595	933.686	867.556	694.526	783.437	763.483	749.856		0.695364	2.27744	1.55751	1.85749	0.747123	2.60121	2.68988	1.29961	1.00943	0.783271
1993	768	sp|P31938|MP2K1_MOUSE	P31938	Map2k1	Map2k1 (K104)	Dual specificity mitogen-activated protein kinase kinase 1 OS=Mus musculus GN=Map2k1 PE=1 SV=2	104	LIHLEIKPAIRNQ	1000			K.LIHLEIK#PAIR.N	1	148.724	121.664	138.151	101.508	113.514	183.977	196.266	191.598	22.8511	193.607	154.316		P31938	+	450.9	490.133	429.634	460.782	492.106	385.702	400.291	589.854	266.875	478.701	403.769		1.12182	0.844251	1.09364	0.749248	0.784536	1.6223	1.6676	1.10476	0.291221	1.37556
3368	4704	sp|Q8CHC4|SYNJ1_MOUSE	Q8CHC4	Synj1	Synj1 (K577)	Synaptojanin-1 OS=Mus musculus GN=Synj1 PE=1 SV=3	577	IQEFQDKRSKPTD	1000			K.LAGIQEFQDK#R.S	1	105.7	71.5439	150.321	46.3696	176.285	140.295	108.978	169.779	189.879	191.185	110.126		Q8CHC4	+	4156.2	4396.8	4050.98	4252.57	4477.68	4073.16	3868.6	4376.5	3717.99	3947.95	4358.29		0.748664	0.47901	1.09237	0.320989	1.15897	1.01396	0.829267	1.142	1.50341	1.42558
2875	1655	sp|P62702|RS4X_MOUSE	P62702	Rps4x	Rps4x (K62)	40S ribosomal protein S4, X isoform OS=Mus musculus GN=Rps4x PE=1 SV=2	62	LTGDEVKKICMQR	1000			K.YALTGDEVK#K.I	3	350.938	265.114	386.397	157.805	499.841	452.491	297.389	469.659	578.58	566.244	380.29		P62702	+	2806	2506.91	1836.65	2812	2289.38	1976.28	2107.25	2216.89	2379.03	1778.62	2054.5		0.67753	0.572902	1.1397	0.304013	1.18277	1.24036	0.764532	1.14769	1.3175	1.72467
2818	1513	sp|P19253|RL13A_MOUSE	P19253	Rpl13a	Rpl13a (K114)	60S ribosomal protein L13a OS=Mus musculus GN=Rpl13a PE=1 SV=4	114	IPPPYDKKKRMVV	1000			K.VLDGIPPPYDK#K.K	1	133.967	120.072	147.085	80.0147	120.646	138.537	118.942	124.048	140.278	141.002	151.364		P19253	+	1225.1	1048.02	917.187	1474.39	1237.67	1303.51	966.041	1061.58	1389.67	853.794	1154.18		0.893406	0.936044	1.31019	0.443383	0.796403	0.868311	1.00592	0.954681	0.82471	1.34926
1389	2059	sp|Q9D1H7|GET4_MOUSE	Q9D1H7	Get4	Get4 (K58)	Golgi to ER traffic protein 4 homolog OS=Mus musculus GN=Get4 PE=1 SV=2	58	RYMSQSKHAEARE	1000			R.YM*SQSK#HAEAR.E	1	32.1068	94.5226	83.4385	74.8089	33.7617	97.5329	89.3426	23.1933	34.8873	27.7874	185.885		#N/A	-	#N/A	#N/A	#N/A	#N/A	#N/A	#N/A	#N/A	#N/A	#N/A	#N/A	#N/A		0.645117	1.89923	1.67652	1.50312	0.678368	1.95971	1.79514	0.466019	0.700984	0.558328
1853	4630	sp|Q61771|KIF3B_MOUSE	Q61771	Kif3b	Kif3b (K158)	Kinesin-like protein KIF3B OS=Mus musculus GN=Kif3b PE=1 SV=1	158	IRDLLSKDQTKRL	1000			R.DLLSK#DQTK.R	1	80.4589	83.4069	114.961	66.3872	115.347	122.179	96.3579	108.171	134.33	123.197	129.506		Q61771	+	1896.7	1897.87	1598.01	2333.99	2337.3	1782.23	1710.07	1712.83	1866.52	1630.8	1765.54		0.777352	0.80534	1.3183	0.521229	0.904349	1.25625	1.03256	1.15728	1.31881	1.38434
1071	451	sp|Q9JHU4|DYHC1_MOUSE	Q9JHU4	Dync1h1	Dync1h1 (K1389)	Cytoplasmic dynein 1 heavy chain 1 OS=Mus musculus GN=Dync1h1 PE=1 SV=2	1389	FVQRLLKGYMKIN	1000			R.LLK#GYM*K.I	3	543.031	363.43	807.631	317.691	733.459	613.984	563.701	661.511	997.929	876.317	586.075		Q9JHU4	+	4401.7	4777.44	4330.94	4371.49	4261.53	4108.38	4150.51	4984.69	3834.78	4460.23	4252.2		0.767918	0.473519	1.16076	0.452363	1.07132	0.930244	0.845391	0.826057	1.61983	1.22297
2705	3001	sp|P56371|RAB4A_MOUSE	P56371	Rab4a	Rab4a (K60)	Ras-related protein Rab-4A OS=Mus musculus GN=Rab4a PE=1 SV=2	60	IINVGGKYVKLQI	1000			K.IINVGGK#YVK.L	1	128.629	85.1638	159.995	43.2967	189.558	137.425	93.8935	163.812	223.13	185.528	124.112		P56371	+	454.6	500.983	472.471	519.436	488.258	481.471	499.854	432.032	445.467	482.357	432.05		0.840598	0.505022	1.00603	0.247628	1.15338	0.847955	0.558046	1.12644	1.48806	1.14266
3403	2607	sp|P40749|SYT4_MOUSE	P40749	Syt4	Syt4 (K70)	Synaptotagmin-4 OS=Mus musculus GN=Syt4 PE=1 SV=2	70	PENLSSKKKFGGD	1000			K.GVDIYPENLSSK#K.K	1	117.375	59.3398	169.183	36.3413	102.575	94.2013	59.9601	118.341	134.845	193.775	122.177		#N/A	-	#N/A	#N/A	#N/A	#N/A	#N/A	#N/A	#N/A	#N/A	#N/A	#N/A	#N/A		0.904897	0.457477	1.30431	0.280172	0.790796	0.726241	0.462259	0.912341	1.03958	1.4939
268	3011	sp|P04627|ARAF_MOUSE	P04627	Araf	Araf (K22)	Serine/threonine-protein kinase A-Raf OS=Mus musculus GN=Araf PE=1 SV=2	22	RAVGTVKVYLPNK	1000			R.AVGTVK#VYLPNK.Q	1	119.267	182.242	139.045	133.777	110.45	283.642	208.592	109.871	135.207	111.606	316.367		P04627	+	1043.4	1297.24	1082.7	1199.1	1446.94	1142.18	1235.14	1094.02	1224.53	1076.63	1018.7		1.07476	1.3209	1.20751	1.04899	0.717726	2.33496	1.58791	0.944284	1.03818	0.974685
2808	4909	sp|O35445|RNF5_MOUSE	O35445	Rnf5	Rnf5 (K75)	E3 ubiquitin-protein ligase RNF5 OS=Mus musculus GN=Rnf5 PE=1 SV=1	75	AGISREKVVPLYG	1000			R.EK#VVPLYGR.G	3	419.886	322.505	466.046	242.873	500.777	458.978	316.982	515.627	553.995	575.339	570.421		O35445	+	66.3	70.6358	74.6474	64.8627	57.593	69.1398	50.6803	55.2107	77.5004	57.7322	71.878		0.893184	0.643924	0.880515	0.52809	1.2263	0.936239	0.882099	1.31715	1.00815	1.40549
1613	510	sp|Q64475|H2B1B_MOUSE	Q64475	Hist1h2bb	Hist1h2bb (K47)	Histone H2B type 1-B OS=Mus musculus GN=Hist1h2bb PE=1 SV=3	47	YVYKVLKQVHPDT	1000			K.VLK#QVHPDTGISSK.A	3	488.994	173.635	566.286	128.963	345.573	302.865	184.16	609.248	275.93	585.349	338.203		Q64475	+	3043	3366.72	2248.8	2769.61	2913.93	3302.47	2283.13	2819.32	3512.28	1836.13	3534.65		0.9077	0.29132	1.42241	0.26302	0.669887	0.518026	0.455624	1.22065	0.443762	1.80075
2425	4142	sp|Q9DBJ1|PGAM1_MOUSE	Q9DBJ1	Pgam1	Pgam1 (K138)	Phosphoglycerate mutase 1 OS=Mus musculus GN=Pgam1 PE=1 SV=3	138	FYSNISKDRRYAD	1000			R.SYDVPPPPM*EPDHPFYSNISK#DR.R	2	64.0124	76.8598	94.2827	62.5286	86.7665	88.9782	63.003	70.7462	48.9296	106.642	115.563		Q9DBJ1	+	1722.2	2795.98	3396.27	2092.3	2103.66	2940.77	2103.65	3352.66	1954.7	2237.7	1920.81		1.05022	0.776718	0.784384	0.844408	1.1654	0.854912	0.846224	0.596226	0.707279	1.34655
992	2942	sp|Q62108|DLG4_MOUSE	Q62108	Dlg4	Dlg4 (K663)	Disks large homolog 4 OS=Mus musculus GN=Dlg4 PE=1 SV=1	663	NVLEINKRITEEQ	1000			R.SLENVLEINK#R.I	2	225.034	73.3069	152.644	60.8716	186.627	130.029	115.114	204.886	343.002	258.91	186.147		Q62108	+	1231.4	1242.44	1339.09	917.389	908.781	1133.7	1257.06	1204.87	1254.95	1472	1374.74		1.0919	0.352537	0.681087	0.396456	1.22702	0.68529	0.547147	1.01602	1.63307	1.05093
1185	2137	sp|Q8CHU3|EPN2_MOUSE	Q8CHU3	Epn2	Epn2 (K117)	Epsin-2 OS=Mus musculus GN=Epn2 PE=1 SV=1	117	YIDRDGKDQGINV	1000			R.DGK#DQGINVR.E	1	15.3034	10.2872	17.4984	11.4671	35.6623	21.108	27.1045	35.7959	28.2529	16.4707	16.2018		Q8CHU3	+	866.6	756.955	923.397	773.75	717.581	911.953	793.273	857.121	818.451	943.772	938.997		0.613825	0.472393	0.658694	0.515144	1.72748	0.804542	1.18766	1.45166	1.1999	0.606623
1126	4791	sp|Q60872|IF1A_MOUSE	Q60872	Eif1a	Eif1a (K88)	Eukaryotic translation initiation factor 1A OS=Mus musculus GN=Eif1a PE=2 SV=3	88	RDYQDNKADVILK	1000			R.DYQDNK#ADVILK.Y	1	195.068	119.815	188.316	104.624	245.912	210.944	181.462	229.656	329.201	299.079	223.936		Q60872	+	636.6	839.99	661.434	523.504	626.178	544.998	833.17	834.885	537.592	732.789	466.145		0.934355	0.434939	0.868148	0.609404	1.1975	1.18022	0.664116	0.838773	1.86724	1.24451
822	2140	sp|Q9CPQ1|COX6C_MOUSE	Q9CPQ1	Cox6c	Cox6c (K68)	Cytochrome c oxidase subunit 6C OS=Mus musculus GN=Cox6c PE=1 SV=3	68	DFEEMRKAGIFQS	1000	+	+	R.K#AGIFQSAK.-	1	290.525	260.209	486.261	260.45	258.933	190.48	198.347	437.11	242.961	527.015	585.421		#N/A	-	#N/A	#N/A	#N/A	#N/A	#N/A	#N/A	#N/A	#N/A	#N/A	#N/A	#N/A		0.841516	0.753704	1.40847	0.754402	0.75001	0.551732	0.574518	1.26611	0.703746	1.52652
2197	3414	sp|P13595|NCAM1_MOUSE	P13595	Ncam1	Ncam1 (K775)	Neural cell adhesion molecule 1 OS=Mus musculus GN=Ncam1 PE=1 SV=3	775	FSKDESKEPIVEV	1000			K.DESK#EPIVEVR.T	3	451.271	294.267	625.871	277.534	744.1	550.769	475.795	755.181	733.924	828.608	544.205		P13595	+	4187.8	5500.85	5193.38	4187.39	5127.41	5131.63	4849.38	4764.39	4809.51	5150.46	4819.18		0.865777	0.4298	0.968254	0.532509	1.16597	0.86232	0.788294	1.2735	1.22604	1.29258
3602	184	sp|P68369|TBA1A_MOUSE	P68369	Tuba1a	Tuba1a (K352)	Tubulin alpha-1A chain OS=Mus musculus GN=Tuba1a PE=1 SV=1	352	WCPTGFKVGINYQ	1000			R.TIQFVDWCPTGFK#VGINYQPPTVVPGGDLAK.V	1	22.1822	32.1246	24.652	7.41156	13.7035	10.6655	23.6798	6.49528	8.57198	7.61663	11.8462		P68369	+	6006.1	6988.85	4984.64	6095.38	6336.86	5163.99	5113.56	5245.56	4553.1	5084.2	5097.3		1.02578	1.27666	1.3736	0.337716	0.600618	0.573639	1.28617	0.343913	0.522898	0.416086
971	3679	sp|Q5PR73|DIRA2_MOUSE	Q5PR73	Diras2	Diras2 (K181)	GTP-binding protein Di-Ras2 OS=Mus musculus GN=Diras2 PE=1 SV=1	181	SLQIDGKKSKQQK	1000			R.TVSLQIDGK#K.S	2	472.829	287.131	500.622	149.791	454.957	344.094	261.601	453.274	531	663.377	381.455		Q5PR73	+	1200.4	1252.62	1049.88	1744.55	1602.46	1402.74	1145.52	1179.06	1550.12	995.299	1447.96		1.02342	0.59557	1.23892	0.223088	0.73766	0.637345	0.59335	0.998849	0.89003	1.73173
2861	2472	sp|P62281|RS11_MOUSE	P62281	Rps11	Rps11 (K45)	40S ribosomal protein S11 OS=Mus musculus GN=Rps11 PE=1 SV=3	45	NIGLGFKTPKEAI	1000			K.NIGLGFK#TPK.E	1	42.6979	48.4476	70.1737	32.6274	56.7148	47.7548	42.9302	65.5999	52.157	56.5469	60.512		P62281	+	1376.8	1384.48	1130.36	1717.79	1506.51	1442.26	1247	1181.77	1539.97	1107.44	1259.6		0.711621	0.802967	1.42453	0.435838	0.863847	0.759777	0.789969	1.27375	0.777163	1.17166
3078	2357	sp|Q8BH59|CMC1_MOUSE	Q8BH59	Slc25a12	Slc25a12 (K671)	Calcium-binding mitochondrial carrier protein Aralar1 OS=Mus musculus GN=Slc25a12 PE=1 SV=1	671	VAVAQPKAAAAAQ	1000	+		K.SPSVAVAQPK#AAAAAQ.-	1	18.7213	11.6589	21.1048	18.1331	20.516	19.7809	17.0251	28.8806	23.3127	42.122	43.6233		Q8BH59	+	1663.6	1401.09	2019.53	1424.73	1231.49	2025.59	1906.44	1720.21	1760.63	2147.06	1809.36		0.880019	0.650722	0.817213	0.995277	1.30277	0.763657	0.698345	1.3129	1.03545	1.53416
2834	2913	sp|O55142|RL35A_MOUSE	O55142	Rpl35a	Rpl35a (K15)	60S ribosomal protein L35a OS=Mus musculus GN=Rpl35a PE=1 SV=2	15	AIFAGYKRGLRNQ	1000	+		K.AIFAGYK#R.G	1	181.912	108.491	183.444	64.2383	253.445	141.362	136.558	171.307	312.672	188.904	114.607		O55142	+	958.6	1024.77	857.241	1122.36	1053.35	1148.99	1022.71	981.21	1153.65	875.513	885.004		0.883503	0.49289	0.996291	0.266469	1.12021	0.5728	0.621653	0.812825	1.26183	1.00453
132	3860	sp|Q8K209|AGRG1_MOUSE	Q8K209	Adgrg1	Adgrg1 (K674)	Adhesion G-protein coupled receptor G1 OS=Mus musculus GN=Adgrg1 PE=1 SV=1	674	NNSDSAKLPISSG	1000			K.NNSDSAK#LPISSGSTSSSR.I	1	145.642	80.6886	193.546	62.0608	187.241	105.07	98.098	149.71	182.422	191.249	117.981		Q8K209	+	209.3	211.907	311.263	194.16	200.643	253.751	188.224	142.42	212.646	227.604	214.292		0.927444	0.507502	0.828759	0.42602	1.2438	0.551877	0.694635	1.40105	1.14339	1.11993
170	1287	sp|P10518|HEM2_MOUSE	P10518	Alad	Alad (K87)	Delta-aminolevulinic acid dehydratase OS=Mus musculus GN=Alad PE=1 SV=1	87	VPSRVPKDEQGSA	1000			R.VPK#DEQGSAADSEDSPTIEAVR.L	8	353.086	385.461	580.955	280.397	514.625	423.215	434.371	432.22	542.46	610.592	481.672		P10518	+	69.2	88.793	74.7741	100.826	119.849	94.3358	82.67	63.7797	78.4612	68.4808	84.1743		0.891727	0.758681	1.35784	0.486023	0.750433	0.784046	0.918268	1.18435	1.20829	1.55826
11	2489	sp|Q8R420|ABCA3_MOUSE	Q8R420	Abca3	Abca3 (K512)	ATP-binding cassette sub-family A member 3 OS=Mus musculus GN=Abca3 PE=1 SV=3	512	EGSDPEKALRNEY	1000			K.EEEGSDPEK#ALR.N	6	1063.38	678.552	1289.12	502.641	1322.41	923.883	809.036	1362.84	1380.12	1231.08	1045.25		Q8R420	+	1343.9	1376.73	1534.39	1613.43	1445.19	1765.87	1376.04	1227.43	1717.39	1392.22	1571.81		0.932194	0.580655	0.989787	0.367022	1.07802	0.616372	0.692665	1.30808	0.946746	1.04175
166	868	sp|P31750|AKT1_MOUSE	P31750	Akt1	Akt1 (K385)	RAC-alpha serine/threonine-protein kinase OS=Mus musculus GN=Akt1 PE=1 SV=2	385	LLSGLLKKDPTQR	1000			K.SLLSGLLK#K.D	1	85.5832	230.336	100.802	170.647	93.5121	256.742	194.463	91.6963	115.534	79.1395	336.456		P31750	+	1122.1	1132.5	928.34	1336.53	1165.15	941.447	1124.19	1121.89	915.487	980.893	751.533		0.863079	2.30154	1.22873	1.44481	0.908195	3.08599	1.95745	0.924897	1.42808	0.912988
3588	5128	sp|Q8CC21|TTC19_MOUSE	Q8CC21	Ttc19	Ttc19 (K336)	Tetratricopeptide repeat protein 19, mitochondrial OS=Mus musculus GN=Ttc19 PE=1 SV=1	336	IYQEALKRAELKR	1000	+		K.EIYQEALK#R.A	1	68.3256	55.5171	79.6501	51.5961	62.6148	55.987	74.2084	136.744	77.6527	155.646	121.952		Q8CC21	+	116.7	93.2215	135.861	101.575	118.684	119.054	137.903	125.499	108.458	146.159	114.692		1.03361	1.05137	1.035	0.896757	0.931391	0.830211	0.950002	1.92361	1.26398	1.88001
962	4387	sp|Q9JIQ3|DBLOH_MOUSE	Q9JIQ3	Diablo	Diablo (K212)	Diablo homolog, mitochondrial OS=Mus musculus GN=Diablo PE=1 SV=2	212	LAEAQTKELHQKA	1000	+		K.LAEAQTK#ELHQK.A	1	31.2397	24.1937	40.6429	27.5307	29.2967	48.0409	34.7521	72.1655	37.5149	77.385	83.2219		Q9JIQ3	+	459.3	356.833	518.096	460.033	441.508	522.429	496.619	536.704	502.685	476.484	535.899		0.958788	0.955763	1.10582	0.843607	0.935389	1.29627	0.986436	1.89542	1.05201	2.28939
270	2002	sp|P84078|ARF1_MOUSE	P84078	Arf1	Arf1 (K38)	ADP-ribosylation factor 1 OS=Mus musculus GN=Arf1 PE=1 SV=2	38	TILYKLKLGEIVT	1000			K.LK#LGEIVTTIPTIGFNVETVEYK.N	1	35.1744	30.2939	42.2666	15.7429	34.3675	15.6478	44.3795	21.6733	40.3047	22.1485	18.0283		#N/A	-	#N/A	#N/A	#N/A	#N/A	#N/A	#N/A	#N/A	#N/A	#N/A	#N/A	#N/A		0.943785	0.812835	1.13408	0.422407	0.922134	0.419856	1.19077	0.581531	1.08144	0.594281
2164	2318	sp|P28656|NP1L1_MOUSE	P28656	Nap1l1	Nap1l1 (K105)	Nucleosome assembly protein 1-like 1 OS=Mus musculus GN=Nap1l1 PE=1 SV=2	105	VHDLERKYAVLYQ	1000			R.K#YAVLYQPLFDK.R	2	628.282	511.557	980.33	397.621	884.993	693.406	579.842	732.465	1049.38	1070.42	665.806		P28656	+	1453.3	1123.53	1345.43	1692.64	1430.15	1796.92	1062.01	1806.01	986.796	1296.26	1452.99		0.728715	0.767482	1.2282	0.395972	1.04308	0.650457	0.920322	0.683638	1.79252	1.39194
286	2786	sp|P61211|ARL1_MOUSE	P61211	Arl1	Arl1 (K157)	ADP-ribosylation factor-like protein 1 OS=Mus musculus GN=Arl1 PE=1 SV=1	157	RKWQIFKTSATKG	1000			K.WQIFK#TSATK.G	1	40.3214	57.0004	50.0614	42.7259	41.2816	48.4581	50.8289	41.6176	45.5127	36.8603	69.4395		P61211	+	569.4	640.151	490.467	801.685	844.775	512.399	569.225	660.576	556.167	455.431	505.605		0.958025	1.20463	1.38087	0.721017	0.66111	1.27943	1.20805	0.85234	1.1071	1.09495
1463	835	sp|Q61016|GBG7_MOUSE	Q61016	Gng7	Gng7 (K60)	Guanine nucleotide-binding protein G(I)/G(S)/G(O) subunit gamma-7 OS=Mus musculus GN=Gng7 PE=1 SV=2	60	ASENPFKDKKPCI	1000			R.NDPLLVGVPASENPFK#DK.K	1	15.8807	6.06038	14.9861	11.2274	18.1036	5.61389	12.8345	16.268	18.9785	21.7652	14.162		Q61016	+	532.5	469.429	332.555	470.201	475.434	269.156	466.547	503.404	377.788	526.349	538.693		0.792007	0.342854	1.19675	0.634125	1.01124	0.553911	0.73057	0.858214	1.33411	1.09817
1241	1869	sp|Q14CH0|F171B_MOUSE	Q14CH0	Fam171b	Fam171b (K444)	Protein FAM171B OS=Mus musculus GN=Fam171b PE=1 SV=2	444	QRKETTKTEAEER	1000			K.ETTK#TEAEER.I	1	55.0558	39.293	87.3931	38.3031	95.1001	96.1837	68.2823	70.4585	108.844	76.4444	97.016		Q14CH0	+	2025.7	1980.9	2445.87	1893.11	1760.9	2666.24	2097.78	2022.73	2118.34	2363.25	2542.33		0.697389	0.508978	0.916833	0.519164	1.38578	0.925656	0.835209	0.893807	1.31842	0.830009
807	1858	sp|Q8CIE6|COPA_MOUSE	Q8CIE6	Copa	Copa (K825)	Coatomer subunit alpha OS=Mus musculus GN=Copa PE=1 SV=2	825	EGSIASKGKGGAL	1000			K.GFFEGSIASK#GK.G	1	229.842	181.754	241.445	95.9712	273.059	284.887	175.687	237.601	350.314	296.266	285.058		Q8CIE6	+	4482.6	4646.02	3515.14	5192.44	5098.73	3456.03	4530.68	4505.26	4024.47	3554.35	3469.59		0.886506	0.676371	1.18757	0.31956	0.925926	1.4252	0.67044	0.911825	1.50498	1.44113
464	1756	sp|P28658|ATX10_MOUSE	P28658	Atxn10	Atxn10 (K384)	Ataxin-10 OS=Mus musculus GN=Atxn10 PE=1 SV=2	384	IGNLCYKNKENQD	1000			R.LIGNLCYK#NK.E	1	196.408	219.811	197.717	130.929	173.67	252	216.752	192.367	254.91	225.482	312.781		P28658	+	1911.8	1832.43	1589.9	2430	2288.33	1635.35	1836.59	1877.27	1976.58	1615.95	1773.25		1.01722	1.18773	1.23132	0.533495	0.751457	1.52576	1.16855	1.01462	1.27694	1.3816
1483	2792;2793	sp|P35802|GPM6A_MOUSE	P35802	Gpm6a	Gpm6a (K250;255)	Neuronal membrane glycoprotein M6-a OS=Mus musculus GN=Gpm6a PE=1 SV=1	250;255	DACRMQKYEDIKS;QKYEDIKSKEEQE	1000;1000			R.MQK#YEDIK#SK.E	2	132.791	70.7765	161.876	64.2461	181.135	117.431	102.433	146.672	192.913	143.295	112.789		P35802	+	1002.8	993.551	1022.63	1152.33	1105.69	1161.76	1002.58	1174.07	856.027	1069.76	1015.57		0.873993	0.47017	1.04477	0.367981	1.08124	0.667148	0.674332	0.824534	1.48741	0.884097
1146	224	sp|Q61701|ELAV4_MOUSE	Q61701	Elavl4	Elavl4 (K221)	ELAV-like protein 4 OS=Mus musculus GN=Elavl4 PE=1 SV=1	221	ANNPSQKSSQALL	1000			K.FANNPSQK#SSQALLSQLYQSPNR.R	3	645.665	105.745	519.871	54.1969	395.976	210.836	131.021	547.34	503.69	689.897	177.585		Q61701	+	1349.3	1393.23	1129.72	1196	1066.4	1331.33	1292.53	1315.4	1367.57	1203.29	1295.93		1.09583	0.173814	1.05383	0.103774	0.85034	0.362664	0.232138	0.952893	0.843449	1.31298
383	2269	sp|G5E829|AT2B1_MOUSE	G5E829	Atp2b1	Atp2b1 (K609)	Plasma membrane calcium-transporting ATPase 1 OS=Mus musculus GN=Atp2b1 PE=1 SV=1	609	ASEIILKKCFKIL	1000			K.GASEIILK#K.C	1	111.736	75.6452	134.838	62.1185	142.284	167.164	126.075	187.406	152.354	229.342	164.719		G5E829	+	4818.2	5400.32	5933.01	4270.34	4524.08	5737.65	5600.83	5481.58	4883.06	6247.93	5430.64		0.899232	0.543155	0.88125	0.564054	1.21952	1.12972	0.872844	1.32568	1.20982	1.42334
1737	2904	sp|O88844|IDHC_MOUSE	O88844	Idh1	Idh1 (K58)	Isocitrate dehydrogenase [NADP] cytoplasmic OS=Mus musculus GN=Idh1 PE=1 SV=2	58	TNDQVTKDAAEAI	1000	+		R.DATNDQVTK#DAAEAIK.K	4	81.7436	111.221	100.36	102.239	101.941	162.226	130.682	123.02	113.98	98.4916	185.032		O88844	+	2970.8	3456.06	3186.14	3172.81	3865.96	3302.35	3000.2	3675.25	2516.31	2978.69	2818.22		0.966781	1.13072	1.10673	1.13219	0.926486	1.72602	1.53043	1.17608	1.59152	1.16177
3367	2307	sp|F6SEU4|SYGP1_MOUSE	F6SEU4	Syngap1	Syngap1 (K1257)	Ras/Rap GTPase-activating protein SynGAP OS=Mus musculus GN=Syngap1 PE=1 SV=2	1257	EKDSQIKSIIGRL	1000			K.DSQIK#SIIGR.L	1	160.498	96.2529	140.975	58.5349	104.062	130.799	106.095	132.582	179.022	154.308	209.055		F6SEU4	+	3082.1	3075.54	3148.5	2371.45	2127.56	3469.05	3371.26	3581.32	3061.8	3575.85	3342.27		1.07178	0.644129	0.921551	0.508021	1.00667	0.776022	0.647715	0.761941	1.2034	0.888158
35	992	sp|P61222|ABCE1_MOUSE	P61222	Abce1	Abce1 (K343)	ATP-binding cassette sub-family E member 1 OS=Mus musculus GN=Abce1 PE=1 SV=1	343	ANEEEVKKMCMYK	1000			K.VAETANEEEVK#K.M	1	39.9151	135.1	52.8672	104.696	64.5476	208.149	167.033	62.1132	70.385	57.1841	202.31		P61222	+	1188.5	1204.35	1030.62	1679.69	1484.13	1072.92	1199.79	1197.06	1151.4	981.226	1105.67		0.784847	2.62149	1.19877	1.45663	1.01638	4.53372	3.25345	1.21259	1.42856	1.36193
1347	2375	sp|P06837|NEUM_MOUSE	P06837	Gap43	Gap43 (K153)	Neuromodulin OS=Mus musculus GN=Gap43 PE=1 SV=1	153	AEDGPAKEEPKQA	1000			K.AEDGPAK#EEPK.Q	1	121.125	103.818	217.2	74.3345	237.297	155.794	148.592	198.166	168.928	224.822	156.561		P06837	+	3856.9	6309.17	6015.89	3623.43	5882.53	6982.28	5477.07	5112.9	5077.88	5328.43	5319.42		0.87358	0.457729	1.00431	0.570663	1.12211	0.620671	0.754668	1.07813	0.925398	1.17368
1119	5268	sp|O35393|EFNB3_MOUSE	O35393	Efnb3	Efnb3 (K257)	Ephrin-B3 OS=Mus musculus GN=Efnb3 PE=1 SV=1	257	WRRRRAKPSESRH	1000			R.AK#PSESR.H	1	11.5079	9.0668	33.0468	29.9117	32.6261	36.4901	42.9172	24.5239	56.7403	15.0092	19.3984		O35393	+	436.9	449.943	430.775	462.708	476.833	483.74	437.312	372.265	494.679	404.015	431.156		0.460817	0.352542	1.34213	1.13096	1.19705	1.31971	1.71694	1.15253	2.0067	0.649944
2141	1489	sp|Q61879|MYH10_MOUSE	Q61879	Myh10	Myh10 (K33)	Myosin-10 OS=Mus musculus GN=Myh10 PE=1 SV=2	33	QADWTAKKLVWIP	1000			R.AVIYNPATQADWTAK#K.L	1	23.5142	19.7717	30.4928	6.16025	26.454	23.149	16.7424	28.0327	37.6157	41.641	19.2669		Q61879	+	6192.7	6042.79	6309.16	7299.51	6815.21	7832.62	5335.21	6357.04	5999.56	5775.21	7193.72		0.91044	0.784525	1.15885	0.202351	0.930708	0.708642	0.752433	1.05733	1.50332	1.72884
41	996	sp|P61222|ABCE1_MOUSE	P61222	Abce1	Abce1 (K584)	ATP-binding cassette sub-family E member 1 OS=Mus musculus GN=Abce1 PE=1 SV=1	584	NKLNSIKDVEQKK	1000			K.LNSIK#DVEQK.K	1	21.1378	42.1517	32.0285	31.8187	33.3078	60.8373	50.1495	213.691	37.708	41.8514	61.4873		P61222	+	1188.5	1204.35	1030.62	1679.69	1484.13	1072.92	1199.79	1197.06	1151.4	981.226	1105.67		0.748276	1.47252	1.3075	0.796993	0.944225	2.38563	1.75857	7.51051	1.37786	1.7945
3134	1510	sp|P31648|SC6A1_MOUSE	P31648	Slc6a1	Slc6a1 (K28)	Sodium- and chloride-dependent GABA transporter 1 OS=Mus musculus GN=Slc6a1 PE=1 SV=2	28	VASDKPKTLVVKV	1000			K.PK#TLVVK.V	1	142.699	66.9814	168.535	60.0468	270.472	264.508	319.863	398.523	343.096	196.223	126.347		P31648	+	571.5	402.336	516.448	504.666	472.519	471.321	715.515	469.996	654.59	696.111	547.748		0.652261	0.434893	0.85247	0.310816	1.49527	1.46602	1.16778	2.21502	1.36919	0.736357
2835	2914	sp|O55142|RL35A_MOUSE	O55142	Rpl35a	Rpl35a (K73)	60S ribosomal protein L35a OS=Mus musculus GN=Rpl35a PE=1 SV=2	73	TRVIWGKVTRAHG	1000	+		R.VIWGK#VTR.A	1	130.634	111.866	165.356	79.0417	161.209	124.098	105.564	128.035	186.773	147.901	156.691		O55142	+	958.6	1024.77	857.241	1122.36	1053.35	1148.99	1022.71	981.21	1153.65	875.513	885.004		0.847812	0.679129	1.20005	0.438133	0.952139	0.671942	0.642164	0.811798	1.00722	1.05097
157	2454	sp|Q920P5|KAD5_MOUSE	Q920P5	Ak5	Ak5 (K279)	Adenylate kinase isoenzyme 5 OS=Mus musculus GN=Ak5 PE=1 SV=2	279	RRLVNFKQNAAPL	1000			R.LVNFK#QNAAPLVK.Y	2	127.232	537.53	199.355	508.053	163.591	979.852	791.007	173.793	231.109	263.989	1044.54		Q920P5	+	1752.7	1781.17	1686.6	2143.36	2195.06	1726.58	1919.14	1883.35	1616.19	1816.07	1761.96		0.820808	3.41233	1.3365	2.68021	0.842689	6.41693	4.66044	1.04342	1.61688	1.64364
2236	4349	sp|Q9JKF6|NECT1_MOUSE	Q9JKF6	Nectin1	Nectin1 (K385)	Nectin-1 OS=Mus musculus GN=Nectin1 PE=1 SV=3	385	RRRHTFKGDYSTK	1000			R.HTFK#GDYSTK.K	1	316.324	149.655	255.645	93.0169	301.183	215.009	161.159	219.583	317.577	372.363	267.631		Q9JKF6	+	826.5	696.394	790.324	700.645	668.149	788.719	607.325	790.196	662.917	769.689	876.509		0.992405	0.557232	0.838749	0.344242	1.16885	0.706859	0.688071	0.720548	1.2422	1.25444
655	1007	sp|P80313|TCPH_MOUSE	P80313	Cct7	Cct7 (K144)	T-complex protein 1 subunit eta OS=Mus musculus GN=Cct7 PE=1 SV=1	144	EIAVTVKKQDKVE	1000	+		K.EIAVTVK#K.Q	2	300.889	216.982	358.436	144.348	358.371	300.857	228.792	358.228	413.484	380.313	304.285		P80313	+	5499.1	5388.14	4517.5	6323.15	5770.14	4713.8	4756.28	5053.67	4674.79	4566.38	4697.67		0.836775	0.615854	1.21341	0.349116	0.949816	0.976071	0.735641	1.08404	1.35266	1.27369
1457	800	sp|P63213|GBG2_MOUSE	P63213	Gng2	Gng2 (K14)	Guanine nucleotide-binding protein G(I)/G(S)/G(O) subunit gamma-2 OS=Mus musculus GN=Gng2 PE=1 SV=2	14	SIAQARKLVEQLK	1000			M.K#LVEQLK.E	2	539.12	393.846	798.056	361.992	715.822	597.019	547.414	546.403	682.606	649.968	792.852		P63213	+	1396.1	1149.44	752.557	1048.29	831.485	511.802	736.003	1509.67	420.488	1119.3	1071.24		0.502048	0.445469	1.3787	0.448945	1.11925	1.51657	0.966969	0.470552	2.11054	0.75496
2502	4523	sp|Q9D1G2|PMVK_MOUSE	Q9D1G2	Pmvk	Pmvk (K69)	Phosphomevalonate kinase OS=Mus musculus GN=Pmvk PE=1 SV=3	69	LDASTYKETYRRD	1000			R.LLDASTYK#ETYR.R	2	467.293	391.968	444.529	210.649	653.303	578.852	407.815	520.766	664.128	825.973	643.793		Q9D1G2	+	158.4	159.097	164.63	253.885	234.569	190.821	223.928	194.268	182.222	145.937	168.684		1.04918	0.876206	0.960303	0.295079	0.990514	1.07884	0.647697	0.953364	1.29619	2.01287
2838	2985	sp|Q9D8E6|RL4_MOUSE	Q9D8E6	Rpl4	Rpl4 (K327)	60S ribosomal protein L4 OS=Mus musculus GN=Rpl4 PE=1 SV=3	327	NLRIMLKLNPYAK	1000			R.IM*LK#LNPYAK.T	1	114.487	66.6719	122.482	38.3976	107.143	85.132	55.1747	150.512	159.777	145.424	102.753		Q9D8E6	+	2942.5	1920.01	1753.39	2960.24	2227.12	2264.42	1855.16	2254.09	2038.71	1793.69	2252.36		0.744077	0.664076	1.3359	0.248059	0.920025	0.718977	0.568769	1.27696	1.49877	1.55049
3867	4901	sp|Q8BZZ3|WWP1_MOUSE	Q8BZZ3	Wwp1	Wwp1 (K324)	NEDD4-like E3 ubiquitin-protein ligase WWP1 OS=Mus musculus GN=Wwp1 PE=1 SV=2	324	NNSVFDKVRQPEG	1000			R.NNSVFDK#VR.Q	1	95.0444	66.5355	126.239	52.4932	97.8724	74.9973	76.768	79.6166	97.5752	109.332	89.1823		Q8BZZ3	+	27.2	26.5715	25.4739	25.153	24.1331	30.0919	27.1972	27.4426	26.3672	22.4945	22.1335		0.838264	0.600704	1.18883	0.500653	0.972904	0.597887	0.67714	0.695987	0.887766	1.16599
2040	3650	sp|Q8K310|MATR3_MOUSE	Q8K310	Matr3	Matr3 (K522)	Matrin-3 OS=Mus musculus GN=Matr3 PE=1 SV=1	522	LAEPYGKIKNYIL	1000			K.LAEPYGK#IK.N	1	129.998	73.7657	151.774	69.3264	128.155	233.126	126.171	165.299	174.176	163.174	216.683		Q8K310	+	2267.3	2133.47	1825.38	1747.12	1570.17	2485.45	1988.87	2099.96	3112.51	1770.42	2627.4		0.774457	0.467023	1.12309	0.535977	1.10245	1.26694	0.856882	1.06323	0.755872	1.24493
2510	3404	sp|Q9CR16|PPID_MOUSE	Q9CR16	Ppid	Ppid (K262)	Peptidyl-prolyl cis-trans isomerase D OS=Mus musculus GN=Ppid PE=1 SV=3	262	SKAVIEKADRSRL	1000			K.AVIEK#ADR.S	1	49.7806	42.8717	73.397	43.926	67.9848	59.9112	63.3351	70.8957	68.6209	71.4821	72.0269		Q9CR16	+	1496.5	1655.4	1259.88	1604.76	1733.74	1346.37	1603.2	1367.14	1371.1	1354.99	1390.27		0.763333	0.594289	1.33684	0.628119	0.899827	1.02111	0.906541	1.18997	1.14847	1.21058
601	558	sp|Q923T9|KCC2G_MOUSE	Q923T9	Camk2g	Camk2g (K69)	Calcium/calmodulin-dependent protein kinase type II subunit gamma OS=Mus musculus GN=Camk2g PE=1 SV=1	69	RICRLLKHPNIVR	1000			R.LLK#HPNIVR.L	2	370.933	1444.26	568.228	1052.58	281.633	1210.27	1170.4	252.751	277.254	325.639	2177.05		Q923T9	+	592.4	621.662	531.91	635.461	649.845	602.316	561.198	623.913	533.002	517.152	566.528		0.882811	3.2755	1.50616	2.33536	0.611028	2.83298	2.9404	0.571158	0.733392	0.88778
2882	4755	sp|Q6ZWN5|RS9_MOUSE	Q6ZWN5	Rps9	Rps9 (K66)	40S ribosomal protein S9 OS=Mus musculus GN=Rps9 PE=1 SV=3	66	LLTLDEKDPRRLF	1000			R.ELLTLDEK#DPR.R	1	104.156	93.0036	114.781	49.6516	136.973	142.104	92.0655	136.768	168.027	143.681	109.07		Q6ZWN5	+	1989.3	2296.44	2027.39	2163.59	1864.31	2052.58	1932.2	2410.18	1615.55	2009.55	1579.19		0.860944	0.665942	0.930943	0.377355	1.20811	1.13841	0.783494	0.933097	1.71021	1.17569
2831	3696	sp|P27659|RL3_MOUSE	P27659	Rpl3	Rpl3 (K300)	60S ribosomal protein L3 OS=Mus musculus GN=Rpl3 PE=1 SV=3	300	KDGKLIKNNASTD	1000			K.LIK#NNASTDYDLSDK.S	1	196.212	120.24	155.747	71.1168	120.426	110.659	97.9227	207.541	136.232	183.926	162.914		P27659	+	2838.8	2565.7	2281.88	2832.44	2656.97	2611.19	2497.35	2690.9	2421.09	2309.84	2302.33		1.13496	0.76955	1.12078	0.41229	0.744259	0.695891	0.643865	1.26648	0.923972	1.30753
2505	1712	sp|P17742|PPIA_MOUSE	P17742	Ppia	Ppia (K44)	Peptidyl-prolyl cis-trans isomerase A OS=Mus musculus GN=Ppia PE=1 SV=2	44	ALSTGEKGFGYKG	1000			R.ALSTGEK#GFGYK.G	3	293.33	320.954	384.863	291.082	305.616	487.286	338.477	267.12	337.84	351.874	613.99		P17742	+	2832.9	3318.55	2602.77	3830.75	3966.92	2641.64	3144.58	2758.36	2734.4	2734.13	2636.35		0.945746	0.88337	1.35058	0.694035	0.703675	1.68484	0.983143	0.884511	1.12849	1.17548
924	2518	sp|Q6PGN3|DCLK2_MOUSE	Q6PGN3	Dclk2	Dclk2 (K422)	Serine/threonine-protein kinase DCLK2 OS=Mus musculus GN=Dclk2 PE=1 SV=1	422	GKEFALKIIDKAK	1000			K.EFALK#IIDK.A	1	51.481	107.477	87.5483	92.5532	51.1417	125.184	104.422	72.1395	72.2254	66.9412	212.267		Q6PGN3	+	1481.6	1328.24	1223.25	1593.63	1553.85	1332.88	1371.96	1418.88	1295.84	1260.58	1361.77		0.748695	1.74351	1.54213	1.25139	0.70918	2.02369	1.63999	1.09551	1.20096	1.14423
997	3772	sp|Q8BJ42|DLGP2_MOUSE	Q8BJ42	Dlgap2	Dlgap2 (K715)	Disks large-associated protein 2 OS=Mus musculus GN=Dlgap2 PE=1 SV=2	715	KAEELLKSRCSSI	1000			K.AEELLK#SR.C	2	126.326	130.002	145.856	90.888	142.516	204.827	168.681	125.296	193.805	162.743	268.287		Q8BJ42	+	1729.5	1731.35	1985.82	1509.72	1399.72	1851.13	1733.67	2009.06	1790.09	2017.08	2026.22		0.882476	0.907179	0.88739	0.727346	1.23013	1.33684	1.17552	0.753486	1.30804	0.974786
1848	3044	sp|Q9QXL1|KI21B_MOUSE	Q9QXL1	Kif21b	Kif21b (K789)	Kinesin-like protein KIF21B OS=Mus musculus GN=Kif21b PE=1 SV=2	789	REIAQLKKEQRRQ	1000			R.EIAQLK#K.D	1	262.602	233.038	283.937	166.194	283.719	369.772	270.319	301.639	350.738	394.277	436.974		Q9QXL1	+	3283.4	3219.24	2842.81	3503.76	3737.95	3023.76	2976.36	3503	2849.26	2693.69	3461.99		0.93813	0.849104	1.17156	0.556377	0.890314	1.43442	1.06532	1.01003	1.44391	1.71689
1434	122	sp|P21279|GNAQ_MOUSE	P21279	Gnaq	Gnaq (K102)	Guanine nucleotide-binding protein G(q) subunit alpha OS=Mus musculus GN=Gnaq PE=1 SV=4	102	TLKIPYKYEHNKA	1000			K.IPYK#YEHNK.A	5	2567.45	1206.72	2809.14	911.888	2752.57	2375.11	1528.6	2559.64	3550.85	2959.49	2157.82		P21279	+	3293.3	3675.94	3237.72	3346.74	3665.08	3529.23	3130.8	3009.04	3540.79	3310.35	3355.46		0.975207	0.410643	1.08533	0.340836	0.939466	0.841839	0.610751	1.06409	1.25447	1.11833
926	2812	sp|O08788|DCTN1_MOUSE	O08788	Dctn1	Dctn1 (K371)	Dynactin subunit 1 OS=Mus musculus GN=Dctn1 PE=1 SV=3	371	EQNARLKDALVRM	1000			R.LK#DALVR.M	2	598.374	333.413	623.795	228.887	806.538	615.263	461.604	736.237	818.646	1164.43	609.713		O08788	+	3698.4	3690.11	3558.36	3609.4	3851.97	3706.2	3779.22	3381.95	3877.58	3922.35	3769.29		0.888189	0.49601	0.962363	0.348122	1.14945	0.911337	0.670524	1.19508	1.159	1.62972
3945	602	sp|Q9CQU5|ZWINT_MOUSE	Q9CQU5	Zwint	Zwint (K154)	ZW10 interactor OS=Mus musculus GN=Zwint PE=1 SV=1	154	KRVLEEKLQLAQK	1000			R.VLEEK#LQLAQK.Q	1	76.5464	186.97	111.62	113.413	81.8346	254.728	196.412	78.9747	112.152	92.7705	339.063		Q9CQU5	+	358.1	320.518	367.914	434.237	423.204	341.758	333.675	375.953	440.557	302.512	416.959		0.902548	2.46302	1.28099	1.10277	0.816464	3.14708	2.48539	0.886959	1.07487	1.29484
3365	2308	sp|F6SEU4|SYGP1_MOUSE	F6SEU4	Syngap1	Syngap1 (K791)	Ras/Rap GTPase-activating protein SynGAP OS=Mus musculus GN=Syngap1 PE=1 SV=2	791	RLPSPTKEKPPPP	0			R.LPSPTK#EKPPPPPPGGGK.D	1	37.8219	34.7297	39.3941	31.5869	32.3324	42.2332	36.1239	25.8321	54.3194	34.9533	95.2926		F6SEU4	+	3082.1	3075.54	3148.5	2371.45	2127.56	3469.05	3371.26	3581.32	3061.8	3575.85	3342.27		0.920811	0.847333	0.938862	0.999464	1.14033	0.91352	0.804037	0.54124	1.33123	0.733472
112	4114	sp|Q99JY9|ARP3_MOUSE	Q99JY9	Actr3	Actr3 (K348)	Actin-related protein 3 OS=Mus musculus GN=Actr3 PE=1 SV=3	348	TVDARLKLSEELS	1000			R.LK#LSEELSGGR.L	1	145.21	114.978	165.048	102.424	154.626	146.564	136.168	139.802	193.967	185.484	169.103		Q99JY9	+	2248.7	2255.03	1969.22	2389.22	2082.91	1962.66	1870.74	2426.56	1608.83	2023.51	2019.4		0.870189	0.687085	1.12944	0.57769	1.00037	1.00631	0.980864	0.776372	1.62467	1.23524
1005	3250	sp|P63037|DNJA1_MOUSE	P63037	Dnaja1	Dnaja1 (K66)	DnaJ homolog subfamily A member 1 OS=Mus musculus GN=Dnaja1 PE=1 SV=1	66	KRELYDKGGEQAI	1000			R.ELYDK#GGEQAIK.E	2	192.821	268.823	243.197	225.532	240.745	352.288	300.211	201.317	293.934	270.019	390.448		P63037	+	464	615.462	592.87	719.911	820.176	614.019	550.175	575.753	441.624	577.544	569.546		1.11382	1.17069	1.09945	0.839666	0.786732	1.53778	1.46252	0.937176	1.78391	1.2531
1017	4832	sp|O54946|DNJB6_MOUSE	O54946	Dnajb6	Dnajb6 (K67)	DnaJ homolog subfamily B member 6 OS=Mus musculus GN=Dnajb6 PE=1 SV=4	67	KRDIYDKYGKEGL	1000			R.DIYDK#YGK.E	1	89.7013	137.237	97.6692	115.771	102.425	215.96	172.684	121.45	117.495	143.088	280.245		O54946	+	93.4	89.0144	77.5623	97.294	110.989	77.1404	86.7436	81.4601	92.0184	87.0969	91.8875		0.916857	1.47184	1.20214	1.13596	0.880998	2.67265	1.90049	1.42332	1.21898	1.56838
1259	2448	sp|F8VPU2|FARP1_MOUSE	F8VPU2	Farp1	Farp1 (K345)	FERM, RhoGEF and pleckstrin domain-containing protein 1 OS=Mus musculus GN=Farp1 PE=1 SV=1	345	FSGRTQKQVLDYV	1000			R.TQK#QVLDYVK.E	2	405.733	460.32	468.99	232.462	459.534	656.895	408.212	444.989	524.335	529.556	825.826		F8VPU2	+	4035.8	3865.15	3998.13	3622.68	3090.67	3930.82	3413.79	3952.61	3996.72	3676.91	4115.26		0.822876	0.974803	0.96013	0.525226	1.21699	1.36784	0.97875	0.921486	1.07381	1.17883
1284	2876	sp|P26883|FKB1A_MOUSE	P26883	Fkbp1a	Fkbp1a (K48)	Peptidyl-prolyl cis-trans isomerase FKBP1A OS=Mus musculus GN=Fkbp1a PE=1 SV=2	48	DRNKPFKFTLGKQ	32.349			R.NKPFK#FTLGK.Q	1	143.004	131.258	156.027	99.5991	156.373	141.209	124.32	120.547	176.769	187.314	196.999		P26883	+	64.4	93.0001	70.3384	89.9086	122.531	67.2292	100.402	51.7397	87.6417	86.8753	54.2159		1.16565	0.740883	1.16443	0.581515	0.669921	1.10258	0.649987	1.22304	1.05877	1.13183
156	2453	sp|Q920P5|KAD5_MOUSE	Q920P5	Ak5	Ak5 (K269)	Adenylate kinase isoenzyme 5 OS=Mus musculus GN=Ak5 PE=1 SV=2	269	RPDDNLKATQRRL	1000			R.AEQQGRPDDNLK#ATQR.R	1	8.6846	24.5261	13.7838	21.378	9.86442	59.7741	34.7707	9.49668	16.4198	13.3487	55.9812		Q920P5	+	1752.7	1781.17	1686.6	2143.36	2195.06	1726.58	1919.14	1883.35	1616.19	1816.07	1761.96		0.843572	2.34425	1.39135	1.69806	0.765076	5.89394	3.08451	0.858465	1.72963	1.25137
2256	4343	sp|Q5NCX5|NEUL4_MOUSE	Q5NCX5	Neurl4	Neurl4 (K635)	Neuralized-like protein 4 OS=Mus musculus GN=Neurl4 PE=1 SV=1	635	HNLDRLKAGDTVG	1000			R.LK#AGDTVGVVR.R	1	174.176	127.89	184.651	87.8051	204.151	215.262	154.46	179.175	252.18	221.722	216.039		Q5NCX5	+	284.1	287.083	258.034	293.595	260.801	263.304	240.702	230.93	282.887	262.621	298.579		0.871072	0.632944	1.01674	0.42492	1.11219	1.16157	0.911743	1.10238	1.26658	1.19954
1710	759	sp|P63017|HSP7C_MOUSE	P63017	Hspa8	Hspa8 (K348)	Heat shock cognate 71 kDa protein OS=Mus musculus GN=Hspa8 PE=1 SV=1	348	RIPKIQKLLQDFF	1000			K.IQK#LLQDFFNGK.E	1	28.422	19.1722	21.8884	11.3311	31.6832	22.8393	32.2978	19.459	35.316	27.2427	16.6417		P63017	+	4643.4	5089.1	4652.6	4673.32	4907.77	4475.34	4328.2	4473.58	4290.92	4725.51	4710.07		1.06259	0.653999	0.816707	0.420914	1.12071	0.885937	1.29543	0.755113	1.42879	1.0008
923	2520	sp|Q6PGN3|DCLK2_MOUSE	Q6PGN3	Dclk2	Dclk2 (K397)	Serine/threonine-protein kinase DCLK2 OS=Mus musculus GN=Dclk2 PE=1 SV=1	397	EKYRIGKVIGDGN	1000			R.IGK#VIGDGNFAVVK.E	1	17.0645	49.6927	21.697	34.9664	19.5564	58.7245	49.8511	14.2471	18.1511	16.3077	83.3459		Q6PGN3	+	1481.6	1328.24	1223.25	1593.63	1553.85	1332.88	1371.96	1418.88	1295.84	1260.58	1361.77		0.825822	2.6825	1.27177	1.57321	0.902412	3.15901	2.60529	0.719955	1.00433	0.927567
1086	4148	sp|Q7TPV2|DZIP3_MOUSE	Q7TPV2	Dzip3	Dzip3 (K826)	E3 ubiquitin-protein ligase DZIP3 OS=Mus musculus GN=Dzip3 PE=1 SV=2	826	DEIKNLKDQLSLK	1000			K.NLK#DQLSLK.R	1	110.537	170.997	102.689	104.392	116.879	255.045	174.975	146.964	146.733	198.298	328.061		Q7TPV2	+	1126.2	1157.08	1115.91	1225.22	1109.19	1137.52	1162.05	1187.41	1079.67	1188	1216.34		0.996295	1.50011	0.934094	0.864868	1.06961	2.2759	1.52843	1.25634	1.37954	1.69433
1582	1522	sp|Q8K4P8|HECW1_MOUSE	Q8K4P8	Hecw1	Hecw1 (K1562)	E3 ubiquitin-protein ligase HECW1 OS=Mus musculus GN=Hecw1 PE=1 SV=3	1562	CIEKWGKITSLPR	1000			K.WGK#ITSLPR.A	1	59.6206	65.1664	70.5675	37.1127	84.4908	88.9976	75.4943	69.5863	93.0127	83.4021	98.7405		Q8K4P8	+	873.1	856.598	827.838	938.047	922.538	889.384	923.508	898.339	881.861	861.218	883.887		0.835766	0.931107	1.04331	0.484229	1.12093	1.22473	1.00052	0.94806	1.29091	1.18527
204	5311	sp|Q810B6|ANFY1_MOUSE	Q810B6	Ankfy1	Ankfy1 (K870)	Rabankyrin-5 OS=Mus musculus GN=Ankfy1 PE=1 SV=2	870	AEQVDNKGRNFLH	1000			R.ESGAAEQVDNK#GR.N	1	10.3483	32.3418	17.0198	20.9822	19.6708	38.3168	27.5707	33.0412	20.923	11.9413	53.1781		Q810B6	+	2541.6	2863.08	2537	2901.37	2919.29	2555.31	2561.45	2731.03	2294.27	2594.18	2467.44		0.697249	1.93445	1.14884	1.23844	1.15391	2.56787	1.84327	2.07184	1.56174	0.788277
1828	3728	sp|Q148V7|K1468_MOUSE	Q148V7	Kiaa1468	Kiaa1468 (K877)	LisH domain and HEAT repeat-containing protein KIAA1468 OS=Mus musculus GN=Kiaa1468 PE=1 SV=1	877	KIFTNTKVKPQFQ	1000			K.IFTNTK#VK.P	1	63.4905	52.2802	71.5024	46.4046	63.5059	60.951	75.9673	55.3674	70.1929	96.0733	76.0019		Q148V7	+	2179	2263.45	2143.86	2377.44	2502.38	2266.81	2302.18	2268.41	2286.16	2245.02	2345.48		0.994817	0.788604	1.13872	0.666413	0.866467	0.918033	1.12662	0.833344	1.04828	1.46108
969	3681	sp|Q91Z61|DIRA1_MOUSE	Q91Z61	Diras1	Diras1 (K180)	GTP-binding protein Di-Ras1 OS=Mus musculus GN=Diras1 PE=1 SV=1	180	SLSVDGKRSSKQK	1000			R.SVSLSVDGK#R.S	1	137.389	138.297	157.352	112.16	160.381	184.164	150.932	170.898	187.716	187.3	264.52		Q91Z61	+	1387.3	1239.89	1164.7	1427.19	1288.73	1109.1	1324.4	1333.95	1076.04	1131.6	1158.99		0.82854	0.933168	1.13029	0.657489	1.04117	1.3892	0.953439	1.07183	1.4595	1.38477
2223	4604	sp|Q9ERR1|NDEL1_MOUSE	Q9ERR1	Ndel1	Ndel1 (K25)	Nuclear distribution protein nudE-like 1 OS=Mus musculus GN=Ndel1 PE=1 SV=2	25	WKELSLKYKQSFQ	1000			K.ELSLK#YK.Q	1	139.296	115.537	140.949	75.1824	203.18	197.673	144.252	215.918	275.046	355.33	235.485		Q9ERR1	+	1480.1	1659.06	1747.81	1365.76	1557.81	1566.21	1624.65	1888.77	1365.54	1655.62	1677		0.925147	0.684574	0.792736	0.541134	1.28212	1.24067	0.872819	1.12375	1.97998	2.10976
463	1753	sp|P28658|ATX10_MOUSE	P28658	Atxn10	Atxn10 (K288)	Ataxin-10 OS=Mus musculus GN=Atxn10 PE=1 SV=2	288	QCRNVLKLTSEPH	1000			R.NVLK#LTSEPHTEDK.E	3	389.566	295.89	410.007	188.636	441.408	416.771	300.882	379.502	513.259	487.383	474.838		P28658	+	1911.8	1832.43	1589.9	2430	2288.33	1635.35	1836.59	1877.27	1976.58	1615.95	1773.25		0.93394	0.740086	1.18196	0.355795	0.884101	1.16806	0.750868	0.926546	1.19015	1.38237
707	1778	sp|P18760|COF1_MOUSE	P18760	Cfl1	Cfl1 (K121)	Cofilin-1 OS=Mus musculus GN=Cfl1 PE=1 SV=3	121	MIYASSKDAIKKK	1000			K.M*IYASSK#DAIK.K	3	468.721	370.902	587.425	252.276	532.632	475.759	331.119	382.758	574.102	524.549	434.882		P18760	+	2656.9	2128.6	1924.1	3323.19	2423.34	2226.8	1903.93	2047.35	1542.86	1920.56	1872.4		0.754445	0.745171	1.30561	0.324646	0.939945	0.913681	0.743742	0.799505	1.5913	1.16801
3027	3023	sp|Q6P4S6|SIK3_MOUSE	Q6P4S6	Sik3	Sik3 (K50)	Serine/threonine-protein kinase SIK3 OS=Mus musculus GN=Sik3 PE=1 SV=3	50	LDEENLKKIFREV	1000			K.SQLDEENLK#K.I	1	70.3526	92.3553	101.56	66.8801	84.6799	97.069	97.4993	85.3099	88.7737	113.53	137.425		Q6P4S6	+	1399.6	1673.01	1484.96	1682.9	1750.99	1506.98	1547.25	1681.27	1605.09	1410.5	1579.64		0.902879	0.991557	1.22846	0.713827	0.86866	1.15698	1.13187	0.911415	0.993432	1.44573
1297	1937	sp|Q61553|FSCN1_MOUSE	Q61553	Fscn1	Fscn1 (K241)	Fascin OS=Mus musculus GN=Fscn1 PE=1 SV=4	241	GPSGTLKAGKATK	1000			R.YLAPSGPSGTLK#AGK.A	1	152.164	264.761	221.645	217.241	162.066	381.439	272.322	152.009	160.396	181.026	471.374		Q61553	+	2443.9	3059.04	2461.84	2809.65	3282.57	2608.8	2705.47	2571.36	2225.2	2531.68	2383.04		0.926223	1.28753	1.33932	1.15021	0.734455	2.17506	1.49737	0.879412	1.07229	1.0637
657	1010	sp|P80313|TCPH_MOUSE	P80313	Cct7	Cct7 (K366)	T-complex protein 1 subunit eta OS=Mus musculus GN=Cct7 PE=1 SV=1	366	FFTGCPKAKTCTI	1000	+		R.YNFFTGCPK#AK.T	1	120.957	97.1474	119.425	60.2143	127.122	149.91	95.0793	79.512	136.132	135.465	147.023		P80313	+	5499.1	5388.14	4517.5	6323.15	5770.14	4713.8	4756.28	5053.67	4674.79	4566.38	4697.67		0.936485	0.767633	1.12553	0.40544	0.937982	1.354	0.851097	0.669863	1.23982	1.26303
62	465	sp|Q8CAY6|THIC_MOUSE	Q8CAY6	Acat2	Acat2 (K302)	Acetyl-CoA acetyltransferase, cytosolic OS=Mus musculus GN=Acat2 PE=1 SV=2	302	GPIPAIKQAVAKA	1000			R.IVSWSQAGVEPSVM*GVGPIPAIK#QAVAK.A	1	12.2646	10.0767	18.1659	9.66077	10.4985	12.0995	11.6488	11.8635	16.0317	14.6327	17.0035		Q8CAY6	+	1764.9	1812.73	1381.55	1774.41	2041.17	1400.95	1398.92	1788.43	1511.04	1326.07	1717.36		0.825926	0.660685	1.56278	0.647089	0.611297	1.02648	0.989675	0.788396	1.26098	1.31149
2546	4254	sp|P35700|PRDX1_MOUSE	P35700	Prdx1	Prdx1 (K136)	Peroxiredoxin-1 OS=Mus musculus GN=Prdx1 PE=1 SV=1	136	LFIIDDKGILRQI	1000			R.GLFIIDDK#GILR.Q	1	25.9405	24.9502	34.4049	20.9562	22.4074	20.2019	25.685	33.334	32.4839	32.5653	31.8394		P35700	+	3297.9	3082.07	3045.08	3623.75	3818.63	3075.59	2865.54	3240.29	3169.83	2789.43	3106.74		0.942677	0.970183	1.35408	0.693071	0.703244	0.787201	1.07423	1.23289	1.22816	1.39914
2600	1499	sp|Q2PFD7|PSD3_MOUSE	Q2PFD7	Psd3	Psd3 (K930)	PH and SEC7 domain-containing protein 3 OS=Mus musculus GN=Psd3 PE=1 SV=2	930	SHESKLKQITTEL	1000			K.LK#QITTELAEHR.S	1	173.449	145.869	269.06	84.0219	219.421	231.982	182.862	239.851	285.049	354.245	239.615		Q2PFD7	+	3721.3	3994.02	3384.73	3095.43	3064.44	3461.05	3338.91	4261.74	3659.17	3583.94	3967.37		0.707267	0.554188	1.20623	0.411886	1.08651	1.01707	0.831046	0.854003	1.18207	1.49985
1500	922	sp|Q6IR34|GPSM1_MOUSE	Q6IR34	Gpsm1	Gpsm1 (K159)	G-protein-signaling modulator 1 OS=Mus musculus GN=Gpsm1 PE=1 SV=3	159	GNVYHAKGKQLSW	1000			R.ALYNLGNVYHAK#GK.S	1	110.055	228.378	152.875	155.971	70.5825	266.724	200.68	102.661	93.844	70.6908	356.331		Q6IR34	+	2272.4	2499.27	2353.99	3141.77	3184.17	2951.76	2424.63	2324.05	2539.26	2237.7	2651.32		1.07196	2.02252	1.43742	1.0988	0.490628	2.00002	1.83194	0.977712	0.817996	0.699217
2886	3074	sp|Q6NTA4|RRAGB_MOUSE	Q6NTA4	Rragb	Rragb (K291)	Ras-related GTP-binding protein B OS=Mus musculus GN=Rragb PE=1 SV=1	291	DAHRFEKISNIIK	1000			R.FEK#ISNIIK.Q	1	95.2277	164.582	124.657	151.906	94.8579	183.431	178.366	122.156	110.589	95.8984	274.051		Q6NTA4	+	813.8	860.805	759.147	886.563	905.166	679.457	926.863	653.091	669.962	763.705	612.025		0.909407	1.48591	1.27616	1.33161	0.814437	2.09809	1.49558	1.45363	1.28285	0.975885
934	5027	sp|Q9Z0Y1|DCTN3_MOUSE	Q9Z0Y1	Dctn3	Dctn3 (K32)	Dynactin subunit 3 OS=Mus musculus GN=Dctn3 PE=1 SV=2	32	GTRGSRKVADGLV	1000			R.K#VADGLVK.V	1	130.901	147.88	155.541	96.5567	154.75	179.586	152.964	210.768	184.78	190.187	202.302		Q9Z0Y1	+	2587.4	2541.12	2560.32	2572.56	2542.72	2561.52	2216.64	2590.56	2051.84	2590.41	2424.74		0.881378	1.01384	1.05836	0.65388	1.06026	1.2214	1.2022	1.4174	1.5689	1.27907
1472	4353	sp|Q99JX3|GORS2_MOUSE	Q99JX3	Gorasp2	Gorasp2 (K211)	Golgi reassembly-stacking protein 2 OS=Mus musculus GN=Gorasp2 PE=1 SV=3	211	RPFEEGKKISLPG	1000			R.IPTRPFEEGK#K.I	1	198.798	251.698	212.737	181.381	204.291	503.649	282.82	183.884	231.336	220.344	514.335		Q99JX3	+	556.9	609.815	547.372	586.547	611.605	574.493	543.346	553.191	593.102	587.295	573.235		0.991912	1.14689	1.07994	0.859268	0.928149	2.43603	1.44635	0.923649	1.08381	1.04252
3299	4925	sp|Q9DCI3|MENTO_MOUSE	Q9DCI3	Stard3nl	Stard3nl (K230)	MLN64 N-terminal domain homolog OS=Mus musculus GN=Stard3nl PE=1 SV=2	230	EKQESEKPLLELx	1000			K.QESEK#PLLEL.-	2	106.643	56.9493	110.628	33.5555	115.211	64.8801	61.5083	251.522	142.884	259.744	77.0639		Q9DCI3	+	121.3	124	135.607	109.496	117.751	115.949	120.291	107.276	126.072	128.54	106.643		0.986571	0.515376	0.915464	0.343893	1.09796	0.627915	0.573798	2.63108	1.27181	2.26759
137	2176	sp|Q9JKV1|ADRM1_MOUSE	Q9JKV1	Adrm1	Adrm1 (K21)	Proteasomal ubiquitin receptor ADRM1 OS=Mus musculus GN=Adrm1 PE=1 SV=2	21	SRGSSTKYLVEFR	1000			R.GSSTK#YLVEFR.A	1	308.508	345.659	306.043	240.151	255.375	246.777	300.652	271.046	374.89	327.316	356.658		Q9JKV1	+	446.7	509.065	400.232	534.635	536.058	366.238	448.335	437.672	336.155	411.771	341.728		1.07259	1.05453	1.18755	0.697605	0.739858	1.04646	1.04146	0.961783	1.73199	1.23451
1265	3904	sp|P19096|FAS_MOUSE	P19096	Fasn	Fasn (K1071)	Fatty acid synthase OS=Mus musculus GN=Fasn PE=1 SV=2	1071	QKVYRLKEDTQVA	1000	+		R.LK#EDTQVADVTTSR.C	1	118.434	126.257	154.877	98.1361	151.646	159.207	116.548	139.09	159.525	154.319	192.706		P19096	+	5977	5837.53	5056.76	6591.7	5943.27	4882.3	4556.68	5659.15	4840.68	4613.92	5119.1		0.7826	0.854227	1.20965	0.588001	1.00775	1.28791	1.01019	0.97071	1.30157	1.32098
2214	1470	sp|Q9Z0E0|NCDN_MOUSE	Q9Z0E0	Ncdn	Ncdn (K357)	Neurochondrin OS=Mus musculus GN=Ncdn PE=1 SV=1	357	CEQSLLKEPQKVQ	1000			R.CEQSLLK#EPQK.V	1	165.247	135.488	137.184	73.8525	144.608	142.885	137.534	84.4976	193.403	221.913	202.695		Q9Z0E0	+	2581.6	2341.72	2312.8	2749.38	2824.39	2452.49	2906.99	2395.75	2423.65	2438.71	2368.73		1.1003	0.994564	1.0196	0.461737	0.8801	1.00148	0.813263	0.606272	1.3717	1.56418
2432	1859	sp|P09411|PGK1_MOUSE	P09411	Pgk1	Pgk1 (K146)	Phosphoglycerate kinase 1 OS=Mus musculus GN=Pgk1 PE=1 SV=4	146	VKAEPAKIDAFRA	1000			K.AEPAK#IDAFR.A	1	254.291	233.633	332.143	187.362	286.956	262.879	247.859	297.786	311.475	373.607	391.728		P09411	+	6704.3	6773.62	5036.35	6175.65	6285.68	4597.02	5712.14	7422.96	5847.76	5447.99	5539.63		0.76097	0.691996	1.32312	0.60868	0.91591	1.14728	0.870556	0.804856	1.06862	1.37584
1217	1633	sp|P51880|FABP7_MOUSE	P51880	Fabp7	Fabp7 (K97)	Fatty acid-binding protein, brain OS=Mus musculus GN=Fabp7 PE=1 SV=2	97	KLIHVQKWDGKET	1000			K.LIHVQK#WDGK.E	2	435.147	1068.64	429.298	757.85	240.498	1635.81	1272.37	492.942	90.8717	230.704	1618.19		P51880	+	716.2	729.497	820.487	879.927	927.901	765.314	843.234	964.288	895.311	726.694	628.457		1.31133	3.16168	1.12927	1.85886	0.559399	4.61322	3.25669	1.10331	0.219061	0.685194
1961	244	sp|P14873|MAP1B_MOUSE	P14873	Map1b	Map1b (K546)	Microtubule-associated protein 1B OS=Mus musculus GN=Map1b PE=1 SV=2	546	DSRESLKPATKPV	1000			R.ESLK#PATK.P	3	606.107	267.218	435.907	206.498	491.696	459.346	352.497	581.866	712.29	904.618	506.643		P14873	+	4782.7	4372.22	5094.4	4076.18	4122.68	5394.34	4466.94	4820.57	4360.52	4822.91	4849.92		1.14666	0.552995	0.774209	0.458375	1.07913	0.770477	0.714009	1.09215	1.47801	1.69712
12	2492	sp|Q8R420|ABCA3_MOUSE	Q8R420	Abca3	Abca3 (K640)	ATP-binding cassette sub-family A member 3 OS=Mus musculus GN=Abca3 PE=1 SV=3	640	KGLSLQKCPEEVK	1000			K.GLSLQK#CPEEVK.Q	6	2335.47	1470.65	3039.51	890.858	3145.47	2600.05	2227.29	1247.16	3585.01	2129.68	1771.95		Q8R420	+	1343.9	1376.73	1534.39	1613.43	1445.19	1765.87	1376.04	1227.43	1717.39	1392.22	1571.81		0.884351	0.543596	1.00806	0.28098	1.10759	0.749274	0.823693	0.517062	1.06228	0.778438
567	4017	sp|P0DP26|CALM1_MOUSE	P0DP26	Calm1	Calm1 (K78)	Calmodulin-1 OS=Mus musculus GN=Calm1 PE=1 SV=1	78	MMARKMKDTDSEE	1000			K.M*K#DTDSEEEIR.E	1	51.7434	41.5493	69.2207	40.6563	76.1696	67.2707	78.9818	27.5365	63.0341	75.5342	59.5177		#N/A	-	#N/A	#N/A	#N/A	#N/A	#N/A	#N/A	#N/A	#N/A	#N/A	#N/A	#N/A		0.787436	0.632302	1.05341	0.618711	1.15916	1.02373	1.20195	0.419053	0.959259	1.14949
2199	3415	sp|P13595|NCAM1_MOUSE	P13595	Ncam1	Ncam1 (K1009)	Neural cell adhesion molecule 1 OS=Mus musculus GN=Ncam1 PE=1 SV=3	1009	PASPKSKAATTNP	1000			K.SK#AATTNPSQGEDLK.M	1	31.9058	18.5128	49.5459	19.6151	48.2832	27.863	49.6297	35.3667	48.1498	33.5371	18.3247		P13595	+	4187.8	5500.85	5193.38	4187.39	5127.41	5131.63	4849.38	4764.39	4809.51	5150.46	4819.18		0.860046	0.37991	1.07695	0.528793	1.06301	0.61293	1.1553	0.837964	1.13014	0.735049
2411	1727	sp|O70591|PFD2_MOUSE	O70591	Pfdn2	Pfdn2 (K94)	Prefoldin subunit 2 OS=Mus musculus GN=Pfdn2 PE=1 SV=2	94	PALEGNKEQIQKI	1000			K.EVLPALEGNK#EQIQK.I	2	180.245	179.125	303.062	179.768	230.353	177.578	188.185	189.183	220.498	260.317	257.267		O70591	+	888.9	868.887	879.42	1227.36	1330.12	1168.45	938.245	848.227	862.539	893.131	933.072		0.844217	0.858296	1.43476	0.609797	0.721019	0.632738	0.835053	0.928568	1.06432	1.21348
893	1215	sp|Q9WVK8|CP46A_MOUSE	Q9WVK8	Cyp46a1	Cyp46a1 (K101)	Cholesterol 24-hydroxylase OS=Mus musculus GN=Cyp46a1 PE=1 SV=1	101	KFLMSTKYNKDSK	1000			K.FLMSTK#YNK.D	1	36.7522	49.847	39.6001	32.4031	36.6645	43.7302	40.7459	83.4382	38.8963	48.9846	81.5602		Q9WVK8	+	1854.2	1874.73	1816.63	1678.94	1678.24	1772.32	1579	1682.03	1975.3	1749.03	1935.79		0.936919	1.25683	1.0304	0.91228	1.03268	1.16631	1.21977	2.34481	0.930789	1.32385
207	2144	sp|Q3TPE9|ANKY2_MOUSE	Q3TPE9	Ankmy2	Ankmy2 (K146)	Ankyrin repeat and MYND domain-containing protein 2 OS=Mus musculus GN=Ankmy2 PE=1 SV=1	146	RLDYYTKPQGLDK	1000			R.LDYYTK#PQGLDK.E	1	41.8148	119.496	63.5532	91.6747	46.992	211.818	123.044	42.6944	66.3652	52.3863	257.916		Q3TPE9	+	1733.9	1865.1	1666.7	1981.42	2042.45	1646.22	1900.69	1885.41	1456.39	1695.95	1586.35		0.848611	2.25453	1.34178	1.62808	0.809607	4.5277	2.27799	0.796835	1.60349	1.08694
3589	5115	sp|Q8CD92|TTC27_MOUSE	Q8CD92	Ttc27	Ttc27 (K262)	Tetratricopeptide repeat protein 27 OS=Mus musculus GN=Ttc27 PE=1 SV=2	262	DQFSTAKDISKLE	1000			K.DQFSTAK#DISK.L	1	62.8571	67.6663	90.6484	54.5433	85.3567	70.3781	77.0188	71.5422	88.2332	80.4769	92.7562		Q8CD92	+	465.7	476.183	459.671	579.804	559.958	473.709	488.352	433.116	530.867	461.747	462.679		0.835558	0.879684	1.22079	0.582356	0.943649	0.919718	0.97632	1.02255	1.0289	1.07894
2427	1853	sp|Q8BX10|PGAM5_MOUSE	Q8BX10	Pgam5	Pgam5 (K140)	Serine/threonine-protein phosphatase PGAM5, mitochondrial OS=Mus musculus GN=Pgam5 PE=1 SV=1	140	LASLGLKFNKIVH	1000	+		R.LASLGLK#FNK.I	2	672.581	561.754	1012.34	518.722	418.432	366.468	496.812	1287.48	649.34	1373.43	1234.93		Q8BX10	+	1466.9	1284.51	1631.72	1154.15	1082.38	1495.4	1639.74	1459.45	1416.46	1819.28	1412.97		0.938595	0.895249	1.27003	0.920041	0.791373	0.501664	0.620227	1.80587	0.938427	1.5454
854	1705	sp|Q61301|CTNA2_MOUSE	Q61301	Ctnna2	Ctnna2 (K80)	Catenin alpha-2 OS=Mus musculus GN=Ctnna2 PE=1 SV=3	80	KGEQIAKESQDLK	1000			K.GEQIAK#ESQDLK.E	1	186.796	187.61	258.051	155.145	278.874	312.607	292.951	455.111	360.424	321.615	321.791		Q61301	+	4621.6	4651.89	5170.95	3922.69	3995.6	4984.03	4551.76	4385.94	4237.33	5185.59	4804.87		0.757284	0.75563	0.935015	0.74103	1.3077	1.17517	1.20586	1.94419	1.59369	1.16204
2752	5013	sp|Q9D0I9|SYRC_MOUSE	Q9D0I9	Rars	Rars (K50)	Arginine--tRNA ligase, cytoplasmic OS=Mus musculus GN=Rars PE=1 SV=2	50	LREENLKLKYRLN	1000	+		R.EENLK#LK.Y	1	96.7437	79.8534	97.4667	63.8745	148.113	155.205	130.98	431.525	157.305	149.698	112.695		Q9D0I9	+	2036.9	2102.36	1678.74	2540.45	2513.46	1900.93	2077.77	1918.92	2158.27	1698.5	1946.52		0.866271	0.692768	1.05894	0.458582	1.07478	1.48916	1.14976	4.10157	1.32935	1.6075
2459	2434	sp|P53810|PIPNA_MOUSE	P53810	Pitpna	Pitpna (K202)	Phosphatidylinositol transfer protein alpha isoform OS=Mus musculus GN=Pitpna PE=1 SV=2	202	LVTVKFKWWGLQN	1000			K.FK#WWGLQNK.V	1	179.126	153.928	310.062	130.086	200.187	205.566	205.036	187.613	239.301	228.973	173.884		P53810	+	3637	3193.11	3273.33	4084.85	3425.15	3563.39	2817.61	4280.18	2073.62	3534.07	3186.44		0.729932	0.714446	1.40386	0.471975	0.866208	0.854976	1.07849	0.649629	1.71034	0.960229
2955	3496	sp|Q9WTU3|SCN8A_MOUSE	Q9WTU3	Scn8a	Scn8a (K1010)	Sodium channel protein type 8 subunit alpha OS=Mus musculus GN=Scn8a PE=1 SV=1	1010	KGVAWAKVKVHAF	1000			K.GVAWAK#VK.V	1	171.18	118.879	193.099	69.5843	186.179	166.555	158.358	176.278	260.785	229.445	191.24		Q9WTU3	+	526.3	552.244	621.005	504.773	463.892	602.077	560	549.07	686.936	642.257	665.011		0.940453	0.622432	0.899086	0.398595	1.16046	0.799873	0.817654	0.928297	1.0977	1.03297
3494	3040	sp|Q3TWI9|CSCL2_MOUSE	Q3TWI9	Tmem63b	Tmem63b (K255)	CSC1-like protein 2 OS=Mus musculus GN=Tmem63b PE=1 SV=1	255	KYAESEKIKKHFE	1000			K.YAESEK#IK.K	1	125.812	77.7694	138.333	57.3124	160.323	143.386	126.348	186.728	193.468	172.553	133.003		Q3TWI9	+	227.3	202.165	279.833	213.426	214.633	261.274	251.365	198.823	270.184	269.269	226.701		0.925176	0.642993	0.826285	0.448853	1.24854	0.917301	0.840171	1.5698	1.19688	1.07112
2844	2408	sp|P14148|RL7_MOUSE	P14148	Rpl7	Rpl7 (K51)	60S ribosomal protein L7 OS=Mus musculus GN=Rpl7 PE=1 SV=2	51	RNFAELKVKRLRK	1000			R.NFAELK#VK.R	2	198.785	108.699	204.343	67.1205	262.093	165.349	118.453	218.674	315.062	240.669	142.967		P14148	+	2148.5	1495.31	1310.07	2045.31	1581.36	1722.76	1335.06	2065.36	1615.13	1343.58	1698.8		0.670065	0.526458	1.12962	0.237664	1.20031	0.695095	0.642558	0.76678	1.41273	1.29726
2144	1486	sp|Q61879|MYH10_MOUSE	Q61879	Myh10	Myh10 (K1111)	Myosin-10 OS=Mus musculus GN=Myh10 PE=1 SV=2	1111	HKNNALKVARELQ	1000			K.NNALK#VAR.E	1	140.87	61.6034	188.653	38.8381	133.885	105.558	66.0702	162.021	136.705	202.196	93.9948		Q61879	+	6192.7	6042.79	6309.16	7299.51	6815.21	7832.62	5335.21	6357.04	5999.56	5775.21	7193.72		0.943968	0.423043	1.24082	0.220791	0.815208	0.559242	0.513891	1.05763	0.945544	1.45286
379	2264	sp|G5E829|AT2B1_MOUSE	G5E829	Atp2b1	Atp2b1 (K193)	Plasma membrane calcium-transporting ATPase 1 OS=Mus musculus GN=Atp2b1 PE=1 SV=1	193	RIEQEQKFTVIRG	1000			R.IEQEQK#FTVIR.G	2	353.23	265.257	434.243	171.894	343.804	378.778	319.356	434.618	443.827	511.48	488.502		G5E829	+	4818.2	5400.32	5933.01	4270.34	4524.08	5737.65	5600.83	5481.58	4883.06	6247.93	5430.64		0.988485	0.662286	0.986859	0.542745	1.02466	0.89012	0.768811	1.06905	1.22552	1.1038
2428	2193	sp|Q9DCD0|6PGD_MOUSE	Q9DCD0	Pgd	Pgd (K51)	6-phosphogluconate dehydrogenase, decarboxylating OS=Mus musculus GN=Pgd PE=1 SV=3	51	NEAKGTKVVGAQS	1000			K.GTK#VVGAQSLK.D	1	85.3756	80.4688	111.989	69.2494	94.6314	80.0491	81.5192	93.0235	81.0044	95.1258	121.952		Q9DCD0	+	2971.9	2899.94	2578.19	3491.56	3637.8	2720.57	2599.07	2829.74	3047.07	2331.01	2998.31		0.877821	0.847899	1.3273	0.606042	0.794881	0.899088	0.958401	1.00451	0.81233	1.24698
1641	4730	sp|Q9CX86|ROA0_MOUSE	Q9CX86	Hnrnpa0	Hnrnpa0 (K133)	Heterogeneous nuclear ribonucleoprotein A0 OS=Mus musculus GN=Hnrnpa0 PE=1 SV=1	133	AEIIADKQSGKKR	1000			K.AEIIADK#QSGK.K	1	65.7398	160.747	83.5943	129.464	70.5563	329.675	251.834	76.5272	68.5414	65.6474	382.121		Q9CX86	+	778.5	1423.79	1358.86	582.266	890.36	1638.1	1614.82	1313.34	1350.39	1280.19	1015.79		1.12489	1.50396	0.819486	2.96188	1.05563	2.68093	2.07745	0.776208	0.676138	0.683097
1846	2963	sp|Q6ZPU9|KBP_MOUSE	Q6ZPU9	Kif1bp	Kif1bp (K507)	KIF1-binding protein OS=Mus musculus GN=Kif1bp PE=1 SV=2	507	KINSLNKSALKYY	1000			K.INSLNK#SALK.Y	1	64.2868	110.041	73.27	82.4556	67.9319	125.655	100.281	80.5903	67.7328	80.9201	209.198		Q6ZPU9	+	1952.1	2123.28	1986.08	2257.88	2261.98	1881.58	2232.69	2050.71	1877.3	2151.49	1875.31		0.989389	1.55702	1.10835	1.09715	0.902259	2.00633	1.34939	1.18066	1.08396	1.12996
1679	966	sp|P07901|HS90A_MOUSE	P07901	Hsp90aa1	Hsp90aa1 (K284)	Heat shock protein HSP 90-alpha OS=Mus musculus GN=Hsp90aa1 PE=1 SV=4	284	KKKIKEKYIDQEE	1000			K.EK#YIDQEELNK.T	3	366.079	227.97	336.084	158.748	376.233	321.588	278.23	343.332	451.16	519.702	324.845		P07901	+	3018.3	3065.68	2372.49	3756.79	3461.53	2730.72	2984.27	2857.5	2768.56	2672.75	2954.04		0.979078	0.600281	1.14353	0.341111	0.877393	0.950663	0.75261	0.96991	1.31547	1.56964
109	4112	sp|Q99JY9|ARP3_MOUSE	Q99JY9	Actr3	Actr3 (K225)	Actin-related protein 3 OS=Mus musculus GN=Actr3 PE=1 SV=3	225	QSLETAKAVKERY	1000			R.EVGIPPEQSLETAK#AVK.E	1	28.8341	25.4342	23.8951	22.8589	22.6921	21.172	29.3655	19.2701	27.3846	29.2005	28.2974		Q99JY9	+	2248.7	2255.03	1969.22	2389.22	2082.91	1962.66	1870.74	2426.56	1608.83	2023.51	2019.4		1.07298	0.943805	1.01539	0.8006	0.911634	0.902678	1.31353	0.664523	1.42434	1.20754
1653	3159	sp|P61979|HNRPK_MOUSE	P61979	Hnrnpk	Hnrnpk (K60)	Heterogeneous nuclear ribonucleoprotein K OS=Mus musculus GN=Hnrnpk PE=1 SV=1	60	AGAVIGKGGKNIK	1000			K.NAGAVIGK#GGK.N	1	203.507	121.162	341.646	76.6807	181.38	218.708	122.11	233.669	223.275	365.702	276.674		P61979	+	2901	2823.44	2239.04	2787.06	2617.8	2839.39	3041.66	2702.29	3311.7	2259.64	2764.23		0.720669	0.440849	1.56754	0.282646	0.711795	0.791306	0.412423	0.888328	0.692616	1.66261
1932	1623	sp|Q9QXZ0|MACF1_MOUSE	Q9QXZ0	Macf1	Macf1 (K1069)	Microtubule-actin cross-linking factor 1 OS=Mus musculus GN=Macf1 PE=1 SV=2	1069	CEQRLLKQIQSPA	1000			R.LLK#QIQSPASSK.T	1	145.532	193.679	204.962	154.863	174.151	192.847	185.796	159.11	228.935	243.164	336.029		Q9QXZ0	+	4442.8	4389.83	4009.29	3419.95	3372.57	3574.37	3783.17	4874.37	3513.03	4416.46	3667.56		0.725157	0.97671	1.13172	1.00244	1.14313	1.19438	1.0872	0.722619	1.44265	1.21886
2132	3080	sp|P62774|MTPN_MOUSE	P62774	Mtpn	Mtpn (K90)	Myotrophin OS=Mus musculus GN=Mtpn PE=1 SV=2	90	VKLLLSKGADKTV	1000			K.LLLSK#GADK.T	2	203.122	192.346	229.456	139.577	245.707	295.749	233.209	279.733	411.378	348.813	323.433		P62774	+	930.2	849.069	688.809	1110.91	980.48	523.026	773.983	800.934	692.38	701.097	769.977		0.816738	0.847311	1.24596	0.469936	0.937306	2.11496	1.12698	1.30632	2.22228	1.86087
22	1554	sp|Q9DC29|ABCB6_MOUSE	Q9DC29	Abcb6	Abcb6 (K726)	ATP-binding cassette sub-family B member 6, mitochondrial OS=Mus musculus GN=Abcb6 PE=1 SV=1	726	VGERGLKLSGGEK	1000	+		R.GLK#LSGGEK.Q	1	139.697	116.914	144.23	79.7951	209.788	191.33	142.377	211.667	256.081	199.026	203.369		Q9DC29	+	964.4	1153.53	1138.85	963.307	1054.86	1149.94	1129.34	998.456	1252.92	1136.14	1033.68		0.923859	0.646413	0.80773	0.528308	1.26841	1.06116	0.804059	1.35207	1.30355	1.11726
2311	2709	sp|P15209|NTRK2_MOUSE	P15209	Ntrk2	Ntrk2 (K533)	BDNF/NT-3 growth factors receptor OS=Mus musculus GN=Ntrk2 PE=1 SV=1	533	TFVQHIKRHNIVL	1000			K.PDTFVQHIK#R.H	1	46.6778	27.8987	58.7216	26.9314	44.1169	46.9814	60.7639	73.6964	52.7962	50.2852	41.575		P15209	+	1583.7	1501.07	1557.84	1274.24	1197.68	1369.9	1519.81	1381.46	1583.63	1690.3	1480.26		0.850179	0.536113	1.0873	0.609648	1.06252	0.989259	1.15326	1.53879	0.961657	0.858122
2014	3446	sp|P10637|TAU_MOUSE	P10637	Mapt	Mapt (K573)	Microtubule-associated protein tau OS=Mus musculus GN=Mapt PE=1 SV=3	573	VQIINKKLDLSNV	1000			K.K#LDLSNVQSK.C	1	64.0165	39.9111	128.023	35.8893	60.1078	69.0768	78.7691	70.3211	116.677	77.6935	52.326		P10637	+	2788.3	2722.91	2592.89	2642.14	2630.04	2914.98	2633.58	3166.32	2455.25	2880.29	2809.17		0.723587	0.461954	1.55612	0.428103	0.720289	0.746853	0.942645	0.699955	1.49771	0.850132
2366	564	sp|Q61990|PCBP2_MOUSE	Q61990	Pcbp2	Pcbp2 (K31)	Poly(rC)-binding protein 2 OS=Mus musculus GN=Pcbp2 PE=1 SV=1	31	VGSIIGKKGESVK	1000			K.EVGSIIGK#K.G	1	100.532	154.471	124.137	137.524	87.8486	294.04	194.15	102.217	102.258	91.7928	322.381		Q61990	+	715.6	732.819	560.426	771.716	793.012	582.613	779.854	697.455	773.189	541.309	570.217		0.891471	1.33759	1.40557	1.13082	0.702954	3.20257	1.57978	0.929993	0.839238	1.07606
2179	2333	sp|Q8CH77|NAV1_MOUSE	Q8CH77	Nav1	Nav1 (K1148)	Neuron navigator 1 OS=Mus musculus GN=Nav1 PE=1 SV=2	1148	ETIDFLKKKNSEA	1000			R.ETIDFLK#K.K	1	107.576	208.337	112.78	139.893	110.277	398.665	302.857	105.589	145.645	139.28	375.298		Q8CH77	+	2622.5	2385.01	2634.08	2634.86	2507.51	2850.97	2455.06	2592.73	2940.32	2537	3125.18		0.962807	2.0503	1.00495	1.24618	1.03225	3.28213	2.89545	0.955875	1.16263	1.28857
1821	3218	sp|Q9D7X1|KCTD4_MOUSE	Q9D7X1	Kctd4	Kctd4 (K177)	BTB/POZ domain-containing protein KCTD4 OS=Mus musculus GN=Kctd4 PE=1 SV=1	177	RIVLVSKSRLDGF	1000			R.IVLVSK#SR.L	1	72.6859	65.397	77.056	50.8209	81.5543	97.6999	101.785	73.165	105.872	69.5131	97.2619		Q9D7X1	+	307.8	294.5	331.161	476.195	467.972	334.116	502.25	352.958	294.203	337.528	274.545		1.1016	1.03589	1.08545	0.497851	0.812957	1.36407	0.945375	0.966989	1.67871	0.960721
751	2096	sp|Q6IRU5|CLCB_MOUSE	Q6IRU5	Cltb	Cltb (K159)	Clathrin light chain B OS=Mus musculus GN=Cltb PE=1 SV=1	159	NNRIADKAFYQQP	1000			R.IADK#AFYQQPDADTIGYVASEEAFVK.E	1	28.6964	17.4894	32.3637	15.7005	36.6762	34.3394	26.9993	47.4722	48.5759	58.01	33.8846		Q6IRU5	+	1104.6	1064.08	1026.81	1249.52	1419.89	1290.25	1181.94	893.024	1261.14	1139.13	1258.37		0.935306	0.591744	1.13474	0.452378	0.929952	0.958183	0.822408	1.91384	1.38671	1.83341
2880	3450	sp|P62082|RS7_MOUSE	P62082	Rps7	Rps7 (K74)	40S ribosomal protein S7 OS=Mus musculus GN=Rps7 PE=2 SV=1	74	QLKSFQKIQVRLV	1000			K.SFQK#IQVR.L	1	53.7641	46.595	49.799	27.5991	53.5657	56.5146	41.0309	61.6232	50.4073	74.3821	66.06		P62082	+	1261.3	1108.69	999.565	1710.51	1647.7	1447.4	1267.01	1148.58	1774.61	903.215	1220.03		1.02338	1.009	1.19612	0.387376	0.780501	0.937425	0.777492	1.28809	0.681954	1.97716
700	5332	sp|Q8BT07|CEP55_MOUSE	Q8BT07	Cep55	Cep55 (K316)	Centrosomal protein of 55 kDa OS=Mus musculus GN=Cep55 PE=1 SV=2	316	SSIFKGKLEEERK	1000			K.GK#LEEER.K	1	199.4	222.617	237.932	137.13	222.779	324.479	242.05	245.83	325.777	289.468	375.659		#N/A	-	#N/A	#N/A	#N/A	#N/A	#N/A	#N/A	#N/A	#N/A	#N/A	#N/A	#N/A		0.906211	1.01172	1.08133	0.623214	1.01246	1.47466	1.10004	1.11722	1.48056	1.31554
145	5000	sp|Q8K2K6|AGFG1_MOUSE	Q8K2K6	Agfg1	Agfg1 (K120)	Arf-GAP domain and FG repeat-containing protein 1 OS=Mus musculus GN=Agfg1 PE=1 SV=2	120	KEFLQEKYEKKRW	1000			K.EFLQEK#YEK.K	1	60.7103	61.9628	81.4521	44.8332	70.9932	70.4522	68.1597	98.9848	77.5319	87.4851	92.8195		Q8K2K6	+	1554.6	1423.01	1229.97	1481.35	1477.37	1329.54	1326.67	1581.8	1481.26	1348.23	1426.49		0.764085	0.851962	1.2957	0.59216	0.940213	1.03679	1.00522	1.22437	1.02411	1.2696
731	1617	sp|Q61418|CLCN4_MOUSE	Q61418	Clcn4	Clcn4 (K726)	H(+)/Cl(-) exchange transporter 4 OS=Mus musculus GN=Clcn4 PE=2 SV=2	726	LLGIITKKDVLRH	1000			R.LLGIITK#K.D	1	101.355	233.395	135.125	145.723	153.275	366.952	282.398	124.85	155.352	121.288	415.314		Q61418	+	571.7	595.533	625.695	583.871	582.226	584.285	602.173	552.324	628.543	654.557	634.717		0.810139	1.79089	0.986866	1.1405	1.203	2.86991	2.14301	1.03295	1.12944	0.846746
3348	2535	sp|Q9Z172|SUMO3_MOUSE	Q9Z172	Sumo3	Sumo3 (K32)	Small ubiquitin-related modifier 3 OS=Mus musculus GN=Sumo3 PE=1 SV=1	32	GSVVQFKIKRHTP	1000			K.VAGQDGSVVQFK#IK.R	2	135.483	151.53	143.337	126.734	143.024	325.765	222.012	140.313	156.512	176.336	301.217		#N/A	-	#N/A	#N/A	#N/A	#N/A	#N/A	#N/A	#N/A	#N/A	#N/A	#N/A	#N/A		0.963505	1.07763	1.01936	0.901284	1.01714	2.31672	1.57887	0.997853	1.11305	1.25404
1889	1300	sp|P06151|LDHA_MOUSE	P06151	Ldha	Ldha (K76)	L-lactate dehydrogenase A chain OS=Mus musculus GN=Ldha PE=1 SV=3	76	LFLKTPKIVSSKD	1000			K.TPK#IVSSK.D	1	241.214	262.33	325.849	208.245	234.686	208.881	209.206	271.235	222.599	295.77	474.08		P06151	+	4034.4	4125.11	3205.65	4151.21	4479.66	3358.12	3553.25	4891.73	4189.29	3287.52	4166.35		0.838848	0.892218	1.42613	0.703814	0.735023	0.872694	0.826052	0.777933	0.74549	1.26225
1926	3837	sp|Q5DU41|LRC8B_MOUSE	Q5DU41	Lrrc8b	Lrrc8b (K353)	Volume-regulated anion channel subunit LRRC8B OS=Mus musculus GN=Lrrc8b PE=1 SV=3	353	FEALREKSNYSDI	1000			R.EK#SNYSDIPDVK.N	1	20.5462	23.0208	25.6359	13.6069	29.7853	31.2172	27.8295	26.6067	57.8746	29.6083	36.3707		Q5DU41	+	1475.1	1342.74	1366.85	1368.65	1354.6	1448.11	1450.68	1255.85	1481.69	1497.05	1488.65		0.764297	0.940761	1.02916	0.545535	1.20654	1.18289	1.05266	1.16253	2.14331	1.08525
403	1923	sp|Q6Q477|AT2B4_MOUSE	Q6Q477	Atp2b4	Atp2b4 (K562)	Plasma membrane calcium-transporting ATPase 4 OS=Mus musculus GN=Atp2b4 PE=1 SV=1	562	NEVPEEKLFKVYT	1000			R.NEVPEEK#LFK.V	2	390.498	210.749	481.697	135.828	561.942	386.084	278.081	401.284	558.266	677.194	423.05		Q6Q477	+	1429.7	1264.25	1397.26	1305.6	1348.31	1471.64	1239.57	1462.49	1299.57	1366.51	1756.04		0.791955	0.483348	0.999592	0.301651	1.20845	0.760689	0.65047	0.795585	1.24557	1.4369
2054	330	sp|P14152|MDHC_MOUSE	P14152	Mdh1	Mdh1 (K318)	Malate dehydrogenase, cytoplasmic OS=Mus musculus GN=Mdh1 PE=1 SV=3	318	KMDLTAKELTEEK	1000	+		K.M*DLTAK#ELTEEK.E	3	108.751	97.2396	163.022	83.1385	152.361	139.938	103.831	94.8829	171.612	194.567	133.355		P14152	+	1986.9	1937.28	1859.09	2490.9	2123.25	1985.11	1581.27	2635.9	1290.07	1845.44	1850.05		0.766649	0.703054	1.22825	0.467504	1.0051	0.987391	0.919727	0.504194	1.86325	1.47675
1140	4588	sp|Q62448|IF4G2_MOUSE	Q62448	Eif4g2	Eif4g2 (K738)	Eukaryotic translation initiation factor 4 gamma 2 OS=Mus musculus GN=Eif4g2 PE=1 SV=2	738	LEKELLKQIKLDP	1000			F.ELLK#QLK.A	1	154.319	118.784	177.732	85.6368	159.845	169.305	129.94	206.2	188.158	182.723	183.955		Q62448	+	3138.7	2866.73	2594.28	3514.46	3067.59	2902.08	2977.8	3378.91	3094.79	2573.68	2697.49		0.868752	0.732147	1.21053	0.430553	0.920722	1.03083	0.771033	1.07829	1.07428	1.25448
3873	1335	sp|Q924C1|XPO5_MOUSE	Q924C1	Xpo5	Xpo5 (K590)	Exportin-5 OS=Mus musculus GN=Xpo5 PE=1 SV=1	590	ESVGESKAPRTRA	1000			K.LFSFVTFESVGESK#APR.T	1	16.4073	49.1071	21.9958	47.2213	19.9443	82.0718	49.6283	19.8928	23.932	24.723	113.835		Q924C1	+	1772.7	1807.75	1511.45	2297.27	2236.68	1636.79	2203.94	2238.69	1517.34	1522.76	1414.42		0.848476	2.49027	1.33409	1.88436	0.817436	4.59664	2.06428	0.814592	1.44589	1.48836
2330	4312	sp|Q8BH10|ORAI2_MOUSE	Q8BH10	Orai2	Orai2 (K235)	Protein orai-2 OS=Mus musculus GN=Orai2 PE=2 SV=1	235	EIEELHKLKVQLD	1000			R.EIEELHK#LK.V	3	198.417	133.537	215.582	107.113	231.936	193.719	144.1	226.048	250.921	293.58	268.997		#N/A	-	#N/A	#N/A	#N/A	#N/A	#N/A	#N/A	#N/A	#N/A	#N/A	#N/A	#N/A		0.921533	0.620203	1.00125	0.49748	1.07721	0.899714	0.669263	1.04986	1.16538	1.36351
1680	968	sp|P07901|HS90A_MOUSE	P07901	Hsp90aa1	Hsp90aa1 (K293)	Heat shock protein HSP 90-alpha OS=Mus musculus GN=Hsp90aa1 PE=1 SV=4	293	DQEELNKTKPIWT	1000			K.YIDQEELNK#TK.P	2	173.085	141.764	189.974	94.0598	195.713	160.796	152.77	200.655	229.719	294.585	189.204		P07901	+	3018.3	3065.68	2372.49	3756.79	3461.53	2730.72	2984.27	2857.5	2768.56	2672.75	2954.04		0.886972	0.715241	1.23852	0.387258	0.874512	0.910775	0.791795	1.08612	1.28338	1.70477
3278	1810	sp|Q9QWI6|SRCN1_MOUSE	Q9QWI6	Srcin1	Srcin1 (K443)	SRC kinase signaling inhibitor 1 OS=Mus musculus GN=Srcin1 PE=1 SV=2	443	LERRDVKPDEDLA	1000			R.DVK#PDEDLAGK.A	3	82.2513	260.444	95.5127	231.61	106.505	271.081	295.913	99.9921	121.102	91.6292	477.598		Q9QWI6	+	3044.1	3173.19	3578.13	2896.98	2974.78	4075.78	3370.42	3163.5	3615.3	3675.14	3711.27		0.905534	2.75068	0.894593	2.67937	1.19987	2.22899	2.94239	1.0593	1.12261	0.835567
2337	4802	sp|Q8BGT0|OSTM1_MOUSE	Q8BGT0	Ostm1	Ostm1 (K325)	Osteopetrosis-associated transmembrane protein 1 OS=Mus musculus GN=Ostm1 PE=1 SV=1	325	ILPKRLKSSTSFA	1000			R.LK#SSTSFANIQENAT.-	1	140.854	56.0573	207.877	34.8356	205.392	76.163	62.6657	152.137	249.119	204.545	87.8332		#N/A	-	#N/A	#N/A	#N/A	#N/A	#N/A	#N/A	#N/A	#N/A	#N/A	#N/A	#N/A		0.762578	0.303492	1.12544	0.188599	1.11198	0.412344	0.33927	0.823666	1.34872	1.1074
1419	574	sp|B2RSH2|GNAI1_MOUSE	B2RSH2	Gnai1	Gnai1 (K271)	Guanine nucleotide-binding protein G(i) subunit alpha-1 OS=Mus musculus GN=Gnai1 PE=1 SV=1	271	ILFLNKKDLFEEK	1000			K.K#DLFEEK.I	1	120.541	135.489	171.685	131.934	171.459	123.988	149.626	135.513	134.725	138.314	185.805		B2RSH2	+	831.3	744.222	711.621	810.997	715.366	785.137	684.244	700.384	539.407	837.505	741.36		0.694969	0.872545	1.1563	0.779695	1.14873	0.756872	1.04805	0.927325	1.19707	0.791527
111	4115	sp|Q99JY9|ARP3_MOUSE	Q99JY9	Actr3	Actr3 (K264)	Actin-related protein 3 OS=Mus musculus GN=Actr3 PE=1 SV=3	264	GVNAISKKEFSID	1000			K.QYTGVNAISK#K.E	1	83.5033	52.5573	60.4143	49.8003	63.5183	62.9067	50.9995	62.7183	74.6984	80.6496	90.4791		Q99JY9	+	2248.7	2255.03	1969.22	2389.22	2082.91	1962.66	1870.74	2426.56	1608.83	2023.51	2019.4		1.13319	0.711233	0.936216	0.636074	0.930592	0.978098	0.831924	0.788742	1.41688	1.21627
140	4686	sp|P63002|AES_MOUSE	P63002	Aes	Aes (K112)	Amino-terminal enhancer of split OS=Mus musculus GN=Aes PE=1 SV=1	112	GAIERAKQVTAPE	1000			R.AK#QVTAPELNSIIR.Q	1	33.316	167.313	40.422	122.327	33.1564	189.739	192.601	39.335	43.246	34.2211	251.19		#N/A	-	#N/A	#N/A	#N/A	#N/A	#N/A	#N/A	#N/A	#N/A	#N/A	#N/A	#N/A		0.935017	4.69567	1.13445	3.43311	0.930537	5.32505	5.40537	1.10394	1.2137	0.960418
703	4655	sp|Q8C6E0|CFA36_MOUSE	Q8C6E0	Cfap36	Cfap36 (K89)	Cilia- and flagella-associated protein 36 OS=Mus musculus GN=Cfap36 PE=1 SV=1	89	CTSPLAKTRTSQA	1000			K.EIGINEDQFQEACTSPLAK#TR.T	1	12.8622	18.4128	16.6527	12.9639	18.3907	18.0631	20.215	7.48244	9.1497	20.5017	22.0964		Q8C6E0	+	729.2	715.437	914.906	790.34	754.539	1069.22	834.967	1029.15	686.722	838.613	737.671		0.878808	1.28226	0.906847	0.817236	1.21434	0.84169	1.20623	0.362233	0.663821	1.21802
3902	850;851	sp|P62259|1433E_MOUSE	P62259	Ywhae	Ywhae (K78;80)	14-3-3 protein epsilon OS=Mus musculus GN=Ywhae PE=1 SV=1	78;80	NKGGEDKLKMIRE;GGEDKLKMIREYR	1000;1000			K.GGEDK#LK#MIR.E	1	106.597	82.9801	112.485	77.9901	123.457	124.137	104.493	89.191	128.462	154.182	129.085		P62259	+	2284.8	2440.7	2449.42	2570.85	2614.77	2533.69	2106.53	2516.91	1845.71	2431.18	2393.55		1.00123	0.729616	0.985516	0.651024	1.01325	1.05143	1.06452	0.760479	1.49365	1.36098
71	1780	sp|Q91V12|BACH_MOUSE	Q91V12	Acot7	Acot7 (K370)	Cytosolic acyl coenzyme A thioester hydrolase OS=Mus musculus GN=Acot7 PE=1 SV=2	370	GRYLQMKAKRQGH	1000			R.YLQMK#AK.R	4	589.883	813.798	868.889	599.651	832.431	957.696	765.144	635.901	964.011	885.084	1221.45		Q91V12	+	2332.9	2668.44	2519.25	2846.68	2961.61	2507.66	2466.2	2408.88	2117.17	2458	2293.39		0.863153	1.04106	1.17736	0.719081	0.959484	1.3037	1.05909	0.901141	1.55433	1.2292
3509	1132;1131	sp|Q8VBT0|TMX1_MOUSE	Q8VBT0	Tmx1	Tmx1 (K221;231)	Thioredoxin-related transmembrane protein 1 OS=Mus musculus GN=Tmx1 PE=1 SV=1	221;231	QQQYAKKTSPEFS;EFSQPLKKVEEEQ	1000;1000		+	K.K#TSPEFSQPLK#K.V	1	61.0449	32.4094	51.7386	28.3437	64.3082	46.8923	39.0997	58.344	80.2478	79.7243	63.6204		Q8VBT0	+	431.3	600.958	646.859	315.751	372.956	540.819	505.485	581.393	440.664	654.889	448.595		1.07783	0.410684	0.609095	0.683585	1.31308	0.660284	0.589041	0.764199	1.38678	0.927051
3851	3359	sp|Q8CBE3|WDR37_MOUSE	Q8CBE3	Wdr37	Wdr37 (K132)	WD repeat-containing protein 37 OS=Mus musculus GN=Wdr37 PE=1 SV=1	132	YKASTSKIVSSFK	1000			K.ASTSK#IVSSFK.T	1	20.6598	33.7846	31.5365	28.9794	20.3034	34.9226	34.6848	42.3329	27.4295	22.5618	55.7069		Q8CBE3	+	2520.1	2952.53	2481.87	2565.5	2808.88	2549.69	2488.97	2685.36	2488.34	2520.71	2712.02		0.874203	1.22019	1.355	1.20454	0.770795	1.46057	1.48602	1.68105	1.17547	0.954454
1152	3471	sp|Q91WG4|ELP2_MOUSE	Q91WG4	Elp2	Elp2 (K248)	Elongator complex protein 2 OS=Mus musculus GN=Elp2 PE=1 SV=1	248	PASFETKDGSLRL	1000			K.PASFETK#DGSLR.L	1	175.632	170.109	191.755	117.396	184.877	254.958	172.03	356.791	273.765	232.722	308.778		Q91WG4	+	631.7	568.186	561.693	677.74	626.878	569.358	641.591	576.078	536.418	574.773	520.137		0.91224	0.982319	1.12012	0.568337	0.967644	1.46926	0.879755	2.03212	1.67452	1.32848
959	1605	sp|O70133|DHX9_MOUSE	O70133	Dhx9	Dhx9 (K148)	ATP-dependent RNA helicase A OS=Mus musculus GN=Dhx9 PE=1 SV=2	148	DRGANLKDYYSRK	1000			R.GANLK#DYYSR.K	1	114.194	50.8815	119.881	33.4118	104.175	102.733	74.5937	187.704	129.158	167.136	93.5396		O70133	+	3746.6	3983.06	3287.4	2586.48	2367.14	4178.96	3327.29	3427.62	4557.9	2986.23	4219		0.824101	0.345395	0.985989	0.349273	1.18991	0.664685	0.606158	1.48066	0.766182	1.51328
1291	1100	sp|O08917|FLOT1_MOUSE	O08917	Flot1	Flot1 (K126)	Flotillin-1 OS=Mus musculus GN=Flot1 PE=1 SV=1	126	IYKDRQKFSEQVF	1000			R.QK#FSEQVFK.V	1	27.0942	28.9713	28.5863	19.8647	32.0559	38.7557	31.7473	36.7488	38.1401	39.5872	44.2277		O08917	+	2190	2772.95	2464.76	2166.69	2650.68	2282.93	2274.02	2112.32	2141.19	2373.45	2285.9		1.02917	0.869125	0.964805	0.762679	1.00602	1.41221	1.16136	1.44724	1.48178	1.3875
279	4560	sp|P97393|RHG05_MOUSE	P97393	Arhgap5	Arhgap5 (K296)	Rho GTPase-activating protein 5 OS=Mus musculus GN=Arhgap5 PE=1 SV=2	296	WKTVSNKLKNHPD	1000			K.TVSNK#LK.N	1	86.9049	113.451	103.215	79.9044	132.831	170.84	119.729	146.005	152.272	160.392	207.409		P97393	+	2392.5	2194.03	2036.52	2480.94	2273.29	2281.61	1993.67	2415.17	2475.96	2031.49	2556.31		0.74927	1.06662	1.04544	0.664355	1.20529	1.54452	1.23878	1.247	1.2686	1.62861
2046	5003	sp|Q99MR8|MCCA_MOUSE	Q99MR8	Mccc1	Mccc1 (K159)	Methylcrotonoyl-CoA carboxylase subunit alpha, mitochondrial OS=Mus musculus GN=Mccc1 PE=1 SV=2	159	IRDMGIKSTSKSI	1000	+		R.DM*GIK#STSK.S	1	209.265	118.423	275.538	79.7934	213.272	230.68	157.287	989.222	253.961	356.158	244.35		Q99MR8	+	1465.4	1262.92	1869.1	1470.97	1243.96	1517.02	1658.43	1372.24	1673.09	1789.14	1408.94		0.927967	0.609331	0.957946	0.352497	1.11409	0.988124	0.616292	4.68442	0.986369	1.29357
2637	4763	sp|Q8VDM4|PSMD2_MOUSE	Q8VDM4	Psmd2	Psmd2 (K39)	26S proteasome non-ATPase regulatory subunit 2 OS=Mus musculus GN=Psmd2 PE=1 SV=1	39	RRDAGEKDKEQEL	82.5059			R.DAGEK#DKEQELSEEDK.Q	1	105.254	82.5823	152.612	53.9135	101.531	84.8077	59.5441	51.599	113.428	127.978	144.64		Q8VDM4	+	2693.7	2916.11	2396.7	3087.4	3453.48	2413.68	2590.81	2602.17	2506.27	2343.64	2538.76		0.887045	0.642892	1.44554	0.396423	0.667416	0.797645	0.521745	0.450153	1.02741	1.23965
2343	2106	sp|P29341|PABP1_MOUSE	P29341	Pabpc1	Pabpc1 (K188)	Polyadenylate-binding protein 1 OS=Mus musculus GN=Pabpc1 PE=1 SV=2	188	ELGARAKEFTNVY	1000			R.AK#EFTNVYIK.N	2	222.039	76.9125	226.433	64.6309	254.96	149.299	117.476	278.35	354.347	333.95	142.804		P29341	+	1945.1	1735.12	1705.23	1716.93	1621.12	1979.5	1839.35	1894.19	1675.55	1949.04	1861.34		0.847219	0.328986	0.985522	0.27938	1.16726	0.559773	0.474016	1.09062	1.56957	1.27165
3700	2887	sp|A2AN08|UBR4_MOUSE	A2AN08	Ubr4	Ubr4 (K2206)	E3 ubiquitin-protein ligase UBR4 OS=Mus musculus GN=Ubr4 PE=1 SV=1	2206	IKTLPAKAKIQDM	1000			K.TLPAK#AK.I	1	146.252	144.331	187.304	123.315	191.189	212.581	181.973	256.341	221.074	217.564	258.489		A2AN08	+	2993	3337.93	2968.66	3017.61	3448.24	2926.92	3124.09	2947.64	2885.24	2910.43	3035.2		0.875689	0.774889	1.13069	0.732333	0.993622	1.30158	1.04386	1.55847	1.37313	1.33963
3215	3392	sp|Q3UHD6|SNX27_MOUSE	Q3UHD6	Snx27	Snx27 (K392)	Sorting nexin-27 OS=Mus musculus GN=Snx27 PE=1 SV=2	392	VKKGYIKAEEKSY	1000			K.GYIK#AEEK.S	1	56.2099	48.8405	73.9879	40.9983	73.9293	94.2626	72.0148	120.302	84.6484	81.9803	92.9729		Q3UHD6	+	1090	1103.49	1063.19	1029.03	1013.71	898.459	1225.43	1113.76	896.913	1074.75	865.107		0.797088	0.684119	1.07565	0.615829	1.12726	1.62167	0.908348	1.66956	1.45878	1.17902
38	998	sp|P61222|ABCE1_MOUSE	P61222	Abce1	Abce1 (K512)	ATP-binding cassette sub-family E member 1 OS=Mus musculus GN=Abce1 PE=1 SV=1	512	RFILHAKKTAFVV	1000			R.FILHAK#K.T	1	129.122	564.171	220.106	457.868	148.043	808.888	651.13	117.256	173.624	110.474	832.427		P61222	+	1188.5	1204.35	1030.62	1679.69	1484.13	1072.92	1199.79	1197.06	1151.4	981.226	1105.67		0.772414	3.33047	1.51839	1.93803	0.709192	5.36006	3.85842	0.696411	1.07209	0.800458
2093	5171	sp|Q6PDI6|MINY2_MOUSE	Q6PDI6	Mindy2	Mindy2 (K287)	Ubiquitin carboxyl-terminal hydrolase MINDY-2 OS=Mus musculus GN=Mindy2 PE=1 SV=1	287	MLEAKPKEISEIQ	1000			K.PK#EISEIQR.V	1	166.833	85.1852	197.148	83.5347	195.434	122.537	148.508	258.646	255.252	232.802	154.25		Q6PDI6	+	571.6	441.086	599.714	457.143	371.09	630.139	555.207	579.332	532.041	651.122	587.432		0.763224	0.505012	0.859625	0.477833	1.37715	0.508501	0.69945	1.16745	1.25454	0.934943
1640	5303	sp|P09602|HMGN2_MOUSE	P09602	Hmgn2	Hmgn2 (K82)	Non-histone chromosomal protein HMG-17 OS=Mus musculus GN=Hmgn2 PE=1 SV=2	82	KTDQAQKAEGAGD	1000			K.TDQAQK#AEGAGDAK.-	1	38.5982	28.8908	34.8273	19.8844	39.9254	29.2965	25.1837	66.5324	42.0092	53.1011	50.6785		#N/A	-	#N/A	#N/A	#N/A	#N/A	#N/A	#N/A	#N/A	#N/A	#N/A	#N/A	#N/A		1.02156	0.76464	0.921756	0.526272	1.05669	0.775376	0.666525	1.76088	1.11184	1.4054
3944	600	sp|Q9CQU5|ZWINT_MOUSE	Q9CQU5	Zwint	Zwint (K147)	ZW10 interactor OS=Mus musculus GN=Zwint PE=1 SV=1	147	FEQLEAKKRVLEE	1000			K.AFEQLEAK#K.R	3	327.301	723.904	433.21	518.904	387.523	1023.43	868.52	703.41	465.501	440.034	1253.72		Q9CQU5	+	358.1	320.518	367.914	434.237	423.204	341.758	333.675	375.953	440.557	302.512	416.959		0.911817	2.25317	1.17467	1.19213	0.91351	2.98746	2.59669	1.86655	1.0541	1.45114
3127	4889	sp|O88343|S4A4_MOUSE	O88343	Slc4a4	Slc4a4 (K203)	Electrogenic sodium bicarbonate cotransporter 1 OS=Mus musculus GN=Slc4a4 PE=1 SV=2	203	KPDLKDKVTYTLL	1000			K.DK#VTYTLLR.K	1	242.043	119.384	240.713	69.0312	235.287	135.801	138.085	265.648	241.318	295.366	183.716		O88343	+	862.6	724.626	1013.13	707.924	576.163	923.297	884.569	660.033	928.19	969.701	832.354		0.908512	0.533432	0.769278	0.315724	1.32221	0.476223	0.505431	1.30313	0.841783	0.986211
1156	3295	sp|Q9EP72|EMC7_MOUSE	Q9EP72	Emc7	Emc7 (K220)	ER membrane protein complex subunit 7 OS=Mus musculus GN=Emc7 PE=1 SV=1	220	TRLFSSKSSGKSS	1000			R.LFSSK#SSGK.S	1	179.607	62.9284	133.781	27.8907	163.651	100.834	64.3059	151.712	194.409	217.334	96.2465		Q9EP72	+	671.6	659.637	811.236	579.804	517.405	719.101	666.512	686.391	705.83	784.87	641.536		1.07168	0.382291	0.660847	0.192766	1.26747	0.561913	0.386629	0.885725	1.10374	1.10964
3868	4900	sp|Q8BZZ3|WWP1_MOUSE	Q8BZZ3	Wwp1	Wwp1 (K532)	NEDD4-like E3 ubiquitin-protein ligase WWP1 OS=Mus musculus GN=Wwp1 PE=1 SV=2	532	GKSSVTKGGPQIA	1000			K.SSVTK#GGPQIAYER.S	1	58.1368	44.1286	72.0262	32.4039	76.1136	77.6938	53.5655	58.2372	85.9132	77.6647	68.1844		Q8BZZ3	+	27.2	26.5715	25.4739	25.153	24.1331	30.0919	27.1972	27.4426	26.3672	22.4945	22.1335		0.789795	0.613674	1.04479	0.476036	1.16542	0.954045	0.727768	0.784165	1.204	1.27579
1179	3531	sp|Q8CBF3|EPHB1_MOUSE	Q8CBF3	Ephb1	Ephb1 (K571)	Ephrin type-B receptor 1 OS=Mus musculus GN=Ephb1 PE=1 SV=1	571	RKRAYSKEAAYSD	1000			R.AYSK#EAAYSDK.L	1	28.5509	19.5095	50.4182	23.4138	42.1519	42.9072	32.8422	49.9199	54.591	50.91	34.406		Q8CBF3	+	888.1	872.651	867.76	884.53	803.155	861.202	791.236	710.58	798.703	904.434	770.872		0.675702	0.469896	1.2212	0.55636	1.1031	1.04718	0.872415	1.47658	1.43659	1.1831
2418	3315	sp|Q9WUA3|PFKAP_MOUSE	Q9WUA3	Pfkp	Pfkp (K404)	ATP-dependent 6-phosphofructokinase, platelet type OS=Mus musculus GN=Pfkp PE=1 SV=1	404	IKLPDEKIVKSNC	1000			K.LPDEK#IVK.S	2	101.222	115.402	134.834	91.6623	133.682	126.589	135.87	130.035	140.528	169.247	209.152		Q9WUA3	+	3350	3478.09	3283.22	3557.28	3979.63	3265.81	3827.62	3427.62	3696.21	3393.57	3707.7		0.864332	0.949126	1.17477	0.737094	0.960903	1.1088	1.01542	1.08522	1.08757	1.42664
1989	2556	sp|P20357|MTAP2_MOUSE	P20357	Map2	Map2 (K1493)	Microtubule-associated protein 2 OS=Mus musculus GN=Map2 PE=1 SV=2	1493	SRKLILKPAIKYT	1000			K.LILK#PAIK.Y	1	326.141	156.991	405.065	77.0641	328.177	382.638	306.507	402.252	489.054	442.043	241.884		P20357	+	2859.6	3329.63	4357.18	2247.72	2393.26	4107.55	4026.99	3678.83	3786.1	4560.18	3351.44		0.994223	0.41102	0.810407	0.298878	1.19537	0.812062	0.663503	0.953174	1.12603	0.845019
203	2667	sp|G5E8K5|ANK3_MOUSE	G5E8K5	Ank3	Ank3 (K1535)	Ankyrin-3 OS=Mus musculus GN=Ank3 PE=1 SV=1	1535	WVTRDGKNATTDA	1000			R.DGK#NATTDALTSVLTK.I	1	60.3505	56.2882	69.7151	28.7444	51.6294	74.5314	68.0848	54.1676	82.782	71.298	85.4554		G5E8K5	+	2098	2494.84	2713.54	1593.42	1616.45	2375.23	2266.12	2369.18	2535.84	2766.6	2423.28		0.998842	0.783422	0.892096	0.626391	1.10906	1.08957	1.04325	0.793895	1.13353	0.894853
1064	2136	sp|Q9R0P5|DEST_MOUSE	Q9R0P5	Dstn	Dstn (K44)	Destrin OS=Mus musculus GN=Dstn PE=1 SV=3	44	FCLSADKKCIVVE	1000			K.AVIFCLSADK#K.C	1	82.8297	85.6846	116.867	72.445	118.71	89.8834	79.2232	59.7618	157	140.681	102.801		Q9R0P5	+	3030.3	2433.72	1979.99	3900.22	3004.28	2409.03	2120.31	2361.04	2265.13	1979.96	2355.2		0.651472	0.839124	1.40676	0.442706	0.941764	0.889268	0.89053	0.603275	1.65197	1.69346
2010	1370	sp|Q8R001|MARE2_MOUSE	Q8R001	Mapre2	Mapre2 (K164)	Microtubule-associated protein RP/EB family member 2 OS=Mus musculus GN=Mapre2 PE=1 SV=1	164	DANYDGKEYDPVE	1000			K.FYDANYDGK#EYDPVEAR.Q	4	59.252	416.002	81.7513	343.075	57.7786	612.617	548.862	44.1927	50.7351	58.7085	597.09		Q8R001	+	1273.5	1645.88	1385.22	1411.67	1640.47	1322.85	1486.02	1601.65	1316.44	1366.18	1220.81		0.991591	5.38673	1.25778	5.17944	0.750632	9.86976	7.87165	0.588046	0.821364	0.915843
2242	2730	sp|P46935|NEDD4_MOUSE	P46935	Nedd4	Nedd4 (K714)	E3 ubiquitin-protein ligase NEDD4 OS=Mus musculus GN=Nedd4 PE=1 SV=3	714	EIVVTNKNKKEYI	1000			K.TGGSEIVVTNK#NK.K	1	25.4217	32.6124	43.6726	27.325	46.8482	52.6923	35.3563	47.709	50.5508	44.7381	52.8973		P46935	+	3230.8	3014.75	2736.99	3626.42	3318.94	2836.28	2712.89	2736.56	2935.62	2652.91	2697.83		0.622177	0.855363	1.2617	0.595802	1.11612	1.46898	1.03051	1.37852	1.36159	1.33344
2051	331	sp|P14152|MDHC_MOUSE	P14152	Mdh1	Mdh1 (K205)	Malate dehydrogenase, cytoplasmic OS=Mus musculus GN=Mdh1 PE=1 SV=3	205	KVKLQGKEVGVYE	1000	+		K.LQGK#EVGVYEALK.D	4	403.614	319.999	616.266	258.475	594.428	430.314	342.513	561.289	645.104	693.049	396.878		P14152	+	1986.9	1937.28	1859.09	2490.9	2123.25	1985.11	1581.27	2635.9	1290.07	1845.44	1850.05		0.748124	0.60833	1.22082	0.382161	1.03106	0.798333	0.797725	0.784225	1.84161	1.38308
1481	2793	sp|P35802|GPM6A_MOUSE	P35802	Gpm6a	Gpm6a (K255)	Neuronal membrane glycoprotein M6-a OS=Mus musculus GN=Gpm6a PE=1 SV=1	255	QKYEDIKSKEEQE	1000			K.YEDIK#SK.E	5	1260.52	739.381	1533.76	590.38	2729.3	1894.11	1283.74	2182.77	1831.76	1781	1117.89		P35802	+	1002.8	993.551	1022.63	1152.33	1105.69	1161.76	1002.58	1174.07	856.027	1069.76	1015.57		0.72169	0.427262	0.8611	0.294152	1.41721	0.936063	0.735144	1.06741	1.22856	0.955857
885	3133	sp|P62897|CYC_MOUSE	P62897	Cycs	Cycs (K80)	Cytochrome c, somatic OS=Mus musculus GN=Cycs PE=1 SV=2	80	KYIPGTKMIFAGI	1000	+	+	K.YIPGTK#M*IFAGIK.K	1	44.5141	32.0951	43.5423	39.9765	24.6496	29.6266	34.0644	60.4967	41.2848	81.7498	78.8825		P62897	+	3469.1	2603.01	3890.28	2803.87	2339.63	3934.04	3356.28	3504.2	2773.58	3698.3	3432.14		1.11386	1.07032	0.971582	1.23765	0.914559	0.65372	0.881031	1.49862	1.29211	1.91882
513	3302	sp|O55003|BNIP3_MOUSE	O55003	Bnip3	Bnip3 (K128)	BCL2/adenovirus E1B 19 kDa protein-interacting protein 3 OS=Mus musculus GN=Bnip3 PE=1 SV=1	128	PKEFLFKHPKRTA	1000	+	+	K.EFLFK#HPK.R	1	290.8	132.472	159.283	34.2821	179.162	167.599	121.397	300.282	242.119	351.499	305.434		O55003	+	124.8	49.0465	152.717	58.1195	25.299	121.681	84.8266	66.0576	157.776	142.835	133.807		0.668623	0.775026	0.299285	0.169257	2.03209	0.395228	0.410654	1.30439	0.440339	0.706142
1065	2133	sp|Q9R0P5|DEST_MOUSE	Q9R0P5	Dstn	Dstn (K92)	Destrin OS=Mus musculus GN=Dstn PE=1 SV=3	92	DASFETKESRKEE	1000			R.YALYDASFETK#ESR.K	3	370.948	338.28	538.744	257.563	483.975	392.749	345.87	411.769	651.007	557.706	365.409		Q9R0P5	+	3030.3	2433.72	1979.99	3900.22	3004.28	2409.03	2120.31	2361.04	2265.13	1979.96	2355.2		0.660975	0.75052	1.46918	0.356576	0.869841	0.8803	0.880788	0.941689	1.55185	1.52092
218	5020	sp|Q569N2|ANR37_MOUSE	Q569N2	Ankrd37	Ankrd37 (K156)	Ankyrin repeat domain-containing protein 37 OS=Mus musculus GN=Ankrd37 PE=2 SV=1	156	VESGVMKRKCxxx	1000			R.TVESGVMK#R.K	2	242.494	281.937	234.643	203.152	337.135	411.187	396.204	200.239	380.696	391.317	400.951		#N/A	-	#N/A	#N/A	#N/A	#N/A	#N/A	#N/A	#N/A	#N/A	#N/A	#N/A	#N/A		0.893413	1.03873	0.864488	0.748468	1.2421	1.51493	1.45972	0.737737	1.40259	1.44172
3629	5312	sp|Q9D8T4|TV23B_MOUSE	Q9D8T4	Tvp23b	Tvp23b (K117)	Golgi apparatus membrane protein TVP23 homolog B OS=Mus musculus GN=Tvp23b PE=1 SV=1	117	STPQDNKTISEAE	1000			K.STPQDNK#TISEAESR.I	1	25.2494	18.3028	36.5618	14.2297	45.8197	18.2063	21.066	40.3971	29.8249	40.6028	25.8416		#N/A	-	#N/A	#N/A	#N/A	#N/A	#N/A	#N/A	#N/A	#N/A	#N/A	#N/A	#N/A		0.703779	0.510155	1.01909	0.396624	1.27713	0.507465	0.587172	1.12599	0.831311	1.13172
285	4557	sp|Q9Z1K5|ARI1_MOUSE	Q9Z1K5	Arih1	Arih1 (K251)	E3 ubiquitin-protein ligase ARIH1 OS=Mus musculus GN=Arih1 PE=1 SV=3	251	RLITDSKVKLKYQ	1000			R.LITDSK#VK.L	1	91.4541	81.6892	111.046	69.4752	92.1208	110.163	85.9423	101.944	121.158	114.328	148.38		Q9Z1K5	+	456.7	485.261	385.784	408.763	446.404	336.624	438.75	454.376	307.76	429.168	339.38		0.865063	0.727217	1.24347	0.734232	0.891466	1.41372	0.846184	0.969214	1.70065	1.1508
695	4509	sp|Q7TSY6|CELF4_MOUSE	Q7TSY6	Celf4	Celf4 (K71)	CUGBP Elav-like family member 4 OS=Mus musculus GN=Celf4 PE=1 SV=2	71	LDEKDLKPLFEEF	1000			K.DLK#PLFEEFGK.I	1	17.7635	15.0598	16.4681	10.2895	19.3535	23.7979	15.6334	28.3599	19.7656	27.0946	29.8438		Q7TSY6	+	115.4	124.111	80.2237	160.123	170.564	105.561	136.945	133.742	134.398	98.3996	121.399		0.976972	0.770135	1.30287	0.40785	0.720163	1.43086	0.724546	1.34585	0.933414	1.74762
3820	3594	sp|Q5H8C4|VP13A_MOUSE	Q5H8C4	Vps13a	Vps13a (K2221)	Vacuolar protein sorting-associated protein 13A OS=Mus musculus GN=Vps13a PE=1 SV=1	2221	NRMLQYKADGIHR	1000		+	R.M*LQYK#ADGIHR.K	3	468.494	217.999	449.106	164.19	429.176	383.218	279.3	422.636	441.135	534.708	380.149		Q5H8C4	+	2047.8	1978.91	1880	1931.64	2021.7	1917.76	1843.18	1907.1	1889.79	1881.78	1969.77		1.00939	0.48604	1.05399	0.375027	0.936618	0.881649	0.668571	0.977772	1.02992	1.25369
1174	3151	sp|P29319|EPHA3_MOUSE	P29319	Epha3	Epha3 (K889)	Ephrin type-A receptor 3 OS=Mus musculus GN=Epha3 PE=1 SV=1	889	RNPGSLKIITSAA	1000			R.NPGSLK#IITSAAAR.P	1	19.3879	19.164	24.7665	16.7113	16.0039	20.0046	23.9682	21.1503	27.9215	22.4468	28.2605		P29319	+	582.3	647.015	595.531	539.88	565.438	570.433	602.173	590.613	592.675	700.1	577.93		0.968017	0.861138	1.20909	0.899938	0.822888	1.01959	1.15721	1.04115	1.36969	0.932171
1658	4903	sp|Q9D0E1|HNRPM_MOUSE	Q9D0E1	Hnrnpm	Hnrnpm (K387)	Heterogeneous nuclear ribonucleoprotein M OS=Mus musculus GN=Hnrnpm PE=1 SV=3	387	RGEIIAKQGGGGA	1000			R.GEIIAK#QGGGGAGGSVPGIER.M	1	13.7087	43.8106	19.5227	36.853	22.2883	86.6812	54.576	18.7221	20.7412	22.9355	76.9883		Q9D0E1	+	2559.1	2428.41	2139.93	2265.06	2110.77	2237.43	2197.11	3140.17	2139.48	1831.92	1965.86		0.641815	2.16152	1.09305	1.94937	1.26514	4.64169	2.97613	0.714334	1.16152	1.50005
1106	1231	sp|Q9D8N0|EF1G_MOUSE	Q9D8N0	Eef1g	Eef1g (K147)	Elongation factor 1-gamma OS=Mus musculus GN=Eef1g PE=1 SV=3	147	LLDTHLKTRTFLV	1000			R.ILGLLDTHLK#TR.T	1	79.6335	111.15	114.511	93.9384	75.4405	103.028	90.2087	83.5804	90.9219	89.5391	151.861		Q9D8N0	+	6290.6	5537.16	4332.59	6263.53	5007.33	4670.46	4933.72	7056.99	4215.02	4848.84	4085.42		0.701268	1.11199	1.46413	0.830815	0.834601	1.22201	1.01287	0.656093	1.19495	1.02295
2869	2806	sp|P25444|RS2_MOUSE	P25444	Rps2	Rps2 (K275)	40S ribosomal protein S2 OS=Mus musculus GN=Rps2 PE=1 SV=3	275	FTDHLVKTHTRVS	1000			K.SPYQEFTDHLVK#THTR.V	1	68.0029	91.4806	82.9688	54.9559	76.1308	118.361	81.4403	75.3997	77.577	90.4205	114.676		P25444	+	1738.7	1684.41	1313.11	1879.52	1469.67	1309	1452	1526.27	1516.49	1414.27	1220.36		0.761427	1.05732	1.2301	0.569237	1.00848	1.76034	1.09194	0.961756	0.995908	1.24468
441	2921	sp|Q9Z1G3|VATC1_MOUSE	Q9Z1G3	Atp6v1c1	Atp6v1c1 (K115)	V-type proton ATPase subunit C 1 OS=Mus musculus GN=Atp6v1c1 PE=1 SV=4	115	MAKYPIKQSLKNI	1000			K.YPIK#QSLK.N	1	132.992	141.966	154.77	112.26	162.669	201.008	167.729	150.789	219.439	189.422	257.69		Q9Z1G3	+	2548.4	3106.43	3150.14	2774	3165.87	3369.7	3370.9	3326.96	2453.54	3442.21	2901.61		1.02528	0.897854	0.965251	0.795063	1.00947	1.17194	0.977563	0.890443	1.75713	1.08112
1286	2406	sp|P30416|FKBP4_MOUSE	P30416	Fkbp4	Fkbp4 (K387)	Peptidyl-prolyl cis-trans isomerase FKBP4 OS=Mus musculus GN=Fkbp4 PE=1 SV=5	387	QLYPSNKAAKTQL	1000			K.VLQLYPSNK#AAK.T	1	82.9503	61.1065	90.6091	48.8645	90.2971	101.065	70.9007	85.7415	107.937	119.074	96.0556		P30416	+	2092.1	2107.34	1758.46	2416.83	2228.99	1707.72	1934.36	1951.14	1768.74	1932.42	1723.06		0.903261	0.660588	1.17386	0.460601	0.922876	1.34823	0.835009	1.00111	1.39022	1.40376
139	4706	sp|P46664|PURA2_MOUSE	P46664	Adss	Adss (K419)	Adenylosuccinate synthetase isozyme 2 OS=Mus musculus GN=Adss PE=1 SV=2	419	SNARTFKELPVNA	1000			R.TFK#ELPVNAQNYVR.F	1	123.549	126.065	153.049	83.7432	158.931	193.529	159.789	153.793	220.362	328.497	183.334		P46664	+	1129.9	1223.51	1102.98	1348.09	1522.48	1078.06	1190.69	1117.66	1027.79	1135.58	1167.71		0.930616	0.876915	1.18095	0.528687	0.888433	1.52783	1.14213	1.1711	1.82475	2.46196
1109	1229	sp|Q9D8N0|EF1G_MOUSE	Q9D8N0	Eef1g	Eef1g (K277)	Elongation factor 1-gamma OS=Mus musculus GN=Eef1g PE=1 SV=3	277	AAEPKAKDPFAHL	1000			K.AK#DPFAHLPK.S	1	74.1221	148.581	114.669	142.59	90.4385	222.342	154.366	90.4997	96.6441	100.104	237.158		Q9D8N0	+	6290.6	5537.16	4332.59	6263.53	5007.33	4670.46	4933.72	7056.99	4215.02	4848.84	4085.42		0.627747	1.42957	1.41003	1.21283	0.962223	2.53624	1.66689	0.683214	1.22153	1.09987
1847	2962	sp|Q6ZPU9|KBP_MOUSE	Q6ZPU9	Kif1bp	Kif1bp (K552)	KIF1-binding protein OS=Mus musculus GN=Kif1bp PE=1 SV=2	552	VARLYGKIITADP	1000			R.LYGK#IITADPK.K	2	186.797	258.409	247.281	211.79	231.719	266.264	271.919	202.148	244.399	234.04	407.15		Q6ZPU9	+	1952.1	2123.28	1986.08	2257.88	2261.98	1881.58	2232.69	2050.71	1877.3	2151.49	1875.31		0.889761	1.13163	1.15771	0.872187	0.952528	1.31581	1.13244	0.916579	1.21051	1.01148
1033	3334	sp|Q99KE3|DOK4_MOUSE	Q99KE3	Dok4	Dok4 (K49)	Docking protein 4 OS=Mus musculus GN=Dok4 PE=1 SV=1	49	EKYPDEKSVCLRG	1000			K.YPDEK#SVCLR.G	1	13.6843	20.8443	27.8189	12.5105	23.6701	33.9379	27.1846	18.1537	27.5235	16.1422	27.5202		Q99KE3	+	127.5	132.193	127.75	157.661	138.27	137.324	145.691	144.589	110.913	113.802	125.982		0.648798	0.953184	1.31637	0.479675	1.03483	1.49395	1.12794	0.758975	1.50009	0.857453
3925	1668	sp|P63101|1433Z_MOUSE	P63101	Ywhaz	Ywhaz (K138)	14-3-3 protein zeta/delta OS=Mus musculus GN=Ywhaz PE=1 SV=1	138	VAAGDDKKGIVDQ	1000			R.YLAEVAAGDDK#K.G	10	2534.46	2409.8	3254.04	2196.78	3658.47	3045.04	3311.31	2905.65	3674.88	3316.93	3490.43		P63101	+	3304.3	3477.98	3968.6	3816.73	4195.2	4009.03	3301.05	4367.61	2748.28	3720.12	4042.72		0.93576	0.845303	1.00033	0.702189	1.06391	0.926642	1.22379	0.811628	1.63133	1.08777
3435	1180	sp|P11983|TCPA_MOUSE	P11983	Tcp1	Tcp1 (K126)	T-complex protein 1 subunit alpha OS=Mus musculus GN=Tcp1 PE=1 SV=3	126	GYRLACKEAVRYI	1000			R.LACK#EAVR.Y	1	222.453	221.003	286.834	190.18	276.175	264.352	295.549	112.344	299.987	208.451	238.697		P11983	+	3804.7	3808.91	3275.61	4520.48	4175.03	3606.49	3411.52	3525.35	3481.43	3303.03	3394.58		0.826661	0.820362	1.23807	0.594826	0.935264	1.03635	1.22487	0.450565	1.2183	0.892279
2061	2011	sp|Q8BH27|MEGF9_MOUSE	Q8BH27	Megf9	Megf9 (K543)	Multiple epidermal growth factor-like domains protein 9 OS=Mus musculus GN=Megf9 PE=2 SV=1	543	REYQNRKLNAPFW	1000			R.K#LNAPFWTIELK.E	1	101.711	78.4875	126.75	66.8049	134.755	86.6385	97.8782	87.2127	164.519	111.649	93.1356		Q8BH27	+	329.7	308.672	391.994	310.934	273.858	420.809	298.93	362.503	229.512	390.052	316.8		0.823461	0.678727	0.863098	0.573498	1.31344	0.549563	0.873994	0.642185	1.91338	0.764055
3206	4127	sp|Q6P4T2|U520_MOUSE	Q6P4T2	Snrnp200	Snrnp200 (K284)	U5 small nuclear ribonucleoprotein 200 kDa helicase OS=Mus musculus GN=Snrnp200 PE=1 SV=1	284	DAIVSQKKADEVL	1000			R.FYDDAIVSQK#K.A	1	98.3559	67.2844	104.34	42.6847	85.0663	87.6114	69.9023	213.703	92.9832	183.17	110.363		Q6P4T2	+	2767	2867.17	2187.84	2397.03	2157.52	2266.45	2291.64	2453.46	2679.1	2065.95	2748.91		0.869348	0.573935	1.16637	0.435513	0.964282	0.945404	0.746015	2.13027	0.848824	2.16838
2656	4287	sp|P18052|PTPRA_MOUSE	P18052	Ptpra	Ptpra (K587)	Receptor-type tyrosine-protein phosphatase alpha OS=Mus musculus GN=Ptpra PE=1 SV=3	587	NLPANMKKNRVLQ	1000			R.TGNLPANMK#K.N	1	80.6342	46.6681	84.7998	29.2095	102.05	71.4468	62.029	21.6589	93.8835	95.9231	67.1151		P18052	+	2003.1	2056.85	2328.64	1856.51	1690.83	2311.94	2125.46	1819.78	2224.35	2313.28	2063.45		0.881326	0.496749	0.797282	0.344467	1.32139	0.67659	0.638943	0.260578	0.924074	0.907853
1132	267	sp|P60843|IF4A1_MOUSE	P60843	Eif4a1	Eif4a1 (K193)	Eukaryotic initiation factor 4A-I OS=Mus musculus GN=Eif4a1 PE=1 SV=1	193	MLSRGFKDQIYDI	1000			R.GFK#DQIYDIFQK.L	1	19.8763	58.4418	25.3961	54.8579	14.774	116.61	66.2916	19.3587	17.5044	19.5327	112.738		P60843	+	3041.9	3470.01	2786.92	4407.56	4327.99	3025.91	4093.96	3671.02	3327.18	2685.6	2367.72		1.02844	2.65083	1.43428	1.95898	0.537281	6.06552	2.54861	0.830002	0.828056	1.14475
2033	2442	sp|Q03141|MARK3_MOUSE	Q03141	Mark3	Mark3 (K60)	MAP/microtubule affinity-regulating kinase 3 OS=Mus musculus GN=Mark3 PE=1 SV=2	60	GNYRLLKTIGKGN	1000			V.LIK#TLGK.L	1	152.792	116.814	162.613	75.3492	181.564	188.181	159.058	163.194	210.389	202.694	182.098		Q03141	+	2642.1	2634.01	2554.74	2605.21	2655.34	2695.85	2626.15	2652.5	3028.28	2722.61	2880.15		0.913782	0.700763	1.00578	0.457012	1.08044	1.10299	0.957034	0.972165	1.09779	1.17638
2580	3694	sp|Q62074|KPCI_MOUSE	Q62074	Prkci	Prkci (K493)	Protein kinase C iota type OS=Mus musculus GN=Prkci PE=1 SV=3	493	KAASVLKSFLNKD	1000			K.AASVLK#SFLNK.D	1	26.8902	21.856	60.3078	19.0222	27.1751	21.6361	22.6618	23.5335	34.2929	24.8781	29.3645		Q62074	+	852.5	931.108	846.848	993.919	1043.67	879.234	822.866	830.98	889.12	814.345	852.028		0.73472	0.546753	1.65878	0.44579	0.606498	0.573186	0.641486	0.659656	0.898392	0.711591
2162	1898	sp|Q6PGB6|NAA50_MOUSE	Q6PGB6	Naa50	Naa50 (K34)	N-alpha-acetyltransferase 50 OS=Mus musculus GN=Naa50 PE=1 SV=1	34	PVSYNDKFYKDVL	1000			R.LNQVIFPVSYNDK#FYK.D	1	22.3005	18.7107	30.0438	11.1584	28.9587	14.8553	12.9097	17.0407	33.3268	26.1234	20.9035		Q6PGB6	+	1669.5	1936.28	1446.82	2576.95	2621.88	1719.9	1761.47	1805.79	1713.44	1327.06	1578.86		0.887192	0.641817	1.37921	0.287598	0.733595	0.57368	0.486778	0.626773	1.29186	1.30746
3196	1426	sp|Q8R570|SNP47_MOUSE	Q8R570	Snap47	Snap47 (K274)	Synaptosomal-associated protein 47 OS=Mus musculus GN=Snap47 PE=1 SV=1	274	RQRFIGKPDVAYQ	1000			R.FIGK#PDVAYQLISAK.M	1	56.4825	208.346	75.7859	157.191	63.8879	326.117	241.571	40.6091	68.8464	58.2335	376.479		Q8R570	+	1531.7	1519.67	1676.21	1635.27	1635.22	1702.7	1704.8	1644.5	1525.35	1583.37	1505.19		0.91308	3.39473	1.11951	2.38016	0.967409	4.74246	3.50865	0.611447	1.11758	0.910666
1904	2207	sp|P14733|LMNB1_MOUSE	P14733	Lmnb1	Lmnb1 (K110)	Lamin-B1 OS=Mus musculus GN=Lmnb1 PE=1 SV=3	110	LQIELGKFKAEHD	1000			K.LQIELGK#FK.A	1	242.009	103.912	291.889	76.1512	231.202	158.097	123.81	276.424	261.855	256.577	153.851		P14733	+	2389.7	2336.85	2073.4	1708.26	1334.43	2702.3	1714.26	2397.81	2538.41	1808.54	2444.86		0.731542	0.321206	1.01692	0.322012	1.25154	0.422609	0.521709	0.832743	0.745162	1.0248
2094	5169	sp|Q6PDI6|MINY2_MOUSE	Q6PDI6	Mindy2	Mindy2 (K526)	Ubiquitin carboxyl-terminal hydrolase MINDY-2 OS=Mus musculus GN=Mindy2 PE=1 SV=1	526	DLELAKKLQEEED	1000			K.K#LQEEEDRR.A	1	129.245	87.9234	126.044	64.6501	141.863	97.2336	129.324	114.19	165.493	136.711	128.402		Q6PDI6	+	571.6	441.086	599.714	457.143	371.09	630.139	555.207	579.332	532.041	651.122	587.432		0.828678	0.730544	0.770269	0.518302	1.40105	0.565516	0.853667	0.72238	1.13998	0.769498
3572	592	sp|Q8CH72|TRI32_MOUSE	Q8CH72	Trim32	Trim32 (K407)	E3 ubiquitin-protein ligase TRIM32 OS=Mus musculus GN=Trim32 PE=1 SV=2	407	NRKGFLKEIRRSP	1000			K.GFLK#EIR.R	1	470.155	592.508	765.904	550.372	558.09	572.411	651.631	652.38	626.674	514.583	728.704		Q8CH72	+	917.4	1119.77	794.126	1091.11	1250.26	819.886	820.71	854.409	1000.14	829.859	928.601		0.799375	0.825344	1.50436	0.786788	0.696261	1.08899	1.23846	1.19097	0.977348	0.967206
1020	3246	sp|P60904|DNJC5_MOUSE	P60904	Dnajc5	Dnajc5 (K32)	DnaJ homolog subfamily C member 5 OS=Mus musculus GN=Dnajc5 PE=1 SV=1	32	ATSDDIKKSYRKL	1000			K.NATSDDIK#K.S	1	36.8529	28.3315	59.2843	25.1783	56.4804	54.1446	37.2677	43.5318	56.9789	52.2851	62.1736		P60904	+	565.9	538.736	544.33	583.122	618.95	656.171	545.622	557.422	613.171	567.46	679.319		0.73644	0.594701	1.23164	0.488284	1.03192	0.933133	0.772406	0.883137	1.05084	1.04195
248	4924	sp|P62743|AP2S1_MOUSE	P62743	Ap2s1	Ap2s1 (K45)	AP-2 complex subunit sigma OS=Mus musculus GN=Ap2s1 PE=1 SV=1	45	VTVRDAKHTNFVE	1000			R.DAK#HTNFVEFR.N	1	88.2713	98.6353	120.632	84.5259	126.364	150.65	123.241	106.306	163.081	124.062	186.928		P62743	+	1126.6	1161.17	1083.34	1239.35	1286.52	1139.55	1143.24	1177.54	1148.74	1117.97	1261.72		0.816375	0.885066	1.16022	0.710618	1.0234	1.37744	1.1232	0.94064	1.47919	1.15625
1879	4593	sp|Q61789|LAMA3_MOUSE	Q61789	Lama3	Lama3 (K2151)	Laminin subunit alpha-3 OS=Mus musculus GN=Lama3 PE=1 SV=4	2151	SLQELAKQLEEIK	1000			A.K#QLEEIK.R	3	510.321	381.256	634.092	291.154	742.881	492.164	572.232	756.367	717.707	687.306	479.967		#N/A	-	#N/A	#N/A	#N/A	#N/A	#N/A	#N/A	#N/A	#N/A	#N/A	#N/A	#N/A		0.811195	0.606036	1.00794	0.462812	1.18087	0.782334	0.909607	1.2023	1.14085	1.09253
2329	5168	sp|Q8K3K8|OPTN_MOUSE	Q8K3K8	Optn	Optn (K280)	Optineurin OS=Mus musculus GN=Optn PE=1 SV=1	280	GHSSTEKQTARRA	1000			K.ANGHSSTEK#QTAR.R	1	12.6294	12.8437	15.0324	12.5618	20.4591	10.1189	12.8736	17.7265	19.1698	14.8809	24.0539		Q8K3K8	+	79.9	79.0501	102.783	66.6822	66.9198	102.933	94.2918	101.418	82.7312	117.57	82.6094		0.777312	0.799002	0.719231	0.926404	1.50346	0.483432	0.671409	0.859541	1.13948	0.622432
1502	918	sp|Q6IR34|GPSM1_MOUSE	Q6IR34	Gpsm1	Gpsm1 (K197)	G-protein-signaling modulator 1 OS=Mus musculus GN=Gpsm1 PE=1 SV=3	197	RNLSLVKELGDRA	1000			R.NLSLVK#ELGDR.A	1	74.8734	216.877	113.374	168.432	58.237	235.234	193.17	58.7466	68.428	65.0086	327.51		Q6IR34	+	2272.4	2499.27	2353.99	3141.77	3184.17	2951.76	2424.63	2324.05	2539.26	2237.7	2651.32		0.994426	2.61897	1.45358	1.61801	0.551991	2.40519	2.40449	0.762897	0.81331	0.876794
3253	2232	sp|P16546|SPTN1_MOUSE	P16546	Sptan1	Sptan1 (K2184)	Spectrin alpha chain, non-erythrocytic 1 OS=Mus musculus GN=Sptan1 PE=1 SV=4	2184	TWRNLQKIIKERE	1000			R.NLQK#IIK.E	1	87.4708	99.7322	112.13	63.3091	160.88	171.455	106.175	146.31	204.221	224.131	216.819		P16546	+	5235.1	4983.26	5863.56	4466.64	4352.24	5602.95	5165.08	5340.36	4866.41	5879.15	5535.61		0.688569	0.824767	0.788082	0.58411	1.52335	1.26108	0.847136	1.12905	1.72942	1.57107
603	560	sp|Q923T9|KCC2G_MOUSE	Q923T9	Camk2g	Camk2g (K318)	Calcium/calmodulin-dependent protein kinase type II subunit gamma OS=Mus musculus GN=Camk2g PE=1 SV=1	318	RNFSAAKSLLNKK	1000			R.NFSAAK#SLLNK.K	1	91.6656	301.265	105.928	199.443	93.2545	455.001	312.694	100.746	102.936	93.1378	457.969		Q923T9	+	592.4	621.662	531.91	635.461	649.845	602.316	561.198	623.913	533.002	517.152	566.528		0.933295	2.92296	1.20116	1.89303	0.865541	4.55633	3.36071	0.973942	1.16484	1.08627
683	3213	sp|P49615|CDK5_MOUSE	P49615	Cdk5	Cdk5 (K56)	Cyclin-dependent-like kinase 5 OS=Mus musculus GN=Cdk5 PE=1 SV=1	56	REICLLKELKHKN	1000			R.EICLLK#ELK.H	1	54.6044	195.331	90.1184	159.611	44.3266	223.51	180.276	34.0738	71.7606	67.4736	308.095		P49615	+	1258.6	1242.44	1089.04	1606.9	1579.84	1159.61	1185.78	1199.56	1143.61	1069.21	1179.67		0.844105	3.05882	1.61	1.93254	0.545893	3.75008	2.95796	0.552657	1.22085	1.2278
3002	2330	sp|O55131|SEPT7_MOUSE	O55131	Sept7	Sept7 (K394)	Septin-7 OS=Mus musculus GN=Sept7 PE=1 SV=1	394	NLEAQHKELEEKR	1000			K.NLEAQHK#ELEEK.R	1	201.592	265.322	304.208	192.643	299.23	294.275	287.076	259.026	339.759	333.64	428.68		O55131	+	2929.6	3591.58	4009.67	3044.8	3598.17	4525.61	3878.78	3288.56	3441.4	3750.71	3690.26		0.906047	0.972692	0.998963	0.83307	1.09499	0.856174	0.974515	1.03711	1.29993	1.17125
666	1382	sp|Q8R349|CDC16_MOUSE	Q8R349	Cdc16	Cdc16 (K556)	Cell division cycle protein 16 homolog OS=Mus musculus GN=Cdc16 PE=1 SV=1	556	HTMKTLKNIISPP	1000			K.TLK#NIISPPWDFR.D	2	36.8698	48.3867	41.9771	54.505	35.6559	55.1773	42.6797	38.3488	39.6811	43.4801	100.315		Q8R349	+	1646.5	1828.45	1445.42	1667.27	1643.27	1269.59	1502.32	1709.04	1181.29	1555.22	1335.16		0.918587	1.08556	1.19132	1.34104	0.890091	1.78282	1.16539	0.920473	1.37796	1.14686
3576	1988	sp|Q8C7M3|TRIM9_MOUSE	Q8C7M3	Trim9	Trim9 (K162)	E3 ubiquitin-protein ligase TRIM9 OS=Mus musculus GN=Trim9 PE=1 SV=2	162	DRYQQSKAAALKC	1000			R.YQQSK#AAALK.C	1	143.229	169.73	135.001	106.901	158.723	287.009	195.106	162.263	185.435	186.344	321.203		Q8C7M3	+	800.6	815.08	735.828	851.456	941.774	687.577	837.963	796.27	802.973	838.502	799.265		1.01092	1.17669	1.03673	0.70945	0.95235	2.35872	1.31567	1.15149	1.30495	1.25578
654	1008	sp|P80313|TCPH_MOUSE	P80313	Cct7	Cct7 (K55)	T-complex protein 1 subunit eta OS=Mus musculus GN=Cct7 PE=1 SV=1	55	IVDGRGKATISND	1000	+		R.GK#ATISNDGATILK.L	3	710.683	708.815	828.962	502.934	654.548	764.069	646.363	746.215	891.134	755.603	934.392		P80313	+	5499.1	5388.14	4517.5	6323.15	5770.14	4713.8	4756.28	5053.67	4674.79	4566.38	4697.67		0.909744	0.926038	1.29173	0.559903	0.798527	1.14103	0.956629	1.03942	1.34189	1.16481
167	866	sp|P31750|AKT1_MOUSE	P31750	Akt1	Akt1 (K426)	RAC-alpha serine/threonine-protein kinase OS=Mus musculus GN=Akt1 PE=1 SV=2	426	KLSPPFKPQVTSE	1000			K.LSPPFK#PQVTSETDTR.Y	1	32.768	154.284	45.6369	128.27	25.7853	183.725	161.325	37.455	34.3995	28.1446	185.746		P31750	+	1122.1	1132.5	928.34	1336.53	1165.15	941.447	1124.19	1121.89	915.487	980.893	751.533		0.871777	4.06697	1.46756	2.86506	0.66066	5.82584	4.28398	0.996655	1.12173	0.856564
3306	3012	sp|Q8QZV4|ST32C_MOUSE	Q8QZV4	Stk32c	Stk32c (K102)	Serine/threonine-protein kinase 32C OS=Mus musculus GN=Stk32c PE=1 SV=1	102	ILRAIGKGSFGKV	1000			R.AIGK#GSFGK.V	1	82.7039	98.0193	104.415	67.8281	99.0266	160.921	117.011	88.824	140.717	139.832	172.688		Q8QZV4	+	761.2	775.776	684.373	792.695	851.654	668.471	713.718	771.214	739.99	627.297	788.087		0.863449	1.00412	1.2125	0.680007	0.924055	1.91311	1.3029	0.915303	1.51123	1.7715
1755	1194	sp|Q8CAQ8|MIC60_MOUSE	Q8CAQ8	Immt	Immt (K130)	MICOS complex subunit Mic60 OS=Mus musculus GN=Immt PE=1 SV=1	130	PVAQSQKTKGDTP	1000	+		K.LPVAQSQK#TK.G	1	57.7213	53.49	72.4226	33.3391	45.96	39.3116	37.5052	96.4688	63.7327	118.43	106.119		Q8CAQ8	+	2519.4	2439.26	3234.17	2143.46	2056.09	3202.64	3045.25	2650.55	2811.79	3353.79	2651.21		1.0159	0.972356	0.992937	0.68968	0.991167	0.54428	0.546108	1.61385	1.00506	1.5658
1144	64	sp|Q60899|ELAV2_MOUSE	Q60899	Elavl2	Elavl2 (K209)	ELAV-like protein 2 OS=Mus musculus GN=Elavl2 PE=2 SV=1	209	ANNPSQKTNQAIL	1000			K.FANNPSQK#TNQAILSQLYQSPNR.R	2	188.963	36.716	181.903	16.4602	124.855	58.1237	43.8181	163.462	180.696	226.224	59.0412		Q60899	+	200	212.129	179.711	146.209	145.265	178.283	197.689	205.982	193.324	225.388	201.102		1.00637	0.18436	1.07814	0.119915	0.915491	0.34726	0.236092	0.845273	0.995576	1.0691
2608	29	sp|P49722|PSA2_MOUSE	P49722	Psma2	Psma2 (K92)	Proteasome subunit alpha type-2 OS=Mus musculus GN=Psma2 PE=1 SV=3	92	LVHRARKLAQQYY	1000			R.K#LAQQYYLVYQEPIPTAQLVQR.V	1	11.9521	7.0294	12.9583	13.0655	11.8709	12.3836	9.78893	12.5241	13.8208	7.74726	20.3315		P49722	+	906.7	927.676	827.965	1000.02	1152.21	845.201	898.228	888.469	881.647	877.618	911.833		1.01049	0.580862	1.19974	1.00154	0.789775	1.12315	0.835409	1.08058	1.20168	0.676695
1408	3700	sp|Q3THK7|GUAA_MOUSE	Q3THK7	Gmps	Gmps (K182)	GMP synthase [glutamine-hydrolyzing] OS=Mus musculus GN=Gmps PE=1 SV=2	182	GIANESKKLYGVQ	1000			R.SGNIVAGIANESK#K.L	1	155.998	138.072	183.754	120.339	145.143	144.997	125.239	152.118	203.547	183.192	197.396		Q3THK7	+	1380.5	1558.31	1125.92	1756	1756.35	1159.61	1399.16	1348.92	1174.68	1231.66	1119.64		0.944714	0.740745	1.36441	0.572926	0.690875	1.04535	0.748324	0.94278	1.44865	1.24347
1113	3193	sp|P58252|EF2_MOUSE	P58252	Eef2	Eef2 (K322)	Elongation factor 2 OS=Mus musculus GN=Eef2 PE=1 SV=2	322	IEKLDIKLDSEDK	1000			K.LDIK#LDSEDK.D	2	127.67	121.562	169.083	97.2531	181.302	154.433	144.631	228.387	207.766	226.033	171.222		P58252	+	2160.6	2214.84	1625.77	2680.56	2464.26	1507.58	1909.44	2061.56	2034.44	1763.88	1974.24		0.749035	0.695734	1.31834	0.459903	0.932621	1.29851	0.960162	1.40431	1.29455	1.62439
1963	232	sp|P14873|MAP1B_MOUSE	P14873	Map1b	Map1b (K610)	Microtubule-associated protein 1B OS=Mus musculus GN=Map1b PE=1 SV=2	610	EKEVSSKEEQSPV	1000			K.EVSSK#EEQSPVK.A	1	30.488	20.4344	40.2091	18.2083	40.7349	45.9921	33.0918	40.2289	54.722	47.4286	39.2696		P14873	+	4782.7	4372.22	5094.4	4076.18	4122.68	5394.34	4466.94	4820.57	4360.52	4822.91	4849.92		0.791943	0.580627	0.980549	0.554951	1.22751	1.05921	0.92034	1.03676	1.55905	1.22171
2496	2367	sp|Q80UG2|PLXA4_MOUSE	Q80UG2	Plxna4	Plxna4 (K1165)	Plexin-A4 OS=Mus musculus GN=Plxna4 PE=1 SV=3	1165	PIILKGKNLIPPV	1000			K.GK#NLIPPVAGGNVK.L	1	16.5741	9.44947	19.6739	6.19811	20.4042	17.7483	15.3077	11.8087	21.0696	18.2159	15.0399		Q80UG2	+	3120.8	3306.82	3014.66	3168.32	3293.99	3097.2	3509.76	3025.63	3204.95	3389.8	3432.26		0.883608	0.475436	1.08579	0.325481	1.0306	0.953414	0.725649	0.649353	1.09378	0.894068
2176	2885	sp|Q8BP47|SYNC_MOUSE	Q8BP47	Nars	Nars (K71)	Asparagine--tRNA ligase, cytoplasmic OS=Mus musculus GN=Nars PE=1 SV=2	71	RWDVISKSQMKNI	1000			R.WDVISK#SQM*K.N	1	59.2777	50.6273	67.4449	37.6272	66.1606	57.0228	54.5664	63.2884	74.1033	94.9161	62.8025		Q8BP47	+	2030.8	2369.4	1690.02	2527.72	2674.34	1678.82	1932.44	1881.61	1971.14	1662.04	1915.22		0.933202	0.683122	1.27588	0.47591	0.790922	1.08592	0.902756	1.07534	1.20191	1.82578
1637	2257	sp|Q8JZK9|HMCS1_MOUSE	Q8JZK9	Hmgcs1	Hmgcs1 (K291)	Hydroxymethylglutaryl-CoA synthase, cytoplasmic OS=Mus musculus GN=Hmgcs1 PE=1 SV=1	291	NDQNRDKNSIYSG	1000			R.DK#NSIYSGLEAFGDVK.L	5	674.251	749.367	610.751	319.286	1252.3	1148.51	831.023	743.549	1308.03	1046.02	958.027		Q8JZK9	+	1688.8	1503.06	1805.98	2012.46	1693.16	1594.99	2110	1851.89	1423.94	1835.46	1346.23		0.810904	1.01262	0.686872	0.322241	1.50222	1.46253	0.799937	0.815494	1.86575	1.1575
30	1001	sp|P61222|ABCE1_MOUSE	P61222	Abce1	Abce1 (K121)	ATP-binding cassette sub-family E member 1 OS=Mus musculus GN=Abce1 PE=1 SV=1	121	GKSTALKILAGKQ	1000			K.STALK#ILAGK.Q	1	142.548	327.655	160.084	237.202	137.229	411.575	359.479	126.319	165.439	132.632	419.939		P61222	+	1188.5	1204.35	1030.62	1679.69	1484.13	1072.92	1199.79	1197.06	1151.4	981.226	1105.67		0.978478	2.21949	1.26719	1.15207	0.754337	3.12947	2.44431	0.860877	1.17219	1.10273
2597	1500	sp|Q2PFD7|PSD3_MOUSE	Q2PFD7	Psd3	Psd3 (K844)	PH and SEC7 domain-containing protein 3 OS=Mus musculus GN=Psd3 PE=1 SV=2	844	HHALASKATDYEK	1000			K.NAVSVHHALASK#ATDYEK.K	1	249.895	168.741	340.959	78.0703	266.177	232.168	185.559	282.438	279.4	431.311	232.559		Q2PFD7	+	3721.3	3994.02	3384.73	3095.43	3064.44	3461.05	3338.91	4261.74	3659.17	3583.94	3967.37		0.790814	0.497533	1.18629	0.297014	1.0229	0.789964	0.654471	0.780454	0.899199	1.41724
16	2490;2489	sp|Q8R420|ABCA3_MOUSE	Q8R420	Abca3	Abca3 (K503;512)	ATP-binding cassette sub-family A member 3 OS=Mus musculus GN=Abca3 PE=1 SV=3	503;512	PRTVVGKEEEGSD;EGSDPEKALRNEY	1000;1000			R.TVVGK#EEEGSDPEK#ALR.N	7	1507.77	801.703	1716.62	587.494	2016.51	1356.53	1032.18	1443.61	2441.47	1542.93	1181.83		Q8R420	+	1343.9	1376.73	1534.39	1613.43	1445.19	1765.87	1376.04	1227.43	1717.39	1392.22	1571.81		0.925683	0.480461	0.923064	0.300433	1.15125	0.63382	0.618902	0.97039	1.17294	0.91439
2150	1682	sp|Q99104|MYO5A_MOUSE	Q99104	Myo5a	Myo5a (K745)	Unconventional myosin-Va OS=Mus musculus GN=Myo5a PE=1 SV=2	745	DKYQFGKTKIFFR	1000			K.YQFGK#TK.I	1	48.9498	56.5005	73.8221	38.0932	74.8023	81.816	62.7657	86.7586	95.2809	92.8787	84.8608		Q99104	+	5481.5	5402.75	5312.13	5161.93	4694.76	5124.58	4589.27	6011.24	3897.01	5369.54	5342		0.691176	0.80942	1.07561	0.571179	1.23321	1.23571	1.05856	1.11708	1.89239	1.3388
2514	5139	sp|Q9R269|PEPL_MOUSE	Q9R269	Ppl	Ppl (K1628)	Periplakin OS=Mus musculus GN=Ppl PE=1 SV=1	1628	KKMSKDKDLEIDE	1000			K.DK#DLEIDELQRR.L	1	21.8046	27.9488	37.4175	27.4292	21.5223	31.0627	55.1946	24.4868	28.8574	23.1718	28.3429		#N/A	-	#N/A	#N/A	#N/A	#N/A	#N/A	#N/A	#N/A	#N/A	#N/A	#N/A	#N/A		0.810133	1.03842	1.39022	1.01911	0.799647	1.15411	2.05072	0.909789	1.07218	0.860932
1112	3196	sp|P58252|EF2_MOUSE	P58252	Eef2	Eef2 (K272)	Elongation factor 2 OS=Mus musculus GN=Eef2 PE=1 SV=2	272	FDPANGKFSKSAN	1000			R.YFDPANGK#FSK.S	2	402.485	311.863	351.793	170.082	479.863	470.879	326.935	405.228	528.216	620.243	431.93		P58252	+	2160.6	2214.84	1625.77	2680.56	2464.26	1507.58	1909.44	2061.56	2034.44	1763.88	1974.24		0.935475	0.707095	1.08664	0.318633	0.977884	1.5685	0.859831	0.987098	1.30384	1.76583
3719	4352	sp|Q78IK2|USMG5_MOUSE	Q78IK2	Usmg5	Usmg5 (K56)	Up-regulated during skeletal muscle growth protein 5 OS=Mus musculus GN=Usmg5 PE=1 SV=1	56	KKTPAVKATxxxx	150.967	+		K.KTPAVK#AT.-	1	65.2714	57.1492	160.789	38.7872	92.6744	62.4578	54.1443	127.437	101.385	109.156	119.471		Q78IK2	+	43.2	42.4036	59.1856	33.7157	38.3565	62.8109	58.1086	46.7501	36.4017	67.0403	44.1552		0.682257	0.608577	1.22673	0.519475	1.09101	0.449015	0.420747	1.2309	1.25765	0.735224
209	2142	sp|Q3TPE9|ANKY2_MOUSE	Q3TPE9	Ankmy2	Ankmy2 (K242)	Ankyrin repeat and MYND domain-containing protein 2 OS=Mus musculus GN=Ankmy2 PE=1 SV=1	242	LKEGENKLDTLIR	1000			K.EGENK#LDTLIR.S	1	39.813	71.6043	58.6907	55.4371	51.1731	103.336	80.5505	34.739	50.3004	44.622	117.134		Q3TPE9	+	1733.9	1865.1	1666.7	1981.42	2042.45	1646.22	1900.69	1885.41	1456.39	1695.95	1586.35		0.827643	1.38382	1.26927	1.00848	0.90309	2.2626	1.52756	0.664131	1.2449	0.948368
1114	3194	sp|P58252|EF2_MOUSE	P58252	Eef2	Eef2 (K333)	Elongation factor 2 OS=Mus musculus GN=Eef2 PE=1 SV=2	333	DKDKEGKPLLKAV	1000			K.EGK#PLLK.A	2	508.44	459.304	682.052	362.204	654.464	545.811	490.902	838.724	755.11	864.009	679.44		P58252	+	2160.6	2214.84	1625.77	2680.56	2464.26	1507.58	1909.44	2061.56	2034.44	1763.88	1974.24		0.766999	0.675907	1.36738	0.440409	0.865623	1.18002	0.837952	1.32603	1.20975	1.59654
3166	2669	sp|Q8K596|NAC2_MOUSE	Q8K596	Slc8a2	Slc8a2 (K603)	Sodium/calcium exchanger 2 OS=Mus musculus GN=Slc8a2 PE=1 SV=1	603	DDEEYEKKDNFFI	1000			K.IVDDEEYEK#K.D	3	127.706	100.277	138.79	65.654	182.995	174.767	143.101	168.448	216.061	211.645	150.478		Q8K596	+	2107.7	1991.09	2434.09	2211.11	2044.09	2658.24	2390.36	2071.21	2150.9	2559.83	2242.53		0.877552	0.729425	0.825834	0.430052	1.29661	0.952216	0.86706	1.17791	1.45488	1.19748
2118	3858	sp|Q9JLB0|MPP6_MOUSE	Q9JLB0	Mpp6	Mpp6 (K416)	MAGUK p55 subfamily member 6 OS=Mus musculus GN=Mpp6 PE=1 SV=1	416	ADIKAGKYLEHGE	1000			K.AGK#YLEHGEYEGNLYGTK.I	3	348.102	119.268	391.276	89.0461	458.88	159.257	149.899	351.464	624.307	464.771	187.356		Q9JLB0	+	2340.8	2052.53	2152.61	1984.2	1687.69	1958.72	1923.58	2052.67	1861.61	2325.8	2177.58		0.740618	0.289392	0.905254	0.223502	1.35413	0.404927	0.388099	0.852736	1.67017	0.995221
3877	960	sp|Q91WQ3|SYYC_MOUSE	Q91WQ3	Yars	Yars (K356)	Tyrosine--tRNA ligase, cytoplasmic OS=Mus musculus GN=Yars PE=1 SV=3	356	PAKGPAKNSEPEE	1000			K.GPAK#NSEPEEVIPSR.L	2	75.9845	61.0489	89.9925	37.3391	88.2049	88.569	60.2436	95.4705	95.2624	118.552	82.7537		Q91WQ3	+	3659.4	3890.84	2538.52	4035.93	4045.39	2518.17	2771.12	3267.73	3358.14	2405.14	3217.85		0.79843	0.603332	1.36316	0.355747	0.838406	1.35244	0.835944	1.12343	1.0908	1.89536
2862	2473	sp|P62281|RS11_MOUSE	P62281	Rps11	Rps11 (K144)	40S ribosomal protein S11 OS=Mus musculus GN=Rps11 PE=1 SV=3	144	VRFNVLKVTKAAG	1000			R.FNVLK#VTK.A	1	172.245	173.392	189.522	129.758	151.042	153.665	149.423	158.863	169.638	141.313	199.178		P62281	+	1376.8	1384.48	1130.36	1717.79	1506.51	1442.26	1247	1181.77	1539.97	1107.44	1259.6		0.954927	0.955953	1.27979	0.576581	0.76528	0.813251	0.914633	1.02609	0.840823	0.973997
15	2493	sp|Q8R420|ABCA3_MOUSE	Q8R420	Abca3	Abca3 (K1668)	ATP-binding cassette sub-family A member 3 OS=Mus musculus GN=Abca3 PE=1 SV=3	1668	VFGILEKAKEKYG	1000			K.VFGILEK#AK.E	1	198.364	142.997	229.392	101.514	239.377	236.846	181.787	217.301	253.918	210.363	205.25		Q8R420	+	1343.9	1376.73	1534.39	1613.43	1445.19	1765.87	1376.04	1227.43	1717.39	1392.22	1571.81		0.95693	0.673381	0.969227	0.407906	1.07384	0.869542	0.856476	1.14775	0.958534	0.97959
2820	1600	sp|Q9CR57|RL14_MOUSE	Q9CR57	Rpl14	Rpl14 (K124)	60S ribosomal protein L14 OS=Mus musculus GN=Rpl14 PE=1 SV=3	124	MRNRIIKTEVKKL	1000			R.IIK#TEVK.K	1	164.344	156.895	157.408	116.934	118.106	173.136	162.914	149.333	133.344	163.348	215.846		Q9CR57	+	1241	996.319	826.697	1156.93	997.385	1047.01	1010.49	1036.53	915.167	791.186	969.291		0.900364	1.07065	1.29454	0.687175	0.805094	1.12428	1.09613	0.97951	0.990623	1.40369
1202	3901	sp|Q9DC16|ERGI1_MOUSE	Q9DC16	Ergic1	Ergic1 (K288)	Endoplasmic reticulum-Golgi intermediate compartment protein 1 OS=Mus musculus GN=Ergic1 PE=1 SV=1	288	KKIQLGKIHxxxx	1000			K.IQLGK#IH.-	1	385.467	268.729	453.572	207.743	396.975	404.642	288.61	489.022	487.946	608.272	515.214		Q9DC16	+	826.1	865.676	839.878	911.609	856.317	994.466	766.195	899.532	1068.78	772.348	1097.4		0.952111	0.633421	1.10195	0.464997	0.945935	0.83026	0.768609	1.10929	0.931573	1.60701
3510	4993	sp|Q8C0L0|TMX4_MOUSE	Q8C0L0	Tmx4	Tmx4 (K299)	Thioredoxin-related transmembrane protein 4 OS=Mus musculus GN=Tmx4 PE=1 SV=2	299	NERAVVKEGSVSP	1000			R.AVVK#EGSVSPK.E	1	43.8589	29.9506	42.628	27.0245	56.9522	48.978	38.7656	74.7113	63.6939	56.2793	54.4575		Q8C0L0	+	1419.5	1304.66	1195.12	1444.53	1377.22	1324.4	1020.44	1129.81	1664.23	1045.27	1739.04		0.858907	0.638163	0.991535	0.520061	1.14956	1.02803	1.05605	1.83825	1.06392	1.49673
381	2265	sp|G5E829|AT2B1_MOUSE	G5E829	Atp2b1	Atp2b1 (K533)	Plasma membrane calcium-transporting ATPase 1 OS=Mus musculus GN=Atp2b1 PE=1 SV=1	533	KILPPEKEGGLPR	1000			K.ILPPEK#EGGLPR.H	2	157.244	120.247	218.166	96.114	222.636	174.054	184.527	194.447	237.003	230.68	190.433		G5E829	+	4818.2	5400.32	5933.01	4270.34	4524.08	5737.65	5600.83	5481.58	4883.06	6247.93	5430.64		0.825389	0.563149	0.929998	0.569238	1.24461	0.767218	0.833253	0.897147	1.22753	0.933776
1685	975	sp|P07901|HS90A_MOUSE	P07901	Hsp90aa1	Hsp90aa1 (K616)	Heat shock protein HSP 90-alpha OS=Mus musculus GN=Hsp90aa1 PE=1 SV=4	616	NMERIMKAQALRD	1000			R.IMK#AQALR.D	1	357.356	305.688	353.407	246.475	307.127	345.437	315.636	45.9459	333.118	439.48	463.388		P07901	+	3018.3	3065.68	2372.49	3756.79	3461.53	2730.72	2984.27	2857.5	2768.56	2672.75	2954.04		0.997492	0.840081	1.25499	0.552747	0.747516	1.06577	0.891084	0.135466	1.01371	1.38533
1437	1829	sp|P63094|GNAS2_MOUSE	P63094	Gnas	Gnas (K28)	Guanine nucleotide-binding protein G(s) subunit alpha isoforms short OS=Mus musculus GN=Gnas PE=1 SV=1	28	ANKKIEKQLQKDK	1000			K.LEK#QLQK.D	2	254.53	149.786	286.297	110.459	262.666	264.67	183.498	238.087	289.366	298.468	261.297		P63094	+	1192.6	1230.37	964.079	1137.13	1186.6	815.826	989.884	1005.72	1014.23	960.282	1050.11		0.87499	0.499109	1.21749	0.398244	0.907524	1.33005	0.759987	0.970549	1.16969	1.27426
2295	406	sp|P46460|NSF_MOUSE	P46460	Nsf	Nsf (K198)	Vesicle-fusing ATPase OS=Mus musculus GN=Nsf PE=1 SV=2	198	SLNLIGKAKTKEN	1000			K.AENSSLNLIGK#AK.T	2	389.896	348.999	496.568	230.259	447.869	432.671	331.542	442.546	526.889	561.826	518.716		P46460	+	4642.1	4143.49	4206.49	4475.31	3796.24	4166.06	3677.62	5026.67	3097.99	4234.95	4232.19		0.787378	0.789601	1.10665	0.482328	1.10598	0.973603	0.845124	0.825329	1.59437	1.24366
2604	1497	sp|Q2PFD7|PSD3_MOUSE	Q2PFD7	Psd3	Psd3 (K996)	PH and SEC7 domain-containing protein 3 OS=Mus musculus GN=Psd3 PE=1 SV=2	996	NEPVGLKKSHSSP	1000			K.ELLTTDGNEPVGLK#K.S	4	618.664	367.389	715.487	222.043	513.812	614.572	429.14	693.35	882.502	909.775	645.278		Q2PFD7	+	3721.3	3994.02	3384.73	3095.43	3064.44	3461.05	3338.91	4261.74	3659.17	3583.94	3967.37		0.914622	0.506054	1.16294	0.394637	0.922434	0.976892	0.707091	0.895049	1.32683	1.39654
1928	4235	sp|Q8BZ81|LRRT3_MOUSE	Q8BZ81	Lrrtm3	Lrrtm3 (K578)	Leucine-rich repeat transmembrane neuronal protein 3 OS=Mus musculus GN=Lrrtm3 PE=2 SV=2	578	GRISDHKPQLAxx	1000			R.ISDHK#PQLA.-	1	256.852	169.626	235.242	105.09	245.937	344.145	204.594	264.624	193.04	302.797	307.983		#N/A	-	#N/A	#N/A	#N/A	#N/A	#N/A	#N/A	#N/A	#N/A	#N/A	#N/A	#N/A		1.04407	0.689508	0.956228	0.427177	0.999702	1.39891	0.831649	1.07567	0.784686	1.23083
2261	3689	sp|Q8CHT1|NGEF_MOUSE	Q8CHT1	Ngef	Ngef (K428)	Ephexin-1 OS=Mus musculus GN=Ngef PE=1 SV=1	428	LVQNILKRVEERS	1000			K.LLVQNILK#R.V	1	16.8281	29.6077	25.1706	25.8564	23.8014	45.002	38.5034	21.7383	21.5721	23.3724	48.1924		Q8CHT1	+	826.4	798.583	794.507	1074.73	1025.13	910.639	973.23	906.041	901.823	769.799	812.791		0.811693	1.47785	1.26282	0.958993	0.925485	1.96985	1.57699	0.956366	0.953494	1.21024
1008	2242	sp|Q9QYJ0|DNJA2_MOUSE	Q9QYJ0	Dnaja2	Dnaja2 (K134)	DnaJ homolog subfamily A member 2 OS=Mus musculus GN=Dnaja2 PE=1 SV=1	134	YNGKTTKLQLSKN	1000			K.TTK#LQLSK.N	1	143.966	124.387	148.984	94.8369	138.1	181.137	149.946	156.477	187.725	139.607	195.28		Q9QYJ0	+	1272.3	1350.27	1242.01	1552.1	1688.73	1302.31	1414.62	1345.88	1275.66	1242.63	1296.49		1.07805	0.877652	1.14284	0.582138	0.779113	1.32513	1.00987	1.10767	1.40202	1.07037
3671	1904	sp|Q6ZPJ3|UBE2O_MOUSE	Q6ZPJ3	Ube2o	Ube2o (K284)	(E3-independent) E2 ubiquitin-conjugating enzyme UBE2O OS=Mus musculus GN=Ube2o PE=1 SV=3	284	KPVLSTKSKFRVV	1000			K.PVLSTK#SK.F	1	86.4814	74.6496	98.823	58.6442	114.435	109.573	98.5438	157.431	151.623	146.258	130.525		Q6ZPJ3	+	3281.8	3005.9	3189.18	2990.32	2915.44	3245.15	2923.4	3475.34	2860.68	3194.88	3621.29		0.818464	0.771334	0.962427	0.609111	1.21911	1.04872	1.04696	1.40696	1.64621	1.42185
3692	5072	sp|Q80U95|UBE3C_MOUSE	Q80U95	Ube3c	Ube3c (K565)	Ubiquitin-protein ligase E3C OS=Mus musculus GN=Ube3c PE=1 SV=2	565	LAYPETKPEVREE	1000			K.LAYPETK#PEVR.E	1	63.7807	144.584	87.588	109.27	69.0185	150.825	122.806	72.5918	88.9611	87.8888	228.023		Q80U95	+	1603.4	1527.86	1305.13	2222.67	2107.74	1546.27	1524.24	1642.11	1737.46	1212.27	1656.43		0.854625	2.03313	1.44185	1.05622	0.703521	2.09564	1.73099	0.949759	1.10005	1.55763
291	5086	sp|Q9WUL7|ARL3_MOUSE	Q9WUL7	Arl3	Arl3 (K11)	ADP-ribosylation factor-like protein 3 OS=Mus musculus GN=Arl3 PE=1 SV=1	11	SILRKLKSAPDQE	1000			K.LK#SAPDQEVR.I	1	169.788	119.238	197.334	117.359	173.011	161.054	144.957	187.513	211.566	219.95	141.871		Q9WUL7	+	1941	2042.79	1625.89	2363.63	2385.68	1648.97	1636.75	1913.72	1385.61	1552.34	1552.59		0.932682	0.622362	1.29408	0.529403	0.773235	1.04138	0.944296	1.04473	1.62801	1.51073
1066	3277	sp|Q3TLR7|DTL_MOUSE	Q3TLR7	Dtl	Dtl (K144)	Denticleless protein homolog OS=Mus musculus GN=Dtl PE=1 SV=2	144	GHQCSLKSVAFPK	1000			S.LK#SVAFPK.F	1	80.0267	132.409	98.0492	116.823	118.143	250.913	174.172	115.973	155.238	137.155	266.094		#N/A	-	#N/A	#N/A	#N/A	#N/A	#N/A	#N/A	#N/A	#N/A	#N/A	#N/A	#N/A		0.810482	1.34099	0.993008	1.18315	1.19651	2.54116	1.76395	1.17454	1.5722	1.38906
1348	2372	sp|P06837|NEUM_MOUSE	P06837	Gap43	Gap43 (K217)	Neuromodulin OS=Mus musculus GN=Gap43 PE=1 SV=1	217	ARQDEGKEDPEAD	1000			R.QDEGK#EDPEADQEHA.-	1	102.052	65.2974	96.0706	45.1548	105.932	56.2358	61.4862	82.555	90.0669	131.32	91.1864		P06837	+	3856.9	6309.17	6015.89	3623.43	5882.53	6982.28	5477.07	5112.9	5077.88	5328.43	5319.42		1.31341	0.51374	0.792702	0.618591	0.893887	0.399793	0.557249	0.801486	0.880446	1.22335
2152	1679	sp|Q99104|MYO5A_MOUSE	Q99104	Myo5a	Myo5a (K1207)	Unconventional myosin-Va OS=Mus musculus GN=Myo5a PE=1 SV=2	1207	LEYESLKRQELES	1000			R.GAELEYESLK#R.Q	2	254.015	199.229	320.475	109.872	323.884	238.553	206.594	302.964	401.481	406.376	245.103		Q99104	+	5481.5	5402.75	5312.13	5161.93	4694.76	5124.58	4589.27	6011.24	3897.01	5369.54	5342		0.791434	0.629784	1.03034	0.363519	1.17823	0.795025	0.768828	0.860757	1.75949	1.29254
3298	3863	sp|P70297|STAM1_MOUSE	P70297	Stam	Stam (K185)	Signal transducing adapter molecule 1 OS=Mus musculus GN=Stam PE=1 SV=3	185	AIELSLKEQRQQS	1000			K.AIELSLK#EQR.Q	1	105.334	86.6611	134.756	67.78	143.79	139.271	115.409	135.352	172.399	149.042	144.585		P70297	+	1557.5	1804.09	1799.65	1825.04	1823.51	1697.33	2012.36	1628.55	1722.09	1730.64	1592.61		0.916551	0.651002	1.01479	0.503322	1.06865	1.11202	0.777232	1.12637	1.35674	1.16713
3190	3126	sp|P60879|SNP25_MOUSE	P60879	Snap25	Snap25 (K76)	Synaptosomal-associated protein 25 OS=Mus musculus GN=Snap25 PE=1 SV=1	76	DMKEAEKNLTDLG	1000			K.EAEK#NLTDLGK.F	2	133.176	106.135	139.361	78.7403	363.536	227.11	208.534	247.111	305.724	361.878	219.734		P60879	+	944.7	1266.02	2037.4	744.743	916.825	1538.63	1826.05	1333.52	1008.68	1839.89	1119.19		0.698006	0.415093	0.338683	0.523503	1.96331	0.730856	0.565448	0.917533	1.50074	0.973863
2900	1165	sp|Q8K0T0|RTN1_MOUSE	Q8K0T0	Rtn1	Rtn1 (K771)	Reticulon-1 OS=Mus musculus GN=Rtn1 PE=1 SV=1	771	VAKIQAKIPGAKR	1000			K.IQAK#IPGAK.R	1	268.716	157.557	325.79	105.226	377.673	252.98	180.507	331.277	396.785	421.128	279.935		Q8K0T0	+	3392.6	3849.32	3890.15	2747.57	3107.81	3901.56	3211.07	3250.27	3271.03	4135.55	3855.92		0.835284	0.431646	0.883168	0.403875	1.28155	0.683788	0.59281	1.07484	1.27921	1.07387
2737	790	sp|P54728|RD23B_MOUSE	P54728	Rad23b	Rad23b (K36)	UV excision repair protein RAD23 homolog B OS=Mus musculus GN=Rad23b PE=1 SV=2	36	IESEKGKDAFPVA	1000			K.GK#DAFPVAGQK.L	2	701.375	473.743	720.223	395.116	742.832	727.643	676.593	642.397	984.698	747.332	672.036		P54728	+	888.3	958.123	843.427	755.982	873.922	684.472	867.796	1011.47	608.261	971.363	661.993		0.949957	0.594888	1.02738	0.628821	1.02266	1.27901	0.938044	0.764122	1.94772	0.925646
769	691	sp|Q68FD5|CLH1_MOUSE	Q68FD5	Cltc	Cltc (K1443)	Clathrin heavy chain 1 OS=Mus musculus GN=Cltc PE=1 SV=3	1443	NYFSKVKQLPLVK	1000			K.VK#QLPLVK.P	1	408.411	281.043	564.109	151.032	540.574	504.351	325.389	678.745	588.38	641.598	409.155		Q68FD5	+	3435.1	3250.69	2998.19	3617.86	3546.17	3106.99	3024.29	2973.78	2908.61	3213.06	3360.04		0.776266	0.564483	1.22845	0.272566	0.995287	1.05985	0.702478	1.49022	1.32076	1.30376
776	3340	sp|Q9D486|CMIP_MOUSE	Q9D486	Cmip	Cmip (K763)	C-Maf-inducing protein OS=Mus musculus GN=Cmip PE=1 SV=3	763	AKLPNLKEVDVRY	1000			K.LPNLK#EVDVR.Y	1	230.575	176.54	207.701	123.755	222.71	248.592	207.384	233.345	293.274	265.409	261.293		Q9D486	+	358.7	296.383	316.459	390.46	287.732	260.797	298.211	357.73	268.262	311.599	304.727		0.930188	0.861944	0.949754	0.458644	1.12006	1.37935	1.00633	0.943915	1.58199	1.23256
1082	4067	sp|P63168|DYL1_MOUSE	P63168	Dynll1	Dynll1 (K43)	Dynein light chain 1, cytoplasmic OS=Mus musculus GN=Dynll1 PE=1 SV=1	43	DIAAHIKKEFDKK	1000			K.DIAAHIK#K.E	2	424.069	861.036	540.775	528.579	513.531	1391.74	901.725	428.106	639.843	527.526	1678.79		P63168	+	226.7	230.95	209.241	250.353	230.139	207.658	267.06	170.079	154.787	212.867	215.522		0.839283	1.67273	1.15956	0.947287	1.00115	3.00699	1.51492	1.12934	1.85465	1.11189
2980	644	sp|Q8C1B7|SEP11_MOUSE	Q8C1B7	Sept11	Sept11 (K195)	Septin-11 OS=Mus musculus GN=Sept11 PE=1 SV=4	195	AKNELHKFKSKIM	1000			K.NELHK#FK.S	1	87.1514	109.5	160.89	99.1301	141.955	161.425	137.401	171.345	198.424	153.306	198.524		Q8C1B7	+	3202.8	2931.39	2837.99	2591.94	2506.93	2559.49	2728.23	2739.6	2430.69	2876.41	2661.05		0.580904	0.797443	1.21025	0.816472	1.20884	1.34641	1.07515	1.3352	1.74271	1.1378
220	3279	sp|Q8BIZ1|ANS1B_MOUSE	Q8BIZ1	Anks1b	Anks1b (K1114)	Ankyrin repeat and sterile alpha motif domain-containing protein 1B OS=Mus musculus GN=Anks1b PE=1 SV=3	1114	VSYKGVKFIDAAN	1000			K.GVK#FIDAANK.N	1	44.5141	40.4959	60.4636	30.6619	60.1777	71.3696	58.4018	63.3787	61.8996	71.3682	70.0916		Q8BIZ1	+	3128.3	3052.62	3124.67	2925.13	2686.12	3235.72	3281.52	3388.03	2858.76	3258.71	3163.08		0.762524	0.710892	1.03694	0.561717	1.20053	1.18197	0.953709	1.00245	1.16031	1.17361
3915	649	sp|P68510|1433F_MOUSE	P68510	Ywhah	Ywhah (K142)	14-3-3 protein eta OS=Mus musculus GN=Ywhah PE=1 SV=2	142	EVASGEKKNSVVE	1000			R.YLAEVASGEK#K.N	7	1406.17	1234.46	1774.78	874.177	2323.23	2054.23	1758.77	1841.71	2610.33	2113.7	1805.3		P68510	+	1420.2	1451.91	1509.42	1355.16	1389.46	1320.7	1466.49	1548.07	1189.51	1551.68	1288.66		0.773944	0.664597	0.919083	0.504232	1.30697	1.21581	0.937454	0.929933	1.71533	1.06479
3465	4103	sp|P40142|TKT_MOUSE	P40142	Tkt	Tkt (K597)	Transketolase OS=Mus musculus GN=Tkt PE=1 SV=1	597	QVPRSGKPAELLK	1000	+		R.SGK#PAELLK.M	1	140.928	172.315	137.577	141.979	141.922	154.246	143.888	142.004	157.059	174.551	209.879		P40142	+	6043.2	6233.11	4761.34	8004.55	7692.52	5446.64	4857.76	5937.04	4965.26	4555.3	5761.3		0.990038	1.17366	1.2267	0.753027	0.783259	1.20228	1.25751	1.01543	1.3429	1.62677
2879	5104	sp|P18654|KS6A3_MOUSE	P18654	Rps6ka3	Rps6ka3 (K322)	Ribosomal protein S6 kinase alpha-3 OS=Mus musculus GN=Rps6ka3 PE=1 SV=2	322	DGVEEIKRHSFFS	1000			R.LGAGPDGVEEIK#R.H	1	13.2406	24.7835	23.9068	27.2709	39.5971	47.8736	41.8105	26.7926	16.0652	23.4846	41.36		P18654	+	835.2	835.894	764.47	1013.18	1020.59	915.296	834.129	847.467	893.817	756.724	922.564		0.553508	1.03519	1.09186	0.93976	1.35463	1.82617	1.75009	1.10382	0.627544	1.08356
183	1436	sp|P05063|ALDOC_MOUSE	P05063	Aldoc	Aldoc (K330)	Fructose-bisphosphate aldolase C OS=Mus musculus GN=Aldoc PE=1 SV=4	330	ATEEFIKRAEMNG	1000			R.DNAGAATEEFIK#R.A	3	240.786	160.076	296.986	117.571	384.397	194.195	148.252	386.094	394.705	278.74	247.095		P05063	+	645.6	583.576	652.816	792.266	731.455	745.73	576.773	885.106	1016.47	579.206	705.254		0.826716	0.608021	1.0084	0.328941	1.16488	0.577226	0.56975	0.966912	0.860729	1.06673
2706	2949	sp|Q91ZR1|RAB4B_MOUSE	Q91ZR1	Rab4b	Rab4b (K55)	Ras-related protein Rab-4B OS=Mus musculus GN=Rab4b PE=1 SV=2	55	VVNVGGKTVKLQI	1000			R.VVNVGGK#TVK.L	1	208.031	149.592	234.344	107.44	240.582	202.69	148.689	236.227	259.986	277.63	255.421		Q91ZR1	+	1680.7	1596.17	1522.86	1867.42	1911.53	1663.89	1546.41	1582.89	1622.38	1572.84	1742.06		0.920228	0.696763	1.14407	0.427741	0.935705	0.905659	0.714843	1.10953	1.19139	1.31232
2884	965	sp|P14206|RSSA_MOUSE	P14206	Rpsa	Rpsa (K89)	40S ribosomal protein SA OS=Mus musculus GN=Rpsa PE=1 SV=4	89	GQRAVLKFAAATG	1000			R.AVLK#FAAATGATPIAGR.F	1	80.224	202.732	98.8571	190.252	85.7634	189.835	201.625	72.517	90.0521	81.538	262.382		P14206	+	665.9	769.133	579.689	898.23	943.989	587.151	856.773	777.071	592.248	610.343	481.012		0.946479	2.07079	1.33976	1.66402	0.713757	2.54006	1.84882	0.733153	1.19455	1.04955
2508	1714	sp|P17742|PPIA_MOUSE	P17742	Ppia	Ppia (K131)	Peptidyl-prolyl cis-trans isomerase A OS=Mus musculus GN=Ppia PE=1 SV=2	131	KHVVFGKVKEGMN	1000			K.HVVFGK#VK.E	2	950.749	827.778	979.237	608.932	907.969	1051.78	788.56	686.933	478.212	926.125	1233.69		P17742	+	2832.9	3318.55	2602.77	3830.75	3966.92	2641.64	3144.58	2758.36	2734.4	2734.13	2636.35		1.07027	0.795471	1.19981	0.506926	0.729922	1.26972	0.799709	0.794186	0.557722	1.08021
1670	4771	sp|P62748|HPCL1_MOUSE	P62748	Hpcal1	Hpcal1 (K147)	Hippocalcin-like protein 1 OS=Mus musculus GN=Hpcal1 PE=1 SV=2	147	DESTPEKRTDKIF	1000			K.M*PEDESTPEK#R.T	2	51.6878	73.9059	51.1151	52.4184	59.2086	111.178	114.785	28.2989	72.9665	48.4907	101.605		P62748	+	2430.6	2408.26	2243.48	2529.86	2836.17	2155.63	2730.87	2706.84	2063.05	2342.97	2236.38		0.982606	1.41802	1.05277	0.957399	0.964625	2.38315	1.94219	0.483072	1.63425	0.956305
3546	1261	sp|Q62393|TPD52_MOUSE	Q62393	Tpd52	Tpd52 (K119)	Tumor protein D52 OS=Mus musculus GN=Tpd52 PE=1 SV=2	119	SSLQEFKQNIAKG	1000			K.LGISSLQEFK#QNIAK.G	2	63.7208	74.8352	67.294	68.6229	76.083	110.767	75.2744	69.066	77.8317	67.832	99.7774		Q62393	+	363.6	362.479	334.329	427.28	393.708	366.477	231.356	467.392	207.308	319.134	375.152		0.922726	1.08702	1.05979	0.845614	1.01749	1.5914	1.7131	0.778033	1.97677	1.11912
2854	1050	sp|P99027|RLA2_MOUSE	P99027	Rplp2	Rplp2 (K21)	60S acidic ribosomal protein P2 OS=Mus musculus GN=Rplp2 PE=1 SV=3	21	NSSPSAKDIKKIL	1000			R.YVASYLLAALGGNSSPSAK#DIK.K	1	25.5109	12.7777	20.1124	10.4452	24.9183	25.9394	12.2893	33.4378	34.5349	21.6619	34.2182		P99027	+	399.9	342.108	352.072	441.195	458.296	431.437	443.303	519.457	403.621	364.677	360.396		1.09179	0.639221	0.977675	0.405182	0.930539	1.02898	0.474449	1.10167	1.46435	1.0166
1493	5117	sp|Q61121|GPR19_MOUSE	Q61121	Gpr19	Gpr19 (K386)	Probable G-protein coupled receptor 19 OS=Mus musculus GN=Gpr19 PE=2 SV=2	386	VSRTITKDSIYDS	1000			R.TITK#DSIYDSFDR.E	1	43.3027	51.2344	45.2701	34.7821	52.9105	56.9671	86.7327	37.0536	56.6048	50.7903	46.6409		#N/A	-	#N/A	#N/A	#N/A	#N/A	#N/A	#N/A	#N/A	#N/A	#N/A	#N/A	#N/A		0.918187	1.08637	0.959903	0.737515	1.12191	1.20793	1.83907	0.785682	1.20024	1.07695
3227	3600	sp|P70663|SPRL1_MOUSE	P70663	Sparcl1	Sparcl1 (K631)	SPARC-like protein 1 OS=Mus musculus GN=Sparcl1 PE=1 SV=3	631	DKHITLKEWGHCF	1000			K.HITLK#EWGHCFGIK.E	1	10.1905	8.10716	12.1655	5.32911	11.2964	13.7857	9.28977	123.551	21.6445	16.0908	14.7814		P70663	+	306.5	218.772	433.817	217.6	214.283	233.809	178.519	172.249	426.893	355.48	291.424		0.874883	0.975134	0.737922	0.64444	1.3872	1.55151	1.36933	18.8746	1.33418	1.1911
2364	5243	sp|Q99LX0|PARK7_MOUSE	Q99LX0	Park7	Park7 (K93)	Protein DJ-1 OS=Mus musculus GN=Park7 PE=1 SV=1	93	MVKEILKEQESRK	1000	+		K.EILK#EQESR.K	1	42.9126	23.8066	54.6233	20.5449	62.4366	36.3886	30.7451	46.4586	56.9105	58.976	35.8889		Q99LX0	+	1305.2	1391.46	1170.53	1516.78	1689.32	1290.13	1390.05	1194.13	1210.33	1215.15	1222.82		0.846625	0.440566	1.20165	0.34879	0.951725	0.726297	0.569544	1.00184	1.2108	1.24977
3402	2608	sp|P40749|SYT4_MOUSE	P40749	Syt4	Syt4 (K52)	Synaptotagmin-4 OS=Mus musculus GN=Syt4 PE=1 SV=2	52	NKTPPYKFVHVLK	1000			K.TPPYK#FVHVLK.G	1	459.976	169.531	586.853	129.864	365.711	195.882	171.675	391.105	470.576	580.929	286.53		#N/A	-	#N/A	#N/A	#N/A	#N/A	#N/A	#N/A	#N/A	#N/A	#N/A	#N/A	#N/A		0.976912	0.360056	1.24638	0.27581	0.77671	0.41602	0.36461	0.830643	0.999425	1.2338
3026	3024	sp|Q6P4S6|SIK3_MOUSE	Q6P4S6	Sik3	Sik3 (K16)	Serine/threonine-protein kinase SIK3 OS=Mus musculus GN=Sik3 PE=1 SV=3	16	IDRTIGKGNFAVV	1000			R.TIGK#GNFAVVK.R	1	51.9573	157.77	92.1497	162.683	58.5968	196.516	182.153	109.564	68.0275	68.1028	279.546		Q6P4S6	+	1399.6	1673.01	1484.96	1682.9	1750.99	1506.98	1547.25	1681.27	1605.09	1410.5	1579.64		0.839613	2.13286	1.40351	2.18636	0.756879	2.94935	2.66265	1.47389	0.958564	1.09201
2540	4007	sp|P63328|PP2BA_MOUSE	P63328	Ppp3ca	Ppp3ca (K32)	Serine/threonine-protein phosphatase 2B catalytic subunit alpha isoform OS=Mus musculus GN=Ppp3ca PE=1 SV=1	32	SHRLTAKEVFDND	1000			R.LTAK#EVFDNDGK.P	4	657.764	429.379	805.099	331.86	825.335	714.015	665.01	756.296	1068.09	1025.38	703.694		P63328	+	2394.4	2469.26	2639.4	2610.24	3068.29	3047.29	2816.53	2585.68	2744.65	2716.85	2989.92		0.971014	0.614646	1.07819	0.449393	0.950794	0.828221	0.834576	1.03388	1.37555	1.33405
2603	1496	sp|Q2PFD7|PSD3_MOUSE	Q2PFD7	Psd3	Psd3 (K982)	PH and SEC7 domain-containing protein 3 OS=Mus musculus GN=Psd3 PE=1 SV=2	982	VLKEGGKELLTTD	1000			K.EGGK#ELLTTDGNEPVGLK.K	2	116.859	80.594	136.73	52.143	114.496	122.664	92.1414	122.284	136.068	188.047	140.168		Q2PFD7	+	3721.3	3994.02	3384.73	3095.43	3064.44	3461.05	3338.91	4261.74	3659.17	3583.94	3967.37		0.863016	0.554554	1.11018	0.462942	1.02681	0.974007	0.758406	0.788556	1.02194	1.44197
152	4830	sp|Q8N9S3|AHSA2_MOUSE	Q8N9S3	Ahsa2	Ahsa2 (K230)	Activator of 90 kDa heat shock protein ATPase homolog 2 OS=Mus musculus GN=Ahsa2 PE=1 SV=2	230	LVQKFSKSPAVLE	1000			K.FSK#SPAVLEAER.G	1	51.8035	129.513	65.731	93.8672	47.5609	148.782	127.894	64.0034	59.0935	54.734	197.651		Q8N9S3	+	133.9	150.904	147.394	188.273	181.523	172.909	180.796	159.666	164.395	145.937	146.774		1.0601	2.3517	1.22196	1.36613	0.717936	2.35777	1.93833	1.09839	0.984961	1.02768
3212	4799	sp|Q9CWK8|SNX2_MOUSE	Q9CWK8	Snx2	Snx2 (K469)	Sorting nexin-2 OS=Mus musculus GN=Snx2 PE=1 SV=2	469	DFEQISKTIRKEV	1000			R.DFEQISK#TIR.K	1	21.31	21.9026	30.1093	16.1543	36.4414	26.1743	30.6362	27.3259	37.2867	25.5521	24.9666		Q9CWK8	+	1620.1	1726.26	1614.61	1676.37	1853.7	1537.79	1652.92	1597.2	1673.73	1560.87	1532.46		0.766817	0.739674	1.08713	0.561783	1.14605	0.992265	1.08052	0.997386	1.29873	0.95435
1115	3197	sp|P58252|EF2_MOUSE	P58252	Eef2	Eef2 (K426)	Elongation factor 2 OS=Mus musculus GN=Eef2 PE=1 SV=2	426	VVSTGLKVRIMGP	1000			R.VFSGVVSTGLK#VR.I	1	42.4496	47.6897	58.0966	44.715	65.8842	66.1268	57.2224	72.9421	93.0104	92.0733	76.687		P58252	+	2160.6	2214.84	1625.77	2680.56	2464.26	1507.58	1909.44	2061.56	2034.44	1763.88	1974.24		0.717765	0.78662	1.3055	0.609411	0.976737	1.60243	1.09482	1.2926	1.67021	1.90699
1136	271	sp|P10630|IF4A2_MOUSE	P10630	Eif4a2	Eif4a2 (K69)	Eukaryotic initiation factor 4A-II OS=Mus musculus GN=Eif4a2 PE=1 SV=2	69	AIIPCIKGYDVIA	1000			R.AIIPCIK#GYDVIAQAQSGTGK.T	1	17.1812	46.6202	15.4385	34.729	11.403	85.4602	49.3295	16.6112	14.9222	9.75496	88.1001		P10630	+	517.6	617.233	556.243	746.456	779.255	564.224	792.434	622.069	718.32	577.211	450.942		1.31753	2.99798	1.10165	1.84668	0.580822	6.01195	2.47085	1.0599	0.82455	0.670801
2414	3431	sp|Q9WU28|PFD5_MOUSE	Q9WU28	Pfdn5	Pfdn5 (K112)	Prefoldin subunit 5 OS=Mus musculus GN=Pfdn5 PE=1 SV=1	112	KIDFLTKQMEKIQ	60.86			R.KIDFLTK#QM*EK.I	1	44.3471	38.2301	59.8893	38.0542	68.0902	63.4558	54.0037	60.5427	79.7634	74.4425	62.7923		Q9WU28	+	1040.8	1101.05	1034.54	1098.49	1175.76	955.538	1036.13	1111.05	880.58	1080.84	953.417		0.806932	0.65756	1.09632	0.656063	1.09674	1.25766	0.98707	1.03197	1.71543	1.30436
2333	4319	sp|Q91XL9|OSBL1_MOUSE	Q91XL9	Osbpl1a	Osbpl1a (K682)	Oxysterol-binding protein-related protein 1 OS=Mus musculus GN=Osbpl1a PE=1 SV=2	682	KLKFWGKSVEAEP	1000	+		K.FWGK#SVEAEPK.G	2	255.302	226.205	313.181	150.76	320.053	307.561	250.56	283.562	350.872	419.608	322.449		Q91XL9	+	1665	1776.75	1685.59	2089.2	1920.51	1779.24	1898.42	1570.63	1620.46	1658.39	1690.42		0.909487	0.75515	1.10205	0.428018	0.988466	1.0253	0.782847	1.07085	1.28429	1.50077
10	2490	sp|Q8R420|ABCA3_MOUSE	Q8R420	Abca3	Abca3 (K503)	ATP-binding cassette sub-family A member 3 OS=Mus musculus GN=Abca3 PE=1 SV=3	503	PRTVVGKEEEGSD	1000			R.TVVGK#EEEGSDPEK.A	1	131.174	73.5883	145.181	42.9645	169.439	110.303	88.9702	141.576	156.129	116.722	89.5677		Q8R420	+	1343.9	1376.73	1534.39	1613.43	1445.19	1765.87	1376.04	1227.43	1717.39	1392.22	1571.81		0.946204	0.518159	0.917233	0.258145	1.13656	0.605525	0.626786	1.11814	0.881286	0.812734
1955	258	sp|P14873|MAP1B_MOUSE	P14873	Map1b	Map1b (K366)	Microtubule-associated protein 1B OS=Mus musculus GN=Map1b PE=1 SV=2	366	NVPENLKDPEPNI	1000			K.NLISPDLGVVFLNVPENLK#DPEPNIK.M	2	216.846	81.0081	113.307	50.2952	113.881	82.4718	100.072	103.066	150.013	146.958	92.1542		P14873	+	4782.7	4372.22	5094.4	4076.18	4122.68	5394.34	4466.94	4820.57	4360.52	4822.91	4849.92		1.42871	0.583835	0.700857	0.388809	0.870437	0.481761	0.705941	0.673724	1.08406	0.960168
226	1663	sp|P14824|ANXA6_MOUSE	P14824	Anxa6	Anxa6 (K478)	Annexin A6 OS=Mus musculus GN=Anxa6 PE=1 SV=3	478	AINEAYKEDYHKS	1000			R.AINEAYK#EDYHK.S	2	182.65	142.235	194.055	76.6277	304.829	299.238	245.329	273.28	435.252	335.791	204.925		P14824	+	1625.2	1583.44	1968.08	2130.62	2273.18	2309.44	2375.39	2082.28	2688.18	1706.7	2048.02		0.977029	0.780909	0.857187	0.312661	1.16578	1.12643	0.897862	1.14094	1.40759	1.71043
1789	3381	sp|Q62120|JAK2_MOUSE	Q62120	Jak2	Jak2 (K581)	Tyrosine-protein kinase JAK2 OS=Mus musculus GN=Jak2 PE=1 SV=2	581	KTEVLLKVLDKAH	1000			K.TEVLLK#VLDK.A	1	11.2649	26.0199	22.3949	25.5938	4.78011	10.2824	20.145	12.165	12.3492	5.6224	29.3233		Q62120	+	523.9	448.504	516.955	494.069	453.05	494.367	421.617	462.837	364.764	472.384	482.242		0.855814	2.30909	1.72424	2.06181	0.419947	0.827841	1.90174	1.04613	1.3475	0.473727
1907	4654	sp|Q5XJV6|LMTK3_MOUSE	Q5XJV6	Lmtk3	Lmtk3 (K293)	Serine/threonine-protein kinase LMTK3 OS=Mus musculus GN=Lmtk3 PE=1 SV=1	293	LAHSNYKEDYYLT	1000			R.IGDYGLAHSNYK#EDYYLTPER.L	1	46.0102	59.07	50.2474	33.4336	42.9533	82.9908	59.7087	36.4725	44.6174	47.9123	114.584		Q5XJV6	+	2049.9	1859.34	2072.26	1455.88	1276.37	2044.82	1747.33	1802.75	2157.74	2287.13	2218.38		0.838072	1.18623	0.905378	0.857469	1.25655	1.51543	1.27592	0.755422	0.772087	0.782199
1181	3488	sp|Q8VEH5|EPMIP_MOUSE	Q8VEH5	Epm2aip1	Epm2aip1 (K112)	EPM2A-interacting protein 1 OS=Mus musculus GN=Epm2aip1 PE=1 SV=1	112	CRFLALKGRGWGE	1000			R.FLALK#GR.G	1	29.037	52.9725	47.4101	45.9167	30.649	68.1232	54.1198	37.4732	36.133	34.8913	91.3103		Q8VEH5	+	1096.3	1071.38	856.607	1411.46	1339.8	914.58	1116.29	994.009	973.452	918.285	988.853		0.758859	1.41659	1.58573	0.932054	0.655416	2.13409	1.38906	1.08011	1.06348	1.08862
1689	983	sp|P11499|HS90B_MOUSE	P11499	Hsp90ab1	Hsp90ab1 (K481)	Heat shock protein HSP 90-beta OS=Mus musculus GN=Hsp90ab1 PE=1 SV=3	481	RMKETQKSIYYIT	1000			K.ETQK#SIYYITGESK.E	2	343.038	208.32	342.171	131.933	330.992	248.85	219.825	278.978	423.929	391.989	250.753		P11499	+	2947.2	3002.46	2394.8	3542.94	3199.44	2499.78	2606.14	2690.68	2593.17	2531.79	2839.79		0.962659	0.573843	1.18172	0.307986	0.855623	0.823334	0.697619	0.857529	1.35208	1.28052
2416	3317	sp|Q9WUA3|PFKAP_MOUSE	Q9WUA3	Pfkp	Pfkp (K286)	ATP-dependent 6-phosphofructokinase, platelet type OS=Mus musculus GN=Pfkp PE=1 SV=1	286	KPITSEKIKELVV	1000			K.PITSEK#IK.E	1	220.126	114.45	231.971	112.384	209.843	176.805	218.284	365.044	297.358	264.844	175.817		Q9WUA3	+	3350	3478.09	3283.22	3557.28	3979.63	3265.81	3827.62	3427.62	3696.21	3393.57	3707.7		1.0425	0.522061	1.12094	0.501225	0.836566	0.858919	0.904777	1.68966	1.27635	1.23817
2799	3304;3305	sp|Q8VEM1|GOLI_MOUSE	Q8VEM1	Rnf130	Rnf130 (K239;240)	E3 ubiquitin-protein ligase RNF130 OS=Mus musculus GN=Rnf130 PE=2 SV=1	239;240	RLGDAAKKAISKL;LGDAAKKAISKLT	1000;1000			R.LGDAAK#K#AISK.L	1	211.793	206.904	253.905	135.568	267.175	257.968	191.066	227.709	263.526	267.697	360.421		#N/A	-	#N/A	#N/A	#N/A	#N/A	#N/A	#N/A	#N/A	#N/A	#N/A	#N/A	#N/A		0.866972	0.846957	1.03935	0.554945	1.09368	1.05599	0.782124	0.932124	1.07874	1.09581
2573	2159	sp|P68404|KPCB_MOUSE	P68404	Prkcb	Prkcb (K618)	Protein kinase C beta type OS=Mus musculus GN=Prkcb PE=1 SV=4	618	EIQPPYKPKARDK	1000			K.EIQPPYK#PK.A	1	79.3222	192.552	123.29	205.206	72.9501	229.388	255.687	103.669	69.4657	88.483	262.492		P68404	+	3282.3	2899.28	2338.53	4345.8	3755.67	2667.08	2966.42	2627.22	3068.42	2205.46	2946.44		0.752762	2.0687	1.6422	1.47083	0.605034	2.67902	2.68483	1.22911	0.705175	1.24969
3489	5287	sp|Q8VEK0|CC50A_MOUSE	Q8VEK0	Tmem30a	Tmem30a (K24)	Cell cycle control protein 50A OS=Mus musculus GN=Tmem30a PE=1 SV=1	24	PPGGAAKTRRPDN	1000			K.DEVDGGPAGPPGGAAK#TR.R	2	91.831	58.4389	102.732	46.9487	110.992	76.8154	75.4313	105.671	119.385	103.979	82.9506		Q8VEK0	+	1677.3	1364.44	1421.6	1552.32	1276.96	1513.07	1256.7	1497.2	1216.09	1541.59	1661.47		0.767751	0.600604	1.01337	0.424116	1.21888	0.711917	0.841706	0.989737	1.37665	0.945839
3187	4160	sp|P97355|SPSY_MOUSE	P97355	Sms	Sms (K16)	Spermine synthase OS=Mus musculus GN=Sms PE=1 SV=1	16	DFKLGAKADGEAI	1000			K.LGAK#ADGEAILK.G	3	726.222	566.549	986.829	447.333	762.993	665.508	568.38	889.538	1057.29	1232.98	791.051		P97355	+	1258.3	1611.45	1154.18	1552.64	1800.07	1217.65	1320.68	1290.56	1317.19	1290.28	1274.58		0.932878	0.568278	1.382	0.465694	0.685126	0.883428	0.695632	1.1141	1.29744	1.54458
3706	1462	sp|Q9R0P9|UCHL1_MOUSE	Q9R0P9	Uchl1	Uchl1 (K65)	Ubiquitin carboxyl-terminal hydrolase isozyme L1 OS=Mus musculus GN=Uchl1 PE=1 SV=1	65	HENFRKKQIEELK	1000			A.K#QLEEIK.R	6	1451.19	1064.98	1732.35	691.146	2307.75	1692.09	987.239	1034.55	2380.47	1785.2	1826.11		Q9R0P9	+	1461.1	1453.13	1395.36	1698.85	1661.22	1307.21	1393.89	1464.87	1138.27	1296.7	1327.56		0.82222	0.606709	1.02776	0.33679	1.15002	1.07157	0.586324	0.584649	1.73125	1.1397
1890	1297	sp|P06151|LDHA_MOUSE	P06151	Ldha	Ldha (K81)	L-lactate dehydrogenase A chain OS=Mus musculus GN=Ldha PE=1 SV=3	81	PKIVSSKDYCVTA	1000			K.IVSSK#DYCVTANSK.L	1	60.8194	52.8333	64.5863	26.7875	51.5685	46.1143	43.0212	57.8343	56.7132	75.8786	68.7748		P06151	+	4034.4	4125.11	3205.65	4151.21	4479.66	3358.12	3553.25	4891.73	4189.29	3287.52	4166.35		0.967713	0.82216	1.29332	0.414229	0.738963	0.881503	0.777212	0.758938	0.869015	1.48161
3329	1084	sp|P61264|STX1B_MOUSE	P61264	Stx1b	Stx1b (K69)	Syntaxin-1B OS=Mus musculus GN=Stx1b PE=1 SV=1	69	APNPDEKTKQELE	1000			K.QHSAILAAPNPDEK#TK.Q	2	1130.13	535.866	689.586	124.932	818.358	477.223	415.962	1102.49	414.915	1175.71	508.512		P61264	+	1364.9	1561.29	1679	1752.15	1897.42	2016.4	1710.91	1670.31	1871.65	1713.46	2088.15		1.48741	0.616557	0.737803	0.128087	0.774785	0.425155	0.436745	1.18571	0.398233	1.23262
162	869	sp|P31750|AKT1_MOUSE	P31750	Akt1	Akt1 (K30)	RAC-alpha serine/threonine-protein kinase OS=Mus musculus GN=Akt1 PE=1 SV=2	30	PRYFLLKNDGTFI	1000			R.YFLLK#NDGTFIGYK.E	1	49.6524	135.193	60.7411	105.505	38.292	141.058	106.039	54.2912	48.2246	36.0803	184.048		P31750	+	1122.1	1132.5	928.34	1336.53	1165.15	941.447	1124.19	1121.89	915.487	980.893	751.533		0.931283	2.5124	1.37705	1.66137	0.69167	3.15338	1.98517	1.01848	1.10864	0.774145
1231	3974	sp|Q9JJE7|FADS3_MOUSE	Q9JJE7	Fads3	Fads3 (K256)	Fatty acid desaturase 3 OS=Mus musculus GN=Fads3 PE=2 SV=2	256	SSVEYGKKKRRYL	1000			K.DPDVTVAPVFLLGESSVEYGK#K.K	2	39.0307	30.9654	41.028	15.0196	34.928	42.9231	24.1626	57.0747	64.7446	47.5876	63.8376		Q9JJE7	+	109.3	83.368	81.4911	88.6242	72.5159	75.7075	73.2049	95.3442	112.194	78.5645	105.972		0.798147	0.830184	1.1253	0.378793	1.07656	1.26721	0.737734	1.33797	1.28982	1.35383
3488	1699	sp|Q8CIB6|TM230_MOUSE	Q8CIB6	Tmem230	Tmem230 (K105)	Transmembrane protein 230 OS=Mus musculus GN=Tmem230 PE=1 SV=1	105	IAYYASKGYRGYS	1000			R.IAYYASK#GYR.G	1	114.468	107.47	169.115	96.9242	138.209	186.322	110.681	177.473	164.255	187.912	229.619		Q8CIB6	+	286.1	325.722	297.956	257.738	290.763	293.516	255.558	282.236	320.57	276.693	295.113		0.831799	0.685949	1.17999	0.781815	0.988207	1.31972	0.900397	1.30728	1.06524	1.4119
632	2540	sp|O70589|CSKP_MOUSE	O70589	Cask	Cask (K691)	Peripheral plasma membrane protein CASK OS=Mus musculus GN=Cask PE=1 SV=2	691	IAMEKTKQEQQAS	1000			K.TK#QEQQASCTWFGK.K	1	48.2665	33.5161	35.4908	22.8837	43.8122	35.2349	39.9693	33.1186	48.1781	55.1787	41.8688		O70589	+	3779.8	3804.15	3726.54	3614.76	3815.71	3521.83	3610.76	3657.57	3435.32	3610.2	3728.93		1.13422	0.782558	0.845923	0.562299	1.01986	0.888638	0.983213	0.804265	1.24567	1.35757
1905	2206	sp|P14733|LMNB1_MOUSE	P14733	Lmnb1	Lmnb1 (K112)	Lamin-B1 OS=Mus musculus GN=Lmnb1 PE=1 SV=3	112	IELGKFKAEHDQL	1000			K.FK#AEHDQLLLNYAK.K	1	172.212	46.3683	194.278	36.8938	146.349	85.3899	66.4297	168.017	181.393	195.246	65.7141		P14733	+	2389.7	2336.85	2073.4	1708.26	1334.43	2702.3	1714.26	2397.81	2538.41	1808.54	2444.86		0.784911	0.216118	1.02057	0.235233	1.19452	0.344171	0.422071	0.763199	0.778323	1.17586
808	1483	sp|Q9QZE5|COPG1_MOUSE	Q9QZE5	Copg1	Copg1 (K538)	Coatomer subunit gamma-1 OS=Mus musculus GN=Copg1 PE=1 SV=1	538	LNVLEQKQKALNA	1000			R.ATFYLNVLEQK#QK.A	1	20.9247	23.0062	30.292	25.046	26.9131	37.6702	28.3041	21.4491	33.1406	25.0858	37.7166		Q9QZE5	+	1954.6	2140.33	1561.64	2324.35	2627.01	2011.74	2307.21	1764.68	2504.57	2157.7	1506.64		0.795981	0.799218	1.44228	0.801197	0.761736	1.39229	0.912144	0.903744	0.983854	0.86445
2238	2733	sp|P46935|NEDD4_MOUSE	P46935	Nedd4	Nedd4 (K92)	E3 ubiquitin-protein ligase NEDD4 OS=Mus musculus GN=Nedd4 PE=1 SV=3	92	AGIGLAKKDILGA	1000			K.VIAGIGLAK#K.D	1	126.518	109.503	171.416	87.5158	246.534	186.353	111.459	205.884	288.917	248.966	179.482		P46935	+	3230.8	3014.75	2736.99	3626.42	3318.94	2836.28	2712.89	2736.56	2935.62	2652.91	2697.83		0.667234	0.618884	1.06712	0.411191	1.26565	1.1195	0.700033	1.2819	1.6769	1.59902
3634	323	sp|Q02053|UBA1_MOUSE	Q02053	Uba1	Uba1 (K528)	Ubiquitin-like modifier-activating enzyme 1 OS=Mus musculus GN=Uba1 PE=1 SV=1	528	WDVTKLKSDTAAA	1000			K.LK#SDTAAAAVR.Q	1	87.7959	78.999	103.005	70.1881	88.5463	101.436	87.3159	81.9887	108.699	94.1521	128.152		Q02053	+	6682.2	7654.46	6046.56	6568.36	7062.96	5241.73	6746.95	6917.82	5146.95	6102.66	5461.61		0.922864	0.72492	1.19656	0.750567	0.880576	1.35925	0.90901	0.832468	1.48341	1.08366
521	2251	sp|Q69Z98|BRSK2_MOUSE	Q69Z98	Brsk2	Brsk2 (K28)	Serine/threonine-protein kinase BRSK2 OS=Mus musculus GN=Brsk2 PE=1 SV=2	28	LEKTLGKGQTGLV	1000			K.TLGK#GQTGLVK.L	1	35.2474	79.4738	44.731	65.2454	30.2253	109.479	88.5367	49.9337	32.2925	33.6735	140.603		Q69Z98	+	1731.9	1927.54	1751.23	1784.79	1980.66	1678.94	1864.39	1811.1	1553	1740.72	1711.88		0.998382	2.02262	1.25301	1.79331	0.748604	3.19882	2.32959	1.35252	1.02005	0.948969
1153	3474	sp|Q91WG4|ELP2_MOUSE	Q91WG4	Elp2	Elp2 (K255)	Elongator complex protein 2 OS=Mus musculus GN=Elp2 PE=1 SV=1	255	DGSLRLKENTFTI	1000			R.LK#ENTFTIK.D	1	59.4097	71.0078	78.9486	58.2558	64.4955	105.466	74.4451	67.3004	62.8051	71.4076	129.832		Q91WG4	+	631.7	568.186	561.693	677.74	626.878	569.358	641.591	576.078	536.418	574.773	520.137		0.836012	1.11092	1.24943	0.764086	0.91456	1.64661	1.03144	1.03849	1.04078	1.10437
2089	4848	sp|Q8R516|MIB2_MOUSE	Q8R516	Mib2	Mib2 (K344)	E3 ubiquitin-protein ligase MIB2 OS=Mus musculus GN=Mib2 PE=1 SV=2	344	GDLDTVKRLQAGH	1000			R.VIGDLDTVK#R.L	2	112.26	170.777	151.74	134.356	118.952	206.581	203.253	134.28	151.955	136.05	251.735		Q8R516	+	224.3	222.647	205.185	257.31	226.875	202.762	221.292	243.404	204.106	194.694	229.607		0.851019	1.30423	1.25746	0.887857	0.891518	1.73239	1.56176	0.938053	1.26591	1.18819
3707	1461	sp|Q9R0P9|UCHL1_MOUSE	Q9R0P9	Uchl1	Uchl1 (K71)	Ubiquitin carboxyl-terminal hydrolase isozyme L1 OS=Mus musculus GN=Uchl1 PE=1 SV=1	71	KQIEELKGQEVSP	1000			K.QIEELK#GQEVSPK.V	1	101.331	82.7752	92.0514	45.4217	121.9	115.039	81.0246	108.491	138.647	153.774	109.472		Q9R0P9	+	1461.1	1453.13	1395.36	1698.85	1661.22	1307.21	1393.89	1464.87	1138.27	1296.7	1327.56		0.996912	0.818826	0.948285	0.384331	1.0548	1.26502	0.835572	1.06461	1.75088	1.70466
397	1354	sp|Q9R0K7|AT2B2_MOUSE	Q9R0K7	Atp2b2	Atp2b2 (K580)	Plasma membrane calcium-transporting ATPase 2 OS=Mus musculus GN=Atp2b2 PE=1 SV=2	580	SFRMYSKGASEIV	1000			R.M*YSK#GASEIVLK.K	1	71.8604	73.5535	84.2808	57.3096	99.6454	123.822	101.239	79.3129	128.855	89.5208	126.574		Q9R0K7	+	1388.1	1376.96	1671.01	1463.8	1346.32	1858.06	1650.53	1507.18	1560.79	1800.89	1578.07		0.881329	0.909395	0.858654	0.666523	1.26002	1.13451	1.04423	0.895879	1.40549	0.846264
3467	3324	sp|Q9CRG1|TM7S3_MOUSE	Q9CRG1	Tm7sf3	Tm7sf3 (K548)	Transmembrane 7 superfamily member 3 OS=Mus musculus GN=Tm7sf3 PE=2 SV=2	548	GRVARIKELFQKE	1000			R.IK#ELFQK.E	1	209.759	168.144	246.106	129.962	278.861	263.478	189.562	287.102	298.266	299.444	217.951		Q9CRG1	+	213	197.515	236.109	215.46	205.539	237.034	183.432	159.992	233.782	182.172	178.968		0.873074	0.754732	0.924101	0.534762	1.20283	0.98547	0.916193	1.59092	1.1311	1.45728
246	1730	sp|P84091|AP2M1_MOUSE	P84091	Ap2m1	Ap2m1 (K345)	AP-2 complex subunit mu OS=Mus musculus GN=Ap2m1 PE=1 SV=1	345	KGKAKYKASENAI	1000			K.YK#ASENAIVWK.I	2	259.545	248.242	283.885	146.851	267.928	264.545	233.808	268.53	303.657	379.698	342.21		P84091	+	5372.1	5196.49	4302.17	5245.1	4420.44	3934.4	4502.52	4879.04	4479.76	4363.05	4840.98		0.828653	0.819347	1.13177	0.480205	1.03958	1.15325	0.890651	0.943978	1.16261	1.49263
1388	4458	sp|Q640M6|GDPD5_MOUSE	Q640M6	Gdpd5	Gdpd5 (K550)	Glycerophosphodiester phosphodiesterase domain-containing protein 5 OS=Mus musculus GN=Gdpd5 PE=2 SV=1	550	RDVSIMKEKLIFS	1000			R.DVSIMK#EK.L	1	89.3046	110.091	99.182	74.0109	194.783	191.529	118.47	65.0195	196.123	215.63	166.718		Q640M6	+	193.9	217.997	256.26	233.334	239.116	264.618	210.389	198.498	221.826	211.205	215.969		0.831253	0.911462	0.698538	0.572473	1.47021	1.30633	1.0163	0.591187	1.59571	1.84265
3443	2720	sp|Q9CY27|TECR_MOUSE	Q9CY27	Tecr	Tecr (K16)	Very-long-chain enoyl-CoA reductase OS=Mus musculus GN=Tecr PE=1 SV=1	16	DAKTREKLCFLDK	1000			R.EK#LCFLDK.V	1	143.453	127.445	142.124	80.3766	160.811	211.329	141.384	100.906	207.414	201.885	226.047		Q9CY27	+	1557.9	1629.83	1635.14	1313.95	1330.82	1571.23	1455.11	1479.41	1765.96	1600.77	1613.4		0.921316	0.782382	0.869661	0.612052	1.20902	1.34573	0.972169	0.682444	1.17515	1.26187
2876	1656	sp|P62702|RS4X_MOUSE	P62702	Rps4x	Rps4x (K106)	40S ribosomal protein S4, X isoform OS=Mus musculus GN=Rps4x PE=1 SV=2	106	RLIYDTKGRFAVH	1000			R.LIYDTK#GR.F	2	551.541	528.071	556.828	395.172	595.786	646.429	554.347	588.704	700.201	684.612	647.908		P62702	+	2806	2506.91	1836.65	2812	2289.38	1976.28	2107.25	2216.89	2379.03	1778.62	2054.5		0.775915	0.83153	1.19679	0.554747	1.0273	1.29121	1.03846	1.04828	1.16184	1.51945
2107	4026;4032	sp|Q8VHK5|MLC1_MOUSE	Q8VHK5	Mlc1	Mlc1 (K39;41)	Membrane protein MLC1 OS=Mus musculus GN=Mlc1 PE=1 SV=1	39;41	SYTPDSKPKDLQL;TPDSKPKDLQLSK	1000;1000			R.QDPGSYTPDSK#PK#DLQLSK.R	1	21.0799	23.4974	25.4873	10.7603	27.2682	32.2145	17.5701	12.3322	33.5688	22.4467	31.3629		Q8VHK5	+	36.6	43.7322	79.4633	35.9635	29.7292	53.2579	38.819	28.8527	51.4534	51.5268	36.7774		0.952557	0.888633	0.530471	0.494842	1.51697	1.00039	0.748572	0.706903	1.07901	0.720484
1994	769	sp|P31938|MP2K1_MOUSE	P31938	Map2k1	Map2k1 (K168)	Dual specificity mitogen-activated protein kinase kinase 1 OS=Mus musculus GN=Map2k1 PE=1 SV=2	168	PEQILGKVSIAVI	1000			R.IPEQILGK#VSIAVIK.G	2	35.0864	30.247	47.074	43.671	46.3659	45.954	37.4772	50.802	60.3451	47.9051	61.8587		P31938	+	450.9	490.133	429.634	460.782	492.106	385.702	400.291	589.854	266.875	478.701	403.769		0.828982	0.657439	1.16726	1.00968	1.00375	1.26928	0.997423	0.917537	2.40892	1.06612
3006	3224	sp|Q80UK0|SESD1_MOUSE	Q80UK0	Sestd1	Sestd1 (K165)	SEC14 domain and spectrin repeat-containing protein 1 OS=Mus musculus GN=Sestd1 PE=1 SV=1	165	KRLVFEKFTKEST	1000			R.LVFEK#FTK.E	1	39.4028	51.4029	55.2024	37.2018	43.5799	94.189	60.2445	37.9198	69.6971	67.2979	92.9105		Q80UK0	+	977.2	1239.67	1188.53	1193.75	1308.78	1388.05	1355.07	1182.74	1220.26	1240.08	1147.03		1.0075	1.03605	1.16051	0.778666	0.831991	1.69549	1.11085	0.801079	1.42713	1.35598
1277	2353	sp|Q920E5|FPPS_MOUSE	Q920E5	Fdps	Fdps (K293)	Farnesyl pyrophosphate synthase OS=Mus musculus GN=Fdps PE=1 SV=1	293	EENYGQKDPEKVA	1000			R.QILEENYGQK#DPEK.V	1	63.7013	52.6062	60.0968	48.5297	46.5996	50.3754	50.6678	53.2011	67.3864	73.9309	83.9556		Q920E5	+	1337.9	1458	1464.56	1555.1	1764.4	1651.47	1490.34	1551	1338	1311.11	1480.82		1.24145	0.940772	1.06991	0.813681	0.688636	0.795337	0.886445	0.894364	1.31317	1.47025
2339	1908	sp|B2RRE7|OTUD4_MOUSE	B2RRE7	Otud4	Otud4 (K342)	OTU domain-containing protein 4 OS=Mus musculus GN=Otud4 PE=1 SV=1	342	WNTVSGKKMKKPN	193.541			K.NLKPPPPESWNTVSGK#K.M	1	23.2156	13.21	30.4519	8.77476	23.8253	22.4841	19.245	16.7747	46.5749	33.133	18.092		B2RRE7	+	1121	1089.65	938.478	1238.81	1220.88	1014.53	1158.1	1146.19	1182.26	985.769	1073.25		0.854917	0.500455	1.33949	0.292401	0.805593	0.914874	0.685998	0.604152	1.62626	1.38751
1285	2875	sp|P26883|FKB1A_MOUSE	P26883	Fkbp1a	Fkbp1a (K53)	Peptidyl-prolyl cis-trans isomerase FKBP1A OS=Mus musculus GN=Fkbp1a PE=1 SV=2	53	FKFTLGKQEVIRG	1000			K.FTLGK#QEVIR.G	1	177.687	132.587	209.756	120.546	235.313	191.243	176.206	198.517	264.154	303.418	174.078		P26883	+	64.4	93.0001	70.3384	89.9086	122.531	67.2292	100.402	51.7397	87.6417	86.8753	54.2159		1.08036	0.558233	1.16767	0.524987	0.751967	1.11385	0.68719	1.50236	1.18017	1.36755
2110	4359	sp|Q6PEB6|PHOCN_MOUSE	Q6PEB6	Mob4	Mob4 (K149)	MOB-like protein phocein OS=Mus musculus GN=Mob4 PE=1 SV=1	149	PSRVSIKESSVAK	1000			R.VSIK#ESSVAK.L	1	86.8648	69.7104	107.86	53.125	114.203	102.006	81.7984	108.304	157.269	115.758	125.542		Q6PEB6	+	812.2	1009.6	963.699	702.144	717.348	705.369	928.66	926.324	630.572	1048.04	732.641		0.848642	0.547885	0.888099	0.600367	1.26326	1.1475	0.698927	0.927741	1.97903	0.876425
2649	3219	sp|P17225|PTBP1_MOUSE	P17225	Ptbp1	Ptbp1 (K258)	Polypyrimidine tract-binding protein 1 OS=Mus musculus GN=Ptbp1 PE=1 SV=2	258	LRIDFSKLTSLNV	1000			R.IDFSK#LTSLNVK.Y	1	19.0125	31.9519	21.4656	28.2927	20.6167	40.855	26.2256	18.42	18.245	19.7911	57.24		P17225	+	440.7	400.565	401.879	437.877	412.944	467.619	359.914	399.166	516.456	314.701	390.801		0.883561	1.63367	1.09393	1.32332	1.02251	1.78935	1.49234	0.9451	0.72352	1.28799
1110	1227	sp|Q9D8N0|EF1G_MOUSE	Q9D8N0	Eef1g	Eef1g (K294)	Elongation factor 1-gamma OS=Mus musculus GN=Eef1g PE=1 SV=3	294	FVLDEFKRKYSNE	1000			K.STFVLDEFK#R.K	1	35.9349	72.9619	49.8623	51.5318	40.8468	79.6786	67.8283	39.8542	44.5209	39.4798	81.3332		Q9D8N0	+	6290.6	5537.16	4332.59	6263.53	5007.33	4670.46	4933.72	7056.99	4215.02	4848.84	4085.42		0.675272	1.55763	1.36044	0.972547	0.964287	2.01668	1.62514	0.66759	1.24859	0.962479
2251	4421	sp|Q8C4Y3|NELFB_MOUSE	Q8C4Y3	Nelfb	Nelfb (K519)	Negative elongation factor B OS=Mus musculus GN=Nelfb PE=1 SV=2	519	ARVAPSKLEALQK	1000			R.VAPSK#LEALQK.A	1	29.3368	87.2573	55.8409	57.2619	39.6407	84.6817	66.2114	115.419	43.0074	48.1225	115.975		Q8C4Y3	+	382.5	311.55	297.195	509.803	371.79	325.518	315.344	393.851	258.548	301.183	330.102		0.619842	2.26346	1.51848	0.907742	0.861675	2.10239	1.69687	2.36835	1.34432	1.29127
3017	5005	sp|Q62419|SH3G1_MOUSE	Q62419	Sh3gl1	Sh3gl1 (K28)	Endophilin-A2 OS=Mus musculus GN=Sh3gl1 PE=1 SV=1	28	GGAEGTKLDDDFK	1000			K.VGGAEGTK#LDDDFK.D	1	23.221	26.5662	28.6804	23.8112	26.8918	37.3153	34.7115	25.5834	32.458	37.2413	45.0157		Q62419	+	2480.4	2472.81	2461.21	2451.08	2608.12	2476.85	2537.73	2418.1	2294.91	2556.84	2510.25		0.896565	1.02887	1.11599	0.930348	0.987446	1.44281	1.30994	1.01323	1.3545	1.3949
702	3589	sp|Q9R1K9|CETN2_MOUSE	Q9R1K9	Cetn2	Cetn2 (K124)	Centrin-2 OS=Mus musculus GN=Cetn2 PE=1 SV=1	124	TGKISFKNLKRVA	1000			K.ISFK#NLK.R	1	135.842	85.4233	136.411	62.0126	114.288	120.568	100.597	116.109	138.215	137.099	143.157		Q9R1K9	+	360.6	407.318	327.105	339.833	408.048	312.502	351.527	349.595	337.757	331.545	375.263		1.05244	0.585911	1.16507	0.509804	0.78249	1.07788	0.79949	0.927878	1.14325	1.15526
825	4370	sp|Q7TN98|CPEB4_MOUSE	Q7TN98	Cpeb4	Cpeb4 (K509)	Cytoplasmic polyadenylation element-binding protein 4 OS=Mus musculus GN=Cpeb4 PE=1 SV=1	509	PHKAESKSYFPPK	1000			K.AESK#SYFPPK.G	1	54.8542	82.1079	61.7629	44.0354	62.8138	97.409	71.1068	83.9904	74.7527	76.8466	120.67		Q7TN98	+	148.7	117.247	119.258	142.248	131.275	143.295	142.576	152.29	178.059	129.981	118.94		0.810588	1.53881	1.13799	0.680231	1.05142	1.49372	1.09589	1.21188	0.922497	1.29912
3420	1648	sp|Q921F2|TADBP_MOUSE	Q921F2	Tardbp	Tardbp (K176)	TAR DNA-binding protein 43 OS=Mus musculus GN=Tardbp PE=1 SV=1	176	GRWCDCKLPNSKQ	1000			R.WCDCK#LPNSK.Q	1	31.1795	75.1299	16.3486	48.086	24.1643	106.352	81.8833	29.6691	17.8895	25.4364	112.791		Q921F2	+	1925	1825.35	1419.19	2103.11	2006.2	1923.97	2028.77	2077.5	2242.92	1314.99	1801.53		1.22207	3.10544	0.869157	1.72509	0.908777	4.17065	3.04522	1.07751	0.601784	1.45946
1267	3907	sp|P19096|FAS_MOUSE	P19096	Fasn	Fasn (K1152)	Fatty acid synthase OS=Mus musculus GN=Fasn PE=1 SV=2	1152	ARALQTKATQQGL	1000	+		R.ALQTK#ATQQGLK.A	1	179.413	124.949	212.707	98.4168	211.226	194.898	127.166	200.056	243.024	246.674	181.578		P19096	+	5977	5837.53	5056.76	6591.7	5943.27	4882.3	4556.68	5659.15	4840.68	4613.92	5119.1		0.836744	0.596662	1.17255	0.416193	0.990704	1.11277	0.777938	0.985423	1.39948	1.49031
3776	661	sp|Q01853|TERA_MOUSE	Q01853	Vcp	Vcp (K236)	Transitional endoplasmic reticulum ATPase OS=Mus musculus GN=Vcp PE=1 SV=4	236	FKAIGVKPPRGIL	1000			K.AIGVK#PPR.G	2	353.221	328.436	401.11	317.856	436.778	336.124	423.828	423.713	583.096	501.189	414.546		Q01853	+	3904.6	4405.77	4017.14	4164.48	4733.47	4062.65	4046.4	4269.12	3610.39	4023.63	3957.87		0.960373	0.791404	1.06002	0.810285	0.979603	0.878335	1.11196	1.05367	1.71457	1.32237
39	1002	sp|P61222|ABCE1_MOUSE	P61222	Abce1	Abce1 (K541)	ATP-binding cassette sub-family E member 1 OS=Mus musculus GN=Abce1 PE=1 SV=1	541	FDGVPSKNTVANS	1000			R.VIVFDGVPSK#NTVANSPQTLLAGM*NK.F	3	31.2178	143.505	34.7734	115.043	24.4015	281.304	159.135	9.18634	45.684	28.1986	250.939		P61222	+	1188.5	1204.35	1030.62	1679.69	1484.13	1072.92	1199.79	1197.06	1151.4	981.226	1105.67		1.03075	4.67588	1.32404	2.68772	0.645204	10.2887	5.20488	0.301146	1.557	1.12774
585	547	sp|P28652|KCC2B_MOUSE	P28652	Camk2b	Camk2b (K138)	Calcium/calmodulin-dependent protein kinase type II subunit beta OS=Mus musculus GN=Camk2b PE=1 SV=2	138	VVHRDLKPENLLL	1000			R.DLK#PENLLLASK.C	2	212.768	827.951	404.61	616.135	164.761	663.784	658.335	141.403	153.489	197.617	1449.86		P28652	+	1900.2	1743.31	1711.57	1931.32	1830.27	1757.51	1798.49	2157.55	1559.94	1717.01	1972.56		0.766247	3.25006	1.61772	2.18315	0.61603	2.58458	2.50496	0.448495	0.673335	0.787614
1480	2792	sp|P35802|GPM6A_MOUSE	P35802	Gpm6a	Gpm6a (K250)	Neuronal membrane glycoprotein M6-a OS=Mus musculus GN=Gpm6a PE=1 SV=1	250	DACRMQKYEDIKS	1000			R.M*QK#YEDIK.S	12	4023.19	2499.18	5254.8	1982.27	5008.08	3996.32	3057.64	3948.68	5654.63	4960.04	3648.54		P35802	+	1002.8	993.551	1022.63	1152.33	1105.69	1161.76	1002.58	1174.07	856.027	1069.76	1015.57		0.879827	0.55163	1.12688	0.377248	0.993292	0.754368	0.668814	0.737563	1.44863	1.01681
3562	3428	sp|Q8QZR0|TR1L1_MOUSE	Q8QZR0	Tram1l1	Tram1l1 (K112)	Translocating chain-associated membrane protein 1-like 1 OS=Mus musculus GN=Tram1l1 PE=2 SV=1	112	RRLQLTKGKQNKL	1000			R.LQLTK#GK.Q	1	50.2089	43.8121	55.6497	26.8721	52.7492	65.1326	45.3213	64.0802	71.5014	76.9951	72.0783		#N/A	-	#N/A	#N/A	#N/A	#N/A	#N/A	#N/A	#N/A	#N/A	#N/A	#N/A	#N/A		0.94968	0.828687	1.05259	0.508274	0.997729	1.23196	0.857233	1.21205	1.35242	1.45633
142	2075	sp|Q3UHD9|AGAP2_MOUSE	Q3UHD9	Agap2	Agap2 (K673)	Arf-GAP with GTPase, ANK repeat and PH domain-containing protein 2 OS=Mus musculus GN=Agap2 PE=1 SV=1	673	GRAIPIKQSFLLK	1000			R.AIPIK#QSFLLK.R	1	59.3693	155.293	81.103	97.5752	65.7305	283.297	209.043	54.6404	76.8061	82.8515	270.918		Q3UHD9	+	1421.9	1412.16	1485.22	1329.04	1381.88	1511.76	1454.51	1579.96	1261.04	1523.2	1632.85		0.870311	2.29218	1.13823	1.53032	0.991464	3.90606	2.9957	0.720858	1.26955	1.13377
2109	2436	sp|Q9ERH6|MOAP1_MOUSE	Q9ERH6	Moap1	Moap1 (K280)	Modulator of apoptosis 1 OS=Mus musculus GN=Moap1 PE=1 SV=1	280	LEPLLQKLVQKGA	1000			R.LEPLLQK#LVQK.G	1	38.2306	21.0687	40.315	17.2115	42.105	32.2863	31.1613	46.9738	45.5076	50.6892	36.4837		Q9ERH6	+	99.8	134.407	75.4078	73.7465	86.3895	74.7522	74.2832	101.201	144.219	65.0457	134.366		0.817899	0.334683	1.14148	0.498307	1.04062	0.922174	0.895661	0.991033	0.673721	1.66386
3341	2487	sp|O08599|STXB1_MOUSE	O08599	Stxbp1	Stxbp1 (K308)	Syntaxin-binding protein 1 OS=Mus musculus GN=Stxbp1 PE=1 SV=2	308	EVTRSLKDFSSSK	1000			R.SLK#DFSSSK.R	2	431.518	333.077	419.149	192.841	393.637	399.811	318.83	347.399	514.488	562.869	515.195		O08599	+	6000.7	5441.28	5423.91	5664.14	5464.93	5595.55	5470.72	5970.02	4646.18	5808.79	5908.53		0.975206	0.830122	1.04798	0.461705	0.97681	0.968971	0.79034	0.789136	1.50168	1.31408
1107	1230	sp|Q9D8N0|EF1G_MOUSE	Q9D8N0	Eef1g	Eef1g (K208)	Elongation factor 1-gamma OS=Mus musculus GN=Eef1g PE=1 SV=3	208	AILGEVKLCEKMA	1000			R.AILGEVK#LCEK.M	1	27.2633	35.2397	39.5183	29.6625	27.8948	40.0152	31.7604	29.9456	32.3376	37.9731	46.5224		Q9D8N0	+	6290.6	5537.16	4332.59	6263.53	5007.33	4670.46	4933.72	7056.99	4215.02	4848.84	4085.42		0.683379	1.00351	1.43822	0.746729	0.8784	1.35095	1.01505	0.669097	1.20972	1.23485
2911	4843	sp|Q9CQE8|CN166_MOUSE	Q9CQE8	RTRAF	RTRAF (K176)	RNA transcription, translation and transport factor protein OS=Mus musculus GN=RTRAF PE=1 SV=1	176	AKANQTKEGLPVA	1000			K.ANQTK#EGLPVALEK.H	1	19.5663	20.0878	33.0251	16.1142	19.3037	27.8225	23.032	29.3518	31.7855	29.2187	30.4592		Q9CQE8	+	2262.3	2046.56	1727.54	3156.01	3057.68	1843.01	2367.12	2315.16	2285.62	1675.01	1976.25		0.761367	0.864061	1.68288	0.449474	0.555755	1.32893	0.856536	1.11606	1.22422	1.5356
2871	4273	sp|P60867|RS20_MOUSE	P60867	Rps20	Rps20 (K30)	40S ribosomal protein S20 OS=Mus musculus GN=Rps20 PE=1 SV=1	30	LTSRNVKSLEKVC	1000			R.NVK#SLEK.V	2	619.914	424.49	564.706	263.578	629.146	658.013	564.794	557.927	729.187	588.317	526.002		P60867	+	919.6	862.465	663.208	1015.43	1030.15	882.099	1025.11	907.017	1148.84	755.283	769.866		0.946644	0.691162	1.19571	0.364513	0.857643	1.04754	0.773703	0.863806	0.891318	1.09384
1598	5089	sp|Q8VD75|HIP1_MOUSE	Q8VD75	Hip1	Hip1 (K56)	Huntingtin-interacting protein 1 OS=Mus musculus GN=Hip1 PE=1 SV=2	56	TQEVAVKEKHART	1000			K.AINTQEVAVK#EK.H	1	44.4232	69.7896	53.1419	51.797	62.0118	139.414	93.2036	56.0445	71.7964	68.9894	153.012		Q8VD75	+	1557.2	1455.34	1521.34	1333.75	1256.44	1427.34	1582.11	1520.08	1559.4	1751.03	1557.17		0.758619	1.27522	0.928903	1.03273	1.31248	2.5974	1.56658	0.980448	1.22434	1.04773
3614	14	sp|Q7TMM9|TBB2A_MOUSE	Q7TMM9	Tubb2a	Tubb2a (K350)	Tubulin beta-2A chain OS=Mus musculus GN=Tubb2a PE=1 SV=1	350	WIPNNVKTAVCDI	1000			K.NSSYFVEWIPNNVK#TAVCDIPPR.G	1	31.2871	26.0452	34.3162	11.6574	11.5777	20.5485	27.8699	16.8068	25.9758	16.4185	16.9275		Q7TMM9	+	1547.6	1791.91	1519.05	1812.84	2075.45	1597.98	1578.64	1463.03	1511.47	1541.04	1467.07		1.25347	0.901192	1.40066	0.398702	0.345874	0.79729	1.09461	0.712261	1.06555	0.660583
2887	3075	sp|Q6NTA4|RRAGB_MOUSE	Q6NTA4	Rragb	Rragb (K297)	Ras-related GTP-binding protein B OS=Mus musculus GN=Rragb PE=1 SV=1	297	KISNIIKQFKLSC	1000			K.ISNIIK#QFK.L	1	49.5538	79.7314	72.2519	62.3452	66.9346	91.8504	77.4855	56.3448	65.1283	69.8177	121.134		Q6NTA4	+	813.8	860.805	759.147	886.563	905.166	679.457	926.863	653.091	669.962	763.705	612.025		0.794192	1.20807	1.24134	0.917191	0.96447	1.76314	1.09036	1.12524	1.2679	1.19236
250	2463	sp|Q9JME5|AP3B2_MOUSE	Q9JME5	Ap3b2	Ap3b2 (K69)	AP-3 complex subunit beta-2 OS=Mus musculus GN=Ap3b2 PE=1 SV=2	69	AMIARGKNASDLF	1000			R.GK#NASDLFPAVVK.N	1	109.055	128.978	129.958	108.449	93.4855	145.301	134.511	99.5435	119.004	126.283	190.638		Q9JME5	+	3868.6	4190.65	3242.79	4266.59	4417.18	3112.72	3395.34	4106.96	3339.99	3212.72	3814.12		0.945653	1.03246	1.34438	0.852674	0.709967	1.56591	1.32897	0.813077	1.19524	1.31859
1941	2529	sp|Q9QYH6|MAGD1_MOUSE	Q9QYH6	Maged1	Maged1 (K653)	Melanoma-associated antigen D1 OS=Mus musculus GN=Maged1 PE=1 SV=1	653	FIAEVQKRDPRDW	1000			R.FIAEVQK#R.D	1	169.32	119.938	162.064	87.1157	183.368	137.765	129.881	206.076	225.577	221.827	199.695		Q9QYH6	+	653.6	694.512	676.642	635.89	643.083	713.011	697.424	806.249	782.797	665.638	750.638		0.991663	0.661063	0.916841	0.524423	1.0915	0.739621	0.712878	0.97842	1.10309	1.27569
135	4859	sp|Q60612|AA1R_MOUSE	Q60612	Adora1	Adora1 (K224)	Adenosine receptor A1 OS=Mus musculus GN=Adora1 PE=2 SV=4	224	SSGDPQKYYGKEL	1000			K.VSASSGDPQK#YYGK.E	1	216.64	142.073	266.146	103.101	307.252	249.457	185.693	232.615	338.826	270.891	229.787		#N/A	-	#N/A	#N/A	#N/A	#N/A	#N/A	#N/A	#N/A	#N/A	#N/A	#N/A	#N/A		0.822645	0.539493	1.01063	0.391504	1.16672	0.947259	0.705129	0.883307	1.28662	1.02865
563	3923	sp|Q80TJ1|CAPS1_MOUSE	Q80TJ1	Cadps	Cadps (K866)	Calcium-dependent secretion activator 1 OS=Mus musculus GN=Cadps PE=1 SV=3	866	KIEENQKDAENVG	1000			K.IEENQK#DAENVGR.L	1	34.6961	21.7672	46.2176	16.9355	57.0764	37.1198	39.8637	50.064	76.4632	49.7115	30.1714		Q80TJ1	+	2807.2	2803.84	2520.14	2773.36	2919.41	2782.31	3081.32	2869.54	2758.52	3040.86	2946.55		0.737896	0.463487	1.09489	0.364569	1.16721	0.796504	0.772378	1.0416	1.65487	0.975998
2520	4959	sp|Q6R891|NEB2_MOUSE	Q6R891	Ppp1r9b	Ppp1r9b (K487)	Neurabin-2 OS=Mus musculus GN=Ppp1r9b PE=1 SV=1	487	AEYELEKRVERLE	1000			R.NEDVDPM*AASAEYELEK#R.V	2	17.4376	30.9973	25.267	26.0158	22.0974	55.2473	46.4851	19.9969	16.1634	21.2358	61.6094		Q6R891	+	2186.3	2393.09	2909.73	1646.4	1706.57	3134.22	2631.9	2611.93	2394.83	3213.17	2574.19		0.808146	1.31244	0.879864	1.60109	1.31199	1.78606	1.78961	0.775739	0.683869	0.669651
2740	788	sp|P54728|RD23B_MOUSE	P54728	Rad23b	Rad23b (K60)	UV excision repair protein RAD23 homolog B OS=Mus musculus GN=Rad23b PE=1 SV=2	60	SDDTALKEYKIDE	1000			K.ILSDDTALK#EYK.I	3	414.934	351.695	494.261	241.506	566.16	558.145	452.419	503.37	730.144	600.381	476.668		P54728	+	888.3	958.123	843.427	755.982	873.922	684.472	867.796	1011.47	608.261	971.363	661.993		0.823845	0.647397	1.03356	0.563434	1.1426	1.43819	0.919494	0.877726	2.11712	1.09011
2683	1571	sp|Q91V41|RAB14_MOUSE	Q91V41	Rab14	Rab14 (K59)	Ras-related protein Rab-14 OS=Mus musculus GN=Rab14 PE=1 SV=3	59	IEVSGQKIKLQIW	1000			R.IIEVSGQK#IK.L	1	98.5173	109.893	128.774	66.8132	163.999	169.267	120.843	201.149	203.921	176.954	168.78		Q91V41	+	2415.4	2709.74	2686.67	2686.88	2728.56	2644.27	2678.75	2325.36	2491.76	2736.68	2636.9		0.822197	0.817513	0.966197	0.501264	1.21161	1.29038	0.909375	1.74373	1.64971	1.30343
1716	741	sp|P63017|HSP7C_MOUSE	P63017	Hspa8	Hspa8 (K524)	Heat shock cognate 71 kDa protein OS=Mus musculus GN=Hspa8 PE=1 SV=1	524	MVQEAEKYKAEDE	1000			R.M*VQEAEK#YK.A	8	1051.97	994.451	1556.97	1212.22	1578.6	1554.49	1576.45	2038.08	1675.76	1893.95	1569.99		P63017	+	4643.4	5089.1	4652.6	4673.32	4907.77	4475.34	4328.2	4473.58	4290.92	4725.51	4710.07		0.769842	0.664012	1.13715	0.88143	1.09301	1.18031	1.23768	1.5481	1.32707	1.36193
1335	2387	sp|P06837|NEUM_MOUSE	P06837	Gap43	Gap43 (K37)	Neuromodulin OS=Mus musculus GN=Gap43 PE=1 SV=1	37	AHKAATKIQASFR	1000			K.AATK#IQASFR.G	3	550.161	261.638	636.685	193.938	590.641	453.637	368.402	488.932	898.535	588.982	389.998		P06837	+	3856.9	6309.17	6015.89	3623.43	5882.53	6982.28	5477.07	5112.9	5077.88	5328.43	5319.42		1.22657	0.35659	0.910051	0.460242	0.863377	0.558666	0.578382	0.822286	1.52158	0.950484
1258	2446	sp|F8VPU2|FARP1_MOUSE	F8VPU2	Farp1	Farp1 (K184)	FERM, RhoGEF and pleckstrin domain-containing protein 1 OS=Mus musculus GN=Farp1 PE=1 SV=1	184	EHLAKNKYVPQQD	1000			K.NK#YVPQQDALEDR.I	1	57.0448	48.3696	69.243	43.6165	82.476	78.5989	68.6225	74.5168	85.6257	91.0935	76.5688		F8VPU2	+	4035.8	3865.15	3998.13	3622.68	3090.67	3930.82	3413.79	3952.61	3996.72	3676.91	4115.26		0.729357	0.645743	0.89366	0.621262	1.37698	1.03178	1.03725	0.972802	1.10549	1.27837
3406	1281	sp|Q9R0N5|SYT5_MOUSE	Q9R0N5	Syt5	Syt5 (K84)	Synaptotagmin-5 OS=Mus musculus GN=Syt5 PE=1 SV=1	84	GRSYIDKVQPEIE	1000			R.SYIDK#VQPEIEELDR.S	2	40.8292	22.7468	56.1882	23.7225	49.8386	26.4308	31.6594	33.8441	37.6347	60.3431	38.8751		Q9R0N5	+	965.1	884.387	804.265	819.453	804.437	687.696	713.598	848.444	926.055	831.632	1028.42		0.728892	0.443143	1.20368	0.498772	1.06743	0.662183	0.764389	0.687266	0.700191	1.25015
2919	4895	sp|Q9WTM5|RUVB2_MOUSE	Q9WTM5	Ruvbl2	Ruvbl2 (K427)	RuvB-like 2 OS=Mus musculus GN=Ruvbl2 PE=1 SV=3	427	VQVDDIKRVYSLF	205.611			R.KGTEVQVDDIK#R.V	1	250.084	183.567	291.683	111.262	307.626	266.911	155.418	198.139	392.305	406.972	314.769		Q9WTM5	+	2015.8	2424.42	1846.03	2356.36	2720.51	1860.09	2333.93	2064.49	2349.35	1898.62	1826.01		0.941901	0.574847	1.1996	0.358486	0.858496	1.08943	0.505569	0.728659	1.26777	1.62739
1937	2528	sp|Q9QYH6|MAGD1_MOUSE	Q9QYH6	Maged1	Maged1 (K486)	Melanoma-associated antigen D1 OS=Mus musculus GN=Maged1 PE=1 SV=1	486	MLKDYTKVPIKRS	1000			K.DYTK#VPIK.R	2	267.971	255.345	295.896	189.821	275.031	339.39	305.37	365.665	303.596	303.877	429.089		Q9QYH6	+	653.6	694.512	676.642	635.89	643.083	713.011	697.424	806.249	782.797	665.638	750.638		0.964712	0.865106	1.02897	0.702401	1.00632	1.12002	1.03027	1.06717	0.912576	1.07419
3513	1290	sp|P83510|TNIK_MOUSE	P83510	Tnik	Tnik (K46)	Traf2 and NCK-interacting protein kinase OS=Mus musculus GN=Tnik PE=1 SV=2	46	YKGRHVKTGQLAA	1000			R.HVK#TGQLAAIK.V	2	430.043	471.718	728.622	312.457	411.525	642.598	517.646	529.658	312.505	510.416	747.065		P83510	+	1992.6	2004.15	1816.12	2302.2	2239.37	1916.69	2058.12	2045.61	2111.51	1771.19	2159.69		0.808531	0.881773	1.50301	0.508456	0.688457	1.25601	0.942251	0.970012	0.554458	1.0796
2786	4087	sp|Q8BP97|RHBD3_MOUSE	Q8BP97	Rhbdd3	Rhbdd3 (K268)	Rhomboid domain-containing protein 3 OS=Mus musculus GN=Rhbdd3 PE=2 SV=1	268	PGQLTWKNSERGL	1000			R.LGPGQLTWK#NSER.G	1	181.171	69.3001	123.174	49.3326	224.41	126.573	110.003	196.837	371.943	284.898	111.007		Q8BP97	+	79	66.5394	99.7411	71.4988	63.0725	84.9022	91.0568	70.2878	65.4377	87.4294	71.5426		0.970889	0.440923	0.522818	0.292107	1.50629	0.631146	0.511444	1.18559	2.40633	1.37956
2846	2407	sp|P14148|RL7_MOUSE	P14148	Rpl7	Rpl7 (K75)	60S ribosomal protein L7 OS=Mus musculus GN=Rpl7 PE=1 SV=2	75	RKLIYEKAKHYHK	1000			K.LIYEK#AK.H	2	273.188	151.316	315.386	104.882	335.858	263.84	150.616	343.204	382.991	320.78	231.219		P14148	+	2148.5	1495.31	1310.07	2045.31	1581.36	1722.76	1335.06	2065.36	1615.13	1343.58	1698.8		0.657371	0.523166	1.24461	0.265109	1.09802	0.791773	0.583249	0.859098	1.22593	1.23433
3899	845	sp|P62259|1433E_MOUSE	P62259	Ywhae	Ywhae (K125)	14-3-3 protein epsilon OS=Mus musculus GN=Ywhae PE=1 SV=1	125	VFYYKMKGDYHRY	1000			K.MK#GDYHR.Y	3	730.262	665.239	1257.32	802.669	812.943	893.839	734.246	629.588	892.159	874.851	1187.04		P62259	+	2284.8	2440.7	2449.42	2570.85	2614.77	2533.69	2106.53	2516.91	1845.71	2431.18	2393.55		0.838279	0.714861	1.34629	0.818875	0.815426	0.92526	0.914182	0.656064	1.26776	0.94379
13	2494	sp|Q8R420|ABCA3_MOUSE	Q8R420	Abca3	Abca3 (K812)	ATP-binding cassette sub-family A member 3 OS=Mus musculus GN=Abca3 PE=1 SV=3	812	FESLFAKLEKKQK	1000			R.FESLFAK#LEK.K	1	163.79	137.872	183.129	93.5382	191.884	169.664	144.112	139.566	239.868	175.855	181.906		Q8R420	+	1343.9	1376.73	1534.39	1613.43	1445.19	1765.87	1376.04	1227.43	1717.39	1392.22	1571.81		0.977618	0.803296	0.957349	0.465037	1.06503	0.770691	0.840078	0.912078	1.12035	1.0132
2086	3463	sp|Q8BI84|MIA3_MOUSE	Q8BI84	Mia3	Mia3 (K1504)	Melanoma inhibitory activity protein 3 OS=Mus musculus GN=Mia3 PE=1 SV=2	1504	LKLLQLKLRASMS	1000			K.LLQLK#LR.A	1	303.501	163.121	376.061	93.2115	440.813	407.833	199.43	555.518	574.63	580.142	349.907		Q8BI84	+	3835.1	3626.12	3872.92	2924.06	2737.18	3914.94	3421.34	3736.64	4446.67	3930.44	4050.99		0.703897	0.400122	0.863665	0.283536	1.43244	0.92658	0.518466	1.32233	1.14942	1.31286
575	949	sp|P11798|KCC2A_MOUSE	P11798	Camk2a	Camk2a (K148)	Calcium/calmodulin-dependent protein kinase type II subunit alpha OS=Mus musculus GN=Camk2a PE=1 SV=2	148	LLASKLKGAAVKL	1000			K.LK#GAAVK.L	2	266.051	626.16	603.368	617.419	266.259	756.805	762.082	257.457	228.329	318.497	1654.35		P11798	+	2013.6	1894.55	1881.27	2002.82	2087.57	1846.12	2655.63	2043.01	2142.58	2022.4	2206.08		0.682949	1.70835	1.65779	1.59343	0.659263	2.11895	1.48331	0.651374	0.550834	0.814019
64	4419	sp|P56485|ACKR3_MOUSE	P56485	Ackr3	Ackr3 (K342)	Atypical chemokine receptor 3 OS=Mus musculus GN=Ackr3 PE=1 SV=2	342	AKTGLTKLIDASR	1000			K.TGLTK#LIDASR.V	1	245.047	150.691	255.394	118.147	272.457	162.521	169.535	302.513	410.736	365.342	213.983		#N/A	-	#N/A	#N/A	#N/A	#N/A	#N/A	#N/A	#N/A	#N/A	#N/A	#N/A	#N/A		0.951148	0.584906	0.99131	0.458589	1.05754	0.630827	0.658051	1.17421	1.59427	1.41808
1488	3089	sp|P35803|GPM6B_MOUSE	P35803	Gpm6b	Gpm6b (K321)	Neuronal membrane glycoprotein M6-b OS=Mus musculus GN=Gpm6b PE=1 SV=2	321	DIQSRSKEQLNSY	1000			R.SK#EQLNSYT.-	3	906.199	361.888	795.31	261.996	1025.56	720.241	474.284	895.526	1381.99	1174.05	619.126		P35803	+	2184.4	1969.61	2091.39	2342.44	2215.35	2389.92	2040.75	2131.52	2111.41	2142.96	2388.18		0.989262	0.438141	0.906819	0.266714	1.10392	0.718645	0.554202	1.00186	1.56082	1.30645
1494	4877	sp|Q5U4C1|GASP1_MOUSE	Q5U4C1	Gprasp1	Gprasp1 (K689)	G-protein coupled receptor-associated sorting protein 1 OS=Mus musculus GN=Gprasp1 PE=1 SV=1	689	TNRECLKSTLGEK	1000			R.ECLK#STLGEK.E	1	156.662	147.259	132.898	96.3143	165.105	247.568	166.579	128.749	259.964	185.271	226.457		Q5U4C1	+	1176	1187.3	832.274	1155.75	1178.44	745.372	793.153	1120.27	995.122	787.307	1169.83		0.922973	0.859318	1.10633	0.577374	0.970695	2.30119	1.45511	0.796256	1.80996	1.63041
2522	4149	sp|P63330|PP2AA_MOUSE	P63330	Ppp2ca	Ppp2ca (K41)	Serine/threonine-protein phosphatase 2A catalytic subunit alpha isoform OS=Mus musculus GN=Ppp2ca PE=1 SV=1	41	AKEILTKESNVQE	1000			K.EILTK#ESNVQEVR.C	5	631.444	639.888	644.395	488.911	658.322	898.971	978.01	601.873	949.19	715.111	807.917		P63330	+	103.4	109.497	83.5189	99.3276	82.892	78.8122	104.236	82.5448	66.1849	103.386	89.2047		0.841765	0.805527	1.06352	0.678478	1.09472	1.57228	1.29331	1.00506	1.97684	0.953428
3569	5187	sp|Q9R1R2|TRIM3_MOUSE	Q9R1R2	Trim3	Trim3 (K483)	Tripartite motif-containing protein 3 OS=Mus musculus GN=Trim3 PE=1 SV=1	483	GSRGREKGEFTNL	1000			R.EK#GEFTNLQGVSAASSGR.I	1	42.7738	24.7135	52.4037	25.2708	42.6875	53.7782	33.7602	40.6599	51.7405	57.6371	52.7895		Q9R1R2	+	3018.8	3484.4	3074.36	3172.17	3667.07	3194.28	3396.54	3282.49	2828.55	3384.37	3037.1		0.991881	0.496503	1.19323	0.557673	0.814888	1.17855	0.695801	0.867122	1.28051	1.19218
2782	4513	sp|Q9Z2H2|RGS6_MOUSE	Q9Z2H2	Rgs6	Rgs6 (K382)	Regulator of G-protein signaling 6 OS=Mus musculus GN=Rgs6 PE=1 SV=2	382	PLQDVAKRVEEIW	92.0911			K.KQPLQDVAK#R.V	1	97.6319	158.784	169.737	143.114	145.79	193.314	187.883	140.603	219.036	131.418	256.19		Q9Z2H2	+	1845.1	2084.42	1601.56	1992.44	2147.73	1704.25	1759.67	2089.44	1723.05	1641.99	2105.81		0.699993	1.00773	1.40202	0.950211	0.897986	1.50055	1.41246	0.890202	1.68167	1.05878
2865	4208	sp|P62301|RS13_MOUSE	P62301	Rps13	Rps13 (K34)	40S ribosomal protein S13 OS=Mus musculus GN=Rps13 PE=1 SV=2	34	LTSDDVKEQIYKL	1000			K.LTSDDVK#EQIYK.L	3	59.5988	62.3027	67.2608	33.9545	88.0498	93.3768	60.7325	63.3366	91.0835	84.9802	76.5971		P62301	+	2027.8	2141.33	1606.25	2050.13	1796.23	1955.86	1847.38	2085.97	2162.86	1540.82	1745.42		0.733033	0.725663	1.04438	0.413072	1.22258	1.19073	0.81993	0.757284	1.05032	1.37555
1143	4785	sp|P63242|IF5A1_MOUSE	P63242	Eif5a	Eif5a (K121)	Eukaryotic translation initiation factor 5A-1 OS=Mus musculus GN=Eif5a PE=1 SV=2	121	PEGDLGKEIEQKY	1000			R.LPEGDLGK#EIEQK.Y	2	117.28	126.041	145.089	120.306	175.504	169.243	142.708	143.935	162.144	160.535	178.602		P63242	+	2440.4	2468.93	2245.38	3003.06	3020.95	2553.87	2512.57	2305.61	2104.36	2287.46	2156.34		0.844252	0.896834	1.13515	0.703773	1.02059	1.16418	0.997793	1.0967	1.3536	1.23289
1984	3018	sp|Q9CQV6|MLP3B_MOUSE	Q9CQV6	Map1lc3b	Map1lc3b (K42)	Microtubule-associated proteins 1A/1B light chain 3B OS=Mus musculus GN=Map1lc3b PE=1 SV=3	42	ERYKGEKQLPVLD	14.5085			R.YKGEK#QLPVLDK.T	1	283.619	217.105	350.85	181.469	320.328	327.282	198.737	162.155	361.69	365.431	357.65		Q9CQV6	+	447.9	432.893	414.173	533.03	536.408	496.159	372.614	390.596	438.956	357.474	458.767		0.914395	0.724216	1.22326	0.49162	0.862341	0.952537	0.77019	0.59949	1.18986	1.47618
1857	1124	sp|Q61768|KINH_MOUSE	Q61768	Kif5b	Kif5b (K240)	Kinesin-1 heavy chain OS=Mus musculus GN=Kif5b PE=1 SV=3	240	GSEKVSKTGAEGA	1000			K.VSK#TGAEGAVLDEAK.N	1	37.5757	38.6885	67.4048	24.7299	69.7289	51.366	44.4631	51.345	63.9536	71.2996	47.2122		Q61768	+	2411.3	2457.75	2337.26	2423.15	2363.76	2136.88	2057.17	2477.54	2107.88	2211.44	2326.7		0.632421	0.638844	1.1704	0.414184	1.19718	0.975539	0.877164	0.841063	1.23131	1.30846
2461	4610	sp|Q8K4R4|PITC1_MOUSE	Q8K4R4	Pitpnc1	Pitpnc1 (K129)	Cytoplasmic phosphatidylinositol transfer protein 1 OS=Mus musculus GN=Pitpnc1 PE=1 SV=1	129	IFDSEAKDLEREV	1000			K.GSNDSIFDSEAK#DLER.E	1	24.0879	16.9858	30.6736	14.4404	35.4771	22.8744	23.1987	23.6502	34.454	34.8831	19.2435		Q8K4R4	+	1149.9	1261.26	1119.2	1233.14	1245.59	1239.26	1274.32	1062.02	1098.88	1267.89	964.484		0.817884	0.525817	1.07006	0.457216	1.11205	0.720678	0.710788	0.869472	1.22417	1.0742
3896	848	sp|P62259|1433E_MOUSE	P62259	Ywhae	Ywhae (K69)	14-3-3 protein epsilon OS=Mus musculus GN=Ywhae PE=1 SV=1	69	ISSIEQKEENKGG	1000			R.IISSIEQK#EENK.G	5	532.025	464.783	697.438	521.703	694.026	657.466	737.9	713.121	844.028	757.942	565.812		P62259	+	2284.8	2440.7	2449.42	2570.85	2614.77	2533.69	2106.53	2516.91	1845.71	2431.18	2393.55		0.892143	0.729604	1.09092	0.777495	1.01694	0.994193	1.34209	1.08554	1.75205	1.19446
1424	289	sp|P18872|GNAO_MOUSE	P18872	Gnao1	Gnao1 (K21)	Guanine nucleotide-binding protein G(o) subunit alpha OS=Mus musculus GN=Gnao1 PE=1 SV=3	21	RSKAIEKNLKEDG	1000			K.AIEK#NLK.E	2	461.155	307.931	432.601	267.832	453.474	416.2	336.895	450.232	506.012	557.763	533.387		P18872	+	4749	5288.5	5038.38	5000.95	5179.64	5620.62	4967.15	4870.58	5382.54	5041.76	5398.23		1.07689	0.645727	0.952192	0.593933	0.970913	0.821195	0.752169	1.02514	1.04256	1.22686
845	2022	sp|Q8BTH8|KC1G1_MOUSE	Q8BTH8	Csnk1g1	Csnk1g1 (K78)	Casein kinase I isoform gamma-1 OS=Mus musculus GN=Csnk1g1 PE=1 SV=2	78	IKLEPIKSRAPQL	1000			K.LEPIK#SR.A	1	179.648	163.33	423.234	258.209	378.834	389.251	401.551	225.631	420.671	219.058	303.09		Q8BTH8	+	1499.2	1455.67	1424	1388.98	1275.44	1461.97	1303.67	1514.55	1510.62	1398.54	1672.08		0.503437	0.471397	1.24869	0.781013	1.24788	1.1186	1.29406	0.625892	1.16996	0.658064
3688	719	sp|O08759|UBE3A_MOUSE	O08759	Ube3a	Ube3a (K817)	Ubiquitin-protein ligase E3A OS=Mus musculus GN=Ube3a PE=1 SV=2	817	PVGGLGKLKMIIA	1000			R.APVGGLGK#LK.M	1	235.095	236.462	355.469	167.489	279.909	250.884	274.908	245.411	277.361	263.547	257.289		O08759	+	1447.7	1733.01	1476.35	1942.13	2083.03	1608.84	1671.13	1623.35	1594.31	1496.27	1586.23		0.9063	0.761494	1.34376	0.481299	0.749944	0.870294	0.918085	0.843705	0.97091	0.983
2111	3233	sp|P60762|MO4L1_MOUSE	P60762	Morf4l1	Morf4l1 (K226)	Mortality factor 4-like protein 1 OS=Mus musculus GN=Morf4l1 PE=1 SV=2	226	LFYLPAKKNVDSI	1000			K.QLFYLPAK#K.N	1	38.3011	31.6898	33.8268	25.0833	36.5098	26.7795	38.3535	829.215	59.3671	101.432	33.4726		P60762	+	118.6	138.725	106.458	190.093	146.897	99.2317	170.851	92.8494	157.99	99.3969	104.407		1.08952	0.770675	1.07199	0.445171	0.838499	0.910456	0.757343	30.1297	1.26772	3.44279
3380	426	sp|P46096|SYT1_MOUSE	P46096	Syt1	Syt1 (K107)	Synaptotagmin-1 OS=Mus musculus GN=Syt1 PE=1 SV=1	107	INMKDVKDLGKTM	1000			K.DVK#DLGK.T	4	1022.81	800.992	1126.08	469.472	1361.47	1430.6	1210.05	1387.29	1739.65	1346.23	1331.09		P46096	+	3637.9	3134.1	3891.3	3233.5	3190	3770.8	3909.81	4005	3469.58	4207.14	3971.84		0.845722	0.76877	0.870476	0.436736	1.2838	1.14121	0.930954	1.04195	1.50823	0.962533
243	1643	sp|Q9DBG3|AP2B1_MOUSE	Q9DBG3	Ap2b1	Ap2b1 (K721)	AP-2 complex subunit beta OS=Mus musculus GN=Ap2b1 PE=1 SV=1	721	LPAVKAKGLEISG	1000			K.AK#GLEISGTFTHR.Q	2	238.247	169.862	364.733	158.154	363.943	242.284	235.841	303.756	440.457	393.746	294.141		Q9DBG3	+	7846.3	7479.53	7229.26	7429.99	7975.12	7613.26	7676.57	6992.56	7815.48	7537.54	8212.53		0.720377	0.538791	1.19696	0.504999	1.08266	0.755009	0.728868	1.03059	1.33704	1.23932
235	1198	sp|P17426|AP2A1_MOUSE	P17426	Ap2a1	Ap2a1 (K615)	AP-2 complex subunit alpha-1 OS=Mus musculus GN=Ap2a1 PE=1 SV=1	615	ESSILAKLKRKKG	1000			R.ESSILAK#LK.R	1	139.5	94.2124	149.026	55.3225	149.248	158.82	105.179	141.24	174.643	186.094	164.616		P17426	+	5654.2	5375.74	5130.39	5033.17	5114.35	4778.17	5164.36	5410.75	4817.73	5163.32	5467.2		0.892812	0.634202	1.05116	0.397757	1.05603	1.20282	0.737006	0.944621	1.3118	1.30425
2433	1861	sp|P09411|PGK1_MOUSE	P09411	Pgk1	Pgk1 (K267)	Phosphoglycerate kinase 1 OS=Mus musculus GN=Pgk1 PE=1 SV=4	267	EGAKIVKDLMSKA	1000			K.IVK#DLM*SK.A	5	438.365	433.17	492.642	287.869	500.443	595.736	453.553	245.394	603.732	729.053	658.014		P09411	+	6704.3	6773.62	5036.35	6175.65	6285.68	4597.02	5712.14	7422.96	5847.76	5447.99	5539.63		0.807831	0.790089	1.20852	0.575905	0.983649	1.60109	0.980996	0.408437	1.27554	1.65334
1332	820	sp|P48320|DCE2_MOUSE	P48320	Gad2	Gad2 (K528)	Glutamate decarboxylase 2 OS=Mus musculus GN=Gad2 PE=1 SV=1	528	RMSRLSKVAPVIK	1000			R.LSK#VAPVIK.A	1	160.476	119.264	154.155	92.0059	249.696	146.316	152.114	181.786	350.311	304.346	255.96		P48320	+	1305.6	1315.62	1776.71	1271.57	1447.75	1776.62	1866.79	1620.2	1397.46	2194.16	1768.56		0.964914	0.71165	0.681127	0.568022	1.35396	0.646527	0.63968	0.880807	1.96789	1.0889
2252	4950	sp|P97798|NEO1_MOUSE	P97798	Neo1	Neo1 (K1204)	Neogenin OS=Mus musculus GN=Neo1 PE=1 SV=1	1204	HERLELKPIDKSP	1000			R.LELK#PIDK.S	1	216.477	152.306	266.696	136.861	241.847	252.872	205.88	240.647	312.449	276.28	244.595		P97798	+	4087.3	3995.46	3856.44	3718.69	3548.15	4288.22	3536.6	4091.12	3559.04	4066.3	4219.34		0.835028	0.601005	1.09033	0.580252	1.07465	0.929715	0.917816	0.927397	1.38412	1.07122
2635	3559	sp|O35593|PSDE_MOUSE	O35593	Psmd14	Psmd14 (K152)	26S proteasome non-ATPase regulatory subunit 14 OS=Mus musculus GN=Psmd14 PE=1 SV=2	152	DPIQSVKGKVVID	1000			R.AVAVVVDPIQSVK#GK.V	1	48.1717	100.843	92.5319	71.6883	56.5876	87.2649	87.7275	44.0673	69.4553	63.2665	116.539		O35593	+	872.4	1372.31	1104.38	1144.09	1515.61	1300.28	1221.36	1149.23	1208.84	1119.52	1031		0.939388	1.25015	1.42542	1.066	0.63519	1.14175	1.22197	0.652348	0.977478	0.961416
2562	3399	sp|Q9DBC7|KAP0_MOUSE	Q9DBC7	Prkar1a	Prkar1a (K70)	cAMP-dependent protein kinase type I-alpha regulatory subunit OS=Mus musculus GN=Prkar1a PE=1 SV=3	70	QIQCLQKTGIRTD	1000			R.QIQCLQK#TGIR.T	1	42.8458	31.6546	48.2208	20.3129	54.7415	47.3865	36.0524	50.2531	84.4274	77.1627	53.4412		Q9DBC7	+	1402.7	1680.65	1643.13	1426.98	1557.34	1608.49	1675.33	1545.14	1557.48	1720.22	1632.85		0.964153	0.594515	0.926328	0.449321	1.10952	0.929909	0.679263	1.02659	1.71105	1.41588
1441	1828	sp|P63094|GNAS2_MOUSE	P63094	Gnas	Gnas (K300)	Guanine nucleotide-binding protein G(s) subunit alpha isoforms short OS=Mus musculus GN=Gnas PE=1 SV=1	300	QDLLAEKVLAGKS	1000			K.QDLLAEK#VLAGK.S	1	147.9	310.162	193.53	236.793	184.68	211.509	279.494	128.257	196.334	168.417	376.395		P63094	+	1192.6	1230.37	964.079	1137.13	1186.6	815.826	989.884	1005.72	1014.23	960.282	1050.11		0.774456	1.57427	1.25361	1.30042	0.971939	1.61903	1.76325	0.796395	1.20888	1.09525
2568	2163	sp|P68404|KPCB_MOUSE	P68404	Prkcb	Prkcb (K199)	Protein kinase C beta type OS=Mus musculus GN=Prkcb PE=1 SV=4	199	DPYVKLKLIPDPK	1000			K.LK#LIPDPK.N	1	388.937	757.461	522.045	674.122	283.469	787.711	743	276.353	306.144	359.065	1092.66		P68404	+	3282.3	2899.28	2338.53	4345.8	3755.67	2667.08	2966.42	2627.22	3068.42	2205.46	2946.44		0.852057	1.87861	1.60521	1.11541	0.542731	2.12373	1.80104	0.756369	0.717428	1.17069
3471	2839	sp|Q9D2C7|BI1_MOUSE	Q9D2C7	Tmbim6	Tmbim6 (K7)	Bax inhibitor 1 OS=Mus musculus GN=Tmbim6 PE=1 SV=1	7	MNIFDRKINFDAL	1000			R.K#INFDALLK.F	1	162.626	104.32	213.334	93.3099	236.605	153.948	127.233	217.596	224.104	243.916	182.676		#N/A	-	#N/A	#N/A	#N/A	#N/A	#N/A	#N/A	#N/A	#N/A	#N/A	#N/A	#N/A		0.796449	0.510903	1.04479	0.45698	1.15876	0.753952	0.623114	1.06566	1.09754	1.19456
743	168	sp|Q9QYB1|CLIC4_MOUSE	Q9QYB1	Clic4	Clic4 (K106)	Chloride intracellular channel protein 4 OS=Mus musculus GN=Clic4 PE=1 SV=3	106	CPPKYLKLSPKHP	1000	+		K.YLK#LSPK.H	1	134.621	313.197	174.415	226.978	112.244	338.783	203.586	136.326	152.754	195.878	628.418		Q9QYB1	+	465.9	607.822	396.43	521.684	607.292	362.894	480.684	428.018	541.435	404.015	425.455		0.948676	1.69176	1.4445	1.42848	0.606828	3.06506	1.39055	1.04572	0.926285	1.5918
1565	4010	sp|Q61035|SYHC_MOUSE	Q61035	Hars	Hars (K42)	Histidine--tRNA ligase, cytoplasmic OS=Mus musculus GN=Hars PE=1 SV=2	42	TKLLKLKAQLGQD	1000			K.LK#AQLGQDEGK.Q	1	114.295	99.7606	139.823	56.8522	141.133	138.97	88.0713	149.875	181.953	187.531	160.332		Q61035	+	2381.5	2453.87	2553.6	2537.03	2531.88	2497.63	2464.77	2580.15	2429.84	2336.1	2357.33		0.908435	0.769528	1.03644	0.42417	1.05512	1.0532	0.676358	1.09952	1.41742	1.51949
3052	924	sp|Q3TXX4|VGLU1_MOUSE	Q3TXX4	Slc17a7	Slc17a7 (K272)	Vesicular glutamate transporter 1 OS=Mus musculus GN=Slc17a7 PE=1 SV=2	272	ISEEERKYIEDAI	1000			R.K#YIEDAIGESAK.L	2	725.771	537.728	841.226	413.744	958.955	685.707	642.855	874.66	973.774	901.445	824.907		Q3TXX4	+	813.8	826.815	893.614	931.411	886.629	1102.42	914.642	902.895	826.244	956.072	1026.3		0.917904	0.669376	0.968899	0.4572	1.1132	0.64019	0.723398	0.997052	1.21301	0.97043
3875	2703	sp|Q9CRT8|XPOT_MOUSE	Q9CRT8	Xpot	Xpot (K630)	Exportin-T OS=Mus musculus GN=Xpot PE=1 SV=3	630	PLMERFKVLLEKL	1000			R.FK#VLLEK.L	1	213.455	204.325	333.842	139.692	285.081	255.809	184.551	280.371	278.516	295.692	266.236		Q9CRT8	+	1509.3	1654.85	1179.78	1817.44	1802.52	1098	1289.89	1439.49	1323.81	1072.87	1265.3		0.72831	0.635841	1.45722	0.39582	0.814468	1.19978	0.736801	1.00302	1.08346	1.41932
2207	3410;3416	sp|P13595|NCAM1_MOUSE	P13595	Ncam1	Ncam1 (K760;766)	Neural cell adhesion molecule 1 OS=Mus musculus GN=Ncam1 PE=1 SV=3	760;766	GPGAKGKDMEEGK;KDMEEGKAAFSKD	1000;1000			K.GK#DM*EEGK#AAFSK.D	1	108.219	62.2183	131.965	52.4776	152.358	119.08	81.0808	50.6563	164.436	149.128	112.987		P13595	+	4187.8	5500.85	5193.38	4187.39	5127.41	5131.63	4849.38	4764.39	4809.51	5150.46	4819.18		0.957492	0.419089	0.941514	0.464353	1.10099	0.859807	0.619512	0.393953	1.26682	1.07283
2646	3056	sp|Q9CX56|PSMD8_MOUSE	Q9CX56	Psmd8	Psmd8 (K300)	26S proteasome non-ATPase regulatory subunit 8 OS=Mus musculus GN=Psmd8 PE=1 SV=2	300	LFFSTPKKMTDYA	1000			R.ILFFSTPK#K.M	1	53.4339	40.838	57.7911	31.0463	52.3791	55.9886	42.5986	56.3897	70.6501	59.1093	61.5572		Q9CX56	+	1672.5	1612.56	1233.14	1964.08	1868.98	1121.52	1494.89	1513.79	1200.4	1330.17	1343.99		0.897102	0.711117	1.31595	0.443856	0.786947	1.40179	0.800159	1.04598	1.65263	1.24779
49	2504;2505	sp|Q99JW1|AB17A_MOUSE	Q99JW1	Abhd17a	Abhd17a (K226;227)	Protein ABHD17A OS=Mus musculus GN=Abhd17a PE=1 SV=1	226;227	VAFPDTKKTYCFD;AFPDTKKTYCFDA	1000;1000			R.VAFPDTK#K#TYCFDAFPNIEK.V	1	20.5563	13.1243	17.8162	12.9201	15.7754	16.4676	21.6692	19.2151	19.403	24.0345	18.1014		Q99JW1	+	212.6	205.597	195.553	208.716	224.776	216.256	239.384	186.133	212.005	209.321	205.909		1.12439	0.742326	1.05946	0.719853	0.816143	0.885517	1.05265	1.20048	1.06428	1.33524
1980	241	sp|P14873|MAP1B_MOUSE	P14873	Map1b	Map1b (K2046)	Microtubule-associated protein 1B OS=Mus musculus GN=Map1b PE=1 SV=2	2046	TMEKITKTPQAST	1000			K.ITK#TPQASTYSYETSDR.C	2	92.1587	56.624	74.9753	29.3273	70.003	78.2324	65.7612	75.4714	108.732	103.811	71.3433		P14873	+	4782.7	4372.22	5094.4	4076.18	4122.68	5394.34	4466.94	4820.57	4360.52	4822.91	4849.92		1.13423	0.762317	0.866289	0.423503	0.999482	0.853663	0.866558	0.921556	1.46777	1.26699
2133	3216	sp|Q8CGA4|MTURN_MOUSE	Q8CGA4	Mturn	Mturn (K80)	Maturin OS=Mus musculus GN=Mturn PE=1 SV=1	80	ISSCGKKTLHEVL	1000			K.K#TLHEVLEK.V	2	393.886	459.799	578.381	474.893	511.102	450.121	546.244	383.777	465.972	401.654	554.716		Q8CGA4	+	846.9	781.422	732.279	908.72	868.442	737.849	871.869	629.011	678.396	810.134	599.058		0.75688	0.957571	1.28536	0.850462	0.957757	0.992773	1.01959	0.992907	1.1178	0.806832
2915	2649	sp|Q9D394|RUFY3_MOUSE	Q9D394	Rufy3	Rufy3 (K181)	Protein RUFY3 OS=Mus musculus GN=Rufy3 PE=1 SV=1	181	KLSEYMKALINKK	1000			K.LSEYM*K#ALINK.K	2	73.1937	103.085	105.941	88.4323	93.403	141.495	133.793	105.63	107.098	95.1466	146.814		Q9D394	+	1888.3	1864.98	2044.88	2150.32	2064.02	2195.76	2085.56	1950.05	1842.29	1970.43	1915.89		0.856154	1.22087	1.14432	0.90836	0.99953	1.42333	1.41696	1.19644	1.28403	1.06655
2837	2982	sp|Q9D8E6|RL4_MOUSE	Q9D8E6	Rpl4	Rpl4 (K294)	60S ribosomal protein L4 OS=Mus musculus GN=Rpl4 PE=1 SV=3	294	DLSRILKSPEIQR	1000			R.ILK#SPEIQR.A	2	230.942	179.104	260.016	124.021	228.704	216.825	168.642	314.287	284.917	290.243	227.612		Q9D8E6	+	2942.5	1920.01	1753.39	2960.24	2227.12	2264.42	1855.16	2254.09	2038.71	1793.69	2252.36		0.714652	0.849394	1.35029	0.381483	0.935053	0.871887	0.827735	1.26959	1.27254	1.4734
34	999	sp|P61222|ABCE1_MOUSE	P61222	Abce1	Abce1 (K254)	ATP-binding cassette sub-family E member 1 OS=Mus musculus GN=Abce1 PE=1 SV=1	254	DVKQRLKAAITIR	1000			R.LK#AAITIR.S	1	158.236	439.85	248.419	379.64	143.32	438.582	450.33	158.081	179.845	142.107	543.385		P61222	+	1188.5	1204.35	1030.62	1679.69	1484.13	1072.92	1199.79	1197.06	1151.4	981.226	1105.67		0.848477	2.32747	1.53611	1.44038	0.615414	2.60505	2.39198	0.841582	0.995413	0.922952
1562	4473	sp|Q99KB8|GLO2_MOUSE	Q99KB8	Hagh	Hagh (K117)	Hydroxyacylglutathione hydrolase, mitochondrial OS=Mus musculus GN=Hagh PE=1 SV=2	117	GNEKLVKLEPGLK	1000	+		K.LVK#LEPGLK.V	1	87.8086	115.707	132.623	91.7022	135.072	144.006	115.645	133.56	147.658	168.861	216.284		Q99KB8	+	1282.3	1355.92	1497.38	1368.86	1644.55	1515.1	1587.98	1487.22	1428.85	1504.36	1339.08		0.8589	1.07033	1.11092	0.840265	1.03018	1.19216	0.913433	1.12641	1.29618	1.4079
1982	246;255	sp|P14873|MAP1B_MOUSE	P14873	Map1b	Map1b (K531;534)	Microtubule-associated protein 1B OS=Mus musculus GN=Map1b PE=1 SV=2	531;534	VPTPPVKQVKLKQ;PPVKQVKLKQRAD	1000;1000			K.DLTGQVPTPPVK#QVK#LK.Q	1	128.169	39.1234	85.9373	22.0612	117.577	57.6075	50.1396	85.429	166.355	238.814	49.1621		P14873	+	4782.7	4372.22	5094.4	4076.18	4122.68	5394.34	4466.94	4820.57	4360.52	4822.91	4849.92		1.11371	0.371874	0.701052	0.224924	1.18524	0.443816	0.46648	0.736492	1.58547	2.05785
2864	4209	sp|P62301|RS13_MOUSE	P62301	Rps13	Rps13 (K27)	40S ribosomal protein S13 OS=Mus musculus GN=Rps13 PE=1 SV=2	27	SVPTWLKLTSDDV	1000			R.SVPTWLK#LTSDDVK.E	2	103.211	52.9525	88.9628	32.421	67.7682	39.9544	48.1924	80.8517	69.2212	88.4454	47.2158		P62301	+	2027.8	2141.33	1606.25	2050.13	1796.23	1955.86	1847.38	2085.97	2162.86	1540.82	1745.42		1.06029	0.515143	1.15377	0.329434	0.78594	0.425552	0.543435	0.807433	0.666707	1.19577
99	1419	sp|P68134|ACTS_MOUSE	P68134	Acta1	Acta1 (K330)	Actin, alpha skeletal muscle OS=Mus musculus GN=Acta1 PE=1 SV=1	330	PSTMKIKIIAPPE	1000			K.IK#IIAPPER.K	1	191.141	202.157	344.01	198.053	307.081	251.334	235.772	219.796	294.109	213.223	303.48		P68134	+	893	955.687	1051.27	922.955	1054.98	969.509	889.362	851.047	816.53	953.634	881.204		0.771466	0.762405	1.17942	0.773418	1.04911	0.934357	0.955492	0.930851	1.29822	0.805872
308	824	sp|Q9R0Q6|ARC1A_MOUSE	Q9R0Q6	Arpc1a	Arpc1a (K179)	Actin-related protein 2/3 complex subunit 1A OS=Mus musculus GN=Arpc1a PE=1 SV=1	179	IKEVDEKPASTPW	1000			K.EVDEK#PASTPWGSK.M	6	688.374	718.856	1019.45	410.255	984.264	954.742	723.327	801.965	897.591	1044.67	990.244		Q9R0Q6	+	1992.9	2436.6	2226.87	2040.61	2153.56	1892.45	2212.32	2249.43	1896.63	2197.48	1903.7		0.82225	0.702299	1.08977	0.478586	1.08798	1.20096	0.778307	0.848688	1.12658	1.13166
2560	2403	sp|P68181|KAPCB_MOUSE	P68181	Prkacb	Prkacb (K62)	cAMP-dependent protein kinase catalytic subunit beta OS=Mus musculus GN=Prkacb PE=1 SV=2	62	GRVMLVKHKATEQ	1000			R.VM*LVK#HK.E	1	230.139	292.84	363.868	298.654	180.989	251.798	223.445	46.0912	166.167	215.397	398.954		P68181	+	838.6	809.765	684.5	1105.34	953.083	919.117	584.681	752.774	689.498	684.919	965.713		0.826676	1.08936	1.60129	0.813902	0.572032	0.825242	1.1512	0.184439	0.725958	0.94733
1566	4009	sp|Q61035|SYHC_MOUSE	Q61035	Hars	Hars (K293)	Histidine--tRNA ligase, cytoplasmic OS=Mus musculus GN=Hars PE=1 SV=2	293	PKLSQNKQAVEGL	1000			K.LSQNK#QAVEGLGDLK.L	2	331.285	316.589	372.416	148.918	432.994	493.857	348.482	362.31	490.6	415.265	384.323		Q61035	+	2381.5	2453.87	2553.6	2537.03	2531.88	2497.63	2464.77	2580.15	2429.84	2336.1	2357.33		0.915254	0.848855	0.959547	0.386201	1.1252	1.30096	0.93024	0.9239	1.32843	1.16956
2217	4257	sp|P28660|NCKP1_MOUSE	P28660	Nckap1	Nckap1 (K12)	Nck-associated protein 1 OS=Mus musculus GN=Nckap1 PE=1 SV=2	12	LQPSQQKLAEKLT	1000			R.SVLQPSQQK#LAEK.L	1	343.133	302.134	365.074	209.912	278.482	265.735	262.961	327.221	320.887	383.234	409.767		P28660	+	3965.5	4446.96	3932.48	3967.54	4532.94	4095.73	3693.55	3886.44	3603.34	3803.34	4374.83		1.07802	0.846451	1.15659	0.659145	0.765388	0.80832	0.886974	1.04895	1.10946	1.25535
3645	5134	sp|Q8BGG7|UBS3B_MOUSE	Q8BGG7	Ubash3b	Ubash3b (K10)	Ubiquitin-associated and SH3 domain-containing protein B OS=Mus musculus GN=Ubash3b PE=1 SV=1	10	REELYSKVTPRRD	1000			R.EELYSK#VTPR.R	1	72.3813	46.9221	83.5454	51.0382	64.7488	57.1656	61.7523	56.8985	86.874	178.806	81.8127		Q8BGG7	+	717.6	815.412	632.918	828.658	959.379	624.646	860.727	740.951	724.405	769.024	706.595		1.00746	0.574758	1.31844	0.615183	0.674103	0.914082	0.716592	0.767001	1.19782	2.32235
1205	1876	sp|Q9D4H1|EXOC2_MOUSE	Q9D4H1	Exoc2	Exoc2 (K315)	Exocyst complex component 2 OS=Mus musculus GN=Exoc2 PE=1 SV=1	315	AKSLFGKTEVQVF	1000			K.SLFGK#TEVQVFK.K	1	111.56	90.9283	133.925	55.9535	130.399	97.504	86.9555	132.344	152.153	148.369	114.838		Q9D4H1	+	2358.2	2559.94	2246.01	2496.78	2504.36	2230.86	2186.56	2432.09	2330.56	2323.03	2435.58		0.892567	0.670168	1.12503	0.422825	0.982402	0.824638	0.750324	1.02669	1.23178	1.20504
1785	2302	sp|P52332|JAK1_MOUSE	P52332	Jak1	Jak1 (K227)	Tyrosine-protein kinase JAK1 OS=Mus musculus GN=Jak1 PE=1 SV=1	227	IPETLNKSIRQRN	1000			R.YIPETLNK#SIR.Q	1	97.6258	152.115	107.433	108.722	107.508	156.836	132.712	134.086	128.263	118.043	232.009		P52332	+	588.2	581.472	714.156	581.837	535.125	598.256	520.821	489.086	635.375	560.479	613.59		0.962518	1.51709	0.8724	1.08364	1.16508	1.5203	1.47771	1.58989	1.17069	1.22138
165	870	sp|P31750|AKT1_MOUSE	P31750	Akt1	Akt1 (K377)	RAC-alpha serine/threonine-protein kinase OS=Mus musculus GN=Akt1 PE=1 SV=2	377	TLGPEAKSLLSGL	1000			R.TLGPEAK#SLLSGLLK.K	1	26.6481	103.318	33.8418	87.5886	22.8194	125.824	84.2222	20.9809	17.1782	17.1933	151.9		P31750	+	1122.1	1132.5	928.34	1336.53	1165.15	941.447	1124.19	1121.89	915.487	980.893	751.533		0.892938	3.43024	1.37067	2.46407	0.736391	5.0252	2.8169	0.703168	0.705522	0.659057
3626	346	sp|Q922F4|TBB6_MOUSE	Q922F4	Tubb6	Tubb6 (K362)	Tubulin beta-6 chain OS=Mus musculus GN=Tubb6 PE=1 SV=1	362	IPPRGLKMASTFI	1000			R.GLK#M*ASTFIGNSTAIQELFK.R	1	355.98	275.788	419.881	150.64	314.543	252.775	285.02	171.857	448.602	272.335	295.847		#N/A	-	#N/A	#N/A	#N/A	#N/A	#N/A	#N/A	#N/A	#N/A	#N/A	#N/A	#N/A		0.979398	0.758769	1.15521	0.414451	0.865394	0.695453	0.784168	0.472826	1.23423	0.749268
1485	3091	sp|P35803|GPM6B_MOUSE	P35803	Gpm6b	Gpm6b (K298)	Neuronal membrane glycoprotein M6-b OS=Mus musculus GN=Gpm6b PE=1 SV=2	298	YLKDASKMQAYQD	1000			K.DASK#MQAYQDIK.A	4	459.926	360.057	567.293	332.322	561.661	456.433	429.122	459.657	651.756	653.137	580.231		P35803	+	2184.4	1969.61	2091.39	2342.44	2215.35	2389.92	2040.75	2131.52	2111.41	2142.96	2388.18		0.859	0.745811	1.10665	0.578799	1.03435	0.779167	0.857882	0.879796	1.25936	1.24345
641	5234	sp|Q810U5|CCD50_MOUSE	Q810U5	Ccdc50	Ccdc50 (K119)	Coiled-coil domain-containing protein 50 OS=Mus musculus GN=Ccdc50 PE=1 SV=1	119	ARLLQEKELQEEK	1000			R.LLQEK#ELQEEK.R	1	50.3674	32.1587	56.2278	33.1687	60.2562	41.7742	40.6083	72.0535	75.3051	69.1707	54.4063		#N/A	-	#N/A	#N/A	#N/A	#N/A	#N/A	#N/A	#N/A	#N/A	#N/A	#N/A	#N/A		0.90561	0.578216	1.01098	0.596376	1.08341	0.751104	0.73014	1.29553	1.35399	1.24369
3657	4487	sp|Q6ZWY6|U2D2B_MOUSE	Q6ZWY6	Ube2d2b	Ube2d2b (K128)	Ubiquitin-conjugating enzyme E2 D2B OS=Mus musculus GN=Ube2d2b PE=1 SV=1	128	EIAQIYKTDRDKY	1000			Q.IYK#TDRDK.Y	1	56.412	41.7557	80.4398	36.8007	62.7178	62.6649	63.0744	63.352	70.5039	57.3266	58.4984		#N/A	-	#N/A	#N/A	#N/A	#N/A	#N/A	#N/A	#N/A	#N/A	#N/A	#N/A	#N/A		0.848005	0.627687	1.2092	0.5532	0.942796	0.942001	0.948157	0.952329	1.05984	0.861754
1206	2897	sp|Q8R313|EXOC6_MOUSE	Q8R313	Exoc6	Exoc6 (K224)	Exocyst complex component 6 OS=Mus musculus GN=Exoc6 PE=1 SV=2	224	KQAQQQKSFSVAL	1000			K.QAQQQK#SFSVALQK.Q	1	67.7233	54.8664	54.1213	26.4447	55.7185	46.7657	46.0531	50.5749	73.9522	70.5757	71.6288		Q8R313	+	1329	1368.32	1274.96	1228.75	1254.57	1150.66	1372.44	1504.14	1191.44	1403.75	1277.26		1.10923	0.872828	0.924019	0.468472	0.966749	0.884689	0.730423	0.731909	1.35111	1.0944
2211	1469	sp|Q9Z0E0|NCDN_MOUSE	Q9Z0E0	Ncdn	Ncdn (K64)	Neurochondrin OS=Mus musculus GN=Ncdn PE=1 SV=1	64	LVTKAVKAGDIDA	1000			K.AVK#AGDIDAK.T	1	202.426	175.395	245.059	146.441	239.076	257.429	249.732	237.637	280.677	236.582	271.003		Q9Z0E0	+	2581.6	2341.72	2312.8	2749.38	2824.39	2452.49	2906.99	2395.75	2423.65	2438.71	2368.73		0.874422	0.835267	1.18162	0.59398	0.943963	1.17056	0.958021	1.10615	1.29146	1.08184
2700	3798	sp|Q9CZT8|RAB3B_MOUSE	Q9CZT8	Rab3b	Rab3b (K149)	Ras-related protein Rab-3B OS=Mus musculus GN=Rab3b PE=1 SV=1	149	RVVPTEKGRLLAE	1000			R.VVPTEK#GR.L	1	74.2847	68.9998	104.747	46.0063	108.654	92.8399	76.3291	96.0868	101.068	117.878	99.8518		Q9CZT8	+	464.3	517.258	459.671	438.626	452.467	420.332	439.11	475.528	438.208	488.895	466.033		0.764294	0.637236	1.08857	0.501051	1.14714	1.05512	0.83038	0.965267	1.10178	1.1518
3194	1425	sp|Q8R570|SNP47_MOUSE	Q8R570	Snap47	Snap47 (K77)	Synaptosomal-associated protein 47 OS=Mus musculus GN=Snap47 PE=1 SV=1	77	LEKGQTKHWFSSL	1000			K.GQTK#HWFSSLQPSR.N	1	21.9524	67.4083	37.82	51.6365	29.5895	84.3286	83.5083	29.2096	29.9376	26.7852	91.0361		Q8R570	+	1531.7	1519.67	1676.21	1635.27	1635.22	1702.7	1704.8	1644.5	1525.35	1583.37	1505.19		0.78189	2.41993	1.23093	1.72269	0.987184	2.70193	2.67236	0.969015	1.07075	0.922892
1831	2294	sp|P33173|KIF1A_MOUSE	P33173	Kif1a	Kif1a (K294)	Kinesin-like protein KIF1A OS=Mus musculus GN=Kif1a PE=1 SV=2	294	MDSGPNKNKKKKK	1000			K.VISALAEM*DSGPNK#NK.K	1	52.6067	22.0527	52.3612	20.6695	40.6475	38.9859	32.3101	43.8197	51.44	78.4014	37.5108		P33173	+	2268.5	2357.22	2118.64	1987.62	1962.13	1625.92	1904.53	2024.46	1761.37	2262.64	2062.22		1.01384	0.409005	1.08049	0.454635	0.905677	1.04827	0.741682	0.946294	1.27678	1.51487
2036	4718	sp|Q3THS6|METK2_MOUSE	Q3THS6	Mat2a	Mat2a (K234)	S-adenosylmethionine synthase isoform type-2 OS=Mus musculus GN=Mat2a PE=1 SV=2	234	KAVVPAKYLDEDT	1000			K.AVVPAK#YLDEDTIYHLQPSGR.F	1	11.6832	16.7815	17.6824	11.6756	21.3513	25.6816	16.4221	17.8923	28.8227	16.2718	22.9088		Q3THS6	+	663.5	699.604	685.134	972.405	1068.97	811.407	785.006	644.739	766.678	627.741	626.221		0.833325	1.1352	1.22141	0.568235	0.945266	1.49788	0.990033	1.31333	1.77916	1.22673
1103	1152	sp|P62631|EF1A2_MOUSE	P62631	Eef1a2	Eef1a2 (K165)	Elongation factor 1-alpha 2 OS=Mus musculus GN=Eef1a2 PE=1 SV=1	165	EPAYSEKRYDEIV	1000			K.M*DSTEPAYSEK#R.Y	1	48.0328	41.3727	50.8777	23.8528	78.9208	59.1895	48.359	57.4432	78.2655	61.474	51.667		P62631	+	830.8	888.151	794	1023.03	1091.7	849.977	1062.73	898.556	939.399	793.956	750.08		0.893199	0.719672	0.989953	0.360211	1.11685	1.07583	0.703011	0.987645	1.28714	1.1962
777	5100	sp|Q9DBP5|KCY_MOUSE	Q9DBP5	Cmpk1	Cmpk1 (K43)	UMP-CMP kinase OS=Mus musculus GN=Cmpk1 PE=1 SV=1	43	LLRDERKNPDSQY	1000			R.K#NPDSQYGELIEK.Y	2	31.3735	35.5998	52.2362	31.9047	58.3081	34.6597	30.7217	39.7684	48.3693	51.2198	45.5773		Q9DBP5	+	1638.2	1703.78	1631.6	2047.56	2248.93	1950.96	1548.21	1768.15	1578.62	1432.89	1601.88		0.745243	0.813083	1.24584	0.606345	1.00892	0.69132	0.772181	0.875227	1.19233	1.391
472	280	sp|Q3UHD1|BAI1_MOUSE	Q3UHD1	Bai1	Bai1 (K1314)	Brain-specific angiogenesis inhibitor 1 OS=Mus musculus GN=Bai1 PE=1 SV=1	1314	KKDKAPKSSFIGD	1000			K.APK#SSFIGDGDIFK.K	3	904.36	147.227	679.369	119.336	415.172	191.91	186.268	546.043	978.542	916.074	241.143		Q3UHD1	+	2320.2	2044.56	2712.4	1869.67	1748.43	2636.51	2243.83	2108.85	2361.73	2571.91	2371.41		1.33227	0.246129	0.856107	0.218164	0.811626	0.248797	0.283741	0.885026	1.4162	1.21745
2012	3448	sp|P10637|TAU_MOUSE	P10637	Mapt	Mapt (K559)	Microtubule-associated protein tau OS=Mus musculus GN=Mapt PE=1 SV=3	559	GSTENLKHQPGGG	1000			K.IGSTENLK#HQPGGGK.V	1	32.3036	27.9735	42.9363	22.8526	30.3168	39.7201	29.6119	46.479	44.3658	35.5385	49.7024		P10637	+	2788.3	2722.91	2592.89	2642.14	2630.04	2914.98	2633.58	3166.32	2455.25	2880.29	2809.17		0.876094	0.776879	1.25222	0.654063	0.871686	1.03042	0.850274	1.11005	1.36645	0.933043
2331	4313	sp|Q8BH10|ORAI2_MOUSE	Q8BH10	Orai2	Orai2 (K237)	Protein orai-2 OS=Mus musculus GN=Orai2 PE=2 SV=1	237	EELHKLKVQLDGH	1000			K.LK#VQLDGHER.S	1	353.421	235.004	360.137	149.63	367.453	317.179	232.521	353.408	453.986	526.113	375.939		#N/A	-	#N/A	#N/A	#N/A	#N/A	#N/A	#N/A	#N/A	#N/A	#N/A	#N/A	#N/A		0.980806	0.652177	0.999445	0.41525	1.01975	0.88023	0.645289	0.980771	1.25989	1.46006
3208	4976	sp|Q8BHY8|SNX14_MOUSE	Q8BHY8	Snx14	Snx14 (K365)	Sorting nexin-14 OS=Mus musculus GN=Snx14 PE=1 SV=2	365	VLKLELKQIREQQ	1000			K.LELK#QIR.E	1	206.408	196.107	259.962	118.858	228.88	187.284	192.601	219.165	243.218	255.22	247.698		Q8BHY8	+	561.5	569.294	627.469	535.492	524.516	594.554	514.232	544.188	603.03	604.027	635.276		0.905224	0.848274	1.02023	0.546579	1.07455	0.775691	0.922314	0.991748	0.993195	1.04049
2832	1804	sp|P62889|RL30_MOUSE	P62889	Rpl30	Rpl30 (K23)	60S ribosomal protein L30 OS=Mus musculus GN=Rpl30 PE=1 SV=2	23	RLQLVMKSGKYVL	1000			R.LQLVMK#SGK.Y	1	69.5662	50.6359	50.6319	34.9486	69.9554	52.1909	46.7118	27.344	65.147	71.254	60.1667		P62889	+	755.5	824.601	680.698	904.01	841.278	799.227	879.897	793.558	951.996	682.481	632.37		1.10666	0.738014	0.893962	0.464628	0.99938	0.784827	0.638035	0.414126	0.822448	1.25478
3164	2673	sp|Q8K596|NAC2_MOUSE	Q8K596	Slc8a2	Slc8a2 (K320)	Sodium/calcium exchanger 2 OS=Mus musculus GN=Slc8a2 PE=1 SV=1	320	EVIQILKDLKQKH	1000			R.EVIQILK#DLK.Q	1	70.1918	47.2533	88.0669	30.8934	103.471	94.3037	72.2907	84.4571	117.563	110.789	67.1244		Q8K596	+	2107.7	1991.09	2434.09	2211.11	2044.09	2658.24	2390.36	2071.21	2150.9	2559.83	2242.53		0.83185	0.592801	0.903742	0.348998	1.26441	0.88614	0.755416	1.01854	1.36527	1.08107
2873	4906	sp|P62908|RS3_MOUSE	P62908	Rps3	Rps3 (K75)	40S ribosomal protein S3 OS=Mus musculus GN=Rps3 PE=1 SV=1	75	LTAVVQKRFGFPE	1000			R.ELTAVVQK#R.F	1	93.6308	76.7642	110.515	51.6634	133.88	130.5	92.1901	117.942	153.195	139.298	103.037		P62908	+	2878.5	3092.92	2459.05	3388.16	3019.09	2540.98	3166.14	2568	3501.29	2429.3	2372.31		0.801081	0.611243	1.10682	0.375528	1.0921	1.26483	0.717097	1.13109	1.07756	1.41218
1232	4164	sp|P54731|FAF1_MOUSE	P54731	Faf1	Faf1 (K145)	FAS-associated factor 1 OS=Mus musculus GN=Faf1 PE=1 SV=2	145	MLLKGWKTGDVED	1000			K.GWK#TGDVEDSTVLK.S	3	143.094	168.245	145.012	134.143	148.626	213.556	173.941	119.235	173.742	169.297	257.543		P54731	+	481.6	536.301	508.337	548.443	599.247	529.236	537.116	482.687	438.102	541.53	484.03		1.0734	1.13334	1.03058	0.883617	0.896019	1.45777	1.16993	0.892413	1.43271	1.12941
3922	1669	sp|P63101|1433Z_MOUSE	P63101	Ywhaz	Ywhaz (K68)	14-3-3 protein zeta/delta OS=Mus musculus GN=Ywhaz PE=1 SV=1	68	VSSIEQKTEGAEK	1000			R.VVSSIEQK#TEGAEK.K	3	241.984	212.17	276.997	163.35	301.362	281.201	255.723	277.813	338.59	310.083	294.057		P63101	+	3304.3	3477.98	3968.6	3816.73	4195.2	4009.03	3301.05	4367.61	2748.28	3720.12	4042.72		1.0225	0.851751	0.974523	0.597562	1.00298	0.97934	1.08162	0.888104	1.72016	1.16379
3447	2719	sp|Q9CY27|TECR_MOUSE	Q9CY27	Tecr	Tecr (K291)	Very-long-chain enoyl-CoA reductase OS=Mus musculus GN=Tecr PE=1 SV=1	291	KHRSYLKEFRDYP	1000			R.SYLK#EFR.D	2	611.946	1027.62	686.277	745.5	732.687	1068.74	1113.26	668.483	823.4	693.936	1434.78		Q9CY27	+	1557.9	1629.83	1635.14	1313.95	1330.82	1571.23	1455.11	1479.41	1765.96	1600.77	1613.4		0.86453	1.3877	0.92374	1.24875	1.21173	1.49706	1.68385	0.99451	1.02621	0.954109
214	2548	sp|Q80UP5|AN13A_MOUSE	Q80UP5	Ankrd13a	Ankrd13a (K400)	Ankyrin repeat domain-containing protein 13A OS=Mus musculus GN=Ankrd13a PE=1 SV=2	400	RLRDFIKLDFPPG	1000			R.DFIK#LDFPPGFPVK.I	1	23.6159	32.0211	30.9733	21.5584	25.5577	39.3735	44.5294	30.3894	52.221	20.9871	37.8914		Q80UP5	+	370.3	389.825	461.825	412.295	406.532	482.068	444.741	395.152	516.029	471.498	437.192		0.98769	1.27214	1.03868	0.809799	0.973635	1.26493	1.55063	1.19104	1.56726	0.689355
3184	891	sp|Q9JJY3|NSMA2_MOUSE	Q9JJY3	Smpd3	Smpd3 (K324)	Sphingomyelin phosphodiesterase 3 OS=Mus musculus GN=Smpd3 PE=1 SV=1	324	NSKLLYKTSVVKK	1000			K.LLYK#TSVVK.K	1	213.897	175.606	243.21	104.599	229.252	255.44	202.415	217.026	305.548	245.915	234.104		Q9JJY3	+	1750.7	1913.92	1827.53	1790.68	1960.73	1940.45	1892.31	1535.16	1861.61	1890.2	1811.48		0.984829	0.739574	1.07271	0.470841	0.942458	1.06109	0.86222	1.13953	1.32299	1.04868
3056	275	sp|P43006|EAA2_MOUSE	P43006	Slc1a2	Slc1a2 (K382)	Excitatory amino acid transporter 2 OS=Mus musculus GN=Slc1a2 PE=1 SV=1	382	DNLGIDKRVTRFV	1000			R.CLEDNLGIDK#R.V	1	31.8089	31.0191	32.6618	24.725	48.0999	41.8666	39.4591	44.0896	44.5692	165.264	51.7816		P43006	+	1327.4	1206.01	1426.54	1611.08	1178.79	1879.19	1695.81	1239.91	2148.66	1501.81	1621.33		0.820066	0.880197	0.783537	0.525196	1.3964	0.762427	0.79629	1.21688	0.709854	3.76587
1486	3090	sp|P35803|GPM6B_MOUSE	P35803	Gpm6b	Gpm6b (K306)	Neuronal membrane glycoprotein M6-b OS=Mus musculus GN=Gpm6b PE=1 SV=2	306	QAYQDIKAKEEQE	1000			K.M*QAYQDIK#AK.E	9	1979.55	1163.51	2157.04	901.383	2394.88	2171.24	1635.51	2066.88	3204.66	2594.94	1815.65		P35803	+	2184.4	1969.61	2091.39	2342.44	2215.35	2389.92	2040.75	2131.52	2111.41	2142.96	2388.18		0.900622	0.587082	1.02502	0.382428	1.07436	0.902886	0.796474	0.963684	1.50841	1.20343
710	4725	sp|Q9CRB9|MIC19_MOUSE	Q9CRB9	Chchd3	Chchd3 (K165)	MICOS complex subunit Mic19 OS=Mus musculus GN=Chchd3 PE=1 SV=1	165	TTEEYQKAAEEVE	1000	+	+	K.VTTEEYQK#AAEEVEAK.F	1	33.247	38.0047	52.9318	36.9243	24.932	11.0969	25.9408	37.8427	26.5474	52.4041	39.0029		Q9CRB9	+	1625.2	1223.62	1863.02	1046.04	858.066	1738.29	1176.07	1760.67	756.963	1899.07	1350.03		0.787571	1.19574	1.09382	1.35896	1.11861	0.245768	0.849169	0.827464	1.35018	1.06235
786	1139	sp|Q9DAW9|CNN3_MOUSE	Q9DAW9	Cnn3	Cnn3 (K71)	Calponin-3 OS=Mus musculus GN=Cnn3 PE=1 SV=1	71	LQPGSVKKVNESS	1000			K.LQPGSVK#K.V	1	86.91	272.027	115.753	226.403	85.4971	326.318	156.747	94.2335	103.01	89.8509	590.606		Q9DAW9	+	1588.4	1567.61	1365.32	1644.36	1562.12	1336.58	1180.02	1777.26	1560.04	1076.08	1390.16		0.845125	2.68032	1.3095	2.12664	0.845371	3.771	2.05172	0.818964	1.0199	1.2897
2545	4253	sp|P35700|PRDX1_MOUSE	P35700	Prdx1	Prdx1 (K35)	Peroxiredoxin-1 OS=Mus musculus GN=Prdx1 PE=1 SV=1	35	ISLSEYKGKYVVF	1000			K.DISLSEYK#GK.Y	1	39.3908	38.5389	52.8142	28.9591	45.4876	45.5631	41.6161	63.3315	54.9871	54.5572	48.3781		P35700	+	3297.9	3082.07	3045.08	3623.75	3818.63	3075.59	2865.54	3240.29	3169.83	2789.43	3106.74		0.869717	0.910495	1.26291	0.581899	0.867373	1.07871	1.05749	1.42317	1.26312	1.42415
920	1190	sp|Q9JLM8|DCLK1_MOUSE	Q9JLM8	Dclk1	Dclk1 (K170)	Serine/threonine-protein kinase DCLK1 OS=Mus musculus GN=Dclk1 PE=1 SV=1	170	SSLATAKGGPSEV	1000			R.AVSSLATAK#GGPSEVR.E	1	42.9072	45.1226	62.3301	34.8175	60.4035	76.4097	59.2556	70.9438	70.5726	70.0601	65.2532		Q9JLM8	+	4039.6	4246.89	3375.1	4121.99	4384.3	3659.27	3844.64	4114.01	3796.35	3461.72	3802.27		0.743353	0.743578	1.29245	0.591144	0.964195	1.46136	1.07864	1.20685	1.30099	1.41639
3517	1914	sp|Q99LG2|TNPO2_MOUSE	Q99LG2	Tnpo2	Tnpo2 (K71)	Transportin-2 OS=Mus musculus GN=Tnpo2 PE=1 SV=1	71	LSGLILKNNVKAH	1000			R.SLSGLILK#NNVK.A	1	130.815	114.762	117.086	72.7386	111.717	100.993	94.9967	100.955	134.066	117.418	144.918		Q99LG2	+	2132.3	2065.71	1649.97	2401.52	2313.16	1725.03	1937.47	1910.57	1874.31	1733.85	1914.99		1.01905	0.922817	1.17872	0.503111	0.802229	0.972481	0.814438	0.877711	1.18812	1.12489
1048	3	sp|O08553|DPYL2_MOUSE	O08553	Dpysl2	Dpysl2 (K520)	Dihydropyrimidinase-related protein 2 OS=Mus musculus GN=Dpysl2 PE=1 SV=2	520	TPASSAKTSPAKQ	1000			K.TVTPASSAK#TSPAK.Q	1	104.273	81.8394	141.062	58.2178	96.1875	106.305	89.3808	93.745	120.376	121.329	124.186		O08553	+	3843.4	4096.77	4010.43	3709.48	4423.12	4105.64	3950.43	4375.53	3604.94	4139.87	4000.24		0.968357	0.713018	1.25545	0.560173	0.776191	0.924171	0.807568	0.76471	1.19185	1.04606
2972	2751	sp|O08547|SC22B_MOUSE	O08547	Sec22b	Sec22b (K185)	Vesicle-trafficking protein SEC22b OS=Mus musculus GN=Sec22b PE=1 SV=3	185	KYRQDAKYLNMRS	1000			R.QDAK#YLNMR.S	1	56.6556	102.771	60.3029	85.8511	79.835	155.1	130.987	83.9185	77.9129	80.4014	158.68		O08547	+	634.6	638.49	629.497	626.257	583.625	682.681	521.42	608.727	755.042	565.798	782.721		0.832129	1.50025	0.892879	1.27774	1.27499	2.11758	2.34147	1.28494	0.961802	1.32449
2821	1602	sp|Q9CR57|RL14_MOUSE	Q9CR57	Rpl14	Rpl14 (K147)	60S ribosomal protein L14 OS=Mus musculus GN=Rpl14 PE=1 SV=3	147	KKAAVAKAAIAAA	1000			K.AAVAK#AAIAAAAAAAAAK.A	1	62.2133	39.8389	73.4907	24.9896	58.6368	69.0508	35.7335	71.0074	59.3873	75.9271	70.5422		Q9CR57	+	1241	996.319	826.697	1156.93	997.385	1047.01	1010.49	1036.53	915.167	791.186	969.291		0.760265	0.606404	1.34815	0.327571	0.891581	1.00017	0.536286	1.03891	0.984117	1.45537
2830	2683	sp|P14115|RL27A_MOUSE	P14115	Rpl27a	Rpl27a (K125)	60S ribosomal protein L27a OS=Mus musculus GN=Rpl27a PE=1 SV=5	125	KQPVIVKAKFFSR	1000			K.QPVIVK#AK.F	2	625.129	680.101	435.43	355.598	398.949	458.889	438.104	420.475	451.102	484.987	740.452		P14115	+	972.4	767.805	654.844	1022.28	784.851	817.258	752.537	803.321	912.605	618.211	798.818		1.06194	1.46318	1.09839	0.574598	0.839667	0.927522	0.96167	0.864625	0.816522	1.29589
3165	2671	sp|Q8K596|NAC2_MOUSE	Q8K596	Slc8a2	Slc8a2 (K348)	Sodium/calcium exchanger 2 OS=Mus musculus GN=Slc8a2 PE=1 SV=1	348	ALLHQQKSRAFYR	1000			K.YYALLHQQK#SR.A	1	269.498	120.717	261.033	73.3567	294.226	199.461	165.459	302.263	399.941	313.241	159.611		Q8K596	+	2107.7	1991.09	2434.09	2211.11	2044.09	2658.24	2390.36	2071.21	2150.9	2559.83	2242.53		1.01199	0.479856	0.84877	0.262579	1.13924	0.593875	0.547844	1.15503	1.47166	0.968497
604	2100	sp|P08414|KCC4_MOUSE	P08414	Camk4	Camk4 (K71)	Calcium/calmodulin-dependent protein kinase type IV OS=Mus musculus GN=Camk4 PE=1 SV=2	71	QKPYALKVLKKTV	1000			K.PYALK#VLK.K	1	73.8448	183.822	140.022	173.485	41.4001	117.85	151.215	66.0918	41.1384	62.0216	249.163		P08414	+	2664.4	3059.04	2731.92	3244.74	3642.12	3144.61	3175.97	3051.01	2733.86	2755.08	2799.55		0.920404	1.99559	1.70211	1.77558	0.37749	1.24457	1.58116	0.719385	0.499722	0.747595
2539	1451	sp|Q61151|2A5E_MOUSE	Q61151	Ppp2r5e	Ppp2r5e (K456)	Serine/threonine-protein phosphatase 2A 56 kDa regulatory subunit epsilon isoform OS=Mus musculus GN=Ppp2r5e PE=1 SV=3	456	LEDLELKRGLRRD	158.889			K.KLEDLELK#R.G	1	110.829	89.9901	120.027	67.6888	110.276	164.406	114.115	132.071	172.577	170.973	145.2		Q61151	+	1794.7	1835.87	1664.42	1853.94	1898.7	1689.69	1698.81	1746.57	1715.47	1686.42	1800.3		0.965169	0.766118	1.12708	0.570642	0.907747	1.52074	1.04988	1.18186	1.57233	1.58454
404	1926	sp|Q6Q477|AT2B4_MOUSE	Q6Q477	Atp2b4	Atp2b4 (K608)	Plasma membrane calcium-transporting ATPase 4 OS=Mus musculus GN=Atp2b4 PE=1 SV=1	608	CDRILNKEGEIKS	1000			R.ILNK#EGEIK.S	2	441.134	319.814	579.463	217.425	692.013	477.614	384.899	513.192	599.096	741.325	561.385		Q6Q477	+	1429.7	1264.25	1397.26	1305.6	1348.31	1471.64	1239.57	1462.49	1299.57	1366.51	1756.04		0.7486	0.613746	1.00617	0.404039	1.24523	0.787408	0.753355	0.851358	1.11846	1.31619
2494	4401	sp|Q9JJ00|PLS1_MOUSE	Q9JJ00	Plscr1	Plscr1 (K232)	Phospholipid scramblase 1 OS=Mus musculus GN=Plscr1 PE=1 SV=1	232	FTLQNEKKQDVLK	1000			K.FTLQNEK#K.Q	1	63.5618	60.3771	75.3268	53.3768	79.5879	80.4844	48.9163	74.6391	69.4989	101.612	78.0795		Q9JJ00	+	62.1	62.5537	77.0554	53.8382	43.4862	66.2739	46.3671	51.8481	55.9369	49.5322	42.9256		0.801458	0.75578	0.76546	0.776315	1.43308	0.950922	0.826075	1.12722	0.972871	1.60633
1681	971	sp|P07901|HS90A_MOUSE	P07901	Hsp90aa1	Hsp90aa1 (K408)	Heat shock protein HSP 90-alpha OS=Mus musculus GN=Hsp90aa1 PE=1 SV=4	408	EMLQQSKILKVIR	1000			R.EM*LQQSK#ILK.V	5	962.219	598.199	914.792	377.067	883.001	739.357	592.093	236.241	976.256	1364.13	785.972		P07901	+	3018.3	3065.68	2372.49	3756.79	3461.53	2730.72	2984.27	2857.5	2768.56	2672.75	2954.04		0.996788	0.610112	1.20561	0.313829	0.797599	0.84658	0.620359	0.2585	1.10256	1.59584
2025	2081	sp|P26645|MARCS_MOUSE	P26645	Marcks	Marcks (K85)	Myristoylated alanine-rich C-kinase substrate OS=Mus musculus GN=Marcks PE=1 SV=2	85	TPAAAEKDEAAAA	1000			K.EEPASGSAATPAAAEK#DEAAAATEPGAGAADK.E	2	24.1822	22.0377	45.1907	29.2854	61.3568	41.5668	66.4308	67.7559	55.8427	66.4275	27.5979		P26645	+	2863.2	2972.9	3269.02	2890.67	3436.23	3609	3293.98	2641.43	3570.78	2969.72	3534.32		0.631457	0.554223	1.03355	0.757448	1.335	0.861111	1.50781	1.91781	1.16924	1.67237
2877	1657	sp|P62702|RS4X_MOUSE	P62702	Rps4x	Rps4x (K134)	40S ribosomal protein S4, X isoform OS=Mus musculus GN=Rps4x PE=1 SV=2	134	KIFVGTKGIPHLV	1000			K.IFVGTK#GIPHLVTHDAR.T	1	110.514	68.2145	105.885	46.2568	152.93	118.518	75.0214	111.114	192.899	177.96	89.6086		P62702	+	2806	2506.91	1836.65	2812	2289.38	1976.28	2107.25	2216.89	2379.03	1778.62	2054.5		0.721181	0.498255	1.05565	0.301213	1.22317	1.09812	0.651902	0.917782	1.48472	1.83212
1135	269	sp|P10630|IF4A2_MOUSE	P10630	Eif4a2	Eif4a2 (K55)	Eukaryotic initiation factor 4A-II OS=Mus musculus GN=Eif4a2 PE=1 SV=2	55	YAYGFEKPSAIQQ	1000			R.GIYAYGFEK#PSAIQQR.A	1	26.8715	107.279	45.4183	101.428	37.5397	167.935	126.349	36.5083	40.5794	29.2706	179.728		P10630	+	517.6	617.233	556.243	746.456	779.255	564.224	792.434	622.069	718.32	577.211	450.942		0.856969	2.86901	1.34783	2.24297	0.795205	4.91311	2.63195	0.968772	0.932514	0.837075
1629	1073	sp|P17710|HXK1_MOUSE	P17710	Hk1	Hk1 (K544)	Hexokinase-1 OS=Mus musculus GN=Hk1 PE=1 SV=3	544	QALMEVKKKLRSE	1000	+	+	K.QALM*EVK#K.K	2	209.228	226.022	155.259	119.852	169.135	172.956	184.303	73.6074	184.869	224.912	298.027		P17710	+	4563.5	4338.34	5080.33	5224.12	5183.14	6108.66	5926.6	5972.62	4756.13	5015.83	5115.18		1.26141	1.43337	0.840809	0.631195	0.897786	0.778972	0.855578	0.339069	1.0694	1.23368
444	3136	sp|P50518|VATE1_MOUSE	P50518	Atp6v1e1	Atp6v1e1 (K52)	V-type proton ATPase subunit E 1 OS=Mus musculus GN=Atp6v1e1 PE=1 SV=2	52	VQTQRLKIMEYYE	1000			R.LK#IM*EYYEK.K	1	80.3809	84.8478	95.8025	69.0336	92.4981	102.634	91.3138	93.8319	124.734	123.371	130.366		P50518	+	2397.6	2577.21	2517.1	2596.54	3013.96	2687.5	2470.4	2659.55	2268.65	2559.39	2683.07		0.983384	0.965689	1.11641	0.779852	0.900207	1.12019	1.08422	1.03488	1.61274	1.41392
3240	2225	sp|P16546|SPTN1_MOUSE	P16546	Sptan1	Sptan1 (K633)	Spectrin alpha chain, non-erythrocytic 1 OS=Mus musculus GN=Sptan1 PE=1 SV=4	633	RIDALEKAGQKLI	1000			R.IDALEK#AGQK.L	2	300.109	220.064	342.983	160.823	364.825	387.244	280.207	418.492	455.733	532.943	405.063		P16546	+	5235.1	4983.26	5863.56	4466.64	4352.24	5602.95	5165.08	5340.36	4866.41	5879.15	5535.61		0.861424	0.663589	0.878969	0.541039	1.25961	1.03856	0.815201	1.17755	1.40723	1.36216
3831	2039	sp|P46467|VPS4B_MOUSE	P46467	Vps4b	Vps4b (K180)	Vacuolar protein sorting-associated protein 4B OS=Mus musculus GN=Vps4b PE=1 SV=2	180	GPPGTGKSYLAKA	1000			R.GILLFGPPGTGK#SYLAK.A	1	20.6983	35.6401	14.771	30.5698	15.4343	56.9289	40.6124	9.92414	20.6722	14.4294	56.262		P46467	+	778	792.826	786.395	1060.71	1158.86	973.33	893.795	851.698	849.195	744.424	825.87		1.35954	2.2972	0.959858	1.47277	0.680603	2.98889	2.32198	0.595449	1.24399	0.990524
2571	2157	sp|P68404|KPCB_MOUSE	P68404	Prkcb	Prkcb (K315)	Protein kinase C beta type OS=Mus musculus GN=Prkcb PE=1 SV=4	315	KIGQGTKAPEEKT	1000			K.IGQGTK#APEEK.T	1	56.459	62.1015	68.7827	64.2053	54.1077	99.4553	79.5196	56.8222	56.8012	74.416	98.4676		P68404	+	3282.3	2899.28	2338.53	4345.8	3755.67	2667.08	2966.42	2627.22	3068.42	2205.46	2946.44		0.845664	1.05306	1.44604	0.726348	0.708296	1.83331	1.31791	1.06332	0.910095	1.65886
1849	3043	sp|Q9QXL1|KI21B_MOUSE	Q9QXL1	Kif21b	Kif21b (K1052)	Kinesin-like protein KIF21B OS=Mus musculus GN=Kif21b PE=1 SV=2	1052	GLQVAQKEAQIRL	1000			K.GLQVAQK#EAQIR.L	1	175.05	156.587	176.833	119.768	157.784	199.648	171.69	157.979	193.45	201.384	237.819		Q9QXL1	+	3283.4	3219.24	2842.81	3503.76	3737.95	3023.76	2976.36	3503	2849.26	2693.69	3461.99		1.01403	0.925151	1.18311	0.650158	0.80286	1.25583	1.09716	0.857767	1.29136	1.42197
2421	707	sp|P62962|PROF1_MOUSE	P62962	Pfn1	Pfn1 (K126)	Profilin-1 OS=Mus musculus GN=Pfn1 PE=1 SV=2	126	HGGLINKKCYEMA	1000			K.EGVHGGLINK#K.C	3	432.852	383.762	548.408	326.646	603.08	626.027	403.623	523.514	621.858	699.468	631.488		P62962	+	780.1	943.176	734.434	913.857	982.696	724.356	795.31	834.777	751.199	713.619	739.125		0.869119	0.637322	1.16961	0.559872	0.961271	1.35373	0.794931	0.982309	1.29666	1.53529
2671	4423	sp|Q8CI94|PYGB_MOUSE	Q8CI94	Pygb	Pygb (K725)	Glycogen phosphorylase, brain form OS=Mus musculus GN=Pygb PE=1 SV=3	725	VEALDQKGYNARE	1000			R.VEDVEALDQK#GYNAR.E	1	19.0819	17.1887	25.4305	15.1943	22.5275	18.9405	20.2462	25.8637	30.1737	26.0318	22.6156		Q8CI94	+	2870.5	2997.59	2927.47	2839.08	2882.57	2549.22	2652.15	2647.62	2723.4	3065.46	2677.71		0.861476	0.743106	1.12575	0.693559	1.01277	0.962861	0.98929	1.26595	1.43581	1.1005
2	171	sp|Q9D2R0|AACS_MOUSE	Q9D2R0	Aacs	Aacs (K514)	Acetoacetyl-CoA synthetase OS=Mus musculus GN=Aacs PE=1 SV=1	514	RKAYFSKFPGVWA	1000			K.AYFSK#FPGVWAHGDYCR.I	1	12.571	33.0119	19.6131	25.9135	11.3106	46.6103	31.3872	11.4975	12.8128	16.6567	45.4067		Q9D2R0	+	943.7	822.497	738.996	1314.06	999.134	710.384	821.668	926.975	842.684	576.546	721.351		0.780808	2.35258	1.55565	1.1559	0.663545	3.84589	2.23905	0.727012	0.891226	1.69342
1329	4310	sp|P48318|DCE1_MOUSE	P48318	Gad1	Gad1 (K331)	Glutamate decarboxylase 1 OS=Mus musculus GN=Gad1 PE=1 SV=2	331	AKILDAKQKGYVP	1000			K.ILDAK#QK.G	1	113.669	157.159	148.936	167.657	191.121	281.374	300.259	130.274	253.653	168.888	410.624		P48318	+	1229.6	1049.13	1856.43	1397.22	1399.6	2298.21	2029.13	1496.76	1773.65	2254.99	2080.1		0.896864	1.45331	0.77834	1.16414	1.3248	1.18779	1.4356	0.844407	1.38745	0.726608
2686	1577	sp|P62821|RAB1A_MOUSE	P62821	Rab1A	Rab1A (K191)	Ras-related protein Rab-1A OS=Mus musculus GN=Rab1A PE=1 SV=3	191	AEKSNVKIQSTPV	1000			K.SNVK#IQSTPVK.Q	1	359.287	217.84	319.497	128.546	435.718	345.017	243.328	378.979	597.146	573.425	340.059		P62821	+	1680.9	1793.57	1888.49	1497.19	1441.46	1526.69	1667.9	2019.69	1276.52	1977.3	1623.01		0.935839	0.531766	0.74072	0.375909	1.32344	0.989446	0.638741	0.821546	2.04812	1.26971
2550	1704	sp|O08709|PRDX6_MOUSE	O08709	Prdx6	Prdx6 (K209)	Peroxiredoxin-6 OS=Mus musculus GN=Prdx6 PE=1 SV=3	209	PKGVFTKELPSGK	1000	+		K.GVFTK#ELPSGK.K	1	35.0607	42.8312	57.9714	34.1191	50.1531	62.6684	44.0377	54.5271	77.1431	51.6603	53.038		O08709	+	1595.9	1853.03	1678.87	1894.4	2094.33	1740.56	1527.6	2049.09	1463.11	1684.43	1457.23		0.819276	0.861974	1.28769	0.671648	0.893031	1.34269	1.07505	0.992357	1.96623	1.14372
1013	4985	sp|Q9QYI5|DNJB2_MOUSE	Q9QYI5	Dnajb2	Dnajb2 (K59)	DnaJ homolog subfamily B member 2 OS=Mus musculus GN=Dnajb2 PE=1 SV=3	59	YEVLSDKHKREIY	1000			K.EVAEAYEVLSDK#HK.R	1	47.1979	49.1688	67.1461	35.4383	62.1655	52.6599	43.5372	71.1988	78.1391	73.1312	82.1017		Q9QYI5	+	411.8	451.383	435.844	445.476	506.212	445.766	441.865	464.681	422.836	418.863	461.562		0.878313	0.834752	1.1806	0.609624	0.941087	0.905287	0.755065	1.17417	1.41615	1.33796
2434	3615	sp|Q8CAA7|PGM2L_MOUSE	Q8CAA7	Pgm2l1	Pgm2l1 (K394)	Glucose 1,6-bisphosphate synthase OS=Mus musculus GN=Pgm2l1 PE=1 SV=1	394	VSSKILKAIALKE	1000			K.ILK#AIALK.E	2	388.204	430.096	524.267	405.776	353.218	381.295	389.981	360.452	386.004	357.674	516.14		Q8CAA7	+	2621.9	2948.88	2073.02	3210.38	3359.17	2224.53	2379.7	2555.74	2348.82	1942.95	2277.63		0.877643	0.864534	1.49907	0.749209	0.623283	1.016	0.971393	0.835996	0.974127	1.09119
233	2440	sp|P35585|AP1M1_MOUSE	P35585	Ap1m1	Ap1m1 (K326)	AP-1 complex subunit mu-1 OS=Mus musculus GN=Ap1m1 PE=1 SV=3	326	ADSPKFKTTVGSV	1000			K.FK#TTVGSVK.W	1	285.015	97.9683	252.727	53.4979	278.067	187.025	111.927	277.745	342.882	300.164	154.665		P35585	+	2350.7	2386.78	2321.8	2713.42	2906.7	2551.37	2415.52	2450.96	2626.79	2316.16	2732.59		1.11659	0.378003	1.00242	0.181569	0.880994	0.67507	0.426724	1.0436	1.2021	1.19347
1154	3472	sp|Q91WG4|ELP2_MOUSE	Q91WG4	Elp2	Elp2 (K262)	Elongator complex protein 2 OS=Mus musculus GN=Elp2 PE=1 SV=1	262	ENTFTIKDGGVRT	1000			K.ENTFTIK#DGGVR.T	1	52.507	114.478	70.568	73.687	93.6518	179.367	124.286	72.5951	110.023	71.0682	167.758		Q91WG4	+	631.7	568.186	561.693	677.74	626.878	569.358	641.591	576.078	536.418	574.773	520.137		0.696249	1.68768	1.05237	0.910722	1.25139	2.63885	1.62264	1.05556	1.71805	1.03571
1840	4064	sp|Q60575|KIF1B_MOUSE	Q60575	Kif1b	Kif1b (K266)	Kinesin-like protein KIF1B OS=Mus musculus GN=Kif1b PE=1 SV=2	266	AKGTRLKEGANIN	1000	+		R.LK#EGANINK.S	1	236.941	75.2306	227.228	42.7391	218.692	101.12	78.1122	232.393	293.177	303.083	125.073		Q60575	+	896.4	745.883	805.659	582.051	490.823	439.915	466.427	444.072	738.282	922.164	852.363		0.79943	0.305046	0.853006	0.222078	1.34756	0.695197	0.506497	1.58275	1.20102	0.994019
656	1009	sp|P80313|TCPH_MOUSE	P80313	Cct7	Cct7 (K177)	T-complex protein 1 subunit eta OS=Mus musculus GN=Cct7 PE=1 SV=1	177	QKVFFAKMVVDAV	1000	+		K.VFFAK#MVVDAVMM*LDELLQLK.M	1	16.5181	21.7207	26.2394	18.7213	16.9334	25.3373	21.7518	16.3821	16.505	24.5001	28.3682		P80313	+	5499.1	5388.14	4517.5	6323.15	5770.14	4713.8	4756.28	5053.67	4674.79	4566.38	4697.67		0.767131	1.02952	1.48339	0.756143	0.749476	1.37274	1.16796	0.827872	0.901683	1.37024
2137	3309	sp|Q9R008|KIME_MOUSE	Q9R008	Mvk	Mvk (K244)	Mevalonate kinase OS=Mus musculus GN=Mvk PE=1 SV=1	244	KVPRSTKALVAAV	1000			R.STK#ALVAAVR.S	1	114.549	139.257	128.551	126.697	146.369	171.13	144.215	138.863	162.055	185.512	208.536		Q9R008	+	1375.7	1323.59	1187.39	1470.11	1593.13	1149.11	1158.94	1448.39	1104.01	1066.99	1232.66		0.881418	1.11372	1.14603	0.912283	0.97255	1.57646	1.31724	1.01489	1.55384	1.84046
1096	1143	sp|P10126|EF1A1_MOUSE	P10126	Eef1a1	Eef1a1 (K165)	Elongation factor 1-alpha 1 OS=Mus musculus GN=Eef1a1 PE=1 SV=3	165	EPPYSQKRYEEIV	1000			K.M*DSTEPPYSQK#R.Y	2	490.775	691.122	609.251	497.725	538.595	808.739	708.391	577.384	642.103	558.821	894.613		P10126	+	2817.7	3409.56	3188.55	3550.32	3707.41	3587.98	3984.58	3637.72	3212.42	3113.77	2676.25		1.02351	1.19113	1.12281	0.823807	0.853681	1.32453	1.04471	0.932693	1.17456	1.0546
2989	1993	sp|Q9Z2Q6|SEPT5_MOUSE	Q9Z2Q6	Sept5	Sept5 (K17)	Septin-5 OS=Mus musculus GN=Sept5 PE=1 SV=2	17	LATPEDKQDIDKQ	1000			K.LATPEDK#QDIDK.Q	4	387.118	433.603	459.438	342.196	576.557	736.869	633.453	453.904	639.623	563.655	701.133		Q9Z2Q6	+	2213.6	1991.53	2205.08	2090.48	2057.38	2245.19	2081.25	2183.04	1965.37	2295.66	2403.72		0.790752	0.984468	0.942106	0.74016	1.26714	1.484	1.37622	0.940152	1.47155	1.1102
651	1248	sp|P80317|TCPZ_MOUSE	P80317	Cct6a	Cct6a (K127)	T-complex protein 1 subunit zeta OS=Mus musculus GN=Cct6a PE=1 SV=3	127	EGFEAAKEKALQF	1000			R.IITEGFEAAK#EK.A	3	353.323	536.83	504.036	484.243	346.159	558.359	531.858	334.409	409.994	349.925	703.899		P80317	+	2566	2740.96	2314.07	3051.65	2984.46	2571.31	2469.2	2385.01	2546.31	2405.14	2464.2		0.876111	1.24617	1.38589	1.00966	0.737996	1.38167	1.37052	0.892137	1.0245	0.92572
909	3190	sp|Q6WQJ1|DGLA_MOUSE	Q6WQJ1	Dagla	Dagla (K276)	Sn1-specific diacylglycerol lipase alpha OS=Mus musculus GN=Dagla PE=1 SV=2	276	PVTRNTKYLDLKN	1000			R.NTK#YLDLK.N	1	207.929	157.106	232.155	106.875	269.344	231.644	174.861	246.254	306.456	290.819	257.767		Q6WQJ1	+	941.7	886.38	892.98	826.945	767.946	897.384	789.798	835.102	889.12	917.177	1013.11		0.796626	0.639477	0.93797	0.466285	1.2654	0.931311	0.798784	1.06389	1.24354	1.14399
994	3771	sp|Q8BJ42|DLGP2_MOUSE	Q8BJ42	Dlgap2	Dlgap2 (K353)	Disks large-associated protein 2 OS=Mus musculus GN=Dlgap2 PE=1 SV=2	353	KSNNDVKCSACEG	1000			K.SNNDVK#CSACEGLALTPDTR.Y	3	77.3604	39.0103	49.1428	20.2768	32.3642	25.9743	32.2985	16.756	67.6238	69.4291	49.1222		Q8BJ42	+	1729.5	1731.35	1985.82	1509.72	1399.72	1851.13	1733.67	2009.06	1790.09	2017.08	2026.22		1.44915	0.729979	0.801744	0.435133	0.749101	0.454594	0.603574	0.270205	1.22389	1.11515
977	2932	sp|Q811D0|DLG1_MOUSE	Q811D0	Dlg1	Dlg1 (K556)	Disks large homolog 1 OS=Mus musculus GN=Dlg1 PE=1 SV=1	556	YSRFEAKIHDLRE	1000			R.FEAK#IHDLR.E	4	3137.86	807.814	1806.88	629.755	1301.87	1059.08	781.062	1911.19	2694.57	2193.58	1710.77		Q811D0	+	2003.6	2034.6	1927.78	1377.21	1517.59	1485.97	1674.01	2040.95	1835.99	1922.23	1812.04		1.39779	0.354366	0.836552	0.408124	0.765655	0.636122	0.416436	0.83578	1.3099	1.01852
1897	5073	sp|Q5U4E0|LHPL4_MOUSE	Q5U4E0	Lhfpl4	Lhfpl4 (K210)	Lipoma HMGIC fusion partner-like 4 protein OS=Mus musculus GN=Lhfpl4 PE=1 SV=1	210	LLQEELKQENKDF	1000			R.QTDLLQEELK#QENK.D	1	21.4683	12.985	21.4245	6.85293	14.9025	12.3721	12.2671	17.2908	23.0221	25.2933	14.9646		#N/A	-	#N/A	#N/A	#N/A	#N/A	#N/A	#N/A	#N/A	#N/A	#N/A	#N/A	#N/A		1.11436	0.674019	1.11209	0.355718	0.773548	0.642206	0.636751	0.897519	1.19502	1.31291
1214	4769	sp|Q05816|FABP5_MOUSE	Q05816	Fabp5	Fabp5 (K72)	Fatty acid-binding protein, epidermal OS=Mus musculus GN=Fabp5 PE=1 SV=3	72	SCNLGEKFDETTA	1000			K.TTVFSCNLGEK#FDETTADGR.K	1	9.41142	15.0236	15.6694	9.23713	11.0549	13.5618	18.3308	6.3459	17.7898	14.5398	11.5176		Q05816	+	1413.3	1535.17	1277.62	1489.27	1713.33	1323.81	1452.96	1328.85	1161.97	1434	1158.54		0.787263	1.15696	1.44993	0.733267	0.762804	1.21114	1.49152	0.564567	1.80998	1.1987
897	2349	sp|Q8K0C4|CP51A_MOUSE	Q8K0C4	Cyp51a1	Cyp51a1 (K141)	Lanosterol 14-alpha demethylase OS=Mus musculus GN=Cyp51a1 PE=1 SV=1	141	TTPVFGKGVAYDV	1000			R.LTTPVFGK#GVAYDVPNAIFLEQK.K	2	35.1487	50.7021	29.2473	29.3929	29.9096	78.7442	47.6167	40.0198	54.787	31.6719	110.22		Q8K0C4	+	2026.6	1287.5	1744.26	1417.56	930.815	1505.19	1385.62	2049.09	1769.49	1578.27	1801.2		0.785444	1.78342	0.75936	0.939021	1.4552	2.36919	1.55628	0.884481	1.40218	0.908795
3264	1235	sp|Q62261|SPTB2_MOUSE	Q62261	Sptbn1	Sptbn1 (K1017)	Spectrin beta chain, non-erythrocytic 1 OS=Mus musculus GN=Sptbn1 PE=1 SV=2	1017	KLSDLQKEAEKLE	1000			K.LSDLQK#EAEK.L	1	108.43	115.838	138.436	83.0351	151.003	147.49	156.576	186.42	111.257	163.477	174.585		Q62261	+	5526.8	5702.13	6222.6	4855.49	5020.97	6629.66	6220.14	5520.63	6706.24	6242.72	6535.64		0.818128	0.84715	0.927737	0.71314	1.25414	0.927725	1.04972	1.40815	0.691825	1.09201
544	4893	sp|Q9JJV4|CCG4_MOUSE	Q9JJV4	Cacng4	Cacng4 (K223)	Voltage-dependent calcium channel gamma-4 subunit OS=Mus musculus GN=Cacng4 PE=1 SV=1	223	TKREFLKASSSSP	1000			R.EFLK#ASSSSPYAR.M	1	137.145	80.4612	109.313	53.8207	71.7345	87.2151	70.2124	122.696	146.618	123.499	118.517		Q9JJV4	+	304.2	276.897	255.373	346.576	325.855	310.592	333.076	361.418	277.229	288.772	267.39		1.23064	0.793194	1.16844	0.423898	0.600916	0.766502	0.575414	0.926684	1.44364	1.1674
[truncated: 3,051 more rows]
[truncated: 25 more columns]
